# Supplementary material for: Exploring the principles behind antibiotics with limited resistance
Source: Nat Commun. 2025 Feb 21;16:1842. doi: 10.1038/s41467-025-56934-3 (PMC11845477; doi:10.1038/s41467-025-56934-3)
Supplement: Supplementary file 4 — Supplementary Data 1 [file 41467_2025_56934_MOESM4_ESM.xlsx]

## Sheet: Description
Supplementary Data 1 - Information about antibiotics and bacterial strains used in this study
Sheet 'Antibiotic'
Header	Description
Antibiotic	Antibiotic used in the study
Abbreviated antibiotic	Abbreviation of antibiotic used in the study
Antibiotic class	Class of the antibiotic
Mode of action group	Mode of action grouping of the used antibiotic
Distributor	Company where the antibiotic was purchased
Synthesis	Whether the antibiotic was custom synthesized or not
Purity	Quality control of the custom synthesized antibiotics with HPLC
Sheet 'Bacteria'
Header	Description
Species	Name of bacterial species
Strain	Number of the bacterial strain
Abbreviated strain	Abbreviation of strain name used in the study
Source of isolation	Disease type and source of clinical isolate
Geographical isolation	Geographical location where the bacteria was isolated
Direct source	Source of the bacterial strain which was acquired for this study
Sheet 'MIC'
Header	Description
Species	Name of bacterial species
Strain	Number of the bacterial strain
Abbreviated strain	Abbreviation of strain name used in the study
Antibiotic	Antibiotic used in the study
Abbreviated antibiotic	Abbreviation of antibiotic used in the study
Mode of action group	Mode of action grouping of the used antibiotic
MIC (µg/ml)	Minimum inhibitory concentrations of antibiotics tested against bacterial strains used in this study across three biological replicates

## Sheet: Antibiotic
Antibiotic	Abbreviated antibiotic	Antibiotic class	Mode of action group	Distributor	Synthesis	Purity (HPLC)
Omadacycline	OMA	Tetracycline	Single target non-permeabilizers	MedChem Express (Haoyuan Chemexpress Co., Limited, 2019; Biokasztel, 2020)	commercially available
Eravacycline	ERA			MedChem Express (Haoyuan Chemexpress Co., Limited, 2019; Biokasztel, 2020,2021,2022)	commercially available
Doxycycline	DOX			Biomerieux (Biomerieux Hungaria kft, 2018), Glentham Lifesciences (Chebio, 2019)	commercially available
Apramycin sulfate	APR	Aminoglycoside		MedChem Express (Biokasztel, 2020)	commercially available
Gentamicin	GEN			Biomerieux (Biomerieux Hungaria kft, 2018), Carl Roth (RKTech, 2019)	commercially available
Sulopenem	SUO	Carbapenem		Sigma (Merck Life Sciences, 2019, 2020,2021)	commercially available
Meropenem	MER			Santa Cruz(Biokasztel kft, 2020)	commercially available
Delafloxacin	DEL	Topoisomerase inhibitor	Dual target non-permeabilizers	MEDKOO Biosciences (2017), MedChem Express (Biokasztel, 2020)	commercially available
Gepotidacin	GEP			MedChem Express (Haoyuan Chemexpress Co., Limited, 2017; Biokasztel, 2020, 2021, 2022)	commercially available
Zoliflodacin	ZOL			MedChem Express (Biokasztel, 2020); WuXi AppTec(HongKong)Limited (2022)	commercially available
Moxifloxacin	MOX			Sigma (Merck Life Sciences, 2020), AdooQ Bioscience (BioScience kft, 2021), MedChem Express (Biokasztel, 2022)	commercially available
Tridecaptin M152-P3	TRD	Targeting membrane integrity and an additional cellular pathway	Dual target permeabilizers	WuXi AppTec(HongKong)Limited	custom	>95%
POL7306	POL			WuXi AppTec(HongKong)Limited	custom	>95%
SCH79797	SCH			Sigma (Merck Life Sciences)	commercially available
SPR206	SPR	Polymyxins	Single target permeabilizers	WuXi AppTec(HongKong)Limited	custom	>95%
Polymyxin B	PMB			Sigma (Merck Life Sciences, 2018); Glentham Lifesciences (Chebio 2018)	commercially available

## Sheet: Bacteria
Species	Strain	Abbreviated strain	Source of isolation	Geographical isolation	Direct source
Escherichia coli	ATCC 25922	EC-SEN	Clinical isolate, Reference strain	USA; Seattle	Microbiologics (ATCC (American Type Culture Collection))
	NCTC 13846	EC-MDR	Clinical isolate (blood), Reference strain	UK; London	Microbiologics (ATCC (American Type Culture Collection))
Klebsiella pneumoniae	ATCC 10031	KP-SEN	Clinical isolate (respiratory tract), Reference strain	na	Microbiologics (ATCC (American Type Culture Collection))
	ATCC 700603	KP-MDR	Clinical isolate (urine)	USA; Richmond	Microbiologics (ATCC (American Type Culture Collection))
Acinetobacter baumannii	ATCC 17978	AB-SEN	Clinical isolate (meningitis), Reference strain	na	Microbiologics (ATCC (American Type Culture Collection))
	ATCC BAA-1605	AB-MDR	Clinical isolate (sputum)	Isolate from a military personnel returning from Afghanistan entering a Canadian hospital	Microbiologics (ATCC (American Type Culture Collection))
Pseudomonas aeruginosa	ATCC BAA-3107	PA-SEN	Clinical isolate (urine)	USA	Microbiologics (ATCC (American Type Culture Collection))
	LESB 58	PA-MDR	Clinical isolate (cystic fibrosis patient)	UK; Liverpool	Bálint Csörgő's Lab

## Sheet: MIC
Species	Strain	Abbreviated strain	Antibiotic	Abbreviated antibiotic	Mode of action group	MIC (µg/ml)
Acinetobacter baumannii	ATCC 17978	AB-SEN	delafloxacin	DEL	DT non-permeabilizers	0.0625
			gepotidacin	GEP	DT non-permeabilizers	2
			moxifloxacin	MOX	DT non-permeabilizers	0.0625
			zoliflodacin	ZOL	DT non-permeabilizers	8
			POL7306	POL	DT permeabilizers	1
			SCH79797	SCH	DT permeabilizers	4
			tridecaptin M152-P3	TRD	DT permeabilizers	8
			apramycin	APR	ST non-permeabilizers	4
			doxycycline	DOX	ST non-permeabilizers	0.25
			eravacycline	ERA	ST non-permeabilizers	0.0625
			gentamicin	GEN	ST non-permeabilizers	0.5
			meropenem	MER	ST non-permeabilizers	1
			omadacycline	OMA	ST non-permeabilizers	0.5
			sulopenem	SUO	ST non-permeabilizers	1
			polymyxin B	PMB	ST permeabilizers	1
			SPR206	SPR	ST permeabilizers	0.125
	ATCC BAA-1605	AB-MDR	delafloxacin	DEL	DT non-permeabilizers	8
			gepotidacin	GEP	DT non-permeabilizers	32
			moxifloxacin	MOX	DT non-permeabilizers	32
			zoliflodacin	ZOL	DT non-permeabilizers	16
			POL7306	POL	DT permeabilizers	1
			SCH79797	SCH	DT permeabilizers	4
			tridecaptin M152-P3	TRD	DT permeabilizers	8
			apramycin	APR	ST non-permeabilizers	8
			doxycycline	DOX	ST non-permeabilizers	8
			eravacycline	ERA	ST non-permeabilizers	2
			gentamicin	GEN	ST non-permeabilizers	>32
			meropenem	MER	ST non-permeabilizers	>32
			omadacycline	OMA	ST non-permeabilizers	16
			sulopenem	SUO	ST non-permeabilizers	32
			polymyxin B	PMB	ST permeabilizers	1
			SPR206	SPR	ST permeabilizers	0.125
Escherichia coli	ATCC 25922	EC-SEN	delafloxacin	DEL	DT non-permeabilizers	0.03125
			gepotidacin	GEP	DT non-permeabilizers	1
			moxifloxacin	MOX	DT non-permeabilizers	0.03125
			zoliflodacin	ZOL	DT non-permeabilizers	2
			POL7306	POL	DT permeabilizers	1
			SCH79797	SCH	DT permeabilizers	4
			tridecaptin M152-P3	TRD	DT permeabilizers	4
			apramycin	APR	ST non-permeabilizers	16
			doxycycline	DOX	ST non-permeabilizers	1
			eravacycline	ERA	ST non-permeabilizers	0.125
			gentamicin	GEN	ST non-permeabilizers	1
			meropenem	MER	ST non-permeabilizers	0.03125
			omadacycline	OMA	ST non-permeabilizers	2
			sulopenem	SUO	ST non-permeabilizers	0.0625
			polymyxin B	PMB	ST permeabilizers	1
			SPR206	SPR	ST permeabilizers	0.25
	NCTC 13846	EC-MDR	delafloxacin	DEL	DT non-permeabilizers	16
			gepotidacin	GEP	DT non-permeabilizers	2
			moxifloxacin	MOX	DT non-permeabilizers	>32
			zoliflodacin	ZOL	DT non-permeabilizers	16
			POL7306	POL	DT permeabilizers	4
			SCH79797	SCH	DT permeabilizers	16
			tridecaptin M152-P3	TRD	DT permeabilizers	8
			apramycin	APR	ST non-permeabilizers	8
			doxycycline	DOX	ST non-permeabilizers	16
			eravacycline	ERA	ST non-permeabilizers	1
			gentamicin	GEN	ST non-permeabilizers	1
			meropenem	MER	ST non-permeabilizers	<0.03125
			omadacycline	OMA	ST non-permeabilizers	16
			sulopenem	SUO	ST non-permeabilizers	0.03125
			polymyxin B	PMB	ST permeabilizers	4
			SPR206	SPR	ST permeabilizers	4
Klebsiella pneumoniae	ATCC 10031	KP-SEN	delafloxacin	DEL	DT non-permeabilizers	0.001953
			gepotidacin	GEP	DT non-permeabilizers	0.125
			moxifloxacin	MOX	DT non-permeabilizers	0.007813
			zoliflodacin	ZOL	DT non-permeabilizers	0.125
			POL7306	POL	DT permeabilizers	1
			SCH79797	SCH	DT permeabilizers	4
			tridecaptin M152-P3	TRD	DT permeabilizers	4
			apramycin	APR	ST non-permeabilizers	2
			doxycycline	DOX	ST non-permeabilizers	0.25
			eravacycline	ERA	ST non-permeabilizers	0.03125
			gentamicin	GEN	ST non-permeabilizers	0.25
			meropenem	MER	ST non-permeabilizers	0.03125
			omadacycline	OMA	ST non-permeabilizers	1
			sulopenem	SUO	ST non-permeabilizers	0.03125
			polymyxin B	PMB	ST permeabilizers	2
			SPR206	SPR	ST permeabilizers	0.5
	ATCC 700603	KP-MDR	delafloxacin	DEL	DT non-permeabilizers	1
			gepotidacin	GEP	DT non-permeabilizers	16
			moxifloxacin	MOX	DT non-permeabilizers	1
			zoliflodacin	ZOL	DT non-permeabilizers	>32
			POL7306	POL	DT permeabilizers	1
			SCH79797	SCH	DT permeabilizers	32
			tridecaptin M152-P3	TRD	DT permeabilizers	8
			apramycin	APR	ST non-permeabilizers	4
			doxycycline	DOX	ST non-permeabilizers	32
			eravacycline	ERA	ST non-permeabilizers	4
			gentamicin	GEN	ST non-permeabilizers	16
			meropenem	MER	ST non-permeabilizers	0.0625
			omadacycline	OMA	ST non-permeabilizers	>32
			sulopenem	SUO	ST non-permeabilizers	0.5
			polymyxin B	PMB	ST permeabilizers	1
			SPR206	SPR	ST permeabilizers	0.5
Pseudomonas aeruginosa	ATCC BAA-3107	PA-SEN	delafloxacin	DEL	DT non-permeabilizers	<0.03125
			gepotidacin	GEP	DT non-permeabilizers	4
			moxifloxacin	MOX	DT non-permeabilizers	1
			zoliflodacin	ZOL	DT non-permeabilizers	8
			POL7306	POL	DT permeabilizers	2
			SCH79797	SCH	DT permeabilizers	32
			tridecaptin M152-P3	TRD	DT permeabilizers	32
			apramycin	APR	ST non-permeabilizers	8
			doxycycline	DOX	ST non-permeabilizers	4
			eravacycline	ERA	ST non-permeabilizers	4
			gentamicin	GEN	ST non-permeabilizers	1
			meropenem	MER	ST non-permeabilizers	0.03125
			omadacycline	OMA	ST non-permeabilizers	>32
			sulopenem	SUO	ST non-permeabilizers	16
			polymyxin B	PMB	ST permeabilizers	1
			SPR206	SPR	ST permeabilizers	1
	LESB 58	PA-MDR	delafloxacin	DEL	DT non-permeabilizers	2
			gepotidacin	GEP	DT non-permeabilizers	4
			moxifloxacin	MOX	DT non-permeabilizers	32
			zoliflodacin	ZOL	DT non-permeabilizers	>32
			POL7306	POL	DT permeabilizers	8
			SCH79797	SCH	DT permeabilizers	>32
			tridecaptin M152-P3	TRD	DT permeabilizers	>32
			apramycin	APR	ST non-permeabilizers	>32
			doxycycline	DOX	ST non-permeabilizers	32
			eravacycline	ERA	ST non-permeabilizers	32
			gentamicin	GEN	ST non-permeabilizers	>32
			meropenem	MER	ST non-permeabilizers	2
			omadacycline	OMA	ST non-permeabilizers	>32
			sulopenem	SUO	ST non-permeabilizers	>32
			polymyxin B	PMB	ST permeabilizers	2
			SPR206	SPR	ST permeabilizers	4
