# Supplementary material for: Exploring the principles behind antibiotics with limited resistance
Source: Nat Commun. 2025 Feb 21;16:1842. doi: 10.1038/s41467-025-56934-3 (PMC11845477; doi:10.1038/s41467-025-56934-3)
Supplement: Supplementary file 5 — Supplementary Data 2 [file 41467_2025_56934_MOESM5_ESM.xlsx]

## Sheet: Description
Supplementary Data 2 – Mutations identified in whole-genome sequenced antibiotic-adapted lines
Sheet 'Mutations'	Mutations identified in bacterial genomes after laboratory evolution (e.g., FoR and ALE), detailing how genetic changes confer resistance to specific antibiotics and their functional effects.
Sheet 'Mutated genes'	Mutated genes identified in whole-genome sequenced DT and ST permeabilizer-adapted E. coli, K. pneumoniae, P. aeruginosa, and A. baumannii lines.
Sheet 'Mutations'
Header	Description
Contig	Identifier for the contig
Start	First position of the mutation on the contig
Reference Nucleotide	Nucleotide sequence at the reference position
Altered Nucleotide	Nucleotide sequence after the mutation
Reference Amino Acid	Original amino acid sequence at the reference position
Amino Acid Position	Position of the amino acid in the protein sequence
Altered Amino Acid	Amino acid sequence after the mutation
Mutation ID	Unique identifier for the mutation, including strain, gene, nucleotides, and other specifics
Region	Functional category of the genomic region where the mutation occurred
Change Type	Structural type of the mutation (only SNP mutations were shown)
Effect	Functional impact of the mutation (only non-synonymous mutations)
OrthoGroup ID	ID for the gene’s orthologous group
Original Gene Name	Gene name from reference genome annotation
Alternative Gene Name	Known alternative gene names from other species
E. coli Gene Name	Canonical gene name(s) for Escherichia coli
Standardized gene name	Gene name used in further analyses
Strain Collection Number	Collection number for the strain
Species	Species where the mutation was identified
Abbreviated strain	Abbreviation of strain name used in the study
Evolved line	Number of adapted line
Abbreviated antibiotic	Abbreviation of antibiotic for which resistance was detected
Mode of Action group	Mode of action grouping of the used antibiotic
Assay Type	Type of laboratory evolution used (e.g., FoR or ALE)
COG ID	COG (Cluster of Orthologous Genes) database identifier for the given gene’s orthologous group
COG Functional Category	Functional category of the gene based on the COG database
Sheet 'Mutated genes'
Header	Description
Species	The bacterial species in which the gene mutation was found
Standardized gene name	The standardized name of the gene that has undergone mutations
OG	Orthologous group (OG) identifier that categorizes the gene based on shared ancestry with other genes across different species
B number	Unique identifier (b-number) for genes in E. coli
Abbreviated antibiotic	The antibiotic used in the laboratory evolution, for which mutations in the corresponding gene were observed
Evolved line	Adapted bacterial lines that the mutations were found
N of evolved lines	The total number of adapted lines per mutated gene and species
Total N of evolved lines (per antibiotic-species pair)	The total number of bacterial lines that underwent adaptation for a given species-antibiotic pair
Fraction of evolved lines with mutation (per antibiotic-species pair)	The fraction of adapted lines with mutations in a specific gene out of the total number of adapted lines within the antibiotic-species pair
Total N of evolved lines per antibiotic	The total number of adapted lines across all bacterial species for the given antibiotic
Fraction of evolved lines with mutation per antibiotic	The fraction of adapted lines with mutations in the specific gene across all species combined
Gene name in E.coli (based on b-number)	Identifier used to determine gene homologs or orthologs in E. coli based on the BLAST search results
Predicter location of gene product (PSORT)	The predicted cellular localization of the gene product, determined by the PSORT tool
KEGG ID	Unique identifier associated with the gene annotation from the KEGG database
KEGG Pathway	The specific biological pathway or process in which the gene product participates, obtained from KEGG
KEGG referance organism	The organism from which the gene/pathway information is sourced
KEGG Pathway (shortened)	Simplified name of the biological pathway for easier reference
KEGG and COG	The KEGG or Clusters of Orthologous Genes (COG) assignment for the gene, linking it to a particular functional process or pathway
COG	Functions associated with the gene according to the COG database

## Sheet: Mutations
Contig	Start	Reference Nucleotide	Altered Nucleotide	Reference Amino Acid	Amino Acid Position	Altered Amino Acid	Mutation ID	Region	Change Type	Effect	OrthoGroup ID	Original Gene Name	Alternative Gene Name	E. coli Gene Name	Standardized gene name	Strain Collection Number	Species	Abbreviated strain	Evolved line	Abbreviated antibiotic	Mode of Action group	Assay Type	COG ID	COG Functional Category
59bde68ee8f44663_1	1178051	C	T	Ser	83	Phe	ATCC_10031-gyrA-C_1178051_T_SNP_+_Ser_83_Phe	CDS	SNP	non-synonym	OG0000801	gyrA	gyrA	gyrA-like	gyrA	ATCC_10031	Klebsiella pneumoniae	KP-SEN	9	DEL	DT non-permeabilizers	ALE	COG0188	replication, recombination and repair
59bde68ee8f44663_1	4212073	A	C	Thr	89	Pro	ATCC_10031-mprA-A_4212073_C_SNP_+_Thr_89_Pro	CDS	SNP	non-synonym	OG0003249	mprA	emrR;mprA;mprA_2	emrR-like	mprA	ATCC_10031	Klebsiella pneumoniae	KP-SEN	8	DEL	DT non-permeabilizers	ALE	COG1846	transcription
59bde68ee8f44663_1	1178045	G	A	Gly	81	Asp	ATCC_10031-gyrA-G_1178045_A_SNP_+_Gly_81_Asp	CDS	SNP	non-synonym	OG0000801	gyrA	gyrA	gyrA-like	gyrA	ATCC_10031	Klebsiella pneumoniae	KP-SEN	8	DEL	DT non-permeabilizers	ALE	COG0188	replication, recombination and repair
59bde68ee8f44663_1	4214502	T	A	Tyr	284	Asn	ATCC_10031-emrB_2-T_4214502_A_SNP_+_Tyr_284_Asn	CDS	SNP	non-synonym	OG0000233	emrB_2	emrB_2	emrB;emrY-like	emrB	ATCC_10031	Klebsiella pneumoniae	KP-SEN	8	DEL	DT non-permeabilizers	ALE	NA	NA
59bde68ee8f44663_1	1513014	C	A	Gly	309	Val	ATCC_10031-argS-C_1513014_A_SNP_-_Gly_309_Val	CDS	SNP	non-synonym	OG0001422	argS	argS	argS-like	argS	ATCC_10031	Klebsiella pneumoniae	KP-SEN	7	DEL	DT non-permeabilizers	ALE	COG0018	translation, ribosomal structure and biogenesis
59bde68ee8f44663_1	1177955	C	A	Ala	51	Asp	ATCC_10031-gyrA-C_1177955_A_SNP_+_Ala_51_Asp	CDS	SNP	non-synonym	OG0000801	gyrA	gyrA	gyrA-like	gyrA	ATCC_10031	Klebsiella pneumoniae	KP-SEN	7	DEL	DT non-permeabilizers	ALE	COG0188	replication, recombination and repair
59bde68ee8f44663_1	3387392	G	A	Gly	96	Asp	ATCC_10031-GPCHHIHI_03189-G_3387392_A_SNP_+_Gly_96_Asp	hypothetical	SNP	non-synonym	OG0002819	GPCHHIHI_03189	GPCHHIHI_03189	NA	pred_YHGD-BM3R1	ATCC_10031	Klebsiella pneumoniae	KP-SEN	3	DEL	DT non-permeabilizers	ALE	NA	NA
59bde68ee8f44663_1	1520107	C	A	Pro	194	Gln	ATCC_10031-aspS-C_1520107_A_SNP_+_Pro_194_Gln	CDS	SNP	non-synonym	OG0000722	aspS	aspS	aspS-like	aspS	ATCC_10031	Klebsiella pneumoniae	KP-SEN	1	DEL	DT non-permeabilizers	ALE	COG0173	translation, ribosomal structure and biogenesis
59bde68ee8f44663_1	1178048	A	G	Asp	82	Gly	ATCC_10031-gyrA-A_1178048_G_SNP_+_Asp_82_Gly	CDS	SNP	non-synonym	OG0000801	gyrA	gyrA	gyrA-like	gyrA	ATCC_10031	Klebsiella pneumoniae	KP-SEN	1	DEL	DT non-permeabilizers	ALE	COG0188	replication, recombination and repair
071a82bb90b94c6f_1	635134	G	C	Gly	507	Ala	ATCC_17978-rcsC_3-G_635134_C_SNP_+_Gly_507_Ala	CDS	SNP	non-synonym	OG0001704	rcsC_3	baeS;rcsC_3	baeS-like	baeS	ATCC_17978	Acinetobacter baumannii	AB-SEN	5	SPR	ST permeabilizers	ALE	COG0642	signal transduction mechanisms
071a82bb90b94c6f_1	1691518	G	A	Cys	256	Tyr	ATCC_17978-lpxD-G_1691518_A_SNP_+_Cys_256_Tyr	CDS	SNP	non-synonym	OG0000981	lpxD	lpxD;lpxD_2	lpxD-like	lpxD	ATCC_17978	Acinetobacter baumannii	AB-SEN	3	SPR	ST permeabilizers	ALE	COG1044	cell wall/membrane/envelope biogenesis
071a82bb90b94c6f_1	1692740	G	T	Val	144	Leu	ATCC_17978-lpxA-G_1692740_T_SNP_+_Val_144_Leu	CDS	SNP	non-synonym	OG0000983	lpxA	lpxA	lpxA-like	lpxA	ATCC_17978	Acinetobacter baumannii	AB-SEN	8	SPR	ST permeabilizers	ALE	COG1043	cell wall/membrane/envelope biogenesis
071a82bb90b94c6f_1	1746302	C	A	Ser	48	*	ATCC_17978-NDEONHPJ_01658-C_1746302_A_terminator_+_Ser_48_*	CDS	SNP	non-synonym	OG0001770	NDEONHPJ_01658	gene-pgaptmp_001110;NDEONHPJ_01658;pgaptmp_001110	pldA-like	pldA	ATCC_17978	Acinetobacter baumannii	AB-SEN	1	SPR	ST permeabilizers	ALE	COG2829	cell wall/membrane/envelope biogenesis
071a82bb90b94c6f_1	3215074	T	G	Phe	280	Cys	ATCC_17978-NDEONHPJ_03090-T_3215074_G_SNP_+_Phe_280_Cys	hypothetical	SNP	non-synonym	OG0001237	NDEONHPJ_03090	gene-pgaptmp_000871;mlaA;NDEONHPJ_03090;pgaptmp_000871	mlaA-like	mlaA	ATCC_17978	Acinetobacter baumannii	AB-SEN	1	SPR	ST permeabilizers	ALE	COG2853	cell wall/membrane/envelope biogenesis
Contig_167_65.1126	21315	C	A	Asp	202	Tyr	ATCC_BAA_1605-pgaptmp_000871-C_21315_A_SNP_-_Asp_202_Tyr	CDS	SNP	non-synonym	OG0001237	pgaptmp_000871	gene-pgaptmp_000871;mlaA;NDEONHPJ_03090;pgaptmp_000871	mlaA-like	mlaA	ATCC_BAA_1605	Acinetobacter baumannii	AB-MDR	2	SPR	ST permeabilizers	ALE	COG2853	cell wall/membrane/envelope biogenesis
Contig_184_63.2298	26481	G	A	Gln	178	*	ATCC_BAA_1605-pgaptmp_001110-G_26481_A_terminator_-_Gln_178_*	CDS	SNP	non-synonym	OG0001770	pgaptmp_001110	gene-pgaptmp_001110;NDEONHPJ_01658;pgaptmp_001110	pldA-like	pldA	ATCC_BAA_1605	Acinetobacter baumannii	AB-MDR	6	SPR	ST permeabilizers	ALE	COG2829	cell wall/membrane/envelope biogenesis
Contig_309_57.1562	5580	C	A	Asp	101	Glu	ATCC_BAA_1605-csuE-C_5580_A_SNP_+_Asp_101_Glu	CDS	SNP	non-synonym	OG0002768	csuE	csuE;NDEONHPJ_01308	NA	csuE	ATCC_BAA_1605	Acinetobacter baumannii	AB-MDR	5	SPR	ST permeabilizers	ALE	NA	NA
Contig_323_66.7552	4635	G	C	Gln	160	Glu	ATCC_BAA_1605-lpxA-G_4635_C_SNP_-_Gln_160_Glu	CDS	SNP	non-synonym	OG0000983	lpxA	lpxA	lpxA-like	lpxA	ATCC_BAA_1605	Acinetobacter baumannii	AB-MDR	9	SPR	ST permeabilizers	ALE	COG1043	cell wall/membrane/envelope biogenesis
Contig_346_72.7012	9628	G	A	Ser	155	Leu	ATCC_BAA_1605-pgaptmp_002962-G_9628_A_SNP_-_Ser_155_Leu	CDS	SNP	non-synonym	OG0004848	pgaptmp_002962	NDEONHPJ_00136;pgaptmp_002962	NA	pgaptmp_002962	ATCC_BAA_1605	Acinetobacter baumannii	AB-MDR	9	SPR	ST permeabilizers	ALE	NA	NA
Contig_39_79.3416	5800	C	G	Arg	256	Gly	ATCC_BAA_1605-pgaptmp_003102-C_5800_G_SNP_+_Arg_256_Gly	CDS	SNP	non-synonym	OG0009454	pgaptmp_003102	pgaptmp_003102	NA	pgaptmp_003102	ATCC_BAA_1605	Acinetobacter baumannii	AB-MDR	2	SPR	ST permeabilizers	ALE	NA	NA
assembly_be2b8e1b9cee44dc_1	81619	C	A	Val	443	Phe	ATCC_25922-spoT-C_81619_A_SNP_-_Val_443_Phe	CDS	SNP	non-synonym	OG0001919	spoT	spoT	NA	spoT	ATCC_25922	Escherichia coli	EC-SEN	6	SPR	ST permeabilizers	ALE	COG0317	transcription;signal transduction mechanisms
assembly_be2b8e1b9cee44dc_1	102723	A	C	Asp	160	Ala	ATCC_25922-rfaY-A_102723_C_SNP_+_Asp_160_Ala	CDS	SNP	non-synonym	OG0005672	rfaY	rfaY	NA	rfaY	ATCC_25922	Escherichia coli	EC-SEN	9	SPR	ST permeabilizers	ALE	NA	NA
assembly_be2b8e1b9cee44dc_1	102816	A	T	Asp	191	Val	ATCC_25922-rfaY-A_102816_T_SNP_+_Asp_191_Val	CDS	SNP	non-synonym	OG0005672	rfaY	rfaY	NA	rfaY	ATCC_25922	Escherichia coli	EC-SEN	3	SPR	ST permeabilizers	ALE	NA	NA
assembly_be2b8e1b9cee44dc_1	738111	G	T	Ala	80	Glu	ATCC_25922-qseB-G_738111_T_SNP_-_Ala_80_Glu	CDS	SNP	non-synonym	OG0000150	qseB	pmrA;qseB	NA	qseB	ATCC_25922	Escherichia coli	EC-SEN	1	SPR	ST permeabilizers	ALE	NA	NA
assembly_be2b8e1b9cee44dc_1	863684	A	G	Asp	97	Gly	ATCC_25922-nanM_1-A_863684_G_SNP_+_Asp_97_Gly	CDS	SNP	non-synonym	OG0004449	nanM_1	nanM_1	NA	nanM	ATCC_25922	Escherichia coli	EC-SEN	4	SPR	ST permeabilizers	ALE	COG3055	cell wall/membrane/envelope biogenesis
assembly_be2b8e1b9cee44dc_1	1711364	T	G	Ser	117	Arg	ATCC_25922-OALCCENG_01610-T_1711364_G_SNP_-_Ser_117_Arg	hypothetical	SNP	non-synonym	OG0001478	OALCCENG_01610	OALCCENG_01610	NA	pred_NOHB	ATCC_25922	Escherichia coli	EC-SEN	1	SPR	ST permeabilizers	ALE	NA	NA
assembly_be2b8e1b9cee44dc_1	2758167	A	C	Val	43	Gly	ATCC_25922-lapB_2-A_2758167_C_SNP_-_Val_43_Gly	CDS	SNP	non-synonym	OG0003594	lapB_2	lapB;lapB_2	NA	lapB	ATCC_25922	Escherichia coli	EC-SEN	1	SPR	ST permeabilizers	ALE	COG2956	cell wall/membrane/envelope biogenesis
assembly_be2b8e1b9cee44dc_1	2758167	A	C	Val	43	Gly	ATCC_25922-lapB_2-A_2758167_C_SNP_-_Val_43_Gly	CDS	SNP	non-synonym	OG0003594	lapB_2	lapB;lapB_2	NA	lapB	ATCC_25922	Escherichia coli	EC-SEN	6	SPR	ST permeabilizers	ALE	COG2956	cell wall/membrane/envelope biogenesis
assembly_be2b8e1b9cee44dc_1	2837919	G	C	Asn	333	Lys	ATCC_25922-hemA-G_2837919_C_SNP_-_Asn_333_Lys	CDS	SNP	non-synonym	OG0001186	hemA	hemA	NA	hemA	ATCC_25922	Escherichia coli	EC-SEN	6	SPR	ST permeabilizers	ALE	COG0373	coenzyme transport and metabolism
assembly_be2b8e1b9cee44dc_1	4625790	T	A	Leu	105	Gln	ATCC_25922-basR-T_4625790_A_SNP_+_Leu_105_Gln	CDS	SNP	non-synonym	OG0003909	basR	basR	NA	basR	ATCC_25922	Escherichia coli	EC-SEN	4	SPR	ST permeabilizers	ALE	NA	NA
assembly_be2b8e1b9cee44dc_1	4625790	T	C	Leu	105	Pro	ATCC_25922-basR-T_4625790_C_SNP_+_Leu_105_Pro	CDS	SNP	non-synonym	OG0003909	basR	basR	NA	basR	ATCC_25922	Escherichia coli	EC-SEN	3	SPR	ST permeabilizers	ALE	NA	NA
assembly_be2b8e1b9cee44dc_1	4626183	T	G	Leu	13	Arg	ATCC_25922-basS-T_4626183_G_SNP_+_Leu_13_Arg	CDS	SNP	non-synonym	OG0001650	basS	basS;pmrB	NA	basS	ATCC_25922	Escherichia coli	EC-SEN	9	SPR	ST permeabilizers	ALE	NA	NA
assembly_be2b8e1b9cee44dc_1	4626195	T	A	Leu	17	Gln	ATCC_25922-basS-T_4626195_A_SNP_+_Leu_17_Gln	CDS	SNP	non-synonym	OG0001650	basS	basS;pmrB	NA	basS	ATCC_25922	Escherichia coli	EC-SEN	4	SPR	ST permeabilizers	ALE	NA	NA
assembly_be2b8e1b9cee44dc_1	4626428	A	C	Thr	95	Pro	ATCC_25922-basS-A_4626428_C_SNP_+_Thr_95_Pro	CDS	SNP	non-synonym	OG0001650	basS	basS;pmrB	NA	basS	ATCC_25922	Escherichia coli	EC-SEN	6	SPR	ST permeabilizers	ALE	NA	NA
assembly_be2b8e1b9cee44dc_1	4800628	G	A	Ala	1245	Val	ATCC_25922-rpoB-G_4800628_A_SNP_-_Ala_1245_Val	CDS	SNP	non-synonym	OG0001363	rpoB	rpoB	NA	rpoB	ATCC_25922	Escherichia coli	EC-SEN	4	SPR	ST permeabilizers	ALE	NA	NA
NZ_UFZG01000001	192070	G	T	Glu	65	*	NCTC_13846-cysE-G_192070_T_terminator_+_Glu_65_*	CDS	SNP	non-synonym	OG0000461	cysE	cysE;gene-pgaptmp_003101	NA	cysE	NCTC_13846	Escherichia coli	EC-MDR	4	SPR	ST permeabilizers	ALE	COG1045	amino acid transport and metabolism
NZ_UFZG01000001	668191	A	C	Ser	52	Arg	NCTC_13846-rpsO-A_668191_C_SNP_+_Ser_52_Arg	CDS	SNP	non-synonym	OG0001339	rpsO	rpsO	NA	rpsO	NCTC_13846	Escherichia coli	EC-MDR	4	SPR	ST permeabilizers	ALE	COG0184	translation, ribosomal structure and biogenesis
NZ_UFZG01000001	2915991	A	G	Phe	39	Leu	NCTC_13846-pgsA-A_2915991_G_SNP_-_Phe_39_Leu	CDS	SNP	non-synonym	OG0001356	pgsA	pgsA	NA	pgsA	NCTC_13846	Escherichia coli	EC-MDR	2	SPR	ST permeabilizers	ALE	COG0558	lipid transport and metabolism
NZ_UFZG01000001	3168733	C	A	Glu	187	*	NCTC_13846-asmA-C_3168733_A_terminator_-_Glu_187_*	CDS	SNP	non-synonym	OG0003375	asmA	asmA;GPCHHIHI_01247;OALCCENG_01750	NA	asmA	NCTC_13846	Escherichia coli	EC-MDR	8	SPR	ST permeabilizers	ALE	NA	NA
NZ_UFZG01000001	4001016	C	T	Gly	184	Ser	NCTC_13846-lpxD-C_4001016_T_SNP_-_Gly_184_Ser	CDS	SNP	non-synonym	OG0000981	lpxD	lpxD;lpxD_2	NA	lpxD	NCTC_13846	Escherichia coli	EC-MDR	2	SPR	ST permeabilizers	ALE	COG1044	cell wall/membrane/envelope biogenesis
NZ_UFZG01000001	4294929	C	A	Gly	94	Trp	NCTC_13846-fimH-C_4294929_A_SNP_-_Gly_94_Trp	CDS	SNP	non-synonym	OG0001492	fimH	fimH;fimH_2	NA	fimH	NCTC_13846	Escherichia coli	EC-MDR	10	SPR	ST permeabilizers	ALE	NA	NA
NZ_UFZG01000001	4499915	T	G	Leu	11	Arg	NCTC_13846-basR-T_4499915_G_SNP_+_Leu_11_Arg	CDS	SNP	non-synonym	OG0003909	basR	basR	NA	basR	NCTC_13846	Escherichia coli	EC-MDR	9	SPR	ST permeabilizers	ALE	NA	NA
NZ_UFZG01000001	4499926	G	A	Gly	15	Arg	NCTC_13846-basR-G_4499926_A_SNP_+_Gly_15_Arg	CDS	SNP	non-synonym	OG0003909	basR	basR	NA	basR	NCTC_13846	Escherichia coli	EC-MDR	2	SPR	ST permeabilizers	ALE	NA	NA
NZ_UFZG01000001	4500602	T	A	Leu	17	Gln	NCTC_13846-pmrB-T_4500602_A_SNP_+_Leu_17_Gln	CDS	SNP	non-synonym	OG0001650	pmrB	basS;pmrB	NA	basS	NCTC_13846	Escherichia coli	EC-MDR	8	SPR	ST permeabilizers	ALE	NA	NA
NZ_UFZG01000001	4500812	G	A	Cys	87	Tyr	NCTC_13846-pmrB-G_4500812_A_SNP_+_Cys_87_Tyr	CDS	SNP	non-synonym	OG0001650	pmrB	basS;pmrB	NA	basS	NCTC_13846	Escherichia coli	EC-MDR	10	SPR	ST permeabilizers	ALE	NA	NA
NZ_UFZG01000001	4501006	G	A	Asp	152	Asn	NCTC_13846-pmrB-G_4501006_A_SNP_+_Asp_152_Asn	CDS	SNP	non-synonym	OG0001650	pmrB	basS;pmrB	NA	basS	NCTC_13846	Escherichia coli	EC-MDR	4	SPR	ST permeabilizers	ALE	NA	NA
NZ_UFZG01000001	4674102	T	G	Asn	582	His	NCTC_13846-rpoB-T_4674102_G_SNP_-_Asn_582_His	CDS	SNP	non-synonym	OG0001363	rpoB	rpoB	NA	rpoB	NCTC_13846	Escherichia coli	EC-MDR	10	SPR	ST permeabilizers	ALE	NA	NA
NZ_UFZG01000001	4678985	T	C	His	81	Arg	NCTC_13846-nusG-T_4678985_C_SNP_-_His_81_Arg	CDS	SNP	non-synonym	OG0001368	nusG	nusG	NA	nusG	NCTC_13846	Escherichia coli	EC-MDR	9	SPR	ST permeabilizers	ALE	COG0250	transcription
NZ_UFZG01000001	4763823	G	C	Ala	149	Pro	NCTC_13846-cpxA-G_4763823_C_SNP_+_Ala_149_Pro	CDS	SNP	non-synonym	OG0003952	cpxA	cpxA	NA	cpxA	NCTC_13846	Escherichia coli	EC-MDR	8	SPR	ST permeabilizers	ALE	NA	NA
59bde68ee8f44663_1	359015	A	C	Tyr	102	Asp	ATCC_10031-malT_1-A_359015_C_SNP_-_Tyr_102_Asp	CDS	SNP	non-synonym	OG0003119	malT_1	malT;malT_1	malT-like	malT	ATCC_10031	Klebsiella pneumoniae	KP-SEN	6	SPR	ST permeabilizers	ALE	COG2909	transcription
59bde68ee8f44663_1	1850737	A	T	Leu	133	Gln	ATCC_10031-rstB_1-A_1850737_T_SNP_-_Leu_133_Gln	CDS	SNP	non-synonym	OG0002824	rstB_1	adeS;rstB_1;sasA_1	NA	adeS	ATCC_10031	Klebsiella pneumoniae	KP-SEN	3	SPR	ST permeabilizers	ALE	NA	NA
59bde68ee8f44663_1	1851112	C	T	Ser	8	Asn	ATCC_10031-rstB_1-C_1851112_T_SNP_-_Ser_8_Asn	CDS	SNP	non-synonym	OG0002824	rstB_1	adeS;rstB_1;sasA_1	NA	adeS	ATCC_10031	Klebsiella pneumoniae	KP-SEN	6	SPR	ST permeabilizers	ALE	NA	NA
59bde68ee8f44663_1	1851582	T	A	Asp	85	Val	ATCC_10031-phoP_2-T_1851582_A_SNP_-_Asp_85_Val	CDS	SNP	non-synonym	OG0000456	phoP_2	adeR;phoP_2;srrA	NA	srrA	ATCC_10031	Klebsiella pneumoniae	KP-SEN	1	SPR	ST permeabilizers	ALE	COG0745	transcription;signal transduction mechanisms
59bde68ee8f44663_1	1851582	T	C	Asp	85	Gly	ATCC_10031-phoP_2-T_1851582_C_SNP_-_Asp_85_Gly	CDS	SNP	non-synonym	OG0000456	phoP_2	adeR;phoP_2;srrA	NA	srrA	ATCC_10031	Klebsiella pneumoniae	KP-SEN	10	SPR	ST permeabilizers	ALE	COG0745	transcription;signal transduction mechanisms
59bde68ee8f44663_1	2829161	A	T	Ile	90	Asn	ATCC_10031-phoH-A_2829161_T_SNP_-_Ile_90_Asn	CDS	SNP	non-synonym	OG0003665	phoH	phoH	phoH-like	phoH	ATCC_10031	Klebsiella pneumoniae	KP-SEN	3	SPR	ST permeabilizers	ALE	COG1702	signal transduction mechanisms
59bde68ee8f44663_1	3117530	G	A	Asp	82	Asn	ATCC_10031-basR-G_3117530_A_SNP_+_Asp_82_Asn	CDS	SNP	non-synonym	OG0003909	basR	basR	basR-like	basR	ATCC_10031	Klebsiella pneumoniae	KP-SEN	4	SPR	ST permeabilizers	ALE	NA	NA
59bde68ee8f44663_1	3117600	T	A	Leu	105	Gln	ATCC_10031-basR-T_3117600_A_SNP_+_Leu_105_Gln	CDS	SNP	non-synonym	OG0003909	basR	basR	basR-like	basR	ATCC_10031	Klebsiella pneumoniae	KP-SEN	3	SPR	ST permeabilizers	ALE	NA	NA
59bde68ee8f44663_1	3118191	T	G	Ile	77	Ser	ATCC_10031-basS-T_3118191_G_SNP_+_Ile_77_Ser	CDS	SNP	non-synonym	OG0001650	basS	basS;pmrB	pmrB-like	basS	ATCC_10031	Klebsiella pneumoniae	KP-SEN	4	SPR	ST permeabilizers	ALE	NA	NA
59bde68ee8f44663_1	4766730	C	A	Pro	251	Gln	ATCC_10031-qseC-C_4766730_A_SNP_+_Pro_251_Gln	CDS	SNP	non-synonym	OG0000279	qseC	pmrB;qseC;qseC_1	qseC-like	qseC	ATCC_10031	Klebsiella pneumoniae	KP-SEN	6	SPR	ST permeabilizers	ALE	NA	NA
f8f3c9043cab418e_1	1394282	C	A	Gly	66	Val	ATCC_700603-crr-C_1394282_A_SNP_-_Gly_66_Val	CDS	SNP	non-synonym	OG0003304	crr	crr	crr-like	crr	ATCC_700603	Klebsiella pneumoniae	KP-MDR	2	SPR	ST permeabilizers	ALE	COG2190	carbohydrate transport and metabolism
f8f3c9043cab418e_1	3158539	C	T	Leu	275	Phe	ATCC_700603-phoQ-C_3158539_T_SNP_+_Leu_275_Phe	CDS	SNP	non-synonym	OG0002163	phoQ	phoQ	phoQ-like	phoQ	ATCC_700603	Klebsiella pneumoniae	KP-MDR	6	SPR	ST permeabilizers	ALE	COG0642	signal transduction mechanisms
f8f3c9043cab418e_1	3158597	G	T	Arg	294	Leu	ATCC_700603-phoQ-G_3158597_T_SNP_+_Arg_294_Leu	CDS	SNP	non-synonym	OG0002163	phoQ	phoQ	phoQ-like	phoQ	ATCC_700603	Klebsiella pneumoniae	KP-MDR	8	SPR	ST permeabilizers	ALE	COG0642	signal transduction mechanisms
f8f3c9043cab418e_1	3158767	G	A	Ala	351	Thr	ATCC_700603-phoQ-G_3158767_A_SNP_+_Ala_351_Thr	CDS	SNP	non-synonym	OG0002163	phoQ	phoQ	phoQ-like	phoQ	ATCC_700603	Klebsiella pneumoniae	KP-MDR	6	SPR	ST permeabilizers	ALE	COG0642	signal transduction mechanisms
f8f3c9043cab418e_1	3158780	T	C	Val	355	Ala	ATCC_700603-phoQ-T_3158780_C_SNP_+_Val_355_Ala	CDS	SNP	non-synonym	OG0002163	phoQ	phoQ	phoQ-like	phoQ	ATCC_700603	Klebsiella pneumoniae	KP-MDR	10	SPR	ST permeabilizers	ALE	COG0642	signal transduction mechanisms
f8f3c9043cab418e_1	3576328	G	C	Gly	53	Ala	ATCC_700603-basR-G_3576328_C_SNP_+_Gly_53_Ala	CDS	SNP	non-synonym	OG0003909	basR	basR	basR-like	basR	ATCC_700603	Klebsiella pneumoniae	KP-MDR	8	SPR	ST permeabilizers	ALE	NA	NA
f8f3c9043cab418e_1	3576328	G	T	Gly	53	Val	ATCC_700603-basR-G_3576328_T_SNP_+_Gly_53_Val	CDS	SNP	non-synonym	OG0003909	basR	basR	basR-like	basR	ATCC_700603	Klebsiella pneumoniae	KP-MDR	4	SPR	ST permeabilizers	ALE	NA	NA
f8f3c9043cab418e_1	3577314	A	C	Thr	157	Pro	ATCC_700603-basS-A_3577314_C_SNP_+_Thr_157_Pro	CDS	SNP	non-synonym	OG0001650	basS	basS;pmrB	pmrB-like	basS	ATCC_700603	Klebsiella pneumoniae	KP-MDR	2	SPR	ST permeabilizers	ALE	NA	NA
assembly_9f337fb468c14266_1	357364	A	T	Leu	316	Gln	ATCC_BAA_3107-phoQ-A_357364_T_SNP_-_Leu_316_Gln	CDS	SNP	non-synonym	OG0002163	phoQ	phoQ	phoQ-like	phoQ	ATCC_BAA_3107	Pseudomonas aeruginosa	PA-SEN	4	SPR	ST permeabilizers	ALE	COG0642	signal transduction mechanisms
assembly_9f337fb468c14266_1	358749	G	C	Thr	79	Ser	ATCC_BAA_3107-phoP-G_358749_C_SNP_-_Thr_79_Ser	CDS	SNP	non-synonym	OG0002162	phoP	phoP;phoP_3	phoP-like	phoP	ATCC_BAA_3107	Pseudomonas aeruginosa	PA-SEN	9	SPR	ST permeabilizers	ALE	NA	NA
assembly_9f337fb468c14266_1	359069	A	G	Phe	200	Leu	ATCC_BAA_3107-MCHLDELG_00336-A_359069_G_SNP_-_Phe_200_Leu	hypothetical	SNP	non-synonym	OG0006921	MCHLDELG_00336	MCHLDELG_00336	NA	pred_OPRH	ATCC_BAA_3107	Pseudomonas aeruginosa	PA-SEN	4	SPR	ST permeabilizers	ALE	NA	NA
assembly_9f337fb468c14266_1	359069	A	G	Phe	200	Leu	ATCC_BAA_3107-MCHLDELG_00336-A_359069_G_SNP_-_Phe_200_Leu	hypothetical	SNP	non-synonym	OG0006921	MCHLDELG_00336	MCHLDELG_00336	NA	pred_OPRH	ATCC_BAA_3107	Pseudomonas aeruginosa	PA-SEN	5	SPR	ST permeabilizers	ALE	NA	NA
assembly_9f337fb468c14266_1	994495	C	T	Gln	227	*	ATCC_BAA_3107-pitA_1-C_994495_T_terminator_+_Gln_227_*	CDS	SNP	non-synonym	OG0000176	pitA_1	pitA;pitA_1;pitA_2	pitA;pitB-like	pitA	ATCC_BAA_3107	Pseudomonas aeruginosa	PA-SEN	9	SPR	ST permeabilizers	ALE	COG0306	inorganic ion transport and metabolism
assembly_9f337fb468c14266_1	1654532	G	A	Arg	155	His	ATCC_BAA_3107-qseC_1-G_1654532_A_SNP_+_Arg_155_His	CDS	SNP	non-synonym	OG0000279	qseC_1	pmrB;qseC;qseC_1	qseC-like	qseC	ATCC_BAA_3107	Pseudomonas aeruginosa	PA-SEN	2	SPR	ST permeabilizers	ALE	NA	NA
assembly_9f337fb468c14266_1	1654796	T	A	Leu	243	Gln	ATCC_BAA_3107-qseC_1-T_1654796_A_SNP_+_Leu_243_Gln	CDS	SNP	non-synonym	OG0000279	qseC_1	pmrB;qseC;qseC_1	qseC-like	qseC	ATCC_BAA_3107	Pseudomonas aeruginosa	PA-SEN	1	SPR	ST permeabilizers	ALE	NA	NA
assembly_9f337fb468c14266_1	1905019	A	G	Asp	26	Gly	ATCC_BAA_3107-MCHLDELG_01771-A_1905019_G_SNP_+_Asp_26_Gly	hypothetical	SNP	non-synonym	OG0007409	MCHLDELG_01771	MCHLDELG_01771	NA	MCHLDELG_01771	ATCC_BAA_3107	Pseudomonas aeruginosa	PA-SEN	2	SPR	ST permeabilizers	ALE	NA	NA
assembly_9f337fb468c14266_1	1905199	G	A	Arg	86	His	ATCC_BAA_3107-MCHLDELG_01771-G_1905199_A_SNP_+_Arg_86_His	hypothetical	SNP	non-synonym	OG0007409	MCHLDELG_01771	MCHLDELG_01771	NA	MCHLDELG_01771	ATCC_BAA_3107	Pseudomonas aeruginosa	PA-SEN	2	SPR	ST permeabilizers	ALE	NA	NA
assembly_9f337fb468c14266_1	2004870	G	T	Cys	433	*	ATCC_BAA_3107-opgH-G_2004870_T_terminator_-_Cys_433_*	CDS	SNP	non-synonym	OG0002169	opgH	opgH	mdoH-like	opgH	ATCC_BAA_3107	Pseudomonas aeruginosa	PA-SEN	5	SPR	ST permeabilizers	ALE	COG2943	carbohydrate transport and metabolism;cell wall/membrane/envelope biogenesis
assembly_9f337fb468c14266_1	2972522	G	T	Pro	151	Thr	ATCC_BAA_3107-MCHLDELG_02734-G_2972522_T_SNP_-_Pro_151_Thr	hypothetical	SNP	non-synonym	OG0007699	MCHLDELG_02734	MCHLDELG_02734	NA	pred_AGUR	ATCC_BAA_3107	Pseudomonas aeruginosa	PA-SEN	1	SPR	ST permeabilizers	ALE	NA	NA
assembly_9f337fb468c14266_1	3302811	T	A	Leu	223	Gln	ATCC_BAA_3107-mltF_1-T_3302811_A_SNP_+_Leu_223_Gln	CDS	SNP	non-synonym	OG0007810	mltF_1	mltF_1	NA	mltF	ATCC_BAA_3107	Pseudomonas aeruginosa	PA-SEN	4	SPR	ST permeabilizers	ALE	NA	NA
assembly_9f337fb468c14266_1	4687637	A	G	Thr	7	Ala	ATCC_BAA_3107-MCHLDELG_04383-A_4687637_G_SNP_+_Thr_7_Ala	hypothetical	SNP	non-synonym	OG0002521	MCHLDELG_04383	MCHLDELG_04383	wzxC-like	wzxC	ATCC_BAA_3107	Pseudomonas aeruginosa	PA-SEN	1	SPR	ST permeabilizers	ALE	COG2244	cell wall/membrane/envelope biogenesis
assembly_9f337fb468c14266_1	4688490	C	T	Thr	291	Ile	ATCC_BAA_3107-MCHLDELG_04383-C_4688490_T_SNP_+_Thr_291_Ile	hypothetical	SNP	non-synonym	OG0002521	MCHLDELG_04383	MCHLDELG_04383	wzxC-like	wzxC	ATCC_BAA_3107	Pseudomonas aeruginosa	PA-SEN	2	SPR	ST permeabilizers	ALE	COG2244	cell wall/membrane/envelope biogenesis
assembly_9f337fb468c14266_1	5400858	C	T	Arg	41	His	ATCC_BAA_3107-infA-C_5400858_T_SNP_-_Arg_41_His	CDS	SNP	non-synonym	OG0001321	infA	infA	infA-like	infA	ATCC_BAA_3107	Pseudomonas aeruginosa	PA-SEN	4	SPR	ST permeabilizers	ALE	COG0361	translation, ribosomal structure and biogenesis
assembly_9f337fb468c14266_1	6237393	G	A	Gln	407	*	ATCC_BAA_3107-adiA-G_6237393_A_terminator_-_Gln_407_*	CDS	SNP	non-synonym	OG0000202	adiA	adiA;cadA;ldcC	ldcC;cadA;adiA-like	adiA	ATCC_BAA_3107	Pseudomonas aeruginosa	PA-SEN	2	SPR	ST permeabilizers	ALE	COG1982	amino acid transport and metabolism
NC_011770	826502	C	T	Ser	55	Leu	LESB58-PLES_RS03920-C_826502_T_SNP_+_Ser_55_Leu	CDS	SNP	non-synonym	OG0007855	PLES_RS03920	PLES_RS03920	NA	pred_YWNA	LESB_58	Pseudomonas aeruginosa	PA-MDR	10	SPR	ST permeabilizers	ALE	COG1959	transcription
NC_011770	826730	T	G	Leu	131	Trp	LESB58-PLES_RS03920-T_826730_G_SNP_+_Leu_131_Trp	CDS	SNP	non-synonym	OG0007855	PLES_RS03920	PLES_RS03920	NA	pred_YWNA	LESB_58	Pseudomonas aeruginosa	PA-MDR	1	SPR	ST permeabilizers	ALE	COG1959	transcription
NC_011770	950104	T	C	Met	1	?	LESB58-bfmR-T_950104_C_start_codon_-_Met_1_?	CDS	SNP	non-synonym	OG0004098	bfmR	bfmR	NA	bfmR	LESB_58	Pseudomonas aeruginosa	PA-MDR	6	SPR	ST permeabilizers	ALE	NA	NA
NC_011770	4394194	C	A	Arg	180	Leu	LESB58-lasR-C_4394194_A_SNP_-_Arg_180_Leu	CDS	SNP	non-synonym	OG0006857	lasR	lasR	NA	lasR	LESB_58	Pseudomonas aeruginosa	PA-MDR	9	SPR	ST permeabilizers	ALE	COG2771	transcription
NC_011770	4394383	G	A	Pro	117	Leu	LESB58-lasR-G_4394383_A_SNP_-_Pro_117_Leu	CDS	SNP	non-synonym	OG0006857	lasR	lasR	NA	lasR	LESB_58	Pseudomonas aeruginosa	PA-MDR	9	SPR	ST permeabilizers	ALE	COG2771	transcription
NC_011770	4394663	G	A	Gln	24	*	LESB58-lasR-G_4394663_A_terminator_-_Gln_24_*	CDS	SNP	non-synonym	OG0006857	lasR	lasR	NA	lasR	LESB_58	Pseudomonas aeruginosa	PA-MDR	1	SPR	ST permeabilizers	ALE	COG2771	transcription
NC_011770	5698850	C	T	Arg	57	Cys	LESB58-pmrB-C_5698850_T_SNP_+_Arg_57_Cys	CDS	SNP	non-synonym	OG0000279	pmrB	pmrB;qseC;qseC_1	qseC-like	qseC	LESB_58	Pseudomonas aeruginosa	PA-MDR	6	SPR	ST permeabilizers	ALE	NA	NA
NC_011770	5699116	G	T	Gln	145	His	LESB58-pmrB-G_5699116_T_SNP_+_Gln_145_His	CDS	SNP	non-synonym	OG0000279	pmrB	pmrB;qseC;qseC_1	qseC-like	qseC	LESB_58	Pseudomonas aeruginosa	PA-MDR	9	SPR	ST permeabilizers	ALE	NA	NA
NC_011770	5775767	A	C	Ile	158	Leu	LESB58-accC-A_5775767_C_SNP_+_Ile_158_Leu	CDS	SNP	non-synonym	OG0000962	accC	accC	accC-like	accC	LESB_58	Pseudomonas aeruginosa	PA-MDR	6	SPR	ST permeabilizers	ALE	COG0439	lipid transport and metabolism
NC_011770	5775894	C	T	Pro	200	Leu	LESB58-accC-C_5775894_T_SNP_+_Pro_200_Leu	CDS	SNP	non-synonym	OG0000962	accC	accC	accC-like	accC	LESB_58	Pseudomonas aeruginosa	PA-MDR	10	SPR	ST permeabilizers	ALE	COG0439	lipid transport and metabolism
59bde68ee8f44663_1	358778	T	A	Ser	181	Cys	ATCC_10031-malT_1-T_358778_A_SNP_-_Ser_181_Cys	CDS	SNP	non-synonym	OG0003119	malT_1	malT;malT_1	malT-like	malT	ATCC_10031	Klebsiella pneumoniae	KP-SEN	2	APR	ST non-permeabilizers	ALE	COG2909	transcription
59bde68ee8f44663_1	422646	A	T	His	77	Leu	ATCC_10031-rpsL-A_422646_T_SNP_+_His_77_Leu	CDS	SNP	non-synonym	OG0001178	rpsL	rpsL	rpsL-like	rpsL	ATCC_10031	Klebsiella pneumoniae	KP-SEN	5	APR	ST non-permeabilizers	ALE	COG0048	translation, ribosomal structure and biogenesis
59bde68ee8f44663_1	422646	A	T	His	77	Leu	ATCC_10031-rpsL-A_422646_T_SNP_+_His_77_Leu	CDS	SNP	non-synonym	OG0001178	rpsL	rpsL	rpsL-like	rpsL	ATCC_10031	Klebsiella pneumoniae	KP-SEN	8	APR	ST non-permeabilizers	ALE	COG0048	translation, ribosomal structure and biogenesis
59bde68ee8f44663_1	424862	G	T	Val	470	Phe	ATCC_10031-fusA_1-G_424862_T_SNP_+_Val_470_Phe	CDS	SNP	non-synonym	OG0000236	fusA_1	fusA;fusA_1	fusA-like	fusA	ATCC_10031	Klebsiella pneumoniae	KP-SEN	5	APR	ST non-permeabilizers	ALE	COG0480	translation, ribosomal structure and biogenesis
59bde68ee8f44663_1	425171	G	T	Asp	573	Tyr	ATCC_10031-fusA_1-G_425171_T_SNP_+_Asp_573_Tyr	CDS	SNP	non-synonym	OG0000236	fusA_1	fusA;fusA_1	fusA-like	fusA	ATCC_10031	Klebsiella pneumoniae	KP-SEN	6	APR	ST non-permeabilizers	ALE	COG0480	translation, ribosomal structure and biogenesis
59bde68ee8f44663_1	425493	A	G	Tyr	680	Cys	ATCC_10031-fusA_1-A_425493_G_SNP_+_Tyr_680_Cys	CDS	SNP	non-synonym	OG0000236	fusA_1	fusA;fusA_1	fusA-like	fusA	ATCC_10031	Klebsiella pneumoniae	KP-SEN	10	APR	ST non-permeabilizers	ALE	COG0480	translation, ribosomal structure and biogenesis
59bde68ee8f44663_1	436197	T	G	Tyr	157	Asp	ATCC_10031-rplF-T_436197_G_SNP_+_Tyr_157_Asp	CDS	SNP	non-synonym	OG0000671	rplF	rplF	rplF-like	rplF	ATCC_10031	Klebsiella pneumoniae	KP-SEN	2	APR	ST non-permeabilizers	ALE	COG0097	translation, ribosomal structure and biogenesis
59bde68ee8f44663_1	495623	G	T	Asp	295	Tyr	ATCC_10031-malK_1-G_495623_T_SNP_+_Asp_295_Tyr	CDS	SNP	non-synonym	OG0001512	malK_1	malK_1;malK_3	malK-like	malK	ATCC_10031	Klebsiella pneumoniae	KP-SEN	6	APR	ST non-permeabilizers	ALE	COG3839	carbohydrate transport and metabolism
59bde68ee8f44663_1	1491705	T	A	Val	75	Glu	ATCC_10031-pgsA-T_1491705_A_SNP_+_Val_75_Glu	CDS	SNP	non-synonym	OG0001356	pgsA	pgsA	pgsA-like	pgsA	ATCC_10031	Klebsiella pneumoniae	KP-SEN	6	APR	ST non-permeabilizers	ALE	COG0558	lipid transport and metabolism
59bde68ee8f44663_1	1491749	T	C	Trp	90	Arg	ATCC_10031-pgsA-T_1491749_C_SNP_+_Trp_90_Arg	CDS	SNP	non-synonym	OG0001356	pgsA	pgsA	pgsA-like	pgsA	ATCC_10031	Klebsiella pneumoniae	KP-SEN	10	APR	ST non-permeabilizers	ALE	COG0558	lipid transport and metabolism
59bde68ee8f44663_1	1664472	G	A	Ala	124	Thr	ATCC_10031-hemA-G_1664472_A_SNP_+_Ala_124_Thr	CDS	SNP	non-synonym	OG0001186	hemA	hemA	hemA-like	hemA	ATCC_10031	Klebsiella pneumoniae	KP-SEN	8	APR	ST non-permeabilizers	ALE	COG0373	coenzyme transport and metabolism
59bde68ee8f44663_1	2650899	A	T	Leu	416	Gln	ATCC_10031-astB_2-A_2650899_T_SNP_-_Leu_416_Gln	CDS	SNP	non-synonym	OG0000267	astB_2	astB_2	astB-like	astB	ATCC_10031	Klebsiella pneumoniae	KP-SEN	8	APR	ST non-permeabilizers	ALE	COG3724	amino acid transport and metabolism
59bde68ee8f44663_1	2660306	A	T	Gln	356	Leu	ATCC_10031-ynjB-A_2660306_T_SNP_+_Gln_356_Leu	CDS	SNP	non-synonym	OG0003474	ynjB	ynjB	ynjB-like	ynjB	ATCC_10031	Klebsiella pneumoniae	KP-SEN	6	APR	ST non-permeabilizers	ALE	COG4134	general function prediction only
59bde68ee8f44663_1	3138954	T	C	Leu	99	Pro	ATCC_10031-GPCHHIHI_02949-T_3138954_C_SNP_+_Leu_99_Pro	CDS	SNP	non-synonym	OG0001505	GPCHHIHI_02949	GPCHHIHI_01745;GPCHHIHI_02949;GPCHHIHI_04386;OALCCENG_03845	NA	GPCHHIHI_02949	ATCC_10031	Klebsiella pneumoniae	KP-SEN	10	APR	ST non-permeabilizers	ALE	NA	NA
59bde68ee8f44663_1	3258846	T	C	Phe	255	Leu	ATCC_10031-mrdB-T_3258846_C_SNP_+_Phe_255_Leu	CDS	SNP	non-synonym	OG0000881	mrdB	mrdB	mrdB-like	mrdB	ATCC_10031	Klebsiella pneumoniae	KP-SEN	10	APR	ST non-permeabilizers	ALE	COG0772	cell cycle control, cell division, chromosome partitioning
59bde68ee8f44663_1	3649291	G	T	Ser	365	*	ATCC_10031-sbmA-G_3649291_T_terminator_-_Ser_365_*	CDS	SNP	non-synonym	OG0001712	sbmA	sbmA	sbmA-like	sbmA	ATCC_10031	Klebsiella pneumoniae	KP-SEN	2	APR	ST non-permeabilizers	ALE	COG1133	defense mechanisms
59bde68ee8f44663_1	3649343	T	G	Thr	348	Pro	ATCC_10031-sbmA-T_3649343_G_SNP_-_Thr_348_Pro	CDS	SNP	non-synonym	OG0001712	sbmA	sbmA	sbmA-like	sbmA	ATCC_10031	Klebsiella pneumoniae	KP-SEN	10	APR	ST non-permeabilizers	ALE	COG1133	defense mechanisms
59bde68ee8f44663_1	3649372	A	C	Leu	338	Arg	ATCC_10031-sbmA-A_3649372_C_SNP_-_Leu_338_Arg	CDS	SNP	non-synonym	OG0001712	sbmA	sbmA	sbmA-like	sbmA	ATCC_10031	Klebsiella pneumoniae	KP-SEN	10	APR	ST non-permeabilizers	ALE	COG1133	defense mechanisms
59bde68ee8f44663_1	3880249	G	A	Gln	770	*	ATCC_10031-aceE-G_3880249_A_terminator_-_Gln_770_*	CDS	SNP	non-synonym	OG0000583	aceE	aceE	aceE-like	aceE	ATCC_10031	Klebsiella pneumoniae	KP-SEN	2	APR	ST non-permeabilizers	ALE	COG2609	energy production and conversion
59bde68ee8f44663_1	3963409	T	G	Tyr	224	Asp	ATCC_10031-lptD-T_3963409_G_SNP_+_Tyr_224_Asp	CDS	SNP	non-synonym	OG0001051	lptD	lptD	lptD-like	lptD	ATCC_10031	Klebsiella pneumoniae	KP-SEN	2	TRD	DT permeabilizers	FoR	COG1452	cell wall/membrane/envelope biogenesis
59bde68ee8f44663_1	3963415	A	G	Thr	226	Ala	ATCC_10031-lptD-A_3963415_G_SNP_+_Thr_226_Ala	CDS	SNP	non-synonym	OG0001051	lptD	lptD	lptD-like	lptD	ATCC_10031	Klebsiella pneumoniae	KP-SEN	3	TRD	DT permeabilizers	FoR	COG1452	cell wall/membrane/envelope biogenesis
59bde68ee8f44663_1	3964951	A	C	Thr	738	Pro	ATCC_10031-lptD-A_3964951_C_SNP_+_Thr_738_Pro	CDS	SNP	non-synonym	OG0001051	lptD	lptD	lptD-like	lptD	ATCC_10031	Klebsiella pneumoniae	KP-SEN	1	TRD	DT permeabilizers	FoR	COG1452	cell wall/membrane/envelope biogenesis
59bde68ee8f44663_1	3964951	A	C	Thr	738	Pro	ATCC_10031-lptD-A_3964951_C_SNP_+_Thr_738_Pro	CDS	SNP	non-synonym	OG0001051	lptD	lptD	lptD-like	lptD	ATCC_10031	Klebsiella pneumoniae	KP-SEN	3	TRD	DT permeabilizers	FoR	COG1452	cell wall/membrane/envelope biogenesis
59bde68ee8f44663_1	5050590	A	C	Asp	288	Glu	ATCC_10031-ubiB-A_5050590_C_SNP_-_Asp_288_Glu	CDS	SNP	non-synonym	OG0001344	ubiB	ubiB	ubiB-like	ubiB	ATCC_10031	Klebsiella pneumoniae	KP-SEN	6	APR	ST non-permeabilizers	ALE	COG0661	coenzyme transport and metabolism;signal transduction mechanisms
59bde68ee8f44663_1	5052685	A	T	Ile	47	Asn	ATCC_10031-ubiE-A_5052685_T_SNP_-_Ile_47_Asn	CDS	SNP	non-synonym	OG0001343	ubiE	ubiE	ubiE-like	ubiE	ATCC_10031	Klebsiella pneumoniae	KP-SEN	6	APR	ST non-permeabilizers	ALE	COG2226	coenzyme transport and metabolism
59bde68ee8f44663_1	3835	A	G	Asp	6	Gly	ATCC_10031-gyrB-A_3835_G_SNP_+_Asp_6_Gly	CDS	SNP	non-synonym	OG0000535	gyrB	gyrB	gyrB-like	gyrB	ATCC_10031	Klebsiella pneumoniae	KP-SEN	3	MOX	DT non-permeabilizers	ALE	COG0187	replication, recombination and repair
59bde68ee8f44663_1	5214	G	A	Glu	466	Lys	ATCC_10031-gyrB-G_5214_A_SNP_+_Glu_466_Lys	CDS	SNP	non-synonym	OG0000535	gyrB	gyrB	gyrB-like	gyrB	ATCC_10031	Klebsiella pneumoniae	KP-SEN	4	MOX	DT non-permeabilizers	ALE	COG0187	replication, recombination and repair
59bde68ee8f44663_1	5216	A	C	Glu	466	Asp	ATCC_10031-gyrB-A_5216_C_SNP_+_Glu_466_Asp	CDS	SNP	non-synonym	OG0000535	gyrB	gyrB	gyrB-like	gyrB	ATCC_10031	Klebsiella pneumoniae	KP-SEN	2	MOX	DT non-permeabilizers	ALE	COG0187	replication, recombination and repair
59bde68ee8f44663_1	49177	T	C	Leu	313	Pro	ATCC_10031-phnT-T_49177_C_SNP_+_Leu_313_Pro	CDS	SNP	non-synonym	OG0006243	phnT	phnT	NA	phnT	ATCC_10031	Klebsiella pneumoniae	KP-SEN	3	ERA	ST non-permeabilizers	FoR	COG3842	amino acid transport and metabolism
59bde68ee8f44663_1	101591	C	T	Gly	91	Ser	ATCC_10031-xanP_1-C_101591_T_SNP_-_Gly_91_Ser	CDS	SNP	non-synonym	OG0000424	xanP_1	xanP_1	xanP-like	xanP	ATCC_10031	Klebsiella pneumoniae	KP-SEN	1	SUO	ST non-permeabilizers	ALE	COG2233	nucleotide transport and metabolism
59bde68ee8f44663_1	357408	G	T	Asn	637	Lys	ATCC_10031-malT_1-G_357408_T_SNP_-_Asn_637_Lys	CDS	SNP	non-synonym	OG0003119	malT_1	malT;malT_1	malT-like	malT	ATCC_10031	Klebsiella pneumoniae	KP-SEN	6	GEN	ST non-permeabilizers	ALE	COG2909	transcription
59bde68ee8f44663_1	357408	G	T	Asn	637	Lys	ATCC_10031-malT_1-G_357408_T_SNP_-_Asn_637_Lys	CDS	SNP	non-synonym	OG0003119	malT_1	malT;malT_1	malT-like	malT	ATCC_10031	Klebsiella pneumoniae	KP-SEN	8	GEN	ST non-permeabilizers	ALE	COG2909	transcription
59bde68ee8f44663_1	357408	G	T	Asn	637	Lys	ATCC_10031-malT_1-G_357408_T_SNP_-_Asn_637_Lys	CDS	SNP	non-synonym	OG0003119	malT_1	malT;malT_1	malT-like	malT	ATCC_10031	Klebsiella pneumoniae	KP-SEN	2	OMA	ST non-permeabilizers	ALE	COG2909	transcription
59bde68ee8f44663_1	358594	C	T	Arg	242	His	ATCC_10031-malT_1-C_358594_T_SNP_-_Arg_242_His	CDS	SNP	non-synonym	OG0003119	malT_1	malT;malT_1	malT-like	malT	ATCC_10031	Klebsiella pneumoniae	KP-SEN	6	DOX	ST non-permeabilizers	ALE	COG2909	transcription
59bde68ee8f44663_1	358594	C	T	Arg	242	His	ATCC_10031-malT_1-C_358594_T_SNP_-_Arg_242_His	CDS	SNP	non-synonym	OG0003119	malT_1	malT;malT_1	malT-like	malT	ATCC_10031	Klebsiella pneumoniae	KP-SEN	9	OMA	ST non-permeabilizers	ALE	COG2909	transcription
59bde68ee8f44663_1	358595	G	T	Arg	242	Ser	ATCC_10031-malT_1-G_358595_T_SNP_-_Arg_242_Ser	CDS	SNP	non-synonym	OG0003119	malT_1	malT;malT_1	malT-like	malT	ATCC_10031	Klebsiella pneumoniae	KP-SEN	6	DOX	ST non-permeabilizers	ALE	COG2909	transcription
59bde68ee8f44663_1	358651	T	C	Gln	223	Arg	ATCC_10031-malT_1-T_358651_C_SNP_-_Gln_223_Arg	CDS	SNP	non-synonym	OG0003119	malT_1	malT;malT_1	malT-like	malT	ATCC_10031	Klebsiella pneumoniae	KP-SEN	6	DOX	ST non-permeabilizers	ALE	COG2909	transcription
59bde68ee8f44663_1	358651	T	C	Gln	223	Arg	ATCC_10031-malT_1-T_358651_C_SNP_-_Gln_223_Arg	CDS	SNP	non-synonym	OG0003119	malT_1	malT;malT_1	malT-like	malT	ATCC_10031	Klebsiella pneumoniae	KP-SEN	9	OMA	ST non-permeabilizers	ALE	COG2909	transcription
59bde68ee8f44663_1	422646	A	T	His	77	Leu	ATCC_10031-rpsL-A_422646_T_SNP_+_His_77_Leu	CDS	SNP	non-synonym	OG0001178	rpsL	rpsL	rpsL-like	rpsL	ATCC_10031	Klebsiella pneumoniae	KP-SEN	8	GEN	ST non-permeabilizers	ALE	COG0048	translation, ribosomal structure and biogenesis
59bde68ee8f44663_1	425000	G	A	Gly	516	Ser	ATCC_10031-fusA_1-G_425000_A_SNP_+_Gly_516_Ser	CDS	SNP	non-synonym	OG0000236	fusA_1	fusA;fusA_1	fusA-like	fusA	ATCC_10031	Klebsiella pneumoniae	KP-SEN	5	GEN	ST non-permeabilizers	ALE	COG0480	translation, ribosomal structure and biogenesis
59bde68ee8f44663_1	425207	G	A	Asp	585	Asn	ATCC_10031-fusA_1-G_425207_A_SNP_+_Asp_585_Asn	CDS	SNP	non-synonym	OG0000236	fusA_1	fusA;fusA_1	fusA-like	fusA	ATCC_10031	Klebsiella pneumoniae	KP-SEN	4	GEN	ST non-permeabilizers	ALE	COG0480	translation, ribosomal structure and biogenesis
59bde68ee8f44663_1	425233	T	A	Phe	593	Leu	ATCC_10031-fusA_1-T_425233_A_SNP_+_Phe_593_Leu	CDS	SNP	non-synonym	OG0000236	fusA_1	fusA;fusA_1	fusA-like	fusA	ATCC_10031	Klebsiella pneumoniae	KP-SEN	2	GEN	ST non-permeabilizers	ALE	COG0480	translation, ribosomal structure and biogenesis
59bde68ee8f44663_1	1178062	G	A	Asp	87	Asn	ATCC_10031-gyrA-G_1178062_A_SNP_+_Asp_87_Asn	CDS	SNP	non-synonym	OG0000801	gyrA	gyrA	gyrA-like	gyrA	ATCC_10031	Klebsiella pneumoniae	KP-SEN	10	MOX	DT non-permeabilizers	ALE	COG0188	replication, recombination and repair
59bde68ee8f44663_1	1178062	G	T	Asp	87	Tyr	ATCC_10031-gyrA-G_1178062_T_SNP_+_Asp_87_Tyr	CDS	SNP	non-synonym	OG0000801	gyrA	gyrA	gyrA-like	gyrA	ATCC_10031	Klebsiella pneumoniae	KP-SEN	2	MOX	DT non-permeabilizers	ALE	COG0188	replication, recombination and repair
59bde68ee8f44663_1	1178063	A	G	Asp	87	Gly	ATCC_10031-gyrA-A_1178063_G_SNP_+_Asp_87_Gly	CDS	SNP	non-synonym	OG0000801	gyrA	gyrA	gyrA-like	gyrA	ATCC_10031	Klebsiella pneumoniae	KP-SEN	3	MOX	DT non-permeabilizers	ALE	COG0188	replication, recombination and repair
59bde68ee8f44663_1	1179445	T	G	Tyr	548	Asp	ATCC_10031-gyrA-T_1179445_G_SNP_+_Tyr_548_Asp	CDS	SNP	non-synonym	OG0000801	gyrA	gyrA	gyrA-like	gyrA	ATCC_10031	Klebsiella pneumoniae	KP-SEN	10	MOX	DT non-permeabilizers	ALE	COG0188	replication, recombination and repair
59bde68ee8f44663_1	1179445	T	G	Tyr	548	Asp	ATCC_10031-gyrA-T_1179445_G_SNP_+_Tyr_548_Asp	CDS	SNP	non-synonym	OG0000801	gyrA	gyrA	gyrA-like	gyrA	ATCC_10031	Klebsiella pneumoniae	KP-SEN	2	MOX	DT non-permeabilizers	ALE	COG0188	replication, recombination and repair
59bde68ee8f44663_1	1369267	G	A	Met	346	Ile	ATCC_10031-pglA-G_1369267_A_SNP_+_Met_346_Ile	CDS	SNP	non-synonym	OG0002439	pglA	pglA	wcaL-like	pglA	ATCC_10031	Klebsiella pneumoniae	KP-SEN	4	MOX	DT non-permeabilizers	ALE	NA	NA
59bde68ee8f44663_1	1491746	T	A	Trp	89	Arg	ATCC_10031-pgsA-T_1491746_A_SNP_+_Trp_89_Arg	CDS	SNP	non-synonym	OG0001356	pgsA	pgsA	pgsA-like	pgsA	ATCC_10031	Klebsiella pneumoniae	KP-SEN	8	GEN	ST non-permeabilizers	ALE	COG0558	lipid transport and metabolism
59bde68ee8f44663_1	1491819	C	T	Ala	113	Val	ATCC_10031-pgsA-C_1491819_T_SNP_+_Ala_113_Val	CDS	SNP	non-synonym	OG0001356	pgsA	pgsA	pgsA-like	pgsA	ATCC_10031	Klebsiella pneumoniae	KP-SEN	6	GEN	ST non-permeabilizers	ALE	COG0558	lipid transport and metabolism
59bde68ee8f44663_1	1512642	T	C	Asp	433	Gly	ATCC_10031-argS-T_1512642_C_SNP_-_Asp_433_Gly	CDS	SNP	non-synonym	OG0001422	argS	argS	argS-like	argS	ATCC_10031	Klebsiella pneumoniae	KP-SEN	8	SUO	ST non-permeabilizers	ALE	COG0018	translation, ribosomal structure and biogenesis
59bde68ee8f44663_1	1519716	C	T	Arg	64	Cys	ATCC_10031-aspS-C_1519716_T_SNP_+_Arg_64_Cys	CDS	SNP	non-synonym	OG0000722	aspS	aspS	aspS-like	aspS	ATCC_10031	Klebsiella pneumoniae	KP-SEN	1	SUO	ST non-permeabilizers	ALE	COG0173	translation, ribosomal structure and biogenesis
59bde68ee8f44663_1	1677987	C	T	Leu	188	Phe	ATCC_10031-norW_1-C_1677987_T_SNP_+_Leu_188_Phe	CDS	SNP	non-synonym	OG0000315	norW_1	nasD;nirB;norW_1	nirB-like	nasD	ATCC_10031	Klebsiella pneumoniae	KP-SEN	9	DOX	ST non-permeabilizers	ALE	COG1251	energy production and conversion
59bde68ee8f44663_1	1704181	C	A	Asp	440	Tyr	ATCC_10031-GPCHHIHI_01612-C_1704181_A_SNP_-_Asp_440_Tyr	hypothetical	SNP	non-synonym	OG0000090	GPCHHIHI_01612	GPCHHIHI_00047;GPCHHIHI_01612	NA	pred_TNPA-INT2	ATCC_10031	Klebsiella pneumoniae	KP-SEN	10	MOX	DT non-permeabilizers	ALE	NA	NA
59bde68ee8f44663_1	1850227	A	T	Phe	303	Tyr	ATCC_10031-rstB_1-A_1850227_T_SNP_-_Phe_303_Tyr	CDS	SNP	non-synonym	OG0002824	rstB_1	adeS;rstB_1;sasA_1	NA	adeS	ATCC_10031	Klebsiella pneumoniae	KP-SEN	3	APR	ST non-permeabilizers	FoR	NA	NA
59bde68ee8f44663_1	1850551	C	T	Ser	195	Asn	ATCC_10031-rstB_1-C_1850551_T_SNP_-_Ser_195_Asn	CDS	SNP	non-synonym	OG0002824	rstB_1	adeS;rstB_1;sasA_1	NA	adeS	ATCC_10031	Klebsiella pneumoniae	KP-SEN	1	ERA	ST non-permeabilizers	FoR	NA	NA
59bde68ee8f44663_1	1850551	C	T	Ser	195	Asn	ATCC_10031-rstB_1-C_1850551_T_SNP_-_Ser_195_Asn	CDS	SNP	non-synonym	OG0002824	rstB_1	adeS;rstB_1;sasA_1	NA	adeS	ATCC_10031	Klebsiella pneumoniae	KP-SEN	2	ERA	ST non-permeabilizers	FoR	NA	NA
59bde68ee8f44663_1	1850551	C	T	Ser	195	Asn	ATCC_10031-rstB_1-C_1850551_T_SNP_-_Ser_195_Asn	CDS	SNP	non-synonym	OG0002824	rstB_1	adeS;rstB_1;sasA_1	NA	adeS	ATCC_10031	Klebsiella pneumoniae	KP-SEN	2	OMA	ST non-permeabilizers	FoR	NA	NA
59bde68ee8f44663_1	1850554	A	T	Val	194	Glu	ATCC_10031-rstB_1-A_1850554_T_SNP_-_Val_194_Glu	CDS	SNP	non-synonym	OG0002824	rstB_1	adeS;rstB_1;sasA_1	NA	adeS	ATCC_10031	Klebsiella pneumoniae	KP-SEN	3	MOX	DT non-permeabilizers	ALE	NA	NA
59bde68ee8f44663_1	1850683	G	T	Pro	151	Gln	ATCC_10031-rstB_1-G_1850683_T_SNP_-_Pro_151_Gln	CDS	SNP	non-synonym	OG0002824	rstB_1	adeS;rstB_1;sasA_1	NA	adeS	ATCC_10031	Klebsiella pneumoniae	KP-SEN	1	ERA	ST non-permeabilizers	FoR	NA	NA
59bde68ee8f44663_1	1850683	G	T	Pro	151	Gln	ATCC_10031-rstB_1-G_1850683_T_SNP_-_Pro_151_Gln	CDS	SNP	non-synonym	OG0002824	rstB_1	adeS;rstB_1;sasA_1	NA	adeS	ATCC_10031	Klebsiella pneumoniae	KP-SEN	1	OMA	ST non-permeabilizers	FoR	NA	NA
59bde68ee8f44663_1	1850684	G	A	Pro	151	Ser	ATCC_10031-rstB_1-G_1850684_A_SNP_-_Pro_151_Ser	CDS	SNP	non-synonym	OG0002824	rstB_1	adeS;rstB_1;sasA_1	NA	adeS	ATCC_10031	Klebsiella pneumoniae	KP-SEN	3	APR	ST non-permeabilizers	FoR	NA	NA
59bde68ee8f44663_1	1850684	G	A	Pro	151	Ser	ATCC_10031-rstB_1-G_1850684_A_SNP_-_Pro_151_Ser	CDS	SNP	non-synonym	OG0002824	rstB_1	adeS;rstB_1;sasA_1	NA	adeS	ATCC_10031	Klebsiella pneumoniae	KP-SEN	3	ERA	ST non-permeabilizers	FoR	NA	NA
59bde68ee8f44663_1	1850684	G	A	Pro	151	Ser	ATCC_10031-rstB_1-G_1850684_A_SNP_-_Pro_151_Ser	CDS	SNP	non-synonym	OG0002824	rstB_1	adeS;rstB_1;sasA_1	NA	adeS	ATCC_10031	Klebsiella pneumoniae	KP-SEN	1	MOX	DT non-permeabilizers	FoR	NA	NA
59bde68ee8f44663_1	1850684	G	A	Pro	151	Ser	ATCC_10031-rstB_1-G_1850684_A_SNP_-_Pro_151_Ser	CDS	SNP	non-synonym	OG0002824	rstB_1	adeS;rstB_1;sasA_1	NA	adeS	ATCC_10031	Klebsiella pneumoniae	KP-SEN	2	MOX	DT non-permeabilizers	FoR	NA	NA
59bde68ee8f44663_1	1850684	G	A	Pro	151	Ser	ATCC_10031-rstB_1-G_1850684_A_SNP_-_Pro_151_Ser	CDS	SNP	non-synonym	OG0002824	rstB_1	adeS;rstB_1;sasA_1	NA	adeS	ATCC_10031	Klebsiella pneumoniae	KP-SEN	3	MOX	DT non-permeabilizers	FoR	NA	NA
59bde68ee8f44663_1	1850684	G	A	Pro	151	Ser	ATCC_10031-rstB_1-G_1850684_A_SNP_-_Pro_151_Ser	CDS	SNP	non-synonym	OG0002824	rstB_1	adeS;rstB_1;sasA_1	NA	adeS	ATCC_10031	Klebsiella pneumoniae	KP-SEN	3	OMA	ST non-permeabilizers	FoR	NA	NA
59bde68ee8f44663_1	1850684	G	T	Pro	151	Thr	ATCC_10031-rstB_1-G_1850684_T_SNP_-_Pro_151_Thr	CDS	SNP	non-synonym	OG0002824	rstB_1	adeS;rstB_1;sasA_1	NA	adeS	ATCC_10031	Klebsiella pneumoniae	KP-SEN	3	ERA	ST non-permeabilizers	FoR	NA	NA
59bde68ee8f44663_1	1850737	A	C	Leu	133	Arg	ATCC_10031-rstB_1-A_1850737_C_SNP_-_Leu_133_Arg	CDS	SNP	non-synonym	OG0002824	rstB_1	adeS;rstB_1;sasA_1	NA	adeS	ATCC_10031	Klebsiella pneumoniae	KP-SEN	1	MOX	DT non-permeabilizers	FoR	NA	NA
59bde68ee8f44663_1	1850737	A	C	Leu	133	Arg	ATCC_10031-rstB_1-A_1850737_C_SNP_-_Leu_133_Arg	CDS	SNP	non-synonym	OG0002824	rstB_1	adeS;rstB_1;sasA_1	NA	adeS	ATCC_10031	Klebsiella pneumoniae	KP-SEN	3	OMA	ST non-permeabilizers	FoR	NA	NA
59bde68ee8f44663_1	1850857	C	T	Ser	93	Asn	ATCC_10031-rstB_1-C_1850857_T_SNP_-_Ser_93_Asn	CDS	SNP	non-synonym	OG0002824	rstB_1	adeS;rstB_1;sasA_1	NA	adeS	ATCC_10031	Klebsiella pneumoniae	KP-SEN	3	APR	ST non-permeabilizers	FoR	NA	NA
59bde68ee8f44663_1	1851047	A	G	Ser	30	Pro	ATCC_10031-rstB_1-A_1851047_G_SNP_-_Ser_30_Pro	CDS	SNP	non-synonym	OG0002824	rstB_1	adeS;rstB_1;sasA_1	NA	adeS	ATCC_10031	Klebsiella pneumoniae	KP-SEN	3	APR	ST non-permeabilizers	FoR	NA	NA
59bde68ee8f44663_1	1851106	T	A	Gln	10	Leu	ATCC_10031-rstB_1-T_1851106_A_SNP_-_Gln_10_Leu	CDS	SNP	non-synonym	OG0002824	rstB_1	adeS;rstB_1;sasA_1	NA	adeS	ATCC_10031	Klebsiella pneumoniae	KP-SEN	3	APR	ST non-permeabilizers	FoR	NA	NA
59bde68ee8f44663_1	1851106	T	A	Gln	10	Leu	ATCC_10031-rstB_1-T_1851106_A_SNP_-_Gln_10_Leu	CDS	SNP	non-synonym	OG0002824	rstB_1	adeS;rstB_1;sasA_1	NA	adeS	ATCC_10031	Klebsiella pneumoniae	KP-SEN	2	ERA	ST non-permeabilizers	FoR	NA	NA
59bde68ee8f44663_1	1851112	C	T	Ser	8	Asn	ATCC_10031-rstB_1-C_1851112_T_SNP_-_Ser_8_Asn	CDS	SNP	non-synonym	OG0002824	rstB_1	adeS;rstB_1;sasA_1	NA	adeS	ATCC_10031	Klebsiella pneumoniae	KP-SEN	5	OMA	ST non-permeabilizers	ALE	NA	NA
59bde68ee8f44663_1	1851112	C	T	Ser	8	Asn	ATCC_10031-rstB_1-C_1851112_T_SNP_-_Ser_8_Asn	CDS	SNP	non-synonym	OG0002824	rstB_1	adeS;rstB_1;sasA_1	NA	adeS	ATCC_10031	Klebsiella pneumoniae	KP-SEN	6	OMA	ST non-permeabilizers	ALE	NA	NA
59bde68ee8f44663_1	1873232	A	T	Leu	160	Gln	ATCC_10031-ribX_1-A_1873232_T_SNP_-_Leu_160_Gln	CDS	SNP	non-synonym	OG0006408	ribX_1	ribX_1	NA	ribX	ATCC_10031	Klebsiella pneumoniae	KP-SEN	5	OMA	ST non-permeabilizers	ALE	NA	NA
59bde68ee8f44663_1	2817945	A	T	Leu	130	*	ATCC_10031-betI_3-A_2817945_T_terminator_-_Leu_130_*	CDS	SNP	non-synonym	OG0001093	betI_3	betI_1;betI_3	NA	betI	ATCC_10031	Klebsiella pneumoniae	KP-SEN	1	ZOL	DT non-permeabilizers	FoR	NA	NA
59bde68ee8f44663_1	3182607	C	A	Gly	70	Cys	ATCC_10031-cydA_2-C_3182607_A_SNP_-_Gly_70_Cys	CDS	SNP	non-synonym	OG0000993	cydA_2	appC;cydA;cydA_2	appC;cydA-like	cydA	ATCC_10031	Klebsiella pneumoniae	KP-SEN	4	GEN	ST non-permeabilizers	ALE	COG1271	energy production and conversion
59bde68ee8f44663_1	3213864	G	A	Glu	894	Lys	ATCC_10031-kdpD-G_3213864_A_SNP_+_Glu_894_Lys	CDS	SNP	non-synonym	OG0000938	kdpD	kdpD	kdpD-like	kdpD	ATCC_10031	Klebsiella pneumoniae	KP-SEN	5	GEN	ST non-permeabilizers	ALE	COG2205	signal transduction mechanisms
59bde68ee8f44663_1	3385566	T	A	Gln	72	Leu	ATCC_10031-soxS_3-T_3385566_A_SNP_-_Gln_72_Leu	CDS	SNP	non-synonym	OG0000029	soxS_3	marA_2;rob_2;soxS_3	marA;robA;soxS-like	soxS-like	ATCC_10031	Klebsiella pneumoniae	KP-SEN	8	DOX	ST non-permeabilizers	ALE	COG2207	transcription
59bde68ee8f44663_1	3385566	T	A	Gln	72	Leu	ATCC_10031-soxS_3-T_3385566_A_SNP_-_Gln_72_Leu	CDS	SNP	non-synonym	OG0000029	soxS_3	marA_2;rob_2;soxS_3	marA;robA;soxS-like	soxS-like	ATCC_10031	Klebsiella pneumoniae	KP-SEN	9	DOX	ST non-permeabilizers	ALE	COG2207	transcription
59bde68ee8f44663_1	3387230	G	A	Gly	42	Glu	ATCC_10031-GPCHHIHI_03189-G_3387230_A_SNP_+_Gly_42_Glu	hypothetical	SNP	non-synonym	OG0002819	GPCHHIHI_03189	GPCHHIHI_03189	NA	pred_YHGD-BM3R1	ATCC_10031	Klebsiella pneumoniae	KP-SEN	2	OMA	ST non-permeabilizers	ALE	NA	NA
59bde68ee8f44663_1	3387460	A	C	Thr	119	Pro	ATCC_10031-GPCHHIHI_03189-A_3387460_C_SNP_+_Thr_119_Pro	hypothetical	SNP	non-synonym	OG0002819	GPCHHIHI_03189	GPCHHIHI_03189	NA	pred_YHGD-BM3R1	ATCC_10031	Klebsiella pneumoniae	KP-SEN	5	DOX	ST non-permeabilizers	ALE	NA	NA
59bde68ee8f44663_1	3387646	T	G	Phe	181	Val	ATCC_10031-GPCHHIHI_03189-T_3387646_G_SNP_+_Phe_181_Val	hypothetical	SNP	non-synonym	OG0002819	GPCHHIHI_03189	GPCHHIHI_03189	NA	pred_YHGD-BM3R1	ATCC_10031	Klebsiella pneumoniae	KP-SEN	5	OMA	ST non-permeabilizers	ALE	NA	NA
59bde68ee8f44663_1	3482036	A	T	Gln	148	Leu	ATCC_10031-ppiB-A_3482036_T_SNP_+_Gln_148_Leu	CDS	SNP	non-synonym	OG0000951	ppiB	ppiB	ppiB-like	ppiB	ATCC_10031	Klebsiella pneumoniae	KP-SEN	8	GEN	ST non-permeabilizers	ALE	COG0652	posttranslational modification, protein turnover, chaperones
59bde68ee8f44663_1	3566130	G	T	Ser	564	*	ATCC_10031-lon_2-G_3566130_T_terminator_-_Ser_564_*	CDS	SNP	non-synonym	OG0001132	lon_2	lon_2	lon-like	lon_2	ATCC_10031	Klebsiella pneumoniae	KP-SEN	5	DOX	ST non-permeabilizers	ALE	COG0466	posttranslational modification, protein turnover, chaperones
59bde68ee8f44663_1	3566547	A	T	Ile	425	Asn	ATCC_10031-lon_2-A_3566547_T_SNP_-_Ile_425_Asn	CDS	SNP	non-synonym	OG0001132	lon_2	lon_2	lon-like	lon_2	ATCC_10031	Klebsiella pneumoniae	KP-SEN	6	DOX	ST non-permeabilizers	ALE	COG0466	posttranslational modification, protein turnover, chaperones
59bde68ee8f44663_1	3566547	A	T	Ile	425	Asn	ATCC_10031-lon_2-A_3566547_T_SNP_-_Ile_425_Asn	CDS	SNP	non-synonym	OG0001132	lon_2	lon_2	lon-like	lon_2	ATCC_10031	Klebsiella pneumoniae	KP-SEN	9	OMA	ST non-permeabilizers	ALE	COG0466	posttranslational modification, protein turnover, chaperones
59bde68ee8f44663_1	3566916	G	A	Pro	302	Leu	ATCC_10031-lon_2-G_3566916_A_SNP_-_Pro_302_Leu	CDS	SNP	non-synonym	OG0001132	lon_2	lon_2	lon-like	lon_2	ATCC_10031	Klebsiella pneumoniae	KP-SEN	1	OMA	ST non-permeabilizers	ALE	COG0466	posttranslational modification, protein turnover, chaperones
59bde68ee8f44663_1	3567658	G	A	Gln	55	*	ATCC_10031-lon_2-G_3567658_A_terminator_-_Gln_55_*	CDS	SNP	non-synonym	OG0001132	lon_2	lon_2	lon-like	lon_2	ATCC_10031	Klebsiella pneumoniae	KP-SEN	6	DOX	ST non-permeabilizers	ALE	COG0466	posttranslational modification, protein turnover, chaperones
59bde68ee8f44663_1	3567808	G	T	Arg	5	Ser	ATCC_10031-lon_2-G_3567808_T_SNP_-_Arg_5_Ser	CDS	SNP	non-synonym	OG0001132	lon_2	lon_2	lon-like	lon_2	ATCC_10031	Klebsiella pneumoniae	KP-SEN	9	DOX	ST non-permeabilizers	ALE	COG0466	posttranslational modification, protein turnover, chaperones
59bde68ee8f44663_1	3649249	A	G	Leu	379	Pro	ATCC_10031-sbmA-A_3649249_G_SNP_-_Leu_379_Pro	CDS	SNP	non-synonym	OG0001712	sbmA	sbmA	sbmA-like	sbmA	ATCC_10031	Klebsiella pneumoniae	KP-SEN	6	GEN	ST non-permeabilizers	ALE	COG1133	defense mechanisms
59bde68ee8f44663_1	3649537	A	T	Leu	283	Gln	ATCC_10031-sbmA-A_3649537_T_SNP_-_Leu_283_Gln	CDS	SNP	non-synonym	OG0001712	sbmA	sbmA	sbmA-like	sbmA	ATCC_10031	Klebsiella pneumoniae	KP-SEN	5	GEN	ST non-permeabilizers	ALE	COG1133	defense mechanisms
59bde68ee8f44663_1	4167689	G	A	Ala	133	Val	ATCC_10031-GPCHHIHI_03913-G_4167689_A_SNP_-_Ala_133_Val	hypothetical	SNP	non-synonym	OG0006683	GPCHHIHI_03913	GPCHHIHI_03913;INJBCNFE_01107	NA	pred_OQXR	ATCC_10031	Klebsiella pneumoniae	KP-SEN	4	DOX	ST non-permeabilizers	ALE	NA	NA
59bde68ee8f44663_1	4168031	G	T	Ala	19	Glu	ATCC_10031-GPCHHIHI_03913-G_4168031_T_SNP_-_Ala_19_Glu	hypothetical	SNP	non-synonym	OG0006683	GPCHHIHI_03913	GPCHHIHI_03913;INJBCNFE_01107	NA	pred_OQXR	ATCC_10031	Klebsiella pneumoniae	KP-SEN	4	MOX	DT non-permeabilizers	ALE	NA	NA
59bde68ee8f44663_1	4223162	A	C	Val	25	Gly	ATCC_10031-csrA-A_4223162_C_SNP_-_Val_25_Gly	CDS	SNP	non-synonym	OG0001118	csrA	csrA;csrA_1	csrA-like	csrA	ATCC_10031	Klebsiella pneumoniae	KP-SEN	5	DOX	ST non-permeabilizers	ALE	COG1551	signal transduction mechanisms
59bde68ee8f44663_1	4295066	C	A	Ser	121	*	ATCC_10031-GPCHHIHI_04040-C_4295066_A_terminator_+_Ser_121_*	hypothetical	SNP	non-synonym	OG0010688	GPCHHIHI_04040	GPCHHIHI_04040	NA	pred_PERR	ATCC_10031	Klebsiella pneumoniae	KP-SEN	1	APR	ST non-permeabilizers	FoR	NA	NA
59bde68ee8f44663_1	4295066	C	A	Ser	121	*	ATCC_10031-GPCHHIHI_04040-C_4295066_A_terminator_+_Ser_121_*	hypothetical	SNP	non-synonym	OG0010688	GPCHHIHI_04040	GPCHHIHI_04040	NA	pred_PERR	ATCC_10031	Klebsiella pneumoniae	KP-SEN	2	APR	ST non-permeabilizers	FoR	NA	NA
59bde68ee8f44663_1	4405551	A	T	Leu	69	Gln	ATCC_10031-relA-A_4405551_T_SNP_-_Leu_69_Gln	CDS	SNP	non-synonym	OG0000493	relA	relA	relA-like	relA	ATCC_10031	Klebsiella pneumoniae	KP-SEN	9	DOX	ST non-permeabilizers	ALE	COG0317	transcription;signal transduction mechanisms
59bde68ee8f44663_1	4574176	T	C	Val	79	Ala	ATCC_10031-fimH-T_4574176_C_SNP_+_Val_79_Ala	CDS	SNP	non-synonym	OG0001492	fimH	fimH;fimH_2	ydeQ;fimH-like	fimH	ATCC_10031	Klebsiella pneumoniae	KP-SEN	1	SUO	ST non-permeabilizers	ALE	NA	NA
59bde68ee8f44663_1	4802348	T	G	Phe	522	Cys	ATCC_10031-rpoD-T_4802348_G_SNP_+_Phe_522_Cys	CDS	SNP	non-synonym	OG0000767	rpoD	rpoD	rpoD-like	rpoD	ATCC_10031	Klebsiella pneumoniae	KP-SEN	5	OMA	ST non-permeabilizers	ALE	COG0568	transcription
59bde68ee8f44663_1	4969004	T	A	Lys	567	Asn	ATCC_10031-csrD-T_4969004_A_SNP_-_Lys_567_Asn	CDS	SNP	non-synonym	OG0003142	csrD	csrD	csrD-like	csrD	ATCC_10031	Klebsiella pneumoniae	KP-SEN	2	SUO	ST non-permeabilizers	ALE	NA	NA
59bde68ee8f44663_1	5013675	T	C	Gln	1238	Arg	ATCC_10031-rpoC-T_5013675_C_SNP_-_Gln_1238_Arg	CDS	SNP	non-synonym	OG0001362	rpoC	rpoC	rpoC-like	rpoC	ATCC_10031	Klebsiella pneumoniae	KP-SEN	3	MOX	DT non-permeabilizers	ALE	COG0086	transcription
59bde68ee8f44663_1	5070308	A	C	Asp	30	Glu	ATCC_10031-corA-A_5070308_C_SNP_-_Asp_30_Glu	CDS	SNP	non-synonym	OG0000648	corA	corA	corA-like	corA	ATCC_10031	Klebsiella pneumoniae	KP-SEN	4	MOX	DT non-permeabilizers	ALE	COG0598	inorganic ion transport and metabolism
59bde68ee8f44663_1	5079144	C	T	Trp	150	*	ATCC_10031-cyaA-C_5079144_T_terminator_-_Trp_150_*	CDS	SNP	non-synonym	OG0002315	cyaA	cyaA	cyaA-like	cyaA	ATCC_10031	Klebsiella pneumoniae	KP-SEN	2	MOX	DT non-permeabilizers	ALE	COG3072	signal transduction mechanisms
59bde68ee8f44663_1	5170953	G	T	Trp	184	Cys	ATCC_10031-cpxA-G_5170953_T_SNP_+_Trp_184_Cys	CDS	SNP	non-synonym	OG0003952	cpxA	cpxA	cpxA-like	cpxA	ATCC_10031	Klebsiella pneumoniae	KP-SEN	2	GEN	ST non-permeabilizers	ALE	NA	NA
59bde68ee8f44663_1	5250936	G	A	Ala	398	Thr	ATCC_10031-atpA-G_5250936_A_SNP_+_Ala_398_Thr	CDS	SNP	non-synonym	OG0001413	atpA	atpA	atpA-like	atpA	ATCC_10031	Klebsiella pneumoniae	KP-SEN	2	GEN	ST non-permeabilizers	ALE	COG0056	energy production and conversion
f8f3c9043cab418e_1	1582388	C	T	Gln	172	*	ATCC_700603-ompC-C_1582388_T_terminator_+_Gln_172_*	CDS	SNP	non-synonym	OG0000019	ompC	ompC;ompF	ompC;ompF;ompN;phoE-like	ompC	ATCC_700603	Klebsiella pneumoniae	KP-MDR	2	SUO	ST non-permeabilizers	FoR	COG3203	cell wall/membrane/envelope biogenesis
f8f3c9043cab418e_1	2784142	A	C	Thr	140	Pro	ATCC_700603-manA-A_2784142_C_SNP_+_Thr_140_Pro	CDS	SNP	non-synonym	OG0003516	manA	manA	manA-like	manA	ATCC_700603	Klebsiella pneumoniae	KP-MDR	2	MER	ST non-permeabilizers	FoR	COG1482	carbohydrate transport and metabolism
f8f3c9043cab418e_1	352984	T	C	His	362	Arg	ATCC_700603-malT_1-T_352984_C_SNP_-_His_362_Arg	CDS	SNP	non-synonym	OG0003119	malT_1	malT;malT_1	malT-like	malT	ATCC_700603	Klebsiella pneumoniae	KP-MDR	3	SUO	ST non-permeabilizers	ALE	COG2909	transcription
f8f3c9043cab418e_1	352994	C	T	Glu	359	Lys	ATCC_700603-malT_1-C_352994_T_SNP_-_Glu_359_Lys	CDS	SNP	non-synonym	OG0003119	malT_1	malT;malT_1	malT-like	malT	ATCC_700603	Klebsiella pneumoniae	KP-MDR	9	SUO	ST non-permeabilizers	ALE	COG2909	transcription
f8f3c9043cab418e_1	353118	C	G	Trp	317	Cys	ATCC_700603-malT_1-C_353118_G_SNP_-_Trp_317_Cys	CDS	SNP	non-synonym	OG0003119	malT_1	malT;malT_1	malT-like	malT	ATCC_700603	Klebsiella pneumoniae	KP-MDR	4	SUO	ST non-permeabilizers	ALE	COG2909	transcription
f8f3c9043cab418e_1	469038	T	A	Leu	318	*	ATCC_700603-csrD-T_469038_A_terminator_+_Leu_318_*	CDS	SNP	non-synonym	OG0003142	csrD	csrD	csrD-like	csrD	ATCC_700603	Klebsiella pneumoniae	KP-MDR	9	PMB	ST permeabilizers	ALE	NA	NA
f8f3c9043cab418e_1	1944353	C	T	Gln	209	*	ATCC_700603-proQ-C_1944353_T_terminator_+_Gln_209_*	CDS	SNP	non-synonym	OG0002526	proQ	proQ	proQ-like	proQ	ATCC_700603	Klebsiella pneumoniae	KP-MDR	9	SUO	ST non-permeabilizers	ALE	COG3109	signal transduction mechanisms
f8f3c9043cab418e_1	2613361	A	G	Asn	115	Ser	ATCC_700603-malX_1-A_2613361_G_SNP_+_Asn_115_Ser	CDS	SNP	non-synonym	OG0006478	malX_1	malX_1	NA	malX	ATCC_700603	Klebsiella pneumoniae	KP-MDR	4	SUO	ST non-permeabilizers	ALE	COG1263	carbohydrate transport and metabolism
f8f3c9043cab418e_1	2949540	T	A	Ile	169	Asn	ATCC_700603-sapD-T_2949540_A_SNP_+_Ile_169_Asn	CDS	SNP	non-synonym	OG0003586	sapD	sapD	sapD-like	sapD	ATCC_700603	Klebsiella pneumoniae	KP-MDR	8	SUO	ST non-permeabilizers	ALE	COG4170	defense mechanisms
f8f3c9043cab418e_1	2964659	A	C	Val	43	Gly	ATCC_700603-lapB_2-A_2964659_C_SNP_-_Val_43_Gly	CDS	SNP	non-synonym	OG0003594	lapB_2	lapB;lapB_2	lapB-like	lapB	ATCC_700603	Klebsiella pneumoniae	KP-MDR	3	PMB	ST permeabilizers	ALE	COG2956	cell wall/membrane/envelope biogenesis
f8f3c9043cab418e_1	3157976	T	C	Leu	87	Pro	ATCC_700603-phoQ-T_3157976_C_SNP_+_Leu_87_Pro	CDS	SNP	non-synonym	OG0002163	phoQ	phoQ	phoQ-like	phoQ	ATCC_700603	Klebsiella pneumoniae	KP-MDR	9	PMB	ST permeabilizers	ALE	COG0642	signal transduction mechanisms
f8f3c9043cab418e_1	3324208	G	A	Ala	154	Thr	ATCC_700603-yeaX_2-G_3324208_A_SNP_+_Ala_154_Thr	CDS	SNP	non-synonym	OG0000051	yeaX_2	cntB;yeaX_2	yeaX-like	yeaX	ATCC_700603	Klebsiella pneumoniae	KP-MDR	4	SUO	ST non-permeabilizers	ALE	COG1018	energy production and conversion
f8f3c9043cab418e_1	3408472	G	A	His	392	Tyr	ATCC_700603-rpsA-G_3408472_A_SNP_-_His_392_Tyr	CDS	SNP	non-synonym	OG0001039	rpsA	rpsA	rpsA-like	rpsA	ATCC_700603	Klebsiella pneumoniae	KP-MDR	8	SUO	ST non-permeabilizers	ALE	COG0539	translation, ribosomal structure and biogenesis
f8f3c9043cab418e_1	3446867	T	A	Gln	137	Leu	ATCC_700603-macA_2-T_3446867_A_SNP_-_Gln_137_Leu	CDS	SNP	non-synonym	OG0001280	macA_2	macA_2	macA-like	macA	ATCC_700603	Klebsiella pneumoniae	KP-MDR	10	PMB	ST permeabilizers	ALE	COG0845	cell wall/membrane/envelope biogenesis;defense mechanisms
f8f3c9043cab418e_1	3446867	T	A	Gln	137	Leu	ATCC_700603-macA_2-T_3446867_A_SNP_-_Gln_137_Leu	CDS	SNP	non-synonym	OG0001280	macA_2	macA_2	macA-like	macA	ATCC_700603	Klebsiella pneumoniae	KP-MDR	3	SUO	ST non-permeabilizers	ALE	COG0845	cell wall/membrane/envelope biogenesis;defense mechanisms
f8f3c9043cab418e_1	3446867	T	A	Gln	137	Leu	ATCC_700603-macA_2-T_3446867_A_SNP_-_Gln_137_Leu	CDS	SNP	non-synonym	OG0001280	macA_2	macA_2	macA-like	macA	ATCC_700603	Klebsiella pneumoniae	KP-MDR	9	SUO	ST non-permeabilizers	ALE	COG0845	cell wall/membrane/envelope biogenesis;defense mechanisms
f8f3c9043cab418e_1	3489820	A	G	Trp	337	Arg	ATCC_700603-INJBCNFE_03336-A_3489820_G_SNP_-_Trp_337_Arg	hypothetical	SNP	non-synonym	OG0004733	INJBCNFE_03336	INJBCNFE_03336	NA	INJBCNFE_03336	ATCC_700603	Klebsiella pneumoniae	KP-MDR	10	PMB	ST permeabilizers	ALE	NA	NA
f8f3c9043cab418e_1	3577314	A	C	Thr	157	Pro	ATCC_700603-basS-A_3577314_C_SNP_+_Thr_157_Pro	CDS	SNP	non-synonym	OG0001650	basS	basS;pmrB	pmrB-like	basS	ATCC_700603	Klebsiella pneumoniae	KP-MDR	9	PMB	ST permeabilizers	ALE	NA	NA
f8f3c9043cab418e_1	4011279	G	A	Gly	674	Asp	ATCC_700603-acrB_2-G_4011279_A_SNP_+_Gly_674_Asp	CDS	SNP	non-synonym	OG0000004	acrB_2	acrB;acrB_2;acrB_3;acrB_4;acrF;adeB;mexB;mexB_1;mexB_2;mexY	mdtF;acrF;acrD;acrB-like	acrB-like	ATCC_700603	Klebsiella pneumoniae	KP-MDR	3	PMB	ST permeabilizers	ALE	COG0841	defense mechanisms
f8f3c9043cab418e_1	4017890	A	C	Val	255	Gly	ATCC_700603-lacI_2-A_4017890_C_SNP_-_Val_255_Gly	CDS	SNP	non-synonym	OG0002567	lacI_2	lacI_2	lacI-like	lacI	ATCC_700603	Klebsiella pneumoniae	KP-MDR	4	SUO	ST non-permeabilizers	ALE	COG1609	transcription
f8f3c9043cab418e_1	4083188	C	T	Thr	100	Ile	ATCC_700603-ispA-C_4083188_T_SNP_+_Thr_100_Ile	CDS	SNP	non-synonym	OG0000757	ispA	ispA	ispA-like	ispA	ATCC_700603	Klebsiella pneumoniae	KP-MDR	5	PMB	ST permeabilizers	ALE	COG0142	coenzyme transport and metabolism
f8f3c9043cab418e_1	4289478	C	A	Gly	199	Cys	ATCC_700603-lpxD_2-C_4289478_A_SNP_-_Gly_199_Cys	CDS	SNP	non-synonym	OG0000981	lpxD_2	lpxD;lpxD_2	lpxD-like	lpxD	ATCC_700603	Klebsiella pneumoniae	KP-MDR	10	PMB	ST permeabilizers	ALE	COG1044	cell wall/membrane/envelope biogenesis
f8f3c9043cab418e_1	4289792	G	A	Pro	94	Leu	ATCC_700603-lpxD_2-G_4289792_A_SNP_-_Pro_94_Leu	CDS	SNP	non-synonym	OG0000981	lpxD_2	lpxD;lpxD_2	lpxD-like	lpxD	ATCC_700603	Klebsiella pneumoniae	KP-MDR	5	PMB	ST permeabilizers	ALE	COG1044	cell wall/membrane/envelope biogenesis
f8f3c9043cab418e_1	4460119	T	C	Leu	436	Pro	ATCC_700603-lptD-T_4460119_C_SNP_+_Leu_436_Pro	CDS	SNP	non-synonym	OG0001051	lptD	lptD	lptD-like	lptD	ATCC_700603	Klebsiella pneumoniae	KP-MDR	6	PMB	ST permeabilizers	ALE	COG1452	cell wall/membrane/envelope biogenesis
f8f3c9043cab418e_1	4529544	T	C	His	77	Arg	ATCC_700603-nadR-T_4529544_C_SNP_-_His_77_Arg	CDS	SNP	non-synonym	OG0002575	nadR	nadR	nadR-like	nadR	ATCC_700603	Klebsiella pneumoniae	KP-MDR	8	SUO	ST non-permeabilizers	ALE	COG1056	coenzyme transport and metabolism
f8f3c9043cab418e_1	5156	A	T	Glu	466	Val	ATCC_700603-gyrB-A_5156_T_SNP_+_Glu_466_Val	CDS	SNP	non-synonym	OG0000535	gyrB	gyrB	gyrB-like	gyrB	ATCC_700603	Klebsiella pneumoniae	KP-MDR	2	MOX	DT non-permeabilizers	ALE	COG0187	replication, recombination and repair
f8f3c9043cab418e_1	5157	A	T	Glu	466	Asp	ATCC_700603-gyrB-A_5157_T_SNP_+_Glu_466_Asp	CDS	SNP	non-synonym	OG0000535	gyrB	gyrB	gyrB-like	gyrB	ATCC_700603	Klebsiella pneumoniae	KP-MDR	1	MOX	DT non-permeabilizers	ALE	COG0187	replication, recombination and repair
f8f3c9043cab418e_1	148765	C	T	Gln	135	*	ATCC_700603-cysE-C_148765_T_terminator_+_Gln_135_*	CDS	SNP	non-synonym	OG0000461	cysE	cysE;gene-pgaptmp_003101	cysE-like	cysE	ATCC_700603	Klebsiella pneumoniae	KP-MDR	2	MOX	DT non-permeabilizers	FoR	COG1045	amino acid transport and metabolism
f8f3c9043cab418e_1	148765	C	T	Gln	135	*	ATCC_700603-cysE-C_148765_T_terminator_+_Gln_135_*	CDS	SNP	non-synonym	OG0000461	cysE	cysE;gene-pgaptmp_003101	cysE-like	cysE	ATCC_700603	Klebsiella pneumoniae	KP-MDR	3	MOX	DT non-permeabilizers	FoR	COG1045	amino acid transport and metabolism
f8f3c9043cab418e_1	148784	A	G	Gln	141	Arg	ATCC_700603-cysE-A_148784_G_SNP_+_Gln_141_Arg	CDS	SNP	non-synonym	OG0000461	cysE	cysE;gene-pgaptmp_003101	cysE-like	cysE	ATCC_700603	Klebsiella pneumoniae	KP-MDR	3	MOX	DT non-permeabilizers	FoR	COG1045	amino acid transport and metabolism
f8f3c9043cab418e_1	354064	A	G	Leu	2	Ser	ATCC_700603-malT_1-A_354064_G_SNP_-_Leu_2_Ser	CDS	SNP	non-synonym	OG0003119	malT_1	malT;malT_1	malT-like	malT	ATCC_700603	Klebsiella pneumoniae	KP-MDR	2	APR	ST non-permeabilizers	ALE	COG2909	transcription
f8f3c9043cab418e_1	394078	A	G	Leu	724	Pro	ATCC_700603-nasD-A_394078_G_SNP_-_Leu_724_Pro	CDS	SNP	non-synonym	OG0000315	nasD	nasD;nirB;norW_1	nirB-like	nasD	ATCC_700603	Klebsiella pneumoniae	KP-MDR	10	DEL	DT non-permeabilizers	ALE	COG1251	energy production and conversion
f8f3c9043cab418e_1	417419	A	T	His	77	Leu	ATCC_700603-rpsL-A_417419_T_SNP_+_His_77_Leu	CDS	SNP	non-synonym	OG0001178	rpsL	rpsL	rpsL-like	rpsL	ATCC_700603	Klebsiella pneumoniae	KP-MDR	8	APR	ST non-permeabilizers	ALE	COG0048	translation, ribosomal structure and biogenesis
f8f3c9043cab418e_1	418357	C	T	His	44	Tyr	ATCC_700603-fusA_1-C_418357_T_SNP_+_His_44_Tyr	CDS	SNP	non-synonym	OG0000236	fusA_1	fusA;fusA_1	fusA-like	fusA	ATCC_700603	Klebsiella pneumoniae	KP-MDR	8	APR	ST non-permeabilizers	ALE	COG0480	translation, ribosomal structure and biogenesis
f8f3c9043cab418e_1	420002	C	T	Ala	592	Val	ATCC_700603-fusA_1-C_420002_T_SNP_+_Ala_592_Val	CDS	SNP	non-synonym	OG0000236	fusA_1	fusA;fusA_1	fusA-like	fusA	ATCC_700603	Klebsiella pneumoniae	KP-MDR	3	APR	ST non-permeabilizers	ALE	COG0480	translation, ribosomal structure and biogenesis
f8f3c9043cab418e_1	420002	C	T	Ala	592	Val	ATCC_700603-fusA_1-C_420002_T_SNP_+_Ala_592_Val	CDS	SNP	non-synonym	OG0000236	fusA_1	fusA;fusA_1	fusA-like	fusA	ATCC_700603	Klebsiella pneumoniae	KP-MDR	9	APR	ST non-permeabilizers	ALE	COG0480	translation, ribosomal structure and biogenesis
f8f3c9043cab418e_1	420029	T	A	Phe	601	Tyr	ATCC_700603-fusA_1-T_420029_A_SNP_+_Phe_601_Tyr	CDS	SNP	non-synonym	OG0000236	fusA_1	fusA;fusA_1	fusA-like	fusA	ATCC_700603	Klebsiella pneumoniae	KP-MDR	2	APR	ST non-permeabilizers	ALE	COG0480	translation, ribosomal structure and biogenesis
f8f3c9043cab418e_1	420040	T	G	Phe	605	Val	ATCC_700603-fusA_1-T_420040_G_SNP_+_Phe_605_Val	CDS	SNP	non-synonym	OG0000236	fusA_1	fusA;fusA_1	fusA-like	fusA	ATCC_700603	Klebsiella pneumoniae	KP-MDR	1	APR	ST non-permeabilizers	FoR	COG0480	translation, ribosomal structure and biogenesis
f8f3c9043cab418e_1	420040	T	G	Phe	605	Val	ATCC_700603-fusA_1-T_420040_G_SNP_+_Phe_605_Val	CDS	SNP	non-synonym	OG0000236	fusA_1	fusA;fusA_1	fusA-like	fusA	ATCC_700603	Klebsiella pneumoniae	KP-MDR	3	APR	ST non-permeabilizers	FoR	COG0480	translation, ribosomal structure and biogenesis
f8f3c9043cab418e_1	420050	C	T	Ala	608	Val	ATCC_700603-fusA_1-C_420050_T_SNP_+_Ala_608_Val	CDS	SNP	non-synonym	OG0000236	fusA_1	fusA;fusA_1	fusA-like	fusA	ATCC_700603	Klebsiella pneumoniae	KP-MDR	1	APR	ST non-permeabilizers	ALE	COG0480	translation, ribosomal structure and biogenesis
f8f3c9043cab418e_1	512880	C	G	Ile	301	Met	ATCC_700603-arcB-C_512880_G_SNP_+_Ile_301_Met	CDS	SNP	non-synonym	OG0003151	arcB	arcB	arcB-like	arcB	ATCC_700603	Klebsiella pneumoniae	KP-MDR	7	MOX	DT non-permeabilizers	ALE	COG0642	signal transduction mechanisms
f8f3c9043cab418e_1	644820	C	A	Glu	458	Asp	ATCC_700603-rpoD-C_644820_A_SNP_-_Glu_458_Asp	CDS	SNP	non-synonym	OG0000767	rpoD	rpoD	rpoD-like	rpoD	ATCC_700603	Klebsiella pneumoniae	KP-MDR	8	DEL	DT non-permeabilizers	ALE	COG0568	transcription
f8f3c9043cab418e_1	644878	A	C	Ile	439	Ser	ATCC_700603-rpoD-A_644878_C_SNP_-_Ile_439_Ser	CDS	SNP	non-synonym	OG0000767	rpoD	rpoD	rpoD-like	rpoD	ATCC_700603	Klebsiella pneumoniae	KP-MDR	6	DEL	DT non-permeabilizers	ALE	COG0568	transcription
f8f3c9043cab418e_1	678040	C	T	Arg	482	Cys	ATCC_700603-parE-C_678040_T_SNP_+_Arg_482_Cys	CDS	SNP	non-synonym	OG0000571	parE	parE	parE-like	parE	ATCC_700603	Klebsiella pneumoniae	KP-MDR	2	DEL	DT non-permeabilizers	ALE	COG0187	replication, recombination and repair
f8f3c9043cab418e_1	796206	C	T	Arg	413	Cys	ATCC_700603-lysS-C_796206_T_SNP_+_Arg_413_Cys	CDS	SNP	non-synonym	OG0000174	lysS	lysS	lysS-like	lysS	ATCC_700603	Klebsiella pneumoniae	KP-MDR	2	DEL	DT non-permeabilizers	FoR	COG1190	translation, ribosomal structure and biogenesis
f8f3c9043cab418e_1	796258	T	C	Leu	430	Pro	ATCC_700603-lysS-T_796258_C_SNP_+_Leu_430_Pro	CDS	SNP	non-synonym	OG0000174	lysS	lysS	lysS-like	lysS	ATCC_700603	Klebsiella pneumoniae	KP-MDR	1	DEL	DT non-permeabilizers	FoR	COG1190	translation, ribosomal structure and biogenesis
f8f3c9043cab418e_1	796290	C	T	Gln	441	*	ATCC_700603-lysS-C_796290_T_terminator_+_Gln_441_*	CDS	SNP	non-synonym	OG0000174	lysS	lysS	lysS-like	lysS	ATCC_700603	Klebsiella pneumoniae	KP-MDR	3	DEL	DT non-permeabilizers	FoR	COG1190	translation, ribosomal structure and biogenesis
f8f3c9043cab418e_1	884615	C	T	Gln	538	*	ATCC_700603-ptsP-C_884615_T_terminator_+_Gln_538_*	CDS	SNP	non-synonym	OG0001326	ptsP	ptsP	ptsP-like	ptsP	ATCC_700603	Klebsiella pneumoniae	KP-MDR	3	APR	ST non-permeabilizers	ALE	COG3605	signal transduction mechanisms
f8f3c9043cab418e_1	986248	C	T	Asp	451	Asn	ATCC_700603-barA-C_986248_T_SNP_-_Asp_451_Asn	CDS	SNP	non-synonym	OG0000237	barA	barA;rcsC_7	barA-like	barA	ATCC_700603	Klebsiella pneumoniae	KP-MDR	8	APR	ST non-permeabilizers	ALE	COG0784	signal transduction mechanisms
f8f3c9043cab418e_1	1146292	T	A	Val	16	Glu	ATCC_700603-INJBCNFE_01107-T_1146292_A_SNP_+_Val_16_Glu	hypothetical	SNP	non-synonym	OG0006683	INJBCNFE_01107	GPCHHIHI_03913;INJBCNFE_01107	NA	pred_OQXR	ATCC_700603	Klebsiella pneumoniae	KP-MDR	7	MOX	DT non-permeabilizers	ALE	NA	NA
f8f3c9043cab418e_1	1572279	C	T	Ala	51	Val	ATCC_700603-gyrA-C_1572279_T_SNP_+_Ala_51_Val	CDS	SNP	non-synonym	OG0000801	gyrA	gyrA	gyrA-like	gyrA	ATCC_700603	Klebsiella pneumoniae	KP-MDR	8	DEL	DT non-permeabilizers	ALE	COG0188	replication, recombination and repair
f8f3c9043cab418e_1	1572326	G	T	Ala	67	Ser	ATCC_700603-gyrA-G_1572326_T_SNP_+_Ala_67_Ser	CDS	SNP	non-synonym	OG0000801	gyrA	gyrA	gyrA-like	gyrA	ATCC_700603	Klebsiella pneumoniae	KP-MDR	6	DEL	DT non-permeabilizers	ALE	COG0188	replication, recombination and repair
f8f3c9043cab418e_1	1572368	G	T	Gly	81	Cys	ATCC_700603-gyrA-G_1572368_T_SNP_+_Gly_81_Cys	CDS	SNP	non-synonym	OG0000801	gyrA	gyrA	gyrA-like	gyrA	ATCC_700603	Klebsiella pneumoniae	KP-MDR	10	DEL	DT non-permeabilizers	ALE	COG0188	replication, recombination and repair
f8f3c9043cab418e_1	1572375	C	A	Ser	83	Tyr	ATCC_700603-gyrA-C_1572375_A_SNP_+_Ser_83_Tyr	CDS	SNP	non-synonym	OG0000801	gyrA	gyrA	gyrA-like	gyrA	ATCC_700603	Klebsiella pneumoniae	KP-MDR	9	MOX	DT non-permeabilizers	ALE	COG0188	replication, recombination and repair
f8f3c9043cab418e_1	1572387	A	G	Asp	87	Gly	ATCC_700603-gyrA-A_1572387_G_SNP_+_Asp_87_Gly	CDS	SNP	non-synonym	OG0000801	gyrA	gyrA	gyrA-like	gyrA	ATCC_700603	Klebsiella pneumoniae	KP-MDR	7	MOX	DT non-permeabilizers	ALE	COG0188	replication, recombination and repair
f8f3c9043cab418e_1	1572444	A	T	Gln	106	Leu	ATCC_700603-gyrA-A_1572444_T_SNP_+_Gln_106_Leu	CDS	SNP	non-synonym	OG0000801	gyrA	gyrA	gyrA-like	gyrA	ATCC_700603	Klebsiella pneumoniae	KP-MDR	2	MOX	DT non-permeabilizers	ALE	COG0188	replication, recombination and repair
f8f3c9043cab418e_1	1572474	C	A	Ser	116	Tyr	ATCC_700603-gyrA-C_1572474_A_SNP_+_Ser_116_Tyr	CDS	SNP	non-synonym	OG0000801	gyrA	gyrA	gyrA-like	gyrA	ATCC_700603	Klebsiella pneumoniae	KP-MDR	7	DEL	DT non-permeabilizers	ALE	COG0188	replication, recombination and repair
f8f3c9043cab418e_1	1572483	C	A	Ala	119	Glu	ATCC_700603-gyrA-C_1572483_A_SNP_+_Ala_119_Glu	CDS	SNP	non-synonym	OG0000801	gyrA	gyrA	gyrA-like	gyrA	ATCC_700603	Klebsiella pneumoniae	KP-MDR	2	DEL	DT non-permeabilizers	ALE	COG0188	replication, recombination and repair
f8f3c9043cab418e_1	1573398	T	A	Leu	424	Gln	ATCC_700603-gyrA-T_1573398_A_SNP_+_Leu_424_Gln	CDS	SNP	non-synonym	OG0000801	gyrA	gyrA	gyrA-like	gyrA	ATCC_700603	Klebsiella pneumoniae	KP-MDR	7	DEL	DT non-permeabilizers	ALE	COG0188	replication, recombination and repair
f8f3c9043cab418e_1	1573497	C	T	Ala	457	Val	ATCC_700603-gyrA-C_1573497_T_SNP_+_Ala_457_Val	CDS	SNP	non-synonym	OG0000801	gyrA	gyrA	gyrA-like	gyrA	ATCC_700603	Klebsiella pneumoniae	KP-MDR	2	MOX	DT non-permeabilizers	ALE	COG0188	replication, recombination and repair
f8f3c9043cab418e_1	1573917	G	C	Gly	597	Ala	ATCC_700603-gyrA-G_1573917_C_SNP_+_Gly_597_Ala	CDS	SNP	non-synonym	OG0000801	gyrA	gyrA	gyrA-like	gyrA	ATCC_700603	Klebsiella pneumoniae	KP-MDR	2	MOX	DT non-permeabilizers	ALE	COG0188	replication, recombination and repair
f8f3c9043cab418e_1	1672959	T	G	Thr	209	Pro	ATCC_700603-metG-T_1672959_G_SNP_-_Thr_209_Pro	CDS	SNP	non-synonym	OG0001207	metG	metG	metG-like	metG	ATCC_700603	Klebsiella pneumoniae	KP-MDR	10	DEL	DT non-permeabilizers	ALE	COG0073	translation, ribosomal structure and biogenesis
f8f3c9043cab418e_1	1874972	A	T	Ile	17	Phe	ATCC_700603-pgsA-A_1874972_T_SNP_+_Ile_17_Phe	CDS	SNP	non-synonym	OG0001356	pgsA	pgsA	pgsA-like	pgsA	ATCC_700603	Klebsiella pneumoniae	KP-MDR	9	APR	ST non-permeabilizers	ALE	COG0558	lipid transport and metabolism
f8f3c9043cab418e_1	1875062	T	C	Trp	47	Arg	ATCC_700603-pgsA-T_1875062_C_SNP_+_Trp_47_Arg	CDS	SNP	non-synonym	OG0001356	pgsA	pgsA	pgsA-like	pgsA	ATCC_700603	Klebsiella pneumoniae	KP-MDR	3	APR	ST non-permeabilizers	ALE	COG0558	lipid transport and metabolism
f8f3c9043cab418e_1	2110940	T	C	Leu	57	Pro	ATCC_700603-thrS-T_2110940_C_SNP_+_Leu_57_Pro	CDS	SNP	non-synonym	OG0001256	thrS	thrS	thrS-like	thrS	ATCC_700603	Klebsiella pneumoniae	KP-MDR	3	DEL	DT non-permeabilizers	FoR	COG0441	translation, ribosomal structure and biogenesis
f8f3c9043cab418e_1	2111281	G	T	Gly	171	Cys	ATCC_700603-thrS-G_2111281_T_SNP_+_Gly_171_Cys	CDS	SNP	non-synonym	OG0001256	thrS	thrS	thrS-like	thrS	ATCC_700603	Klebsiella pneumoniae	KP-MDR	3	DEL	DT non-permeabilizers	FoR	COG0441	translation, ribosomal structure and biogenesis
f8f3c9043cab418e_1	3382847	A	G	Ser	2	Gly	ATCC_700603-asnS-A_3382847_G_SNP_+_Ser_2_Gly	CDS	SNP	non-synonym	OG0003686	asnS	asnS	asnS-like	asnS	ATCC_700603	Klebsiella pneumoniae	KP-MDR	6	DEL	DT non-permeabilizers	ALE	COG0017	translation, ribosomal structure and biogenesis
f8f3c9043cab418e_1	3382847	A	G	Ser	2	Gly	ATCC_700603-asnS-A_3382847_G_SNP_+_Ser_2_Gly	CDS	SNP	non-synonym	OG0003686	asnS	asnS	asnS-like	asnS	ATCC_700603	Klebsiella pneumoniae	KP-MDR	8	DEL	DT non-permeabilizers	ALE	COG0017	translation, ribosomal structure and biogenesis
f8f3c9043cab418e_1	3427181	C	T	Gly	59	Asp	ATCC_700603-serS-C_3427181_T_SNP_-_Gly_59_Asp	CDS	SNP	non-synonym	OG0000762	serS	serS	serS-like	serS	ATCC_700603	Klebsiella pneumoniae	KP-MDR	2	DEL	DT non-permeabilizers	ALE	COG0172	translation, ribosomal structure and biogenesis
f8f3c9043cab418e_1	3455680	C	A	His	301	Gln	ATCC_700603-poxB-C_3455680_A_SNP_+_His_301_Gln	CDS	SNP	non-synonym	OG0001639	poxB	poxB	poxB-like	poxB	ATCC_700603	Klebsiella pneumoniae	KP-MDR	1	DEL	DT non-permeabilizers	FoR	COG0028	amino acid transport and metabolism;coenzyme transport and metabolism
f8f3c9043cab418e_1	3892191	G	A	Pro	141	Ser	ATCC_700603-INJBCNFE_03711-G_3892191_A_SNP_-_Pro_141_Ser	CDS	SNP	non-synonym	OG0004141	INJBCNFE_03711	INJBCNFE_03711	NA	pred_HDAH	ATCC_700603	Klebsiella pneumoniae	KP-MDR	1	MOX	DT non-permeabilizers	ALE	COG0123	secondary metabolites biosynthesis, transport and catabolism
f8f3c9043cab418e_1	4052555	G	T	Ser	679	Arg	ATCC_700603-lon_2-G_4052555_T_SNP_-_Ser_679_Arg	CDS	SNP	non-synonym	OG0001132	lon_2	lon_2	lon-like	lon_2	ATCC_700603	Klebsiella pneumoniae	KP-MDR	3	ERA	ST non-permeabilizers	ALE	COG0466	posttranslational modification, protein turnover, chaperones
f8f3c9043cab418e_1	4052712	G	A	Thr	627	Ile	ATCC_700603-lon_2-G_4052712_A_SNP_-_Thr_627_Ile	CDS	SNP	non-synonym	OG0001132	lon_2	lon_2	lon-like	lon_2	ATCC_700603	Klebsiella pneumoniae	KP-MDR	1	ERA	ST non-permeabilizers	ALE	COG0466	posttranslational modification, protein turnover, chaperones
f8f3c9043cab418e_1	4053336	A	C	Leu	419	Arg	ATCC_700603-lon_2-A_4053336_C_SNP_-_Leu_419_Arg	CDS	SNP	non-synonym	OG0001132	lon_2	lon_2	lon-like	lon_2	ATCC_700603	Klebsiella pneumoniae	KP-MDR	4	ERA	ST non-permeabilizers	ALE	COG0466	posttranslational modification, protein turnover, chaperones
f8f3c9043cab418e_1	4053399	T	C	Tyr	398	Cys	ATCC_700603-lon_2-T_4053399_C_SNP_-_Tyr_398_Cys	CDS	SNP	non-synonym	OG0001132	lon_2	lon_2	lon-like	lon_2	ATCC_700603	Klebsiella pneumoniae	KP-MDR	1	ERA	ST non-permeabilizers	ALE	COG0466	posttranslational modification, protein turnover, chaperones
f8f3c9043cab418e_1	4053970	G	A	Gln	208	*	ATCC_700603-lon_2-G_4053970_A_terminator_-_Gln_208_*	CDS	SNP	non-synonym	OG0001132	lon_2	lon_2	lon-like	lon_2	ATCC_700603	Klebsiella pneumoniae	KP-MDR	8	ERA	ST non-permeabilizers	ALE	COG0466	posttranslational modification, protein turnover, chaperones
f8f3c9043cab418e_1	4062075	G	T	Met	1	?	ATCC_700603-cyoA-G_4062075_T_start_codon_+_Met_1_?	CDS	SNP	non-synonym	OG0000926	cyoA	cyoA	cyoA-like	cyoA	ATCC_700603	Klebsiella pneumoniae	KP-MDR	3	APR	ST non-permeabilizers	ALE	COG1622	energy production and conversion
f8f3c9043cab418e_1	4066492	C	T	His	175	Tyr	ATCC_700603-cyoE-C_4066492_T_SNP_+_His_175_Tyr	CDS	SNP	non-synonym	OG0000923	cyoE	cyoE	cyoE-like	cyoE	ATCC_700603	Klebsiella pneumoniae	KP-MDR	1	SUO	ST non-permeabilizers	ALE	COG0109	coenzyme transport and metabolism;lipid transport and metabolism
f8f3c9043cab418e_1	4136357	A	T	Tyr	318	Asn	ATCC_700603-sbmA-A_4136357_T_SNP_-_Tyr_318_Asn	CDS	SNP	non-synonym	OG0001712	sbmA	sbmA	sbmA-like	sbmA	ATCC_700603	Klebsiella pneumoniae	KP-MDR	2	APR	ST non-permeabilizers	FoR	COG1133	defense mechanisms
f8f3c9043cab418e_1	4136542	C	T	Gly	256	Asp	ATCC_700603-sbmA-C_4136542_T_SNP_-_Gly_256_Asp	CDS	SNP	non-synonym	OG0001712	sbmA	sbmA	sbmA-like	sbmA	ATCC_700603	Klebsiella pneumoniae	KP-MDR	9	APR	ST non-permeabilizers	ALE	COG1133	defense mechanisms
f8f3c9043cab418e_1	4136708	T	G	Thr	201	Pro	ATCC_700603-sbmA-T_4136708_G_SNP_-_Thr_201_Pro	CDS	SNP	non-synonym	OG0001712	sbmA	sbmA	sbmA-like	sbmA	ATCC_700603	Klebsiella pneumoniae	KP-MDR	1	SUO	ST non-permeabilizers	ALE	COG1133	defense mechanisms
f8f3c9043cab418e_1	4136746	G	A	Ala	188	Val	ATCC_700603-sbmA-G_4136746_A_SNP_-_Ala_188_Val	CDS	SNP	non-synonym	OG0001712	sbmA	sbmA	sbmA-like	sbmA	ATCC_700603	Klebsiella pneumoniae	KP-MDR	8	APR	ST non-permeabilizers	ALE	COG1133	defense mechanisms
f8f3c9043cab418e_1	4136992	A	C	Val	106	Gly	ATCC_700603-sbmA-A_4136992_C_SNP_-_Val_106_Gly	CDS	SNP	non-synonym	OG0001712	sbmA	sbmA	sbmA-like	sbmA	ATCC_700603	Klebsiella pneumoniae	KP-MDR	9	APR	ST non-permeabilizers	ALE	COG1133	defense mechanisms
f8f3c9043cab418e_1	4663096	C	A	Ala	20	Glu	ATCC_700603-INJBCNFE_04432-C_4663096_A_SNP_+_Ala_20_Glu	hypothetical	SNP	non-synonym	OG0006329	INJBCNFE_04432	INJBCNFE_04432	NA	INJBCNFE_04432	ATCC_700603	Klebsiella pneumoniae	KP-MDR	2	APR	ST non-permeabilizers	ALE	NA	NA
f8f3c9043cab418e_1	4961146	C	T	Asp	295	Asn	ATCC_700603-malK_3-C_4961146_T_SNP_-_Asp_295_Asn	CDS	SNP	non-synonym	OG0001512	malK_3	malK_1;malK_3	malK-like	malK	ATCC_700603	Klebsiella pneumoniae	KP-MDR	8	APR	ST non-permeabilizers	ALE	COG3839	carbohydrate transport and metabolism
f8f3c9043cab418e_1	5025170	T	C	Asp	308	Gly	ATCC_700603-rpoC-T_5025170_C_SNP_-_Asp_308_Gly	CDS	SNP	non-synonym	OG0001362	rpoC	rpoC	rpoC-like	rpoC	ATCC_700603	Klebsiella pneumoniae	KP-MDR	9	MOX	DT non-permeabilizers	ALE	COG0086	transcription
f8f3c9043cab418e_1	5025341	G	A	Pro	251	Leu	ATCC_700603-rpoC-G_5025341_A_SNP_-_Pro_251_Leu	CDS	SNP	non-synonym	OG0001362	rpoC	rpoC	rpoC-like	rpoC	ATCC_700603	Klebsiella pneumoniae	KP-MDR	3	ERA	ST non-permeabilizers	ALE	COG0086	transcription
f8f3c9043cab418e_1	5173131	G	A	Arg	147	His	ATCC_700603-cpxA-G_5173131_A_SNP_+_Arg_147_His	CDS	SNP	non-synonym	OG0003952	cpxA	cpxA	cpxA-like	cpxA	ATCC_700603	Klebsiella pneumoniae	KP-MDR	1	SUO	ST non-permeabilizers	ALE	NA	NA
071a82bb90b94c6f_1	446582	C	T	Gln	84	*	ATCC_17978-rplX-C_446582_T_terminator_+_Gln_84_*	CDS	SNP	non-synonym	OG0000667	rplX	rplX	rplX-like	rplX	ATCC_17978	Acinetobacter baumannii	AB-SEN	2	DEL	DT non-permeabilizers	FoR	COG0198	translation, ribosomal structure and biogenesis
071a82bb90b94c6f_1	449883	G	C	Ala	121	Pro	ATCC_17978-rplO-G_449883_C_SNP_+_Ala_121_Pro	CDS	SNP	non-synonym	OG0000674	rplO	rplO	rplO-like	rplO	ATCC_17978	Acinetobacter baumannii	AB-SEN	1	DEL	DT non-permeabilizers	FoR	COG0200	translation, ribosomal structure and biogenesis
071a82bb90b94c6f_1	1392850	G	T	Ser	625	Ile	ATCC_17978-NDEONHPJ_01307-G_1392850_T_SNP_+_Ser_625_Ile	hypothetical	SNP	non-synonym	OG0002767	NDEONHPJ_01307	NDEONHPJ_01307	NA	pred_CSUD	ATCC_17978	Acinetobacter baumannii	AB-SEN	1	ERA	ST non-permeabilizers	FoR	COG3188	cell motility;extracellular structures
071a82bb90b94c6f_1	1928114	C	T	Gly	318	Asp	ATCC_17978-sasA_1-C_1928114_T_SNP_-_Gly_318_Asp	CDS	SNP	non-synonym	OG0002824	sasA_1	adeS;rstB_1;sasA_1	NA	adeS	ATCC_17978	Acinetobacter baumannii	AB-SEN	1	GEN	ST non-permeabilizers	FoR	NA	NA
071a82bb90b94c6f_1	1928485	T	A	Leu	194	Phe	ATCC_17978-sasA_1-T_1928485_A_SNP_-_Leu_194_Phe	CDS	SNP	non-synonym	OG0002824	sasA_1	adeS;rstB_1;sasA_1	NA	adeS	ATCC_17978	Acinetobacter baumannii	AB-SEN	2	ERA	ST non-permeabilizers	FoR	NA	NA
071a82bb90b94c6f_1	1928589	C	T	Gly	160	Ser	ATCC_17978-sasA_1-C_1928589_T_SNP_-_Gly_160_Ser	CDS	SNP	non-synonym	OG0002824	sasA_1	adeS;rstB_1;sasA_1	NA	adeS	ATCC_17978	Acinetobacter baumannii	AB-SEN	2	ERA	ST non-permeabilizers	FoR	NA	NA
071a82bb90b94c6f_1	1928589	C	T	Gly	160	Ser	ATCC_17978-sasA_1-C_1928589_T_SNP_-_Gly_160_Ser	CDS	SNP	non-synonym	OG0002824	sasA_1	adeS;rstB_1;sasA_1	NA	adeS	ATCC_17978	Acinetobacter baumannii	AB-SEN	3	GEN	ST non-permeabilizers	FoR	NA	NA
071a82bb90b94c6f_1	1928589	C	T	Gly	160	Ser	ATCC_17978-sasA_1-C_1928589_T_SNP_-_Gly_160_Ser	CDS	SNP	non-synonym	OG0002824	sasA_1	adeS;rstB_1;sasA_1	NA	adeS	ATCC_17978	Acinetobacter baumannii	AB-SEN	3	OMA	ST non-permeabilizers	FoR	NA	NA
071a82bb90b94c6f_1	1928606	G	A	Pro	154	Leu	ATCC_17978-sasA_1-G_1928606_A_SNP_-_Pro_154_Leu	CDS	SNP	non-synonym	OG0002824	sasA_1	adeS;rstB_1;sasA_1	NA	adeS	ATCC_17978	Acinetobacter baumannii	AB-SEN	2	OMA	ST non-permeabilizers	FoR	NA	NA
071a82bb90b94c6f_1	1928606	G	T	Pro	154	His	ATCC_17978-sasA_1-G_1928606_T_SNP_-_Pro_154_His	CDS	SNP	non-synonym	OG0002824	sasA_1	adeS;rstB_1;sasA_1	NA	adeS	ATCC_17978	Acinetobacter baumannii	AB-SEN	1	GEN	ST non-permeabilizers	FoR	NA	NA
071a82bb90b94c6f_1	1928609	G	A	Thr	153	Met	ATCC_17978-sasA_1-G_1928609_A_SNP_-_Thr_153_Met	CDS	SNP	non-synonym	OG0002824	sasA_1	adeS;rstB_1;sasA_1	NA	adeS	ATCC_17978	Acinetobacter baumannii	AB-SEN	1	ERA	ST non-permeabilizers	FoR	NA	NA
071a82bb90b94c6f_1	1928609	G	A	Thr	153	Met	ATCC_17978-sasA_1-G_1928609_A_SNP_-_Thr_153_Met	CDS	SNP	non-synonym	OG0002824	sasA_1	adeS;rstB_1;sasA_1	NA	adeS	ATCC_17978	Acinetobacter baumannii	AB-SEN	2	GEN	ST non-permeabilizers	FoR	NA	NA
071a82bb90b94c6f_1	1928609	G	A	Thr	153	Met	ATCC_17978-sasA_1-G_1928609_A_SNP_-_Thr_153_Met	CDS	SNP	non-synonym	OG0002824	sasA_1	adeS;rstB_1;sasA_1	NA	adeS	ATCC_17978	Acinetobacter baumannii	AB-SEN	3	GEN	ST non-permeabilizers	FoR	NA	NA
071a82bb90b94c6f_1	1928610	T	C	Thr	153	Ala	ATCC_17978-sasA_1-T_1928610_C_SNP_-_Thr_153_Ala	CDS	SNP	non-synonym	OG0002824	sasA_1	adeS;rstB_1;sasA_1	NA	adeS	ATCC_17978	Acinetobacter baumannii	AB-SEN	2	OMA	ST non-permeabilizers	FoR	NA	NA
071a82bb90b94c6f_1	1928611	T	G	Arg	152	Ser	ATCC_17978-sasA_1-T_1928611_G_SNP_-_Arg_152_Ser	CDS	SNP	non-synonym	OG0002824	sasA_1	adeS;rstB_1;sasA_1	NA	adeS	ATCC_17978	Acinetobacter baumannii	AB-SEN	3	GEN	ST non-permeabilizers	FoR	NA	NA
071a82bb90b94c6f_1	1928624	G	A	Ala	148	Val	ATCC_17978-sasA_1-G_1928624_A_SNP_-_Ala_148_Val	CDS	SNP	non-synonym	OG0002824	sasA_1	adeS;rstB_1;sasA_1	NA	adeS	ATCC_17978	Acinetobacter baumannii	AB-SEN	2	ERA	ST non-permeabilizers	FoR	NA	NA
071a82bb90b94c6f_1	1928624	G	A	Ala	148	Val	ATCC_17978-sasA_1-G_1928624_A_SNP_-_Ala_148_Val	CDS	SNP	non-synonym	OG0002824	sasA_1	adeS;rstB_1;sasA_1	NA	adeS	ATCC_17978	Acinetobacter baumannii	AB-SEN	1	GEN	ST non-permeabilizers	FoR	NA	NA
071a82bb90b94c6f_1	1928624	G	A	Ala	148	Val	ATCC_17978-sasA_1-G_1928624_A_SNP_-_Ala_148_Val	CDS	SNP	non-synonym	OG0002824	sasA_1	adeS;rstB_1;sasA_1	NA	adeS	ATCC_17978	Acinetobacter baumannii	AB-SEN	2	GEN	ST non-permeabilizers	FoR	NA	NA
071a82bb90b94c6f_1	1928624	G	A	Ala	148	Val	ATCC_17978-sasA_1-G_1928624_A_SNP_-_Ala_148_Val	CDS	SNP	non-synonym	OG0002824	sasA_1	adeS;rstB_1;sasA_1	NA	adeS	ATCC_17978	Acinetobacter baumannii	AB-SEN	2	OMA	ST non-permeabilizers	FoR	NA	NA
071a82bb90b94c6f_1	1928624	G	A	Ala	148	Val	ATCC_17978-sasA_1-G_1928624_A_SNP_-_Ala_148_Val	CDS	SNP	non-synonym	OG0002824	sasA_1	adeS;rstB_1;sasA_1	NA	adeS	ATCC_17978	Acinetobacter baumannii	AB-SEN	3	OMA	ST non-permeabilizers	FoR	NA	NA
071a82bb90b94c6f_1	1928670	G	T	Leu	133	Ile	ATCC_17978-sasA_1-G_1928670_T_SNP_-_Leu_133_Ile	CDS	SNP	non-synonym	OG0002824	sasA_1	adeS;rstB_1;sasA_1	NA	adeS	ATCC_17978	Acinetobacter baumannii	AB-SEN	1	GEN	ST non-permeabilizers	FoR	NA	NA
071a82bb90b94c6f_1	1928670	G	T	Leu	133	Ile	ATCC_17978-sasA_1-G_1928670_T_SNP_-_Leu_133_Ile	CDS	SNP	non-synonym	OG0002824	sasA_1	adeS;rstB_1;sasA_1	NA	adeS	ATCC_17978	Acinetobacter baumannii	AB-SEN	1	OMA	ST non-permeabilizers	FoR	NA	NA
071a82bb90b94c6f_1	1928888	T	A	Asp	60	Val	ATCC_17978-sasA_1-T_1928888_A_SNP_-_Asp_60_Val	CDS	SNP	non-synonym	OG0002824	sasA_1	adeS;rstB_1;sasA_1	NA	adeS	ATCC_17978	Acinetobacter baumannii	AB-SEN	2	GEN	ST non-permeabilizers	FoR	NA	NA
071a82bb90b94c6f_1	1928888	T	A	Asp	60	Val	ATCC_17978-sasA_1-T_1928888_A_SNP_-_Asp_60_Val	CDS	SNP	non-synonym	OG0002824	sasA_1	adeS;rstB_1;sasA_1	NA	adeS	ATCC_17978	Acinetobacter baumannii	AB-SEN	2	MOX	DT non-permeabilizers	FoR	NA	NA
071a82bb90b94c6f_1	1928888	T	A	Asp	60	Val	ATCC_17978-sasA_1-T_1928888_A_SNP_-_Asp_60_Val	CDS	SNP	non-synonym	OG0002824	sasA_1	adeS;rstB_1;sasA_1	NA	adeS	ATCC_17978	Acinetobacter baumannii	AB-SEN	2	OMA	ST non-permeabilizers	FoR	NA	NA
071a82bb90b94c6f_1	1929563	A	C	Asp	93	Glu	ATCC_17978-srrA-A_1929563_C_SNP_-_Asp_93_Glu	CDS	SNP	non-synonym	OG0000456	srrA	adeR;phoP_2;srrA	NA	srrA	ATCC_17978	Acinetobacter baumannii	AB-SEN	3	MOX	DT non-permeabilizers	FoR	COG0745	transcription;signal transduction mechanisms
071a82bb90b94c6f_1	1929570	G	A	Ala	91	Val	ATCC_17978-srrA-G_1929570_A_SNP_-_Ala_91_Val	CDS	SNP	non-synonym	OG0000456	srrA	adeR;phoP_2;srrA	NA	srrA	ATCC_17978	Acinetobacter baumannii	AB-SEN	2	ERA	ST non-permeabilizers	FoR	COG0745	transcription;signal transduction mechanisms
071a82bb90b94c6f_1	1929570	G	A	Ala	91	Val	ATCC_17978-srrA-G_1929570_A_SNP_-_Ala_91_Val	CDS	SNP	non-synonym	OG0000456	srrA	adeR;phoP_2;srrA	NA	srrA	ATCC_17978	Acinetobacter baumannii	AB-SEN	1	GEN	ST non-permeabilizers	FoR	COG0745	transcription;signal transduction mechanisms
071a82bb90b94c6f_1	1929570	G	A	Ala	91	Val	ATCC_17978-srrA-G_1929570_A_SNP_-_Ala_91_Val	CDS	SNP	non-synonym	OG0000456	srrA	adeR;phoP_2;srrA	NA	srrA	ATCC_17978	Acinetobacter baumannii	AB-SEN	2	GEN	ST non-permeabilizers	FoR	COG0745	transcription;signal transduction mechanisms
071a82bb90b94c6f_1	1929570	G	A	Ala	91	Val	ATCC_17978-srrA-G_1929570_A_SNP_-_Ala_91_Val	CDS	SNP	non-synonym	OG0000456	srrA	adeR;phoP_2;srrA	NA	srrA	ATCC_17978	Acinetobacter baumannii	AB-SEN	3	GEN	ST non-permeabilizers	FoR	COG0745	transcription;signal transduction mechanisms
071a82bb90b94c6f_1	1929570	G	A	Ala	91	Val	ATCC_17978-srrA-G_1929570_A_SNP_-_Ala_91_Val	CDS	SNP	non-synonym	OG0000456	srrA	adeR;phoP_2;srrA	NA	srrA	ATCC_17978	Acinetobacter baumannii	AB-SEN	1	OMA	ST non-permeabilizers	FoR	COG0745	transcription;signal transduction mechanisms
071a82bb90b94c6f_1	1929570	G	A	Ala	91	Val	ATCC_17978-srrA-G_1929570_A_SNP_-_Ala_91_Val	CDS	SNP	non-synonym	OG0000456	srrA	adeR;phoP_2;srrA	NA	srrA	ATCC_17978	Acinetobacter baumannii	AB-SEN	2	OMA	ST non-permeabilizers	FoR	COG0745	transcription;signal transduction mechanisms
071a82bb90b94c6f_1	1929570	G	A	Ala	91	Val	ATCC_17978-srrA-G_1929570_A_SNP_-_Ala_91_Val	CDS	SNP	non-synonym	OG0000456	srrA	adeR;phoP_2;srrA	NA	srrA	ATCC_17978	Acinetobacter baumannii	AB-SEN	3	OMA	ST non-permeabilizers	FoR	COG0745	transcription;signal transduction mechanisms
071a82bb90b94c6f_1	1929570	G	C	Ala	91	Gly	ATCC_17978-srrA-G_1929570_C_SNP_-_Ala_91_Gly	CDS	SNP	non-synonym	OG0000456	srrA	adeR;phoP_2;srrA	NA	srrA	ATCC_17978	Acinetobacter baumannii	AB-SEN	2	GEN	ST non-permeabilizers	FoR	COG0745	transcription;signal transduction mechanisms
071a82bb90b94c6f_1	2149024	T	A	Ile	646	Phe	ATCC_17978-glcB-T_2149024_A_SNP_-_Ile_646_Phe	CDS	SNP	non-synonym	OG0001809	glcB	glcB	glcB-like	glcB	ATCC_17978	Acinetobacter baumannii	AB-SEN	1	OMA	ST non-permeabilizers	FoR	COG2225	energy production and conversion
071a82bb90b94c6f_1	3007466	C	A	Gly	596	Val	ATCC_17978-fusA-C_3007466_A_SNP_-_Gly_596_Val	CDS	SNP	non-synonym	OG0000236	fusA	fusA;fusA_1	fusA-like	fusA	ATCC_17978	Acinetobacter baumannii	AB-SEN	2	APR	ST non-permeabilizers	FoR	COG0480	translation, ribosomal structure and biogenesis
071a82bb90b94c6f_1	3007466	C	A	Gly	596	Val	ATCC_17978-fusA-C_3007466_A_SNP_-_Gly_596_Val	CDS	SNP	non-synonym	OG0000236	fusA	fusA;fusA_1	fusA-like	fusA	ATCC_17978	Acinetobacter baumannii	AB-SEN	3	APR	ST non-permeabilizers	FoR	COG0480	translation, ribosomal structure and biogenesis
071a82bb90b94c6f_1	3008075	G	A	Thr	393	Ile	ATCC_17978-fusA-G_3008075_A_SNP_-_Thr_393_Ile	CDS	SNP	non-synonym	OG0000236	fusA	fusA;fusA_1	fusA-like	fusA	ATCC_17978	Acinetobacter baumannii	AB-SEN	1	APR	ST non-permeabilizers	FoR	COG0480	translation, ribosomal structure and biogenesis
071a82bb90b94c6f_1	3008075	G	A	Thr	393	Ile	ATCC_17978-fusA-G_3008075_A_SNP_-_Thr_393_Ile	CDS	SNP	non-synonym	OG0000236	fusA	fusA;fusA_1	fusA-like	fusA	ATCC_17978	Acinetobacter baumannii	AB-SEN	3	APR	ST non-permeabilizers	FoR	COG0480	translation, ribosomal structure and biogenesis
071a82bb90b94c6f_1	3810656	G	A	Gln	255	*	ATCC_17978-galE_2-G_3810656_A_terminator_-_Gln_255_*	CDS	SNP	non-synonym	OG0000100	galE_2	galE;galE_2	galE-like	galE	ATCC_17978	Acinetobacter baumannii	AB-SEN	1	ERA	ST non-permeabilizers	FoR	COG1087	cell wall/membrane/envelope biogenesis
071a82bb90b94c6f_1	139214	C	A	Arg	336	Ser	ATCC_17978-parE-C_139214_A_SNP_+_Arg_336_Ser	CDS	SNP	non-synonym	OG0000571	parE	parE	parE-like	parE	ATCC_17978	Acinetobacter baumannii	AB-SEN	4	GEP	DT non-permeabilizers	ALE	COG0187	replication, recombination and repair
071a82bb90b94c6f_1	445102	A	T	Lys	35	Asn	ATCC_17978-rplP-A_445102_T_SNP_+_Lys_35_Asn	CDS	SNP	non-synonym	OG0000663	rplP	rplP	rplP-like	rplP	ATCC_17978	Acinetobacter baumannii	AB-SEN	7	GEP	DT non-permeabilizers	ALE	COG0197	translation, ribosomal structure and biogenesis
071a82bb90b94c6f_1	446523	A	T	His	64	Leu	ATCC_17978-rplX-A_446523_T_SNP_+_His_64_Leu	CDS	SNP	non-synonym	OG0000667	rplX	rplX	rplX-like	rplX	ATCC_17978	Acinetobacter baumannii	AB-SEN	1	GEP	DT non-permeabilizers	ALE	COG0198	translation, ribosomal structure and biogenesis
071a82bb90b94c6f_1	449200	A	T	Asn	121	Ile	ATCC_17978-rpsE-A_449200_T_SNP_+_Asn_121_Ile	CDS	SNP	non-synonym	OG0000672	rpsE	rpsE	rpsE-like	rpsE	ATCC_17978	Acinetobacter baumannii	AB-SEN	1	GEP	DT non-permeabilizers	ALE	COG0098	translation, ribosomal structure and biogenesis
071a82bb90b94c6f_1	1677235	A	G	Leu	105	Pro	ATCC_17978-NDEONHPJ_01590-A_1677235_G_SNP_-_Leu_105_Pro	hypothetical	SNP	non-synonym	OG0005173	NDEONHPJ_01590	adeN;NDEONHPJ_01590	NA	adeN	ATCC_17978	Acinetobacter baumannii	AB-SEN	4	GEP	DT non-permeabilizers	ALE	NA	NA
071a82bb90b94c6f_1	1928598	T	G	Ile	157	Leu	ATCC_17978-sasA_1-T_1928598_G_SNP_-_Ile_157_Leu	CDS	SNP	non-synonym	OG0002824	sasA_1	adeS;rstB_1;sasA_1	NA	adeS	ATCC_17978	Acinetobacter baumannii	AB-SEN	8	GEP	DT non-permeabilizers	ALE	NA	NA
071a82bb90b94c6f_1	1928624	G	A	Ala	148	Val	ATCC_17978-sasA_1-G_1928624_A_SNP_-_Ala_148_Val	CDS	SNP	non-synonym	OG0002824	sasA_1	adeS;rstB_1;sasA_1	NA	adeS	ATCC_17978	Acinetobacter baumannii	AB-SEN	7	GEP	DT non-permeabilizers	ALE	NA	NA
071a82bb90b94c6f_1	1928786	G	A	Ala	94	Val	ATCC_17978-sasA_1-G_1928786_A_SNP_-_Ala_94_Val	CDS	SNP	non-synonym	OG0002824	sasA_1	adeS;rstB_1;sasA_1	NA	adeS	ATCC_17978	Acinetobacter baumannii	AB-SEN	4	GEP	DT non-permeabilizers	ALE	NA	NA
071a82bb90b94c6f_1	1928828	A	C	Met	80	Arg	ATCC_17978-sasA_1-A_1928828_C_SNP_-_Met_80_Arg	CDS	SNP	non-synonym	OG0002824	sasA_1	adeS;rstB_1;sasA_1	NA	adeS	ATCC_17978	Acinetobacter baumannii	AB-SEN	1	GEP	DT non-permeabilizers	ALE	NA	NA
071a82bb90b94c6f_1	3811530	C	G	Gly	518	Arg	ATCC_17978-pgi-C_3811530_G_SNP_-_Gly_518_Arg	CDS	SNP	non-synonym	OG0001428	pgi	pgi	pgi-like	pgi	ATCC_17978	Acinetobacter baumannii	AB-SEN	1	GEP	DT non-permeabilizers	ALE	COG0166	carbohydrate transport and metabolism
071a82bb90b94c6f_1	3811585	A	T	Phe	499	Leu	ATCC_17978-pgi-A_3811585_T_SNP_-_Phe_499_Leu	CDS	SNP	non-synonym	OG0001428	pgi	pgi	pgi-like	pgi	ATCC_17978	Acinetobacter baumannii	AB-SEN	1	GEP	DT non-permeabilizers	ALE	COG0166	carbohydrate transport and metabolism
071a82bb90b94c6f_1	5045	G	A	Gly	418	Ser	ATCC_17978-gyrB-G_5045_A_SNP_+_Gly_418_Ser	CDS	SNP	non-synonym	OG0000535	gyrB	gyrB	gyrB-like	gyrB	ATCC_17978	Acinetobacter baumannii	AB-SEN	3	MER	ST non-permeabilizers	ALE	COG0187	replication, recombination and repair
071a82bb90b94c6f_1	5173	A	T	Lys	460	Asn	ATCC_17978-gyrB-A_5173_T_SNP_+_Lys_460_Asn	CDS	SNP	non-synonym	OG0000535	gyrB	gyrB	gyrB-like	gyrB	ATCC_17978	Acinetobacter baumannii	AB-SEN	4	DEL	DT non-permeabilizers	ALE	COG0187	replication, recombination and repair
071a82bb90b94c6f_1	5184	T	A	Leu	464	Gln	ATCC_17978-gyrB-T_5184_A_SNP_+_Leu_464_Gln	CDS	SNP	non-synonym	OG0000535	gyrB	gyrB	gyrB-like	gyrB	ATCC_17978	Acinetobacter baumannii	AB-SEN	4	DEL	DT non-permeabilizers	ALE	COG0187	replication, recombination and repair
071a82bb90b94c6f_1	5268	G	A	Gly	492	Asp	ATCC_17978-gyrB-G_5268_A_SNP_+_Gly_492_Asp	CDS	SNP	non-synonym	OG0000535	gyrB	gyrB	gyrB-like	gyrB	ATCC_17978	Acinetobacter baumannii	AB-SEN	9	DEL	DT non-permeabilizers	ALE	COG0187	replication, recombination and repair
071a82bb90b94c6f_1	96745	G	A	Arg	476	Cys	ATCC_17978-glmS-G_96745_A_SNP_-_Arg_476_Cys	CDS	SNP	non-synonym	OG0000556	glmS	glmS	glmS-like	glmS	ATCC_17978	Acinetobacter baumannii	AB-SEN	1	OMA	ST non-permeabilizers	ALE	COG0449	cell wall/membrane/envelope biogenesis
071a82bb90b94c6f_1	116577	C	A	Arg	123	Leu	ATCC_17978-phoB-C_116577_A_SNP_-_Arg_123_Leu	CDS	SNP	non-synonym	OG0000566	phoB	phoB	phoB-like	phoB	ATCC_17978	Acinetobacter baumannii	AB-SEN	4	GEN	ST non-permeabilizers	ALE	COG0745	transcription;signal transduction mechanisms
071a82bb90b94c6f_1	183325	G	T	Arg	407	Leu	ATCC_17978-glmM-G_183325_T_SNP_+_Arg_407_Leu	CDS	SNP	non-synonym	OG0000586	glmM	glmM	glmM-like	glmM	ATCC_17978	Acinetobacter baumannii	AB-SEN	7	OMA	ST non-permeabilizers	ALE	COG1109	carbohydrate transport and metabolism
071a82bb90b94c6f_1	310036	C	T	Pro	580	Ser	ATCC_17978-ftsI-C_310036_T_SNP_+_Pro_580_Ser	CDS	SNP	non-synonym	OG0000208	ftsI	ftsI	ftsI-like	ftsI	ATCC_17978	Acinetobacter baumannii	AB-SEN	3	MER	ST non-permeabilizers	ALE	COG0768	cell cycle control, cell division, chromosome partitioning;cell wall/membrane/envelope biogenesis
071a82bb90b94c6f_1	325066	C	T	Gln	12	*	ATCC_17978-NDEONHPJ_00309-C_325066_T_terminator_+_Gln_12_*	hypothetical	SNP	non-synonym	OG0004887	NDEONHPJ_00309	NDEONHPJ_00309	NA	NDEONHPJ_00309	ATCC_17978	Acinetobacter baumannii	AB-SEN	10	MER	ST non-permeabilizers	ALE	NA	NA
071a82bb90b94c6f_1	340806	C	T	Asp	441	Asn	ATCC_17978-spoT-C_340806_T_SNP_-_Asp_441_Asn	CDS	SNP	non-synonym	OG0001919	spoT	spoT	NA	spoT	ATCC_17978	Acinetobacter baumannii	AB-SEN	7	OMA	ST non-permeabilizers	ALE	COG0317	transcription;signal transduction mechanisms
071a82bb90b94c6f_1	446244	G	T	Arg	97	Leu	ATCC_17978-rplN-G_446244_T_SNP_+_Arg_97_Leu	CDS	SNP	non-synonym	OG0000666	rplN	rplN	rplN-like	rplN	ATCC_17978	Acinetobacter baumannii	AB-SEN	4	ERA	ST non-permeabilizers	ALE	COG0093	translation, ribosomal structure and biogenesis
071a82bb90b94c6f_1	446244	G	T	Arg	97	Leu	ATCC_17978-rplN-G_446244_T_SNP_+_Arg_97_Leu	CDS	SNP	non-synonym	OG0000666	rplN	rplN	rplN-like	rplN	ATCC_17978	Acinetobacter baumannii	AB-SEN	6	ERA	ST non-permeabilizers	ALE	COG0093	translation, ribosomal structure and biogenesis
071a82bb90b94c6f_1	448220	A	G	Lys	95	Glu	ATCC_17978-rplF-A_448220_G_SNP_+_Lys_95_Glu	CDS	SNP	non-synonym	OG0000671	rplF	rplF	rplF-like	rplF	ATCC_17978	Acinetobacter baumannii	AB-SEN	3	APR	ST non-permeabilizers	ALE	COG0097	translation, ribosomal structure and biogenesis
071a82bb90b94c6f_1	452372	T	C	Cys	9	Arg	ATCC_17978-rpsD-T_452372_C_SNP_+_Cys_9_Arg	CDS	SNP	non-synonym	OG0000677	rpsD	rpsD	rpsD-like	rpsD	ATCC_17978	Acinetobacter baumannii	AB-SEN	10	MER	ST non-permeabilizers	ALE	COG0522	translation, ribosomal structure and biogenesis
071a82bb90b94c6f_1	661310	C	T	Gln	32	*	ATCC_17978-NDEONHPJ_00642-C_661310_T_terminator_+_Gln_32_*	hypothetical	SNP	non-synonym	OG0004970	NDEONHPJ_00642	NDEONHPJ_00642	NA	NDEONHPJ_00642	ATCC_17978	Acinetobacter baumannii	AB-SEN	5	DOX	ST non-permeabilizers	ALE	NA	NA
071a82bb90b94c6f_1	661541	C	T	Gln	109	*	ATCC_17978-NDEONHPJ_00642-C_661541_T_terminator_+_Gln_109_*	hypothetical	SNP	non-synonym	OG0004970	NDEONHPJ_00642	NDEONHPJ_00642	NA	NDEONHPJ_00642	ATCC_17978	Acinetobacter baumannii	AB-SEN	3	OMA	ST non-permeabilizers	ALE	NA	NA
071a82bb90b94c6f_1	661733	C	A	Gln	173	Lys	ATCC_17978-NDEONHPJ_00642-C_661733_A_SNP_+_Gln_173_Lys	hypothetical	SNP	non-synonym	OG0004970	NDEONHPJ_00642	NDEONHPJ_00642	NA	NDEONHPJ_00642	ATCC_17978	Acinetobacter baumannii	AB-SEN	7	OMA	ST non-permeabilizers	ALE	NA	NA
071a82bb90b94c6f_1	661733	C	A	Gln	173	Lys	ATCC_17978-NDEONHPJ_00642-C_661733_A_SNP_+_Gln_173_Lys	hypothetical	SNP	non-synonym	OG0004970	NDEONHPJ_00642	NDEONHPJ_00642	NA	NDEONHPJ_00642	ATCC_17978	Acinetobacter baumannii	AB-SEN	8	OMA	ST non-permeabilizers	ALE	NA	NA
071a82bb90b94c6f_1	661772	G	T	Glu	186	*	ATCC_17978-NDEONHPJ_00642-G_661772_T_terminator_+_Glu_186_*	hypothetical	SNP	non-synonym	OG0004970	NDEONHPJ_00642	NDEONHPJ_00642	NA	NDEONHPJ_00642	ATCC_17978	Acinetobacter baumannii	AB-SEN	8	DOX	ST non-permeabilizers	ALE	NA	NA
071a82bb90b94c6f_1	662189	C	T	Gln	325	*	ATCC_17978-NDEONHPJ_00642-C_662189_T_terminator_+_Gln_325_*	hypothetical	SNP	non-synonym	OG0004970	NDEONHPJ_00642	NDEONHPJ_00642	NA	NDEONHPJ_00642	ATCC_17978	Acinetobacter baumannii	AB-SEN	9	ERA	ST non-permeabilizers	ALE	NA	NA
071a82bb90b94c6f_1	680862	G	A	Leu	21	Phe	ATCC_17978-NDEONHPJ_00659-G_680862_A_SNP_-_Leu_21_Phe	hypothetical	SNP	non-synonym	OG0004974	NDEONHPJ_00659	NDEONHPJ_00659	NA	NDEONHPJ_00659	ATCC_17978	Acinetobacter baumannii	AB-SEN	6	DEL	DT non-permeabilizers	ALE	NA	NA
071a82bb90b94c6f_1	747037	C	T	Ser	273	Phe	ATCC_17978-mreC-C_747037_T_SNP_+_Ser_273_Phe	CDS	SNP	non-synonym	OG0000749	mreC	mreC	mreC-like	mreC	ATCC_17978	Acinetobacter baumannii	AB-SEN	3	OMA	ST non-permeabilizers	ALE	COG1792	cell cycle control, cell division, chromosome partitioning;cytoskeleton
071a82bb90b94c6f_1	792051	C	T	Gly	1007	Ser	ATCC_17978-mexB_1-C_792051_T_SNP_-_Gly_1007_Ser	CDS	SNP	non-synonym	OG0000004	mexB_1	acrB;acrB_2;acrB_3;acrB_4;acrF;adeB;mexB;mexB_1;mexB_2;mexY	mdtF;acrF;acrD;acrB-like	acrB-like	ATCC_17978	Acinetobacter baumannii	AB-SEN	9	MER	ST non-permeabilizers	ALE	COG0841	defense mechanisms
071a82bb90b94c6f_1	793046	T	A	Glu	675	Val	ATCC_17978-mexB_1-T_793046_A_SNP_-_Glu_675_Val	CDS	SNP	non-synonym	OG0000004	mexB_1	acrB;acrB_2;acrB_3;acrB_4;acrF;adeB;mexB;mexB_1;mexB_2;mexY	mdtF;acrF;acrD;acrB-like	acrB-like	ATCC_17978	Acinetobacter baumannii	AB-SEN	5	SUO	ST non-permeabilizers	ALE	COG0841	defense mechanisms
071a82bb90b94c6f_1	794202	C	A	Ala	290	Ser	ATCC_17978-mexB_1-C_794202_A_SNP_-_Ala_290_Ser	CDS	SNP	non-synonym	OG0000004	mexB_1	acrB;acrB_2;acrB_3;acrB_4;acrF;adeB;mexB;mexB_1;mexB_2;mexY	mdtF;acrF;acrD;acrB-like	acrB-like	ATCC_17978	Acinetobacter baumannii	AB-SEN	10	MER	ST non-permeabilizers	ALE	COG0841	defense mechanisms
071a82bb90b94c6f_1	794208	C	T	Gly	288	Ser	ATCC_17978-mexB_1-C_794208_T_SNP_-_Gly_288_Ser	CDS	SNP	non-synonym	OG0000004	mexB_1	acrB;acrB_2;acrB_3;acrB_4;acrF;adeB;mexB;mexB_1;mexB_2;mexY	mdtF;acrF;acrD;acrB-like	acrB-like	ATCC_17978	Acinetobacter baumannii	AB-SEN	5	SUO	ST non-permeabilizers	ALE	COG0841	defense mechanisms
071a82bb90b94c6f_1	794664	A	C	Phe	136	Val	ATCC_17978-mexB_1-A_794664_C_SNP_-_Phe_136_Val	CDS	SNP	non-synonym	OG0000004	mexB_1	acrB;acrB_2;acrB_3;acrB_4;acrF;adeB;mexB;mexB_1;mexB_2;mexY	mdtF;acrF;acrD;acrB-like	acrB-like	ATCC_17978	Acinetobacter baumannii	AB-SEN	3	MER	ST non-permeabilizers	ALE	COG0841	defense mechanisms
071a82bb90b94c6f_1	930696	T	G	Val	333	Gly	ATCC_17978-gyrA-T_930696_G_SNP_+_Val_333_Gly	CDS	SNP	non-synonym	OG0000801	gyrA	gyrA	gyrA-like	gyrA	ATCC_17978	Acinetobacter baumannii	AB-SEN	2	DEL	DT non-permeabilizers	ALE	COG0188	replication, recombination and repair
071a82bb90b94c6f_1	931106	A	T	Thr	470	Ser	ATCC_17978-gyrA-A_931106_T_SNP_+_Thr_470_Ser	CDS	SNP	non-synonym	OG0000801	gyrA	gyrA	gyrA-like	gyrA	ATCC_17978	Acinetobacter baumannii	AB-SEN	6	DEL	DT non-permeabilizers	ALE	COG0188	replication, recombination and repair
071a82bb90b94c6f_1	931407	A	T	Lys	570	Met	ATCC_17978-gyrA-A_931407_T_SNP_+_Lys_570_Met	CDS	SNP	non-synonym	OG0000801	gyrA	gyrA	gyrA-like	gyrA	ATCC_17978	Acinetobacter baumannii	AB-SEN	6	DEL	DT non-permeabilizers	ALE	COG0188	replication, recombination and repair
071a82bb90b94c6f_1	1147349	C	T	Trp	261	*	ATCC_17978-mnmA-C_1147349_T_terminator_-_Trp_261_*	CDS	SNP	non-synonym	OG0000855	mnmA	mnmA	mnmA-like	mnmA	ATCC_17978	Acinetobacter baumannii	AB-SEN	5	SUO	ST non-permeabilizers	ALE	COG0482	translation, ribosomal structure and biogenesis
071a82bb90b94c6f_1	1147841	A	G	Ile	97	Thr	ATCC_17978-mnmA-A_1147841_G_SNP_-_Ile_97_Thr	CDS	SNP	non-synonym	OG0000855	mnmA	mnmA	mnmA-like	mnmA	ATCC_17978	Acinetobacter baumannii	AB-SEN	5	MER	ST non-permeabilizers	ALE	COG0482	translation, ribosomal structure and biogenesis
071a82bb90b94c6f_1	1264651	A	G	Trp	157	Arg	ATCC_17978-rsmE_2-A_1264651_G_SNP_-_Trp_157_Arg	CDS	SNP	non-synonym	OG0000874	rsmE_2	rsmE_2	rsmE-like	rsmE	ATCC_17978	Acinetobacter baumannii	AB-SEN	10	GEN	ST non-permeabilizers	ALE	COG1385	translation, ribosomal structure and biogenesis
071a82bb90b94c6f_1	1280145	C	G	Thr	104	Arg	ATCC_17978-rpsB-C_1280145_G_SNP_+_Thr_104_Arg	CDS	SNP	non-synonym	OG0000879	rpsB	rpsB	rpsB-like	rpsB	ATCC_17978	Acinetobacter baumannii	AB-SEN	5	DEL	DT non-permeabilizers	ALE	COG0052	translation, ribosomal structure and biogenesis
071a82bb90b94c6f_1	1303313	C	T	Arg	278	Cys	ATCC_17978-dmlR_5-C_1303313_T_SNP_+_Arg_278_Cys	CDS	SNP	non-synonym	OG0000049	dmlR_5	dmlR_5	rcdB-like	dmlR_5	ATCC_17978	Acinetobacter baumannii	AB-SEN	2	DOX	ST non-permeabilizers	ALE	NA	NA
071a82bb90b94c6f_1	1386751	G	A	Glu	164	Lys	ATCC_17978-glcC-G_1386751_A_SNP_+_Glu_164_Lys	CDS	SNP	non-synonym	OG0002374	glcC	glcC	NA	glcC	ATCC_17978	Acinetobacter baumannii	AB-SEN	8	ERA	ST non-permeabilizers	ALE	COG2186	transcription
071a82bb90b94c6f_1	1393572	C	T	Ser	34	Leu	ATCC_17978-NDEONHPJ_01308-C_1393572_T_SNP_+_Ser_34_Leu	hypothetical	SNP	non-synonym	OG0002768	NDEONHPJ_01308	csuE;NDEONHPJ_01308	NA	csuE	ATCC_17978	Acinetobacter baumannii	AB-SEN	9	ERA	ST non-permeabilizers	ALE	NA	NA
071a82bb90b94c6f_1	1393638	T	A	Phe	56	Tyr	ATCC_17978-NDEONHPJ_01308-T_1393638_A_SNP_+_Phe_56_Tyr	hypothetical	SNP	non-synonym	OG0002768	NDEONHPJ_01308	csuE;NDEONHPJ_01308	NA	csuE	ATCC_17978	Acinetobacter baumannii	AB-SEN	1	SUO	ST non-permeabilizers	ALE	NA	NA
071a82bb90b94c6f_1	1393643	T	A	Ser	58	Thr	ATCC_17978-NDEONHPJ_01308-T_1393643_A_SNP_+_Ser_58_Thr	hypothetical	SNP	non-synonym	OG0002768	NDEONHPJ_01308	csuE;NDEONHPJ_01308	NA	csuE	ATCC_17978	Acinetobacter baumannii	AB-SEN	7	OMA	ST non-permeabilizers	ALE	NA	NA
071a82bb90b94c6f_1	1393644	C	T	Ser	58	Leu	ATCC_17978-NDEONHPJ_01308-C_1393644_T_SNP_+_Ser_58_Leu	hypothetical	SNP	non-synonym	OG0002768	NDEONHPJ_01308	csuE;NDEONHPJ_01308	NA	csuE	ATCC_17978	Acinetobacter baumannii	AB-SEN	4	GEN	ST non-permeabilizers	ALE	NA	NA
071a82bb90b94c6f_1	1393652	T	C	Ser	61	Pro	ATCC_17978-NDEONHPJ_01308-T_1393652_C_SNP_+_Ser_61_Pro	hypothetical	SNP	non-synonym	OG0002768	NDEONHPJ_01308	csuE;NDEONHPJ_01308	NA	csuE	ATCC_17978	Acinetobacter baumannii	AB-SEN	4	ERA	ST non-permeabilizers	ALE	NA	NA
071a82bb90b94c6f_1	1393719	C	T	Ser	83	Leu	ATCC_17978-NDEONHPJ_01308-C_1393719_T_SNP_+_Ser_83_Leu	hypothetical	SNP	non-synonym	OG0002768	NDEONHPJ_01308	csuE;NDEONHPJ_01308	NA	csuE	ATCC_17978	Acinetobacter baumannii	AB-SEN	9	SUO	ST non-permeabilizers	ALE	NA	NA
071a82bb90b94c6f_1	1393773	A	G	Asp	101	Gly	ATCC_17978-NDEONHPJ_01308-A_1393773_G_SNP_+_Asp_101_Gly	hypothetical	SNP	non-synonym	OG0002768	NDEONHPJ_01308	csuE;NDEONHPJ_01308	NA	csuE	ATCC_17978	Acinetobacter baumannii	AB-SEN	7	SUO	ST non-permeabilizers	ALE	NA	NA
071a82bb90b94c6f_1	1393774	C	A	Asp	101	Glu	ATCC_17978-NDEONHPJ_01308-C_1393774_A_SNP_+_Asp_101_Glu	hypothetical	SNP	non-synonym	OG0002768	NDEONHPJ_01308	csuE;NDEONHPJ_01308	NA	csuE	ATCC_17978	Acinetobacter baumannii	AB-SEN	6	OMA	ST non-permeabilizers	ALE	NA	NA
071a82bb90b94c6f_1	1393864	A	C	Leu	131	Phe	ATCC_17978-NDEONHPJ_01308-A_1393864_C_SNP_+_Leu_131_Phe	hypothetical	SNP	non-synonym	OG0002768	NDEONHPJ_01308	csuE;NDEONHPJ_01308	NA	csuE	ATCC_17978	Acinetobacter baumannii	AB-SEN	3	MER	ST non-permeabilizers	ALE	NA	NA
071a82bb90b94c6f_1	1394069	C	T	Leu	200	Phe	ATCC_17978-NDEONHPJ_01308-C_1394069_T_SNP_+_Leu_200_Phe	hypothetical	SNP	non-synonym	OG0002768	NDEONHPJ_01308	csuE;NDEONHPJ_01308	NA	csuE	ATCC_17978	Acinetobacter baumannii	AB-SEN	3	SUO	ST non-permeabilizers	ALE	NA	NA
071a82bb90b94c6f_1	1435556	C	A	Arg	44	Leu	ATCC_17978-rpsF-C_1435556_A_SNP_-_Arg_44_Leu	CDS	SNP	non-synonym	OG0000922	rpsF	rpsF	rpsF-like	rpsF	ATCC_17978	Acinetobacter baumannii	AB-SEN	2	ERA	ST non-permeabilizers	ALE	COG0360	translation, ribosomal structure and biogenesis
071a82bb90b94c6f_1	1503918	T	C	Ser	14	Pro	ATCC_17978-hfq-T_1503918_C_SNP_+_Ser_14_Pro	CDS	SNP	non-synonym	OG0000949	hfq	hfq	hfq-like	hfq	ATCC_17978	Acinetobacter baumannii	AB-SEN	8	ERA	ST non-permeabilizers	ALE	COG1923	signal transduction mechanisms
071a82bb90b94c6f_1	1676912	C	T	Gly	213	Arg	ATCC_17978-NDEONHPJ_01590-C_1676912_T_SNP_-_Gly_213_Arg	hypothetical	SNP	non-synonym	OG0005173	NDEONHPJ_01590	adeN;NDEONHPJ_01590	NA	adeN	ATCC_17978	Acinetobacter baumannii	AB-SEN	7	MER	ST non-permeabilizers	ALE	NA	NA
071a82bb90b94c6f_1	1676912	C	T	Gly	213	Arg	ATCC_17978-NDEONHPJ_01590-C_1676912_T_SNP_-_Gly_213_Arg	hypothetical	SNP	non-synonym	OG0005173	NDEONHPJ_01590	adeN;NDEONHPJ_01590	NA	adeN	ATCC_17978	Acinetobacter baumannii	AB-SEN	7	SUO	ST non-permeabilizers	ALE	NA	NA
071a82bb90b94c6f_1	1677091	G	A	Ala	153	Val	ATCC_17978-NDEONHPJ_01590-G_1677091_A_SNP_-_Ala_153_Val	hypothetical	SNP	non-synonym	OG0005173	NDEONHPJ_01590	adeN;NDEONHPJ_01590	NA	adeN	ATCC_17978	Acinetobacter baumannii	AB-SEN	2	ERA	ST non-permeabilizers	ALE	NA	NA
071a82bb90b94c6f_1	1677378	T	A	Lys	57	Asn	ATCC_17978-NDEONHPJ_01590-T_1677378_A_SNP_-_Lys_57_Asn	hypothetical	SNP	non-synonym	OG0005173	NDEONHPJ_01590	adeN;NDEONHPJ_01590	NA	adeN	ATCC_17978	Acinetobacter baumannii	AB-SEN	9	ERA	ST non-permeabilizers	ALE	NA	NA
071a82bb90b94c6f_1	1677388	C	T	Gly	54	Asp	ATCC_17978-NDEONHPJ_01590-C_1677388_T_SNP_-_Gly_54_Asp	hypothetical	SNP	non-synonym	OG0005173	NDEONHPJ_01590	adeN;NDEONHPJ_01590	NA	adeN	ATCC_17978	Acinetobacter baumannii	AB-SEN	3	MER	ST non-permeabilizers	ALE	NA	NA
071a82bb90b94c6f_1	1677389	C	T	Gly	54	Ser	ATCC_17978-NDEONHPJ_01590-C_1677389_T_SNP_-_Gly_54_Ser	hypothetical	SNP	non-synonym	OG0005173	NDEONHPJ_01590	adeN;NDEONHPJ_01590	NA	adeN	ATCC_17978	Acinetobacter baumannii	AB-SEN	5	DEL	DT non-permeabilizers	ALE	NA	NA
071a82bb90b94c6f_1	1928130	T	C	Arg	313	Gly	ATCC_17978-sasA_1-T_1928130_C_SNP_-_Arg_313_Gly	CDS	SNP	non-synonym	OG0002824	sasA_1	adeS;rstB_1;sasA_1	NA	adeS	ATCC_17978	Acinetobacter baumannii	AB-SEN	3	OMA	ST non-permeabilizers	ALE	NA	NA
071a82bb90b94c6f_1	1928196	C	T	Gly	291	Ser	ATCC_17978-sasA_1-C_1928196_T_SNP_-_Gly_291_Ser	CDS	SNP	non-synonym	OG0002824	sasA_1	adeS;rstB_1;sasA_1	NA	adeS	ATCC_17978	Acinetobacter baumannii	AB-SEN	8	OMA	ST non-permeabilizers	ALE	NA	NA
071a82bb90b94c6f_1	1928557	A	T	Phe	170	Leu	ATCC_17978-sasA_1-A_1928557_T_SNP_-_Phe_170_Leu	CDS	SNP	non-synonym	OG0002824	sasA_1	adeS;rstB_1;sasA_1	NA	adeS	ATCC_17978	Acinetobacter baumannii	AB-SEN	8	ERA	ST non-permeabilizers	ALE	NA	NA
071a82bb90b94c6f_1	1928606	G	C	Pro	154	Arg	ATCC_17978-sasA_1-G_1928606_C_SNP_-_Pro_154_Arg	CDS	SNP	non-synonym	OG0002824	sasA_1	adeS;rstB_1;sasA_1	NA	adeS	ATCC_17978	Acinetobacter baumannii	AB-SEN	2	ERA	ST non-permeabilizers	ALE	NA	NA
071a82bb90b94c6f_1	1928607	G	C	Pro	154	Ala	ATCC_17978-sasA_1-G_1928607_C_SNP_-_Pro_154_Ala	CDS	SNP	non-synonym	OG0002824	sasA_1	adeS;rstB_1;sasA_1	NA	adeS	ATCC_17978	Acinetobacter baumannii	AB-SEN	7	OMA	ST non-permeabilizers	ALE	NA	NA
071a82bb90b94c6f_1	1928607	G	C	Pro	154	Ala	ATCC_17978-sasA_1-G_1928607_C_SNP_-_Pro_154_Ala	CDS	SNP	non-synonym	OG0002824	sasA_1	adeS;rstB_1;sasA_1	NA	adeS	ATCC_17978	Acinetobacter baumannii	AB-SEN	8	OMA	ST non-permeabilizers	ALE	NA	NA
071a82bb90b94c6f_1	1928610	T	C	Thr	153	Ala	ATCC_17978-sasA_1-T_1928610_C_SNP_-_Thr_153_Ala	CDS	SNP	non-synonym	OG0002824	sasA_1	adeS;rstB_1;sasA_1	NA	adeS	ATCC_17978	Acinetobacter baumannii	AB-SEN	7	GEN	ST non-permeabilizers	ALE	NA	NA
071a82bb90b94c6f_1	1928720	G	A	Ser	116	Phe	ATCC_17978-sasA_1-G_1928720_A_SNP_-_Ser_116_Phe	CDS	SNP	non-synonym	OG0002824	sasA_1	adeS;rstB_1;sasA_1	NA	adeS	ATCC_17978	Acinetobacter baumannii	AB-SEN	3	OMA	ST non-permeabilizers	ALE	NA	NA
071a82bb90b94c6f_1	1928820	C	A	Ala	83	Ser	ATCC_17978-sasA_1-C_1928820_A_SNP_-_Ala_83_Ser	CDS	SNP	non-synonym	OG0002824	sasA_1	adeS;rstB_1;sasA_1	NA	adeS	ATCC_17978	Acinetobacter baumannii	AB-SEN	4	GEN	ST non-permeabilizers	ALE	NA	NA
071a82bb90b94c6f_1	1928832	C	T	Gly	79	Ser	ATCC_17978-sasA_1-C_1928832_T_SNP_-_Gly_79_Ser	CDS	SNP	non-synonym	OG0002824	sasA_1	adeS;rstB_1;sasA_1	NA	adeS	ATCC_17978	Acinetobacter baumannii	AB-SEN	4	GEN	ST non-permeabilizers	ALE	NA	NA
071a82bb90b94c6f_1	1928889	C	A	Asp	60	Tyr	ATCC_17978-sasA_1-C_1928889_A_SNP_-_Asp_60_Tyr	CDS	SNP	non-synonym	OG0002824	sasA_1	adeS;rstB_1;sasA_1	NA	adeS	ATCC_17978	Acinetobacter baumannii	AB-SEN	6	OMA	ST non-permeabilizers	ALE	NA	NA
071a82bb90b94c6f_1	1928916	C	T	Glu	51	Lys	ATCC_17978-sasA_1-C_1928916_T_SNP_-_Glu_51_Lys	CDS	SNP	non-synonym	OG0002824	sasA_1	adeS;rstB_1;sasA_1	NA	adeS	ATCC_17978	Acinetobacter baumannii	AB-SEN	2	APR	ST non-permeabilizers	ALE	NA	NA
071a82bb90b94c6f_1	1928957	G	T	Ala	37	Glu	ATCC_17978-sasA_1-G_1928957_T_SNP_-_Ala_37_Glu	CDS	SNP	non-synonym	OG0002824	sasA_1	adeS;rstB_1;sasA_1	NA	adeS	ATCC_17978	Acinetobacter baumannii	AB-SEN	9	SUO	ST non-permeabilizers	ALE	NA	NA
071a82bb90b94c6f_1	1928978	C	T	Gly	30	Asp	ATCC_17978-sasA_1-C_1928978_T_SNP_-_Gly_30_Asp	CDS	SNP	non-synonym	OG0002824	sasA_1	adeS;rstB_1;sasA_1	NA	adeS	ATCC_17978	Acinetobacter baumannii	AB-SEN	1	OMA	ST non-permeabilizers	ALE	NA	NA
071a82bb90b94c6f_1	1929565	C	A	Asp	93	Tyr	ATCC_17978-srrA-C_1929565_A_SNP_-_Asp_93_Tyr	CDS	SNP	non-synonym	OG0000456	srrA	adeR;phoP_2;srrA	NA	srrA	ATCC_17978	Acinetobacter baumannii	AB-SEN	4	ERA	ST non-permeabilizers	ALE	COG0745	transcription;signal transduction mechanisms
071a82bb90b94c6f_1	1929565	C	A	Asp	93	Tyr	ATCC_17978-srrA-C_1929565_A_SNP_-_Asp_93_Tyr	CDS	SNP	non-synonym	OG0000456	srrA	adeR;phoP_2;srrA	NA	srrA	ATCC_17978	Acinetobacter baumannii	AB-SEN	6	ERA	ST non-permeabilizers	ALE	COG0745	transcription;signal transduction mechanisms
071a82bb90b94c6f_1	1929565	C	A	Asp	93	Tyr	ATCC_17978-srrA-C_1929565_A_SNP_-_Asp_93_Tyr	CDS	SNP	non-synonym	OG0000456	srrA	adeR;phoP_2;srrA	NA	srrA	ATCC_17978	Acinetobacter baumannii	AB-SEN	9	ERA	ST non-permeabilizers	ALE	COG0745	transcription;signal transduction mechanisms
071a82bb90b94c6f_1	1929570	G	A	Ala	91	Val	ATCC_17978-srrA-G_1929570_A_SNP_-_Ala_91_Val	CDS	SNP	non-synonym	OG0000456	srrA	adeR;phoP_2;srrA	NA	srrA	ATCC_17978	Acinetobacter baumannii	AB-SEN	2	GEN	ST non-permeabilizers	ALE	COG0745	transcription;signal transduction mechanisms
071a82bb90b94c6f_1	1929762	A	G	Ile	27	Thr	ATCC_17978-srrA-A_1929762_G_SNP_-_Ile_27_Thr	CDS	SNP	non-synonym	OG0000456	srrA	adeR;phoP_2;srrA	NA	srrA	ATCC_17978	Acinetobacter baumannii	AB-SEN	5	GEN	ST non-permeabilizers	ALE	COG0745	transcription;signal transduction mechanisms
071a82bb90b94c6f_1	1931697	A	T	Lys	175	Met	ATCC_17978-acrB-A_1931697_T_SNP_+_Lys_175_Met	CDS	SNP	non-synonym	OG0000004	acrB	acrB;acrB_2;acrB_3;acrB_4;acrF;adeB;mexB;mexB_1;mexB_2;mexY	mdtF;acrF;acrD;acrB-like	acrB-like	ATCC_17978	Acinetobacter baumannii	AB-SEN	7	GEN	ST non-permeabilizers	ALE	COG0841	defense mechanisms
071a82bb90b94c6f_1	2193615	T	C	Thr	375	Ala	ATCC_17978-rpsA-T_2193615_C_SNP_-_Thr_375_Ala	CDS	SNP	non-synonym	OG0001039	rpsA	rpsA	rpsA-like	rpsA	ATCC_17978	Acinetobacter baumannii	AB-SEN	7	DOX	ST non-permeabilizers	ALE	COG0539	translation, ribosomal structure and biogenesis
071a82bb90b94c6f_1	2249271	C	A	Pro	130	Thr	ATCC_17978-NDEONHPJ_02165-C_2249271_A_SNP_+_Pro_130_Thr	CDS	SNP	non-synonym	OG0001817	NDEONHPJ_02165	NDEONHPJ_02165	NA	pred_BLAOXA	ATCC_17978	Acinetobacter baumannii	AB-SEN	5	MER	ST non-permeabilizers	ALE	COG2602	defense mechanisms
071a82bb90b94c6f_1	2516057	C	A	Ala	625	Ser	ATCC_17978-ddl_2-C_2516057_A_SNP_-_Ala_625_Ser	CDS	SNP	non-synonym	OG0004350	ddl_2	ddl_2	NA	ddl_2	ATCC_17978	Acinetobacter baumannii	AB-SEN	2	DEL	DT non-permeabilizers	ALE	NA	NA
071a82bb90b94c6f_1	2516064	C	A	Trp	622	Cys	ATCC_17978-ddl_2-C_2516064_A_SNP_-_Trp_622_Cys	CDS	SNP	non-synonym	OG0004350	ddl_2	ddl_2	NA	ddl_2	ATCC_17978	Acinetobacter baumannii	AB-SEN	2	DEL	DT non-permeabilizers	ALE	NA	NA
071a82bb90b94c6f_1	2786263	G	A	Ala	190	Thr	ATCC_17978-rnt-G_2786263_A_SNP_+_Ala_190_Thr	CDS	SNP	non-synonym	OG0001123	rnt	rnt	rnt-like	rnt	ATCC_17978	Acinetobacter baumannii	AB-SEN	4	DEL	DT non-permeabilizers	ALE	COG0847	replication, recombination and repair
071a82bb90b94c6f_1	2826605	G	A	Arg	566	His	ATCC_17978-lon_2-G_2826605_A_SNP_+_Arg_566_His	CDS	SNP	non-synonym	OG0001132	lon_2	lon_2	lon-like	lon_2	ATCC_17978	Acinetobacter baumannii	AB-SEN	2	DOX	ST non-permeabilizers	ALE	COG0466	posttranslational modification, protein turnover, chaperones
071a82bb90b94c6f_1	2836972	C	A	Ser	121	Arg	ATCC_17978-mrdA-C_2836972_A_SNP_+_Ser_121_Arg	CDS	SNP	non-synonym	OG0000349	mrdA	mrdA	mrdA-like	mrdA	ATCC_17978	Acinetobacter baumannii	AB-SEN	4	ERA	ST non-permeabilizers	ALE	COG0768	cell cycle control, cell division, chromosome partitioning;cell wall/membrane/envelope biogenesis
071a82bb90b94c6f_1	2836972	C	A	Ser	121	Arg	ATCC_17978-mrdA-C_2836972_A_SNP_+_Ser_121_Arg	CDS	SNP	non-synonym	OG0000349	mrdA	mrdA	mrdA-like	mrdA	ATCC_17978	Acinetobacter baumannii	AB-SEN	6	ERA	ST non-permeabilizers	ALE	COG0768	cell cycle control, cell division, chromosome partitioning;cell wall/membrane/envelope biogenesis
071a82bb90b94c6f_1	2836972	C	A	Ser	121	Arg	ATCC_17978-mrdA-C_2836972_A_SNP_+_Ser_121_Arg	CDS	SNP	non-synonym	OG0000349	mrdA	mrdA	mrdA-like	mrdA	ATCC_17978	Acinetobacter baumannii	AB-SEN	9	ERA	ST non-permeabilizers	ALE	COG0768	cell cycle control, cell division, chromosome partitioning;cell wall/membrane/envelope biogenesis
071a82bb90b94c6f_1	3007469	G	A	Ala	595	Val	ATCC_17978-fusA-G_3007469_A_SNP_-_Ala_595_Val	CDS	SNP	non-synonym	OG0000236	fusA	fusA;fusA_1	fusA-like	fusA	ATCC_17978	Acinetobacter baumannii	AB-SEN	3	APR	ST non-permeabilizers	ALE	COG0480	translation, ribosomal structure and biogenesis
071a82bb90b94c6f_1	3007863	G	A	Leu	464	Phe	ATCC_17978-fusA-G_3007863_A_SNP_-_Leu_464_Phe	CDS	SNP	non-synonym	OG0000236	fusA	fusA;fusA_1	fusA-like	fusA	ATCC_17978	Acinetobacter baumannii	AB-SEN	10	GEN	ST non-permeabilizers	ALE	COG0480	translation, ribosomal structure and biogenesis
071a82bb90b94c6f_1	3008968	G	T	Phe	95	Leu	ATCC_17978-fusA-G_3008968_T_SNP_-_Phe_95_Leu	CDS	SNP	non-synonym	OG0000236	fusA	fusA;fusA_1	fusA-like	fusA	ATCC_17978	Acinetobacter baumannii	AB-SEN	7	GEN	ST non-permeabilizers	ALE	COG0480	translation, ribosomal structure and biogenesis
071a82bb90b94c6f_1	3032590	G	A	Thr	261	Ile	ATCC_17978-rluD-G_3032590_A_SNP_-_Thr_261_Ile	CDS	SNP	non-synonym	OG0001183	rluD	rluD	rluD-like	rluD	ATCC_17978	Acinetobacter baumannii	AB-SEN	10	APR	ST non-permeabilizers	ALE	COG0564	translation, ribosomal structure and biogenesis
071a82bb90b94c6f_1	3032600	G	A	Gln	258	*	ATCC_17978-rluD-G_3032600_A_terminator_-_Gln_258_*	CDS	SNP	non-synonym	OG0001183	rluD	rluD	rluD-like	rluD	ATCC_17978	Acinetobacter baumannii	AB-SEN	3	APR	ST non-permeabilizers	ALE	COG0564	translation, ribosomal structure and biogenesis
071a82bb90b94c6f_1	3032944	G	T	Ser	143	*	ATCC_17978-rluD-G_3032944_T_terminator_-_Ser_143_*	CDS	SNP	non-synonym	OG0001183	rluD	rluD	rluD-like	rluD	ATCC_17978	Acinetobacter baumannii	AB-SEN	4	GEN	ST non-permeabilizers	ALE	COG0564	translation, ribosomal structure and biogenesis
071a82bb90b94c6f_1	3033254	G	A	Gln	40	*	ATCC_17978-rluD-G_3033254_A_terminator_-_Gln_40_*	CDS	SNP	non-synonym	OG0001183	rluD	rluD	rluD-like	rluD	ATCC_17978	Acinetobacter baumannii	AB-SEN	3	APR	ST non-permeabilizers	ALE	COG0564	translation, ribosomal structure and biogenesis
071a82bb90b94c6f_1	3105450	G	T	Glu	57	*	ATCC_17978-NDEONHPJ_02993-G_3105450_T_terminator_+_Glu_57_*	hypothetical	SNP	non-synonym	OG0005484	NDEONHPJ_02993	NDEONHPJ_02993	NA	NDEONHPJ_02993	ATCC_17978	Acinetobacter baumannii	AB-SEN	8	DOX	ST non-permeabilizers	ALE	NA	NA
071a82bb90b94c6f_1	3126845	G	T	Arg	477	Ser	ATCC_17978-sasA_2-G_3126845_T_SNP_-_Arg_477_Ser	CDS	SNP	non-synonym	OG0000358	sasA_2	sasA_2	rstB-like	sasA_2	ATCC_17978	Acinetobacter baumannii	AB-SEN	10	MER	ST non-permeabilizers	ALE	NA	NA
071a82bb90b94c6f_1	3126845	G	T	Arg	477	Ser	ATCC_17978-sasA_2-G_3126845_T_SNP_-_Arg_477_Ser	CDS	SNP	non-synonym	OG0000358	sasA_2	sasA_2	rstB-like	sasA_2	ATCC_17978	Acinetobacter baumannii	AB-SEN	3	MER	ST non-permeabilizers	ALE	NA	NA
071a82bb90b94c6f_1	3126845	G	T	Arg	477	Ser	ATCC_17978-sasA_2-G_3126845_T_SNP_-_Arg_477_Ser	CDS	SNP	non-synonym	OG0000358	sasA_2	sasA_2	rstB-like	sasA_2	ATCC_17978	Acinetobacter baumannii	AB-SEN	5	MER	ST non-permeabilizers	ALE	NA	NA
071a82bb90b94c6f_1	3126845	G	T	Arg	477	Ser	ATCC_17978-sasA_2-G_3126845_T_SNP_-_Arg_477_Ser	CDS	SNP	non-synonym	OG0000358	sasA_2	sasA_2	rstB-like	sasA_2	ATCC_17978	Acinetobacter baumannii	AB-SEN	7	MER	ST non-permeabilizers	ALE	NA	NA
071a82bb90b94c6f_1	3126845	G	T	Arg	477	Ser	ATCC_17978-sasA_2-G_3126845_T_SNP_-_Arg_477_Ser	CDS	SNP	non-synonym	OG0000358	sasA_2	sasA_2	rstB-like	sasA_2	ATCC_17978	Acinetobacter baumannii	AB-SEN	9	MER	ST non-permeabilizers	ALE	NA	NA
071a82bb90b94c6f_1	3247137	C	G	Ala	441	Pro	ATCC_17978-thrS-C_3247137_G_SNP_-_Ala_441_Pro	CDS	SNP	non-synonym	OG0001256	thrS	thrS	thrS-like	thrS	ATCC_17978	Acinetobacter baumannii	AB-SEN	7	SUO	ST non-permeabilizers	ALE	COG0441	translation, ribosomal structure and biogenesis
071a82bb90b94c6f_1	3265028	A	T	Asn	413	Ile	ATCC_17978-rcsC_7-A_3265028_T_SNP_+_Asn_413_Ile	CDS	SNP	non-synonym	OG0000237	rcsC_7	barA;rcsC_7	barA-like	barA	ATCC_17978	Acinetobacter baumannii	AB-SEN	4	GEN	ST non-permeabilizers	ALE	COG0784	signal transduction mechanisms
071a82bb90b94c6f_1	3307983	A	T	Gln	138	Leu	ATCC_17978-lptE-A_3307983_T_SNP_+_Gln_138_Leu	CDS	SNP	non-synonym	OG0005511	lptE	lptE	NA	lptE	ATCC_17978	Acinetobacter baumannii	AB-SEN	9	DEL	DT non-permeabilizers	ALE	NA	NA
071a82bb90b94c6f_1	3439328	C	A	Ala	714	Glu	ATCC_17978-ptsP-C_3439328_A_SNP_+_Ala_714_Glu	CDS	SNP	non-synonym	OG0001326	ptsP	ptsP	ptsP-like	ptsP	ATCC_17978	Acinetobacter baumannii	AB-SEN	2	GEN	ST non-permeabilizers	ALE	COG3605	signal transduction mechanisms
071a82bb90b94c6f_1	3518178	G	A	Gly	381	Asp	ATCC_17978-ndhB-G_3518178_A_SNP_+_Gly_381_Asp	CDS	SNP	non-synonym	OG0002989	ndhB	ndhB	NA	ndhB	ATCC_17978	Acinetobacter baumannii	AB-SEN	10	GEN	ST non-permeabilizers	ALE	COG1009	energy production and conversion
071a82bb90b94c6f_1	3626643	G	A	Ala	98	Thr	ATCC_17978-gacA-G_3626643_A_SNP_+_Ala_98_Thr	CDS	SNP	non-synonym	OG0001387	gacA	gacA;uvrY	uvrY-like	uvrY	ATCC_17978	Acinetobacter baumannii	AB-SEN	8	OMA	ST non-permeabilizers	ALE	COG2197	transcription;signal transduction mechanisms
071a82bb90b94c6f_1	3712303	G	T	Thr	276	Asn	ATCC_17978-atpG-G_3712303_T_SNP_-_Thr_276_Asn	CDS	SNP	non-synonym	OG0001412	atpG	atpG	atpG-like	atpG	ATCC_17978	Acinetobacter baumannii	AB-SEN	2	DEL	DT non-permeabilizers	ALE	COG0224	energy production and conversion
071a82bb90b94c6f_1	3712312	G	T	Ala	273	Asp	ATCC_17978-atpG-G_3712312_T_SNP_-_Ala_273_Asp	CDS	SNP	non-synonym	OG0001412	atpG	atpG	atpG-like	atpG	ATCC_17978	Acinetobacter baumannii	AB-SEN	2	DEL	DT non-permeabilizers	ALE	COG0224	energy production and conversion
071a82bb90b94c6f_1	3715732	A	G	Leu	29	Pro	ATCC_17978-atpF-A_3715732_G_SNP_-_Leu_29_Pro	CDS	SNP	non-synonym	OG0001415	atpF	atpF	atpF-like	atpF	ATCC_17978	Acinetobacter baumannii	AB-SEN	7	MER	ST non-permeabilizers	ALE	COG0711	energy production and conversion
071a82bb90b94c6f_1	3740593	T	C	Ile	496	Val	ATCC_17978-menH_4-T_3740593_C_SNP_-_Ile_496_Val	CDS	SNP	non-synonym	OG0004360	menH_4	menH_4	NA	menH	ATCC_17978	Acinetobacter baumannii	AB-SEN	5	MER	ST non-permeabilizers	ALE	NA	NA
071a82bb90b94c6f_1	3810807	A	T	Tyr	204	*	ATCC_17978-galE_2-A_3810807_T_terminator_-_Tyr_204_*	CDS	SNP	non-synonym	OG0000100	galE_2	galE;galE_2	galE-like	galE	ATCC_17978	Acinetobacter baumannii	AB-SEN	4	ERA	ST non-permeabilizers	ALE	COG1087	cell wall/membrane/envelope biogenesis
071a82bb90b94c6f_1	3810807	A	T	Tyr	204	*	ATCC_17978-galE_2-A_3810807_T_terminator_-_Tyr_204_*	CDS	SNP	non-synonym	OG0000100	galE_2	galE;galE_2	galE-like	galE	ATCC_17978	Acinetobacter baumannii	AB-SEN	6	ERA	ST non-permeabilizers	ALE	COG1087	cell wall/membrane/envelope biogenesis
071a82bb90b94c6f_1	3816141	T	A	Lys	226	*	ATCC_17978-wbbD-T_3816141_A_terminator_-_Lys_226_*	CDS	SNP	non-synonym	OG0000132	wbbD	arnC_1;gene-DYH39_RS15920;OALCCENG_01775;wbbD	NA	wbbD	ATCC_17978	Acinetobacter baumannii	AB-SEN	8	DOX	ST non-permeabilizers	ALE	COG0463	cell wall/membrane/envelope biogenesis
071a82bb90b94c6f_1	3826185	A	T	Val	402	Glu	ATCC_17978-wbpA-A_3826185_T_SNP_-_Val_402_Glu	CDS	SNP	non-synonym	OG0001595	wbpA	wbpA	wecC-like	wbpA	ATCC_17978	Acinetobacter baumannii	AB-SEN	8	ERA	ST non-permeabilizers	ALE	COG0677	cell wall/membrane/envelope biogenesis
071a82bb90b94c6f_4	5517	G	A	Arg	13	Gln	ATCC_17978-NDEONHPJ_03910-G_5517_A_SNP_+_Arg_13_Gln	hypothetical	SNP	non-synonym	OG0003030	NDEONHPJ_03910	NDEONHPJ_03910	NA	NDEONHPJ_03910	ATCC_17978	Acinetobacter baumannii	AB-SEN	2	DEL	DT non-permeabilizers	ALE	NA	NA
assembly_be2b8e1b9cee44dc_1	1869004	T	A	Leu	336	Gln	ATCC_25922-OALCCENG_01750-T_1869004_A_SNP_+_Leu_336_Gln	hypothetical	SNP	non-synonym	OG0003375	OALCCENG_01750	asmA;GPCHHIHI_01247;OALCCENG_01750	NA	asmA	ATCC_25922	Escherichia coli	EC-SEN	1	PMB	ST permeabilizers	FoR	NA	NA
assembly_be2b8e1b9cee44dc_1	4626630	C	T	Ala	162	Val	ATCC_25922-basS-C_4626630_T_SNP_+_Ala_162_Val	CDS	SNP	non-synonym	OG0001650	basS	basS;pmrB	NA	basS	ATCC_25922	Escherichia coli	EC-SEN	3	PMB	ST permeabilizers	FoR	NA	NA
assembly_be2b8e1b9cee44dc_1	890	C	T	Pro	274	Leu	ATCC_25922-dnaA-C_890_T_SNP_+_Pro_274_Leu	CDS	SNP	non-synonym	OG0000533	dnaA	dnaA	NA	dnaA	ATCC_25922	Escherichia coli	EC-SEN	6	DEL	DT non-permeabilizers	ALE	COG0593	replication, recombination and repair
assembly_be2b8e1b9cee44dc_1	1563	A	G	Glu	52	Gly	ATCC_25922-dnaN-A_1563_G_SNP_+_Glu_52_Gly	CDS	SNP	non-synonym	OG0000534	dnaN	dnaN	NA	dnaN	ATCC_25922	Escherichia coli	EC-SEN	10	DEL	DT non-permeabilizers	ALE	COG0592	replication, recombination and repair
assembly_be2b8e1b9cee44dc_1	4887	A	T	Asp	426	Val	ATCC_25922-gyrB-A_4887_T_SNP_+_Asp_426_Val	CDS	SNP	non-synonym	OG0000535	gyrB	gyrB	NA	gyrB	ATCC_25922	Escherichia coli	EC-SEN	5	GEP	DT non-permeabilizers	ALE	COG0187	replication, recombination and repair
assembly_be2b8e1b9cee44dc_1	4887	A	T	Asp	426	Val	ATCC_25922-gyrB-A_4887_T_SNP_+_Asp_426_Val	CDS	SNP	non-synonym	OG0000535	gyrB	gyrB	NA	gyrB	ATCC_25922	Escherichia coli	EC-SEN	2	ZOL	DT non-permeabilizers	FoR	COG0187	replication, recombination and repair
assembly_be2b8e1b9cee44dc_1	4887	A	T	Asp	426	Val	ATCC_25922-gyrB-A_4887_T_SNP_+_Asp_426_Val	CDS	SNP	non-synonym	OG0000535	gyrB	gyrB	NA	gyrB	ATCC_25922	Escherichia coli	EC-SEN	3	ZOL	DT non-permeabilizers	FoR	COG0187	replication, recombination and repair
assembly_be2b8e1b9cee44dc_1	4949	A	G	Lys	447	Glu	ATCC_25922-gyrB-A_4949_G_SNP_+_Lys_447_Glu	CDS	SNP	non-synonym	OG0000535	gyrB	gyrB	NA	gyrB	ATCC_25922	Escherichia coli	EC-SEN	10	ZOL	DT non-permeabilizers	ALE	COG0187	replication, recombination and repair
assembly_be2b8e1b9cee44dc_1	4949	A	G	Lys	447	Glu	ATCC_25922-gyrB-A_4949_G_SNP_+_Lys_447_Glu	CDS	SNP	non-synonym	OG0000535	gyrB	gyrB	NA	gyrB	ATCC_25922	Escherichia coli	EC-SEN	4	ZOL	DT non-permeabilizers	ALE	COG0187	replication, recombination and repair
assembly_be2b8e1b9cee44dc_1	5001	C	T	Ser	464	Phe	ATCC_25922-gyrB-C_5001_T_SNP_+_Ser_464_Phe	CDS	SNP	non-synonym	OG0000535	gyrB	gyrB	NA	gyrB	ATCC_25922	Escherichia coli	EC-SEN	3	ZOL	DT non-permeabilizers	ALE	COG0187	replication, recombination and repair
assembly_be2b8e1b9cee44dc_1	5268	A	T	Asp	553	Val	ATCC_25922-gyrB-A_5268_T_SNP_+_Asp_553_Val	CDS	SNP	non-synonym	OG0000535	gyrB	gyrB	NA	gyrB	ATCC_25922	Escherichia coli	EC-SEN	2	MOX	DT non-permeabilizers	ALE	COG0187	replication, recombination and repair
assembly_be2b8e1b9cee44dc_1	374354	C	T	Thr	247	Met	ATCC_25922-envZ-C_374354_T_SNP_+_Thr_247_Met	CDS	SNP	non-synonym	OG0000603	envZ	amgS;envZ	NA	envZ	ATCC_25922	Escherichia coli	EC-SEN	2	DOX	ST non-permeabilizers	ALE	NA	NA
assembly_be2b8e1b9cee44dc_1	433078	T	C	Ile	545	Thr	ATCC_25922-fusA-T_433078_C_SNP_+_Ile_545_Thr	CDS	SNP	non-synonym	OG0000236	fusA	fusA;fusA_1	NA	fusA	ATCC_25922	Escherichia coli	EC-SEN	6	GEN	ST non-permeabilizers	ALE	COG0480	translation, ribosomal structure and biogenesis
assembly_be2b8e1b9cee44dc_1	433267	C	A	Ala	608	Glu	ATCC_25922-fusA-C_433267_A_SNP_+_Ala_608_Glu	CDS	SNP	non-synonym	OG0000236	fusA	fusA;fusA_1	NA	fusA	ATCC_25922	Escherichia coli	EC-SEN	5	GEN	ST non-permeabilizers	ALE	COG0480	translation, ribosomal structure and biogenesis
assembly_be2b8e1b9cee44dc_1	433267	C	A	Ala	608	Glu	ATCC_25922-fusA-C_433267_A_SNP_+_Ala_608_Glu	CDS	SNP	non-synonym	OG0000236	fusA	fusA;fusA_1	NA	fusA	ATCC_25922	Escherichia coli	EC-SEN	9	GEN	ST non-permeabilizers	ALE	COG0480	translation, ribosomal structure and biogenesis
assembly_be2b8e1b9cee44dc_1	433273	C	T	Pro	610	Leu	ATCC_25922-fusA-C_433273_T_SNP_+_Pro_610_Leu	CDS	SNP	non-synonym	OG0000236	fusA	fusA;fusA_1	NA	fusA	ATCC_25922	Escherichia coli	EC-SEN	2	GEN	ST non-permeabilizers	ALE	COG0480	translation, ribosomal structure and biogenesis
assembly_be2b8e1b9cee44dc_1	433273	C	T	Pro	610	Leu	ATCC_25922-fusA-C_433273_T_SNP_+_Pro_610_Leu	CDS	SNP	non-synonym	OG0000236	fusA	fusA;fusA_1	NA	fusA	ATCC_25922	Escherichia coli	EC-SEN	4	GEN	ST non-permeabilizers	ALE	COG0480	translation, ribosomal structure and biogenesis
assembly_be2b8e1b9cee44dc_1	433273	C	T	Pro	610	Leu	ATCC_25922-fusA-C_433273_T_SNP_+_Pro_610_Leu	CDS	SNP	non-synonym	OG0000236	fusA	fusA;fusA_1	NA	fusA	ATCC_25922	Escherichia coli	EC-SEN	2	GEN	ST non-permeabilizers	FoR	COG0480	translation, ribosomal structure and biogenesis
assembly_be2b8e1b9cee44dc_1	451869	G	C	Val	57	Leu	ATCC_25922-rpsJ-G_451869_C_SNP_+_Val_57_Leu	CDS	SNP	non-synonym	OG0000655	rpsJ	rpsJ	NA	rpsJ	ATCC_25922	Escherichia coli	EC-SEN	1	OMA	ST non-permeabilizers	FoR	COG0051	translation, ribosomal structure and biogenesis
assembly_be2b8e1b9cee44dc_1	451869	G	C	Val	57	Leu	ATCC_25922-rpsJ-G_451869_C_SNP_+_Val_57_Leu	CDS	SNP	non-synonym	OG0000655	rpsJ	rpsJ	NA	rpsJ	ATCC_25922	Escherichia coli	EC-SEN	3	OMA	ST non-permeabilizers	FoR	COG0051	translation, ribosomal structure and biogenesis
assembly_be2b8e1b9cee44dc_1	464759	A	G	Glu	273	Gly	ATCC_25922-rpoA-A_464759_G_SNP_+_Glu_273_Gly	CDS	SNP	non-synonym	OG0000678	rpoA	rpoA	NA	rpoA	ATCC_25922	Escherichia coli	EC-SEN	5	OMA	ST non-permeabilizers	ALE	NA	NA
assembly_be2b8e1b9cee44dc_1	681605	G	A	Ala	447	Val	ATCC_25922-rpoD-G_681605_A_SNP_-_Ala_447_Val	CDS	SNP	non-synonym	OG0000767	rpoD	rpoD	NA	rpoD	ATCC_25922	Escherichia coli	EC-SEN	1	ERA	ST non-permeabilizers	ALE	COG0568	transcription
assembly_be2b8e1b9cee44dc_1	697683	C	T	Thr	306	Met	ATCC_25922-ygiF-C_697683_T_SNP_+_Thr_306_Met	CDS	SNP	non-synonym	OG0000846	ygiF	ygiF	NA	ygiF	ATCC_25922	Escherichia coli	EC-SEN	10	DEL	DT non-permeabilizers	ALE	COG3025	inorganic ion transport and metabolism
assembly_be2b8e1b9cee44dc_1	725538	C	T	Arg	381	Cys	ATCC_25922-parE-C_725538_T_SNP_+_Arg_381_Cys	CDS	SNP	non-synonym	OG0000571	parE	parE	NA	parE	ATCC_25922	Escherichia coli	EC-SEN	5	MOX	DT non-permeabilizers	ALE	COG0187	replication, recombination and repair
assembly_be2b8e1b9cee44dc_1	725674	C	T	Ala	426	Val	ATCC_25922-parE-C_725674_T_SNP_+_Ala_426_Val	CDS	SNP	non-synonym	OG0000571	parE	parE	NA	parE	ATCC_25922	Escherichia coli	EC-SEN	2	MOX	DT non-permeabilizers	ALE	COG0187	replication, recombination and repair
assembly_be2b8e1b9cee44dc_1	725674	C	T	Ala	426	Val	ATCC_25922-parE-C_725674_T_SNP_+_Ala_426_Val	CDS	SNP	non-synonym	OG0000571	parE	parE	NA	parE	ATCC_25922	Escherichia coli	EC-SEN	4	MOX	DT non-permeabilizers	ALE	COG0187	replication, recombination and repair
assembly_be2b8e1b9cee44dc_1	725712	C	T	Pro	439	Ser	ATCC_25922-parE-C_725712_T_SNP_+_Pro_439_Ser	CDS	SNP	non-synonym	OG0000571	parE	parE	NA	parE	ATCC_25922	Escherichia coli	EC-SEN	2	MOX	DT non-permeabilizers	ALE	COG0187	replication, recombination and repair
assembly_be2b8e1b9cee44dc_1	741514	G	A	Gly	78	Asp	ATCC_25922-parC-G_741514_A_SNP_+_Gly_78_Asp	CDS	SNP	non-synonym	OG0001400	parC	parC	NA	parC	ATCC_25922	Escherichia coli	EC-SEN	8	MOX	DT non-permeabilizers	ALE	COG0188	replication, recombination and repair
assembly_be2b8e1b9cee44dc_1	812859	TACCC	GACCT	Leu	229	*	ATCC_25922-tarF-TACCC_812859_GACCT_terminator_+_Leu_229_*	CDS	SNP	non-synonym	OG0009529	tarF	tarF	NA	tarF	ATCC_25922	Escherichia coli	EC-SEN	10	DEL	DT non-permeabilizers	ALE	COG1887	lipid transport and metabolism;cell wall/membrane/envelope biogenesis
assembly_be2b8e1b9cee44dc_1	859324	G	A	Glu	294	Lys	ATCC_25922-nanA_2-G_859324_A_SNP_+_Glu_294_Lys	CDS	SNP	non-synonym	OG0003147	nanA_2	nanA_2	NA	nanA	ATCC_25922	Escherichia coli	EC-SEN	5	MOX	DT non-permeabilizers	ALE	COG0329	amino acid transport and metabolism;cell wall/membrane/envelope biogenesis
assembly_be2b8e1b9cee44dc_1	947248	C	G	Gly	166	Ala	ATCC_25922-gshB-C_947248_G_SNP_-_Gly_166_Ala	CDS	SNP	non-synonym	OG0000575	gshB	gshB	NA	gshB	ATCC_25922	Escherichia coli	EC-SEN	3	ZOL	DT non-permeabilizers	ALE	COG0189	amino acid transport and metabolism;coenzyme transport and metabolism;translation, ribosomal structure and biogenesis;secondary metabolites biosynthesis, transport and catabolism
assembly_be2b8e1b9cee44dc_1	1269660	G	A	Met	14	Ile	ATCC_25922-pasT-G_1269660_A_SNP_+_Met_14_Ile	CDS	SNP	non-synonym	OG0002031	pasT	pasT	NA	pasT	ATCC_25922	Escherichia coli	EC-SEN	4	GEN	ST non-permeabilizers	ALE	COG2867	translation, ribosomal structure and biogenesis
assembly_be2b8e1b9cee44dc_1	1576968	G	A	Met	82	Ile	ATCC_25922-ubiX-G_1576968_A_SNP_+_Met_82_Ile	CDS	SNP	non-synonym	OG0000519	ubiX	ubiX	NA	ubiX	ATCC_25922	Escherichia coli	EC-SEN	6	GEN	ST non-permeabilizers	ALE	COG0163	coenzyme transport and metabolism
assembly_be2b8e1b9cee44dc_1	1660844	G	T	Gly	81	Cys	ATCC_25922-gyrA-G_1660844_T_SNP_+_Gly_81_Cys	CDS	SNP	non-synonym	OG0000801	gyrA	gyrA	NA	gyrA	ATCC_25922	Escherichia coli	EC-SEN	2	DEL	DT non-permeabilizers	ALE	COG0188	replication, recombination and repair
assembly_be2b8e1b9cee44dc_1	1660844	G	T	Gly	81	Cys	ATCC_25922-gyrA-G_1660844_T_SNP_+_Gly_81_Cys	CDS	SNP	non-synonym	OG0000801	gyrA	gyrA	NA	gyrA	ATCC_25922	Escherichia coli	EC-SEN	6	DEL	DT non-permeabilizers	ALE	COG0188	replication, recombination and repair
assembly_be2b8e1b9cee44dc_1	1660845	G	A	Gly	81	Asp	ATCC_25922-gyrA-G_1660845_A_SNP_+_Gly_81_Asp	CDS	SNP	non-synonym	OG0000801	gyrA	gyrA	NA	gyrA	ATCC_25922	Escherichia coli	EC-SEN	2	MOX	DT non-permeabilizers	ALE	COG0188	replication, recombination and repair
assembly_be2b8e1b9cee44dc_1	1660845	G	A	Gly	81	Asp	ATCC_25922-gyrA-G_1660845_A_SNP_+_Gly_81_Asp	CDS	SNP	non-synonym	OG0000801	gyrA	gyrA	NA	gyrA	ATCC_25922	Escherichia coli	EC-SEN	8	MOX	DT non-permeabilizers	ALE	COG0188	replication, recombination and repair
assembly_be2b8e1b9cee44dc_1	1660851	C	T	Ser	83	Leu	ATCC_25922-gyrA-C_1660851_T_SNP_+_Ser_83_Leu	CDS	SNP	non-synonym	OG0000801	gyrA	gyrA	NA	gyrA	ATCC_25922	Escherichia coli	EC-SEN	4	MOX	DT non-permeabilizers	ALE	COG0188	replication, recombination and repair
assembly_be2b8e1b9cee44dc_1	1660851	C	T	Ser	83	Leu	ATCC_25922-gyrA-C_1660851_T_SNP_+_Ser_83_Leu	CDS	SNP	non-synonym	OG0000801	gyrA	gyrA	NA	gyrA	ATCC_25922	Escherichia coli	EC-SEN	5	MOX	DT non-permeabilizers	ALE	COG0188	replication, recombination and repair
assembly_be2b8e1b9cee44dc_1	1660863	A	G	Asp	87	Gly	ATCC_25922-gyrA-A_1660863_G_SNP_+_Asp_87_Gly	CDS	SNP	non-synonym	OG0000801	gyrA	gyrA	NA	gyrA	ATCC_25922	Escherichia coli	EC-SEN	4	MOX	DT non-permeabilizers	ALE	COG0188	replication, recombination and repair
assembly_be2b8e1b9cee44dc_1	1662218	G	A	Val	539	Met	ATCC_25922-gyrA-G_1662218_A_SNP_+_Val_539_Met	CDS	SNP	non-synonym	OG0000801	gyrA	gyrA	NA	gyrA	ATCC_25922	Escherichia coli	EC-SEN	8	ZOL	DT non-permeabilizers	ALE	COG0188	replication, recombination and repair
assembly_be2b8e1b9cee44dc_1	1662449	G	T	Gly	616	Cys	ATCC_25922-gyrA-G_1662449_T_SNP_+_Gly_616_Cys	CDS	SNP	non-synonym	OG0000801	gyrA	gyrA	NA	gyrA	ATCC_25922	Escherichia coli	EC-SEN	10	DEL	DT non-permeabilizers	ALE	COG0188	replication, recombination and repair
assembly_be2b8e1b9cee44dc_1	1897977	T	G	Val	386	Gly	ATCC_25922-rfbX-T_1897977_G_SNP_+_Val_386_Gly	CDS	SNP	non-synonym	OG0005862	rfbX	rfbX	NA	rfbX	ATCC_25922	Escherichia coli	EC-SEN	9	OMA	ST non-permeabilizers	ALE	COG2244	cell wall/membrane/envelope biogenesis
assembly_be2b8e1b9cee44dc_1	1897977	T	G	Val	386	Gly	ATCC_25922-rfbX-T_1897977_G_SNP_+_Val_386_Gly	CDS	SNP	non-synonym	OG0005862	rfbX	rfbX	NA	rfbX	ATCC_25922	Escherichia coli	EC-SEN	3	ZOL	DT non-permeabilizers	ALE	COG2244	cell wall/membrane/envelope biogenesis
assembly_be2b8e1b9cee44dc_1	1899598	T	A	Asn	64	Lys	ATCC_25922-OALCCENG_01775-T_1899598_A_SNP_+_Asn_64_Lys	hypothetical	SNP	non-synonym	OG0000132	OALCCENG_01775	arnC_1;gene-DYH39_RS15920;OALCCENG_01775;wbbD	NA	wbbD	ATCC_25922	Escherichia coli	EC-SEN	5	OMA	ST non-permeabilizers	ALE	COG0463	cell wall/membrane/envelope biogenesis
assembly_be2b8e1b9cee44dc_1	1899619	G	A	Met	71	Ile	ATCC_25922-OALCCENG_01775-G_1899619_A_SNP_+_Met_71_Ile	hypothetical	SNP	non-synonym	OG0000132	OALCCENG_01775	arnC_1;gene-DYH39_RS15920;OALCCENG_01775;wbbD	NA	wbbD	ATCC_25922	Escherichia coli	EC-SEN	2	MOX	DT non-permeabilizers	ALE	COG0463	cell wall/membrane/envelope biogenesis
assembly_be2b8e1b9cee44dc_1	1977037	G	A	Ala	188	Thr	ATCC_25922-cobS-G_1977037_A_SNP_+_Ala_188_Thr	CDS	SNP	non-synonym	OG0001022	cobS	cobS	NA	cobS	ATCC_25922	Escherichia coli	EC-SEN	3	ERA	ST non-permeabilizers	FoR	COG0368	coenzyme transport and metabolism
assembly_be2b8e1b9cee44dc_1	2022740	C	A	Asp	92	Glu	ATCC_25922-srfAA-C_2022740_A_SNP_+_Asp_92_Glu	CDS	SNP	non-synonym	OG0001482	srfAA	dltA_1;srfAA;tycC;ubiE_1	NA	srfAA	ATCC_25922	Escherichia coli	EC-SEN	1	DOX	ST non-permeabilizers	ALE	COG3321;COG0318	secondary metabolites biosynthesis, transport and catabolism;lipid transport and metabolism
assembly_be2b8e1b9cee44dc_1	2183295	C	T	Ala	108	Thr	ATCC_25922-argS-C_2183295_T_SNP_-_Ala_108_Thr	CDS	SNP	non-synonym	OG0001422	argS	argS	NA	argS	ATCC_25922	Escherichia coli	EC-SEN	2	MOX	DT non-permeabilizers	ALE	COG0018	translation, ribosomal structure and biogenesis
assembly_be2b8e1b9cee44dc_1	2347792	C	T	Gln	186	*	ATCC_25922-ydiV_1-C_2347792_T_terminator_+_Gln_186_*	CDS	SNP	non-synonym	OG0005906	ydiV_1	ydiV_1	NA	ydiV	ATCC_25922	Escherichia coli	EC-SEN	3	OMA	ST non-permeabilizers	FoR	COG2200	signal transduction mechanisms
assembly_be2b8e1b9cee44dc_1	2417721	G	A	Ser	83	Asn	ATCC_25922-tyrS-G_2417721_A_SNP_+_Ser_83_Asn	CDS	SNP	non-synonym	OG0000250	tyrS	tyrS	NA	tyrS	ATCC_25922	Escherichia coli	EC-SEN	8	ZOL	DT non-permeabilizers	ALE	COG0162	translation, ribosomal structure and biogenesis
assembly_be2b8e1b9cee44dc_1	2545428	C	T	Ala	70	Thr	ATCC_25922-marR-C_2545428_T_SNP_-_Ala_70_Thr	CDS	SNP	non-synonym	OG0001120	marR	marR	NA	marR	ATCC_25922	Escherichia coli	EC-SEN	3	DOX	ST non-permeabilizers	ALE	COG1846	transcription
assembly_be2b8e1b9cee44dc_1	2545593	C	T	Gly	15	Ser	ATCC_25922-marR-C_2545593_T_SNP_-_Gly_15_Ser	CDS	SNP	non-synonym	OG0001120	marR	marR	NA	marR	ATCC_25922	Escherichia coli	EC-SEN	1	OMA	ST non-permeabilizers	ALE	COG1846	transcription
assembly_be2b8e1b9cee44dc_1	2545607	T	C	Glu	10	Gly	ATCC_25922-marR-T_2545607_C_SNP_-_Glu_10_Gly	CDS	SNP	non-synonym	OG0001120	marR	marR	NA	marR	ATCC_25922	Escherichia coli	EC-SEN	8	DOX	ST non-permeabilizers	ALE	COG1846	transcription
assembly_be2b8e1b9cee44dc_1	3162698	A	C	Ser	62	Ala	ATCC_25922-OALCCENG_03019-A_3162698_C_SNP_-_Ser_62_Ala	hypothetical	SNP	non-synonym	OG0006018	OALCCENG_03019	OALCCENG_03019;OALCCENG_03753	NA	OALCCENG_03019	ATCC_25922	Escherichia coli	EC-SEN	10	DEL	DT non-permeabilizers	ALE	NA	NA
assembly_be2b8e1b9cee44dc_1	3162698	A	C	Ser	62	Ala	ATCC_25922-OALCCENG_03019-A_3162698_C_SNP_-_Ser_62_Ala	hypothetical	SNP	non-synonym	OG0006018	OALCCENG_03019	OALCCENG_03019;OALCCENG_03753	NA	OALCCENG_03019	ATCC_25922	Escherichia coli	EC-SEN	1	DOX	ST non-permeabilizers	ALE	NA	NA
assembly_be2b8e1b9cee44dc_1	3162698	A	C	Ser	62	Ala	ATCC_25922-OALCCENG_03019-A_3162698_C_SNP_-_Ser_62_Ala	hypothetical	SNP	non-synonym	OG0006018	OALCCENG_03019	OALCCENG_03019;OALCCENG_03753	NA	OALCCENG_03019	ATCC_25922	Escherichia coli	EC-SEN	2	MOX	DT non-permeabilizers	ALE	NA	NA
assembly_be2b8e1b9cee44dc_1	3215641	C	T	Pro	117	Ser	ATCC_25922-putA-C_3215641_T_SNP_+_Pro_117_Ser	CDS	SNP	non-synonym	OG0001059	putA	putA	NA	putA	ATCC_25922	Escherichia coli	EC-SEN	2	DEL	DT non-permeabilizers	ALE	COG0506	amino acid transport and metabolism
assembly_be2b8e1b9cee44dc_1	3215641	C	T	Pro	117	Ser	ATCC_25922-putA-C_3215641_T_SNP_+_Pro_117_Ser	CDS	SNP	non-synonym	OG0001059	putA	putA	NA	putA	ATCC_25922	Escherichia coli	EC-SEN	6	DEL	DT non-permeabilizers	ALE	COG0506	amino acid transport and metabolism
assembly_be2b8e1b9cee44dc_1	3301365	G	A	Pro	343	Ser	ATCC_25922-mukF-G_3301365_A_SNP_-_Pro_343_Ser	CDS	SNP	non-synonym	OG0003692	mukF	mukF	NA	mukF	ATCC_25922	Escherichia coli	EC-SEN	4	MOX	DT non-permeabilizers	ALE	COG3006	cell cycle control, cell division, chromosome partitioning
assembly_be2b8e1b9cee44dc_1	3471756	C	T	Asp	32	Asn	ATCC_25922-galD-C_3471756_T_SNP_-_Asp_32_Asn	CDS	SNP	non-synonym	OG0000756	galD	galD	NA	galD	ATCC_25922	Escherichia coli	EC-SEN	3	OMA	ST non-permeabilizers	FoR	COG2828	energy production and conversion
assembly_be2b8e1b9cee44dc_1	3499832	G	A	Gln	76	*	ATCC_25922-cydA-G_3499832_A_terminator_-_Gln_76_*	CDS	SNP	non-synonym	OG0000993	cydA	appC;cydA;cydA_2	NA	cydA	ATCC_25922	Escherichia coli	EC-SEN	3	GEN	ST non-permeabilizers	FoR	COG1271	energy production and conversion
assembly_be2b8e1b9cee44dc_1	3506605	C	T	Arg	767	His	ATCC_25922-sucA_1-C_3506605_T_SNP_-_Arg_767_His	CDS	SNP	non-synonym	OG0000427	sucA_1	sucA_1	NA	sucA	ATCC_25922	Escherichia coli	EC-SEN	2	MOX	DT non-permeabilizers	ALE	COG0567	energy production and conversion
assembly_be2b8e1b9cee44dc_1	3581774	A	G	Glu	139	Gly	ATCC_25922-lptE-A_3581774_G_SNP_+_Glu_139_Gly	CDS	SNP	non-synonym	OG0003751	lptE	lptE	NA	lptE	ATCC_25922	Escherichia coli	EC-SEN	2	DOX	ST non-permeabilizers	ALE	COG2980	cell wall/membrane/envelope biogenesis
assembly_be2b8e1b9cee44dc_1	3706376	G	T	Ala	300	Asp	ATCC_25922-glsA1-G_3706376_T_SNP_-_Ala_300_Asp	CDS	SNP	non-synonym	OG0000350	glsA1	glsA1	NA	glsA1	ATCC_25922	Escherichia coli	EC-SEN	10	DEL	DT non-permeabilizers	ALE	COG2066	amino acid transport and metabolism
assembly_be2b8e1b9cee44dc_1	3732589	C	T	Trp	178	*	ATCC_25922-acrR_2-C_3732589_T_terminator_-_Trp_178_*	CDS	SNP	non-synonym	OG0000061	acrR_2	acrR;acrR_1;acrR_2;tetC_2	NA	acrR	ATCC_25922	Escherichia coli	EC-SEN	1	ERA	ST non-permeabilizers	ALE	COG1309	transcription
assembly_be2b8e1b9cee44dc_1	3732589	C	T	Trp	178	*	ATCC_25922-acrR_2-C_3732589_T_terminator_-_Trp_178_*	CDS	SNP	non-synonym	OG0000061	acrR_2	acrR;acrR_1;acrR_2;tetC_2	NA	acrR	ATCC_25922	Escherichia coli	EC-SEN	10	ZOL	DT non-permeabilizers	ALE	COG1309	transcription
assembly_be2b8e1b9cee44dc_1	3732735	G	A	Gln	130	*	ATCC_25922-acrR_2-G_3732735_A_terminator_-_Gln_130_*	CDS	SNP	non-synonym	OG0000061	acrR_2	acrR;acrR_1;acrR_2;tetC_2	NA	acrR	ATCC_25922	Escherichia coli	EC-SEN	10	DEL	DT non-permeabilizers	ALE	COG1309	transcription
assembly_be2b8e1b9cee44dc_1	3732778	G	T	His	115	Gln	ATCC_25922-acrR_2-G_3732778_T_SNP_-_His_115_Gln	CDS	SNP	non-synonym	OG0000061	acrR_2	acrR;acrR_1;acrR_2;tetC_2	NA	acrR	ATCC_25922	Escherichia coli	EC-SEN	1	OMA	ST non-permeabilizers	ALE	COG1309	transcription
assembly_be2b8e1b9cee44dc_1	3733037	A	C	Val	29	Gly	ATCC_25922-acrR_2-A_3733037_C_SNP_-_Val_29_Gly	CDS	SNP	non-synonym	OG0000061	acrR_2	acrR;acrR_1;acrR_2;tetC_2	NA	acrR	ATCC_25922	Escherichia coli	EC-SEN	2	DOX	ST non-permeabilizers	ALE	COG1309	transcription
assembly_be2b8e1b9cee44dc_1	3736962	T	C	Leu	828	Ser	ATCC_25922-acrB_2-T_3736962_C_SNP_+_Leu_828_Ser	CDS	SNP	non-synonym	OG0000004	acrB_2	acrB;acrB_2;acrB_3;acrB_4;acrF;adeB;mexB;mexB_1;mexB_2;mexY	NA	acrB-like	ATCC_25922	Escherichia coli	EC-SEN	1	ERA	ST non-permeabilizers	ALE	COG0841	defense mechanisms
assembly_be2b8e1b9cee44dc_1	3758014	T	A	His	665	Leu	ATCC_25922-lon_2-T_3758014_A_SNP_-_His_665_Leu	CDS	SNP	non-synonym	OG0001132	lon_2	lon_2	NA	lon_2	ATCC_25922	Escherichia coli	EC-SEN	2	OMA	ST non-permeabilizers	FoR	COG0466	posttranslational modification, protein turnover, chaperones
assembly_be2b8e1b9cee44dc_1	3758741	C	T	Asp	423	Asn	ATCC_25922-lon_2-C_3758741_T_SNP_-_Asp_423_Asn	CDS	SNP	non-synonym	OG0001132	lon_2	lon_2	NA	lon_2	ATCC_25922	Escherichia coli	EC-SEN	2	OMA	ST non-permeabilizers	FoR	COG0466	posttranslational modification, protein turnover, chaperones
assembly_be2b8e1b9cee44dc_1	4026572	A	G	Thr	126	Ala	ATCC_25922-OALCCENG_03797-A_4026572_G_SNP_+_Thr_126_Ala	hypothetical	SNP	non-synonym	OG0003385	OALCCENG_03797	OALCCENG_03797	NA	OALCCENG_03797	ATCC_25922	Escherichia coli	EC-SEN	6	DEL	DT non-permeabilizers	ALE	NA	NA
assembly_be2b8e1b9cee44dc_1	4065627	G	A	Arg	391	Cys	ATCC_25922-tilS-G_4065627_A_SNP_-_Arg_391_Cys	CDS	SNP	non-synonym	OG0001243	tilS	tilS	NA	tilS	ATCC_25922	Escherichia coli	EC-SEN	5	MOX	DT non-permeabilizers	ALE	COG0037	translation, ribosomal structure and biogenesis
assembly_be2b8e1b9cee44dc_1	4190199	T	C	Thr	570	Ala	ATCC_25922-ftsI-T_4190199_C_SNP_-_Thr_570_Ala	CDS	SNP	non-synonym	OG0000208	ftsI	ftsI	NA	ftsI	ATCC_25922	Escherichia coli	EC-SEN	4	MOX	DT non-permeabilizers	ALE	COG0768	cell cycle control, cell division, chromosome partitioning;cell wall/membrane/envelope biogenesis
assembly_be2b8e1b9cee44dc_1	4227184	C	T	Ser	588	Phe	ATCC_25922-lptD-C_4227184_T_SNP_+_Ser_588_Phe	CDS	SNP	non-synonym	OG0001051	lptD	lptD	NA	lptD	ATCC_25922	Escherichia coli	EC-SEN	3	DOX	ST non-permeabilizers	ALE	COG1452	cell wall/membrane/envelope biogenesis
assembly_be2b8e1b9cee44dc_1	4255841	C	A	Glu	116	*	ATCC_25922-rihC-C_4255841_A_terminator_-_Glu_116_*	CDS	SNP	non-synonym	OG0003831	rihC	rihC	NA	rihC	ATCC_25922	Escherichia coli	EC-SEN	6	GEN	ST non-permeabilizers	ALE	COG1957	nucleotide transport and metabolism
assembly_be2b8e1b9cee44dc_1	4286535	A	G	Asp	54	Gly	ATCC_25922-arcA_1-A_4286535_G_SNP_+_Asp_54_Gly	CDS	SNP	non-synonym	OG0003839	arcA_1	arcA;arcA_1	NA	arcA	ATCC_25922	Escherichia coli	EC-SEN	2	OMA	ST non-permeabilizers	ALE	COG0745	transcription;signal transduction mechanisms
assembly_be2b8e1b9cee44dc_1	4290347	C	T	Glu	110	Lys	ATCC_25922-creB-C_4290347_T_SNP_-_Glu_110_Lys	CDS	SNP	non-synonym	OG0000115	creB	creB	NA	creB	ATCC_25922	Escherichia coli	EC-SEN	6	GEN	ST non-permeabilizers	ALE	COG0745	transcription;signal transduction mechanisms
assembly_be2b8e1b9cee44dc_1	4291579	C	T	Ala	70	Val	ATCC_25922-rob_2-C_4291579_T_SNP_+_Ala_70_Val	CDS	SNP	non-synonym	OG0000029	rob_2	marA_2;rob_2;soxS_3	NA	soxS-like	ATCC_25922	Escherichia coli	EC-SEN	4	ERA	ST non-permeabilizers	ALE	COG2207	transcription
assembly_be2b8e1b9cee44dc_1	4291618	A	G	Asp	83	Gly	ATCC_25922-rob_2-A_4291618_G_SNP_+_Asp_83_Gly	CDS	SNP	non-synonym	OG0000029	rob_2	marA_2;rob_2;soxS_3	NA	soxS-like	ATCC_25922	Escherichia coli	EC-SEN	2	MOX	DT non-permeabilizers	ALE	COG2207	transcription
assembly_be2b8e1b9cee44dc_1	4291693	A	G	Glu	108	Gly	ATCC_25922-rob_2-A_4291693_G_SNP_+_Glu_108_Gly	CDS	SNP	non-synonym	OG0000029	rob_2	marA_2;rob_2;soxS_3	NA	soxS-like	ATCC_25922	Escherichia coli	EC-SEN	10	ERA	ST non-permeabilizers	ALE	COG2207	transcription
assembly_be2b8e1b9cee44dc_1	4291702	C	A	Ala	111	Asp	ATCC_25922-rob_2-C_4291702_A_SNP_+_Ala_111_Asp	CDS	SNP	non-synonym	OG0000029	rob_2	marA_2;rob_2;soxS_3	NA	soxS-like	ATCC_25922	Escherichia coli	EC-SEN	6	OMA	ST non-permeabilizers	ALE	COG2207	transcription
assembly_be2b8e1b9cee44dc_1	4291809	T	A	Cys	147	Ser	ATCC_25922-rob_2-T_4291809_A_SNP_+_Cys_147_Ser	CDS	SNP	non-synonym	OG0000029	rob_2	marA_2;rob_2;soxS_3	NA	soxS-like	ATCC_25922	Escherichia coli	EC-SEN	9	OMA	ST non-permeabilizers	ALE	COG2207	transcription
assembly_be2b8e1b9cee44dc_1	4291857	T	C	Phe	163	Leu	ATCC_25922-rob_2-T_4291857_C_SNP_+_Phe_163_Leu	CDS	SNP	non-synonym	OG0000029	rob_2	marA_2;rob_2;soxS_3	NA	soxS-like	ATCC_25922	Escherichia coli	EC-SEN	4	ERA	ST non-permeabilizers	ALE	COG2207	transcription
assembly_be2b8e1b9cee44dc_1	4292149	A	G	Asp	260	Gly	ATCC_25922-rob_2-A_4292149_G_SNP_+_Asp_260_Gly	CDS	SNP	non-synonym	OG0000029	rob_2	marA_2;rob_2;soxS_3	NA	soxS-like	ATCC_25922	Escherichia coli	EC-SEN	4	GEP	DT non-permeabilizers	ALE	COG2207	transcription
assembly_be2b8e1b9cee44dc_1	4292149	A	G	Asp	260	Gly	ATCC_25922-rob_2-A_4292149_G_SNP_+_Asp_260_Gly	CDS	SNP	non-synonym	OG0000029	rob_2	marA_2;rob_2;soxS_3	NA	soxS-like	ATCC_25922	Escherichia coli	EC-SEN	5	OMA	ST non-permeabilizers	ALE	COG2207	transcription
assembly_be2b8e1b9cee44dc_1	4368523	A	T	Val	269	Glu	ATCC_25922-fimH_2-A_4368523_T_SNP_-_Val_269_Glu	CDS	SNP	non-synonym	OG0001492	fimH_2	fimH;fimH_2	NA	fimH	ATCC_25922	Escherichia coli	EC-SEN	6	GEN	ST non-permeabilizers	ALE	NA	NA
assembly_be2b8e1b9cee44dc_1	4413603	C	A	Cys	308	*	ATCC_25922-OALCCENG_04170-C_4413603_A_terminator_+_Cys_308_*	hypothetical	SNP	non-synonym	OG0009771	OALCCENG_04170	OALCCENG_04170	NA	OALCCENG_04170	ATCC_25922	Escherichia coli	EC-SEN	5	MOX	DT non-permeabilizers	ALE	NA	NA
assembly_be2b8e1b9cee44dc_1	4611515	C	A	Pro	161	Gln	ATCC_25922-dcuR-C_4611515_A_SNP_+_Pro_161_Gln	CDS	SNP	non-synonym	OG0002586	dcuR	dcuR	NA	dcuR	ATCC_25922	Escherichia coli	EC-SEN	1	GEN	ST non-permeabilizers	FoR	COG4565	transcription;signal transduction mechanisms
assembly_be2b8e1b9cee44dc_1	4626630	C	T	Ala	162	Val	ATCC_25922-basS-C_4626630_T_SNP_+_Ala_162_Val	CDS	SNP	non-synonym	OG0001650	basS	basS;pmrB	NA	basS	ATCC_25922	Escherichia coli	EC-SEN	1	GEN	ST non-permeabilizers	FoR	NA	NA
assembly_be2b8e1b9cee44dc_1	4628214	C	A	Asp	238	Tyr	ATCC_25922-proP_2-C_4628214_A_SNP_-_Asp_238_Tyr	CDS	SNP	non-synonym	OG0001744	proP_2	proP_2	NA	proP	ATCC_25922	Escherichia coli	EC-SEN	1	GEN	ST non-permeabilizers	FoR	NA	NA
assembly_be2b8e1b9cee44dc_1	4687546	C	T	Arg	55	Gln	ATCC_25922-soxR-C_4687546_T_SNP_-_Arg_55_Gln	CDS	SNP	non-synonym	OG0001095	soxR	soxR	NA	soxR	ATCC_25922	Escherichia coli	EC-SEN	5	GEP	DT non-permeabilizers	ALE	COG0789	transcription
assembly_be2b8e1b9cee44dc_1	4687652	G	A	Arg	20	Cys	ATCC_25922-soxR-G_4687652_A_SNP_-_Arg_20_Cys	CDS	SNP	non-synonym	OG0001095	soxR	soxR	NA	soxR	ATCC_25922	Escherichia coli	EC-SEN	2	DEL	DT non-permeabilizers	ALE	COG0789	transcription
assembly_be2b8e1b9cee44dc_1	4687652	G	A	Arg	20	Cys	ATCC_25922-soxR-G_4687652_A_SNP_-_Arg_20_Cys	CDS	SNP	non-synonym	OG0001095	soxR	soxR	NA	soxR	ATCC_25922	Escherichia coli	EC-SEN	6	DEL	DT non-permeabilizers	ALE	COG0789	transcription
assembly_be2b8e1b9cee44dc_1	4796275	T	G	Thr	1328	Pro	ATCC_25922-rpoC-T_4796275_G_SNP_-_Thr_1328_Pro	CDS	SNP	non-synonym	OG0001362	rpoC	rpoC	NA	rpoC	ATCC_25922	Escherichia coli	EC-SEN	6	OMA	ST non-permeabilizers	ALE	COG0086	transcription
assembly_be2b8e1b9cee44dc_1	4797160	C	A	Gly	1033	Cys	ATCC_25922-rpoC-C_4797160_A_SNP_-_Gly_1033_Cys	CDS	SNP	non-synonym	OG0001362	rpoC	rpoC	NA	rpoC	ATCC_25922	Escherichia coli	EC-SEN	5	GEP	DT non-permeabilizers	ALE	COG0086	transcription
assembly_be2b8e1b9cee44dc_1	4799235	T	G	Asn	341	Thr	ATCC_25922-rpoC-T_4799235_G_SNP_-_Asn_341_Thr	CDS	SNP	non-synonym	OG0001362	rpoC	rpoC	NA	rpoC	ATCC_25922	Escherichia coli	EC-SEN	9	OMA	ST non-permeabilizers	ALE	COG0086	transcription
assembly_be2b8e1b9cee44dc_1	4800571	T	G	Gln	1264	Pro	ATCC_25922-rpoB-T_4800571_G_SNP_-_Gln_1264_Pro	CDS	SNP	non-synonym	OG0001363	rpoB	rpoB	NA	rpoB	ATCC_25922	Escherichia coli	EC-SEN	1	GEP	DT non-permeabilizers	ALE	NA	NA
assembly_be2b8e1b9cee44dc_1	4802932	T	G	Glu	477	Ala	ATCC_25922-rpoB-T_4802932_G_SNP_-_Glu_477_Ala	CDS	SNP	non-synonym	OG0001363	rpoB	rpoB	NA	rpoB	ATCC_25922	Escherichia coli	EC-SEN	10	DEL	DT non-permeabilizers	ALE	NA	NA
assembly_be2b8e1b9cee44dc_1	4803011	G	A	Arg	451	Cys	ATCC_25922-rpoB-G_4803011_A_SNP_-_Arg_451_Cys	CDS	SNP	non-synonym	OG0001363	rpoB	rpoB	NA	rpoB	ATCC_25922	Escherichia coli	EC-SEN	8	MOX	DT non-permeabilizers	ALE	NA	NA
assembly_be2b8e1b9cee44dc_1	4803019	A	G	Leu	448	Pro	ATCC_25922-rpoB-A_4803019_G_SNP_-_Leu_448_Pro	CDS	SNP	non-synonym	OG0001363	rpoB	rpoB	NA	rpoB	ATCC_25922	Escherichia coli	EC-SEN	4	GEP	DT non-permeabilizers	ALE	NA	NA
assembly_be2b8e1b9cee44dc_1	4893369	G	A	Gly	92	Ser	ATCC_25922-cpxA-G_4893369_A_SNP_+_Gly_92_Ser	CDS	SNP	non-synonym	OG0003952	cpxA	cpxA	NA	cpxA	ATCC_25922	Escherichia coli	EC-SEN	2	GEN	ST non-permeabilizers	ALE	NA	NA
assembly_be2b8e1b9cee44dc_1	4893369	G	A	Gly	92	Ser	ATCC_25922-cpxA-G_4893369_A_SNP_+_Gly_92_Ser	CDS	SNP	non-synonym	OG0003952	cpxA	cpxA	NA	cpxA	ATCC_25922	Escherichia coli	EC-SEN	4	GEN	ST non-permeabilizers	ALE	NA	NA
assembly_be2b8e1b9cee44dc_1	4893574	T	C	Leu	160	Pro	ATCC_25922-cpxA-T_4893574_C_SNP_+_Leu_160_Pro	CDS	SNP	non-synonym	OG0003952	cpxA	cpxA	NA	cpxA	ATCC_25922	Escherichia coli	EC-SEN	1	GEN	ST non-permeabilizers	FoR	NA	NA
assembly_be2b8e1b9cee44dc_1	4893645	T	A	Trp	184	Arg	ATCC_25922-cpxA-T_4893645_A_SNP_+_Trp_184_Arg	CDS	SNP	non-synonym	OG0003952	cpxA	cpxA	NA	cpxA	ATCC_25922	Escherichia coli	EC-SEN	5	GEN	ST non-permeabilizers	ALE	NA	NA
assembly_be2b8e1b9cee44dc_1	4893645	T	A	Trp	184	Arg	ATCC_25922-cpxA-T_4893645_A_SNP_+_Trp_184_Arg	CDS	SNP	non-synonym	OG0003952	cpxA	cpxA	NA	cpxA	ATCC_25922	Escherichia coli	EC-SEN	9	GEN	ST non-permeabilizers	ALE	NA	NA
assembly_be2b8e1b9cee44dc_1	4893661	C	T	Pro	189	Leu	ATCC_25922-cpxA-C_4893661_T_SNP_+_Pro_189_Leu	CDS	SNP	non-synonym	OG0003952	cpxA	cpxA	NA	cpxA	ATCC_25922	Escherichia coli	EC-SEN	6	GEN	ST non-permeabilizers	ALE	NA	NA
assembly_be2b8e1b9cee44dc_1	4893849	A	C	Thr	252	Pro	ATCC_25922-cpxA-A_4893849_C_SNP_+_Thr_252_Pro	CDS	SNP	non-synonym	OG0003952	cpxA	cpxA	NA	cpxA	ATCC_25922	Escherichia coli	EC-SEN	2	GEN	ST non-permeabilizers	FoR	NA	NA
assembly_be2b8e1b9cee44dc_1	4938100	C	T	Pro	382	Leu	ATCC_25922-glnG-C_4938100_T_SNP_+_Pro_382_Leu	CDS	SNP	non-synonym	OG0000972	glnG	glnG	NA	glnG	ATCC_25922	Escherichia coli	EC-SEN	4	ERA	ST non-permeabilizers	ALE	COG2204	signal transduction mechanisms
assembly_be2b8e1b9cee44dc_1	4971707	G	A	Gln	154	*	ATCC_25922-OALCCENG_04694-G_4971707_A_terminator_-_Gln_154_*	hypothetical	SNP	non-synonym	OG0003971	OALCCENG_04694	OALCCENG_04694	NA	pred_UBIJ	ATCC_25922	Escherichia coli	EC-SEN	9	GEN	ST non-permeabilizers	ALE	NA	NA
NZ_UFZG01000001	521228	C	T	Pro	565	Leu	NCTC_13846-fusA-C_521228_T_SNP_+_Pro_565_Leu	CDS	SNP	non-synonym	OG0000236	fusA	fusA;fusA_1	NA	fusA	NCTC_13846	Escherichia coli	EC-MDR	2	GEN	ST non-permeabilizers	FoR	COG0480	translation, ribosomal structure and biogenesis
NZ_UFZG01000001	521251	G	T	Asp	573	Tyr	NCTC_13846-fusA-G_521251_T_SNP_+_Asp_573_Tyr	CDS	SNP	non-synonym	OG0000236	fusA	fusA;fusA_1	NA	fusA	NCTC_13846	Escherichia coli	EC-MDR	2	GEN	ST non-permeabilizers	FoR	COG0480	translation, ribosomal structure and biogenesis
NZ_UFZG01000001	521288	A	G	Asp	585	Gly	NCTC_13846-fusA-A_521288_G_SNP_+_Asp_585_Gly	CDS	SNP	non-synonym	OG0000236	fusA	fusA;fusA_1	NA	fusA	NCTC_13846	Escherichia coli	EC-MDR	1	GEN	ST non-permeabilizers	FoR	COG0480	translation, ribosomal structure and biogenesis
NZ_UFZG01000001	521313	T	A	Phe	593	Leu	NCTC_13846-fusA-T_521313_A_SNP_+_Phe_593_Leu	CDS	SNP	non-synonym	OG0000236	fusA	fusA;fusA_1	NA	fusA	NCTC_13846	Escherichia coli	EC-MDR	2	GEN	ST non-permeabilizers	FoR	COG0480	translation, ribosomal structure and biogenesis
NZ_UFZG01000001	521313	T	G	Phe	593	Leu	NCTC_13846-fusA-T_521313_G_SNP_+_Phe_593_Leu	CDS	SNP	non-synonym	OG0000236	fusA	fusA;fusA_1	NA	fusA	NCTC_13846	Escherichia coli	EC-MDR	1	GEN	ST non-permeabilizers	FoR	COG0480	translation, ribosomal structure and biogenesis
NZ_UFZG01000001	521313	T	G	Phe	593	Leu	NCTC_13846-fusA-T_521313_G_SNP_+_Phe_593_Leu	CDS	SNP	non-synonym	OG0000236	fusA	fusA;fusA_1	NA	fusA	NCTC_13846	Escherichia coli	EC-MDR	2	GEN	ST non-permeabilizers	FoR	COG0480	translation, ribosomal structure and biogenesis
NZ_UFZG01000001	521313	T	G	Phe	593	Leu	NCTC_13846-fusA-T_521313_G_SNP_+_Phe_593_Leu	CDS	SNP	non-synonym	OG0000236	fusA	fusA;fusA_1	NA	fusA	NCTC_13846	Escherichia coli	EC-MDR	3	GEN	ST non-permeabilizers	FoR	COG0480	translation, ribosomal structure and biogenesis
NZ_UFZG01000001	521345	G	T	Gly	604	Val	NCTC_13846-fusA-G_521345_T_SNP_+_Gly_604_Val	CDS	SNP	non-synonym	OG0000236	fusA	fusA;fusA_1	NA	fusA	NCTC_13846	Escherichia coli	EC-MDR	1	GEN	ST non-permeabilizers	FoR	COG0480	translation, ribosomal structure and biogenesis
NZ_UFZG01000001	521347	T	C	Phe	605	Leu	NCTC_13846-fusA-T_521347_C_SNP_+_Phe_605_Leu	CDS	SNP	non-synonym	OG0000236	fusA	fusA;fusA_1	NA	fusA	NCTC_13846	Escherichia coli	EC-MDR	3	GEN	ST non-permeabilizers	FoR	COG0480	translation, ribosomal structure and biogenesis
NZ_UFZG01000001	521357	C	T	Ala	608	Val	NCTC_13846-fusA-C_521357_T_SNP_+_Ala_608_Val	CDS	SNP	non-synonym	OG0000236	fusA	fusA;fusA_1	NA	fusA	NCTC_13846	Escherichia coli	EC-MDR	1	GEN	ST non-permeabilizers	FoR	COG0480	translation, ribosomal structure and biogenesis
NZ_UFZG01000001	521362	C	T	Pro	610	Ser	NCTC_13846-fusA-C_521362_T_SNP_+_Pro_610_Ser	CDS	SNP	non-synonym	OG0000236	fusA	fusA;fusA_1	NA	fusA	NCTC_13846	Escherichia coli	EC-MDR	2	GEN	ST non-permeabilizers	FoR	COG0480	translation, ribosomal structure and biogenesis
NZ_UFZG01000001	521363	C	A	Pro	610	Gln	NCTC_13846-fusA-C_521363_A_SNP_+_Pro_610_Gln	CDS	SNP	non-synonym	OG0000236	fusA	fusA;fusA_1	NA	fusA	NCTC_13846	Escherichia coli	EC-MDR	3	GEN	ST non-permeabilizers	FoR	COG0480	translation, ribosomal structure and biogenesis
NZ_UFZG01000001	521510	C	T	Pro	659	Leu	NCTC_13846-fusA-C_521510_T_SNP_+_Pro_659_Leu	CDS	SNP	non-synonym	OG0000236	fusA	fusA;fusA_1	NA	fusA	NCTC_13846	Escherichia coli	EC-MDR	2	GEN	ST non-permeabilizers	FoR	COG0480	translation, ribosomal structure and biogenesis
NZ_UFZG01000001	1998991	G	T	Cys	42	Phe	NCTC_13846-ycbU-G_1998991_T_SNP_+_Cys_42_Phe	CDS	SNP	non-synonym	OG0010278	ycbU	ycbU	NA	ycbU	NCTC_13846	Escherichia coli	EC-MDR	2	GEN	ST non-permeabilizers	FoR	NA	NA
NZ_UFZG01000001	2413420	G	T	Arg	68	Leu	NCTC_13846-hrpA-G_2413420_T_SNP_+_Arg_68_Leu	CDS	SNP	non-synonym	OG0001106	hrpA	hrpA	NA	hrpA	NCTC_13846	Escherichia coli	EC-MDR	2	GEN	ST non-permeabilizers	FoR	NA	NA
NZ_UFZG01000001	2414421	C	A	Arg	402	Ser	NCTC_13846-hrpA-C_2414421_A_SNP_+_Arg_402_Ser	CDS	SNP	non-synonym	OG0001106	hrpA	hrpA	NA	hrpA	NCTC_13846	Escherichia coli	EC-MDR	2	GEN	ST non-permeabilizers	FoR	NA	NA
NZ_UFZG01000001	2492373	C	A	Asp	78	Tyr	NCTC_13846-ddpB-C_2492373_A_SNP_-_Asp_78_Tyr	CDS	SNP	non-synonym	OG0000017	ddpB	ddpB	NA	ddpB	NCTC_13846	Escherichia coli	EC-MDR	3	ERA	ST non-permeabilizers	FoR	COG0601	amino acid transport and metabolism;inorganic ion transport and metabolism
NZ_UFZG01000001	3417506	C	A	Gln	46	His	NCTC_13846-cydA-C_3417506_A_SNP_-_Gln_46_His	CDS	SNP	non-synonym	OG0000993	cydA	appC;cydA;cydA_2	NA	cydA	NCTC_13846	Escherichia coli	EC-MDR	2	GEN	ST non-permeabilizers	FoR	COG1271	energy production and conversion
NZ_UFZG01000001	4176570	G	T	Ser	168	*	NCTC_13846-dapB-G_4176570_T_terminator_-_Ser_168_*	CDS	SNP	non-synonym	OG0000543	dapB	dapB	NA	dapB	NCTC_13846	Escherichia coli	EC-MDR	2	GEN	ST non-permeabilizers	FoR	COG0289	amino acid transport and metabolism
NZ_UFZG01000001	4465241	C	A	Arg	64	Ser	NCTC_13846-yjeH-C_4465241_A_SNP_+_Arg_64_Ser	CDS	SNP	non-synonym	OG0002268	yjeH	yjeH	NA	yjeH	NCTC_13846	Escherichia coli	EC-MDR	2	GEN	ST non-permeabilizers	FoR	COG0531	amino acid transport and metabolism
NZ_UFZG01000001	4628695	C	G	Val	668	Leu	NCTC_13846-metH-C_4628695_G_SNP_-_Val_668_Leu	CDS	SNP	non-synonym	OG0001153	metH	metH	NA	metH	NCTC_13846	Escherichia coli	EC-MDR	3	GEN	ST non-permeabilizers	FoR	COG0646	amino acid transport and metabolism
NZ_UFZG01000003	23777	G	T	Arg	181	Leu	NCTC_13846-dnaB-G_23777_T_SNP_+_Arg_181_Leu	CDS	SNP	non-synonym	OG0000119	dnaB	dnaB	NA	dnaB	NCTC_13846	Escherichia coli	EC-MDR	3	MER	ST non-permeabilizers	FoR	COG0305	replication, recombination and repair
NZ_UFZG01000001	443899	C	G	Ala	221	Pro	NCTC_13846-malT-C_443899_G_SNP_-_Ala_221_Pro	CDS	SNP	non-synonym	OG0003119	malT	malT;malT_1	NA	malT	NCTC_13846	Escherichia coli	EC-MDR	3	GEN	ST non-permeabilizers	ALE	COG2909	transcription
NZ_UFZG01000001	461254	G	C	Asp	90	His	NCTC_13846-ompR-G_461254_C_SNP_+_Asp_90_His	CDS	SNP	non-synonym	OG0000604	ompR	ompR;ompR_1	NA	ompR	NCTC_13846	Escherichia coli	EC-MDR	9	SUO	ST non-permeabilizers	ALE	NA	NA
NZ_UFZG01000001	461347	C	T	Arg	121	Cys	NCTC_13846-ompR-C_461347_T_SNP_+_Arg_121_Cys	CDS	SNP	non-synonym	OG0000604	ompR	ompR;ompR_1	NA	ompR	NCTC_13846	Escherichia coli	EC-MDR	5	SUO	ST non-permeabilizers	ALE	NA	NA
NZ_UFZG01000001	462433	A	G	Asp	244	Gly	NCTC_13846-envZ-A_462433_G_SNP_+_Asp_244_Gly	CDS	SNP	non-synonym	OG0000603	envZ	amgS;envZ	NA	envZ	NCTC_13846	Escherichia coli	EC-MDR	8	SUO	ST non-permeabilizers	ALE	NA	NA
NZ_UFZG01000001	518767	C	T	Pro	91	Ser	NCTC_13846-rpsL-C_518767_T_SNP_+_Pro_91_Ser	CDS	SNP	non-synonym	OG0001178	rpsL	rpsL	NA	rpsL	NCTC_13846	Escherichia coli	EC-MDR	5	GEN	ST non-permeabilizers	ALE	COG0048	translation, ribosomal structure and biogenesis
NZ_UFZG01000001	518767	C	T	Pro	91	Ser	NCTC_13846-rpsL-C_518767_T_SNP_+_Pro_91_Ser	CDS	SNP	non-synonym	OG0001178	rpsL	rpsL	NA	rpsL	NCTC_13846	Escherichia coli	EC-MDR	6	GEN	ST non-permeabilizers	ALE	COG0048	translation, ribosomal structure and biogenesis
NZ_UFZG01000001	518767	C	T	Pro	91	Ser	NCTC_13846-rpsL-C_518767_T_SNP_+_Pro_91_Ser	CDS	SNP	non-synonym	OG0001178	rpsL	rpsL	NA	rpsL	NCTC_13846	Escherichia coli	EC-MDR	9	SUO	ST non-permeabilizers	ALE	COG0048	translation, ribosomal structure and biogenesis
NZ_UFZG01000001	521078	A	G	Tyr	515	Cys	NCTC_13846-fusA-A_521078_G_SNP_+_Tyr_515_Cys	CDS	SNP	non-synonym	OG0000236	fusA	fusA;fusA_1	NA	fusA	NCTC_13846	Escherichia coli	EC-MDR	7	GEN	ST non-permeabilizers	ALE	COG0480	translation, ribosomal structure and biogenesis
NZ_UFZG01000001	521347	T	C	Phe	605	Leu	NCTC_13846-fusA-T_521347_C_SNP_+_Phe_605_Leu	CDS	SNP	non-synonym	OG0000236	fusA	fusA;fusA_1	NA	fusA	NCTC_13846	Escherichia coli	EC-MDR	3	GEN	ST non-permeabilizers	ALE	COG0480	translation, ribosomal structure and biogenesis
NZ_UFZG01000001	521510	C	T	Pro	659	Leu	NCTC_13846-fusA-C_521510_T_SNP_+_Pro_659_Leu	CDS	SNP	non-synonym	OG0000236	fusA	fusA;fusA_1	NA	fusA	NCTC_13846	Escherichia coli	EC-MDR	5	GEN	ST non-permeabilizers	ALE	COG0480	translation, ribosomal structure and biogenesis
NZ_UFZG01000001	521510	C	T	Pro	659	Leu	NCTC_13846-fusA-C_521510_T_SNP_+_Pro_659_Leu	CDS	SNP	non-synonym	OG0000236	fusA	fusA;fusA_1	NA	fusA	NCTC_13846	Escherichia coli	EC-MDR	6	GEN	ST non-permeabilizers	ALE	COG0480	translation, ribosomal structure and biogenesis
NZ_UFZG01000001	521510	C	T	Pro	659	Leu	NCTC_13846-fusA-C_521510_T_SNP_+_Pro_659_Leu	CDS	SNP	non-synonym	OG0000236	fusA	fusA;fusA_1	NA	fusA	NCTC_13846	Escherichia coli	EC-MDR	9	GEN	ST non-permeabilizers	ALE	COG0480	translation, ribosomal structure and biogenesis
NZ_UFZG01000001	524841	G	C	Val	57	Leu	NCTC_13846-rpsJ-G_524841_C_SNP_+_Val_57_Leu	CDS	SNP	non-synonym	OG0000655	rpsJ	rpsJ	NA	rpsJ	NCTC_13846	Escherichia coli	EC-MDR	9	ERA	ST non-permeabilizers	ALE	COG0051	translation, ribosomal structure and biogenesis
NZ_UFZG01000001	532080	G	A	Gly	93	Asp	NCTC_13846-rplF-G_532080_A_SNP_+_Gly_93_Asp	CDS	SNP	non-synonym	OG0000671	rplF	rplF	NA	rplF	NCTC_13846	Escherichia coli	EC-MDR	3	GEN	ST non-permeabilizers	ALE	COG0097	translation, ribosomal structure and biogenesis
NZ_UFZG01000001	1083741	C	T	Trp	133	*	NCTC_13846-yqgE-C_1083741_T_terminator_-_Trp_133_*	CDS	SNP	non-synonym	OG0001354	yqgE	GPCHHIHI_04433;yqgE	NA	yqgE	NCTC_13846	Escherichia coli	EC-MDR	5	GEN	ST non-permeabilizers	ALE	NA	NA
NZ_UFZG01000001	1083741	C	T	Trp	133	*	NCTC_13846-yqgE-C_1083741_T_terminator_-_Trp_133_*	CDS	SNP	non-synonym	OG0001354	yqgE	GPCHHIHI_04433;yqgE	NA	yqgE	NCTC_13846	Escherichia coli	EC-MDR	6	GEN	ST non-permeabilizers	ALE	NA	NA
NZ_UFZG01000001	1333126	C	A	Glu	68	*	NCTC_13846-emrR-C_1333126_A_terminator_-_Glu_68_*	CDS	SNP	non-synonym	OG0003249	emrR	emrR;mprA;mprA_2	NA	mprA	NCTC_13846	Escherichia coli	EC-MDR	7	GEP	DT non-permeabilizers	ALE	COG1846	transcription
NZ_UFZG01000001	1334478	C	T	Met	1	?	NCTC_13846-ygaZ-C_1334478_T_start_codon_-_Met_1_?	CDS	SNP	non-synonym	OG0001820	ygaZ	ygaZ	NA	ygaZ	NCTC_13846	Escherichia coli	EC-MDR	4	GEP	DT non-permeabilizers	ALE	COG1296	amino acid transport and metabolism
NZ_UFZG01000001	1783908	C	G	Leu	345	Val	NCTC_13846-gene-DYH39_RS09075-C_1783908_G_SNP_+_Leu_345_Val	CDS	SNP	non-synonym	OG0010269	gene-DYH39_RS09075	gene-DYH39_RS09075	NA	DYH39_RS09075	NCTC_13846	Escherichia coli	EC-MDR	2	GEP	DT non-permeabilizers	ALE	NA	NA
NZ_UFZG01000001	1783908	C	G	Leu	345	Val	NCTC_13846-gene-DYH39_RS09075-C_1783908_G_SNP_+_Leu_345_Val	CDS	SNP	non-synonym	OG0010269	gene-DYH39_RS09075	gene-DYH39_RS09075	NA	DYH39_RS09075	NCTC_13846	Escherichia coli	EC-MDR	6	GEP	DT non-permeabilizers	ALE	NA	NA
NZ_UFZG01000001	1783908	C	G	Leu	345	Val	NCTC_13846-gene-DYH39_RS09075-C_1783908_G_SNP_+_Leu_345_Val	CDS	SNP	non-synonym	OG0010269	gene-DYH39_RS09075	gene-DYH39_RS09075	NA	DYH39_RS09075	NCTC_13846	Escherichia coli	EC-MDR	7	GEP	DT non-permeabilizers	ALE	NA	NA
NZ_UFZG01000001	1783908	C	G	Leu	345	Val	NCTC_13846-gene-DYH39_RS09075-C_1783908_G_SNP_+_Leu_345_Val	CDS	SNP	non-synonym	OG0010269	gene-DYH39_RS09075	gene-DYH39_RS09075	NA	DYH39_RS09075	NCTC_13846	Escherichia coli	EC-MDR	9	GEP	DT non-permeabilizers	ALE	NA	NA
NZ_UFZG01000001	1887667	T	C	Phe	360	Ser	NCTC_13846-lysP-T_1887667_C_SNP_+_Phe_360_Ser	CDS	SNP	non-synonym	OG0000735	lysP	lysP	NA	lysP	NCTC_13846	Escherichia coli	EC-MDR	10	SUO	ST non-permeabilizers	ALE	COG0833	amino acid transport and metabolism
NZ_UFZG01000001	1981976	A	C	Tyr	330	Asp	NCTC_13846-ompF-A_1981976_C_SNP_-_Tyr_330_Asp	CDS	SNP	non-synonym	OG0000019	ompF	ompC;ompF	NA	ompC	NCTC_13846	Escherichia coli	EC-MDR	8	SUO	ST non-permeabilizers	ALE	COG3203	cell wall/membrane/envelope biogenesis
NZ_UFZG01000001	2338059	G	A	Pro	65	Ser	NCTC_13846-sapC-G_2338059_A_SNP_-_Pro_65_Ser	CDS	SNP	non-synonym	OG0003585	sapC	sapC	NA	sapC	NCTC_13846	Escherichia coli	EC-MDR	9	GEN	ST non-permeabilizers	ALE	COG4171	defense mechanisms
NZ_UFZG01000001	2915831	G	A	Thr	92	Ile	NCTC_13846-pgsA-G_2915831_A_SNP_-_Thr_92_Ile	CDS	SNP	non-synonym	OG0001356	pgsA	pgsA	NA	pgsA	NCTC_13846	Escherichia coli	EC-MDR	9	GEN	ST non-permeabilizers	ALE	COG0558	lipid transport and metabolism
NZ_UFZG01000001	2915841	A	T	Trp	89	Arg	NCTC_13846-pgsA-A_2915841_T_SNP_-_Trp_89_Arg	CDS	SNP	non-synonym	OG0001356	pgsA	pgsA	NA	pgsA	NCTC_13846	Escherichia coli	EC-MDR	5	GEN	ST non-permeabilizers	ALE	COG0558	lipid transport and metabolism
NZ_UFZG01000001	2915841	A	T	Trp	89	Arg	NCTC_13846-pgsA-A_2915841_T_SNP_-_Trp_89_Arg	CDS	SNP	non-synonym	OG0001356	pgsA	pgsA	NA	pgsA	NCTC_13846	Escherichia coli	EC-MDR	6	GEN	ST non-permeabilizers	ALE	COG0558	lipid transport and metabolism
NZ_UFZG01000001	3130075	G	A	Gln	237	*	NCTC_13846-gene-DYH39_RS15935-G_3130075_A_terminator_-_Gln_237_*	CDS	SNP	non-synonym	OG0003377	gene-DYH39_RS15935	gene-DYH39_RS15935	NA	pred_FCL	NCTC_13846	Escherichia coli	EC-MDR	3	ERA	ST non-permeabilizers	ALE	COG0451	cell wall/membrane/envelope biogenesis
NZ_UFZG01000001	3305187	C	A	Arg	39	Ser	NCTC_13846-deoR-C_3305187_A_SNP_+_Arg_39_Ser	CDS	SNP	non-synonym	OG0002550	deoR	deoR	NA	deoR	NCTC_13846	Escherichia coli	EC-MDR	3	GEN	ST non-permeabilizers	ALE	COG1349	carbohydrate transport and metabolism;transcription
NZ_UFZG01000001	3305355	A	C	Thr	95	Pro	NCTC_13846-deoR-A_3305355_C_SNP_+_Thr_95_Pro	CDS	SNP	non-synonym	OG0002550	deoR	deoR	NA	deoR	NCTC_13846	Escherichia coli	EC-MDR	9	GEN	ST non-permeabilizers	ALE	COG1349	carbohydrate transport and metabolism;transcription
NZ_UFZG01000001	3305670	G	A	Ala	200	Thr	NCTC_13846-deoR-G_3305670_A_SNP_+_Ala_200_Thr	CDS	SNP	non-synonym	OG0002550	deoR	deoR	NA	deoR	NCTC_13846	Escherichia coli	EC-MDR	6	GEN	ST non-permeabilizers	ALE	COG1349	carbohydrate transport and metabolism;transcription
NZ_UFZG01000001	3476372	A	T	Asp	460	Val	NCTC_13846-kdpD-A_3476372_T_SNP_+_Asp_460_Val	CDS	SNP	non-synonym	OG0000938	kdpD	kdpD	NA	kdpD	NCTC_13846	Escherichia coli	EC-MDR	4	GEP	DT non-permeabilizers	ALE	COG2205	signal transduction mechanisms
NZ_UFZG01000001	3525817	G	T	Val	602	Leu	NCTC_13846-leuS-G_3525817_T_SNP_+_Val_602_Leu	CDS	SNP	non-synonym	OG0001278	leuS	leuS	NA	leuS	NCTC_13846	Escherichia coli	EC-MDR	2	GEP	DT non-permeabilizers	ALE	COG0495	translation, ribosomal structure and biogenesis
NZ_UFZG01000001	3525817	G	T	Val	602	Leu	NCTC_13846-leuS-G_3525817_T_SNP_+_Val_602_Leu	CDS	SNP	non-synonym	OG0001278	leuS	leuS	NA	leuS	NCTC_13846	Escherichia coli	EC-MDR	6	GEP	DT non-permeabilizers	ALE	COG0495	translation, ribosomal structure and biogenesis
NZ_UFZG01000001	3525817	G	T	Val	602	Leu	NCTC_13846-leuS-G_3525817_T_SNP_+_Val_602_Leu	CDS	SNP	non-synonym	OG0001278	leuS	leuS	NA	leuS	NCTC_13846	Escherichia coli	EC-MDR	7	GEP	DT non-permeabilizers	ALE	COG0495	translation, ribosomal structure and biogenesis
NZ_UFZG01000001	3525817	G	T	Val	602	Leu	NCTC_13846-leuS-G_3525817_T_SNP_+_Val_602_Leu	CDS	SNP	non-synonym	OG0001278	leuS	leuS	NA	leuS	NCTC_13846	Escherichia coli	EC-MDR	9	GEP	DT non-permeabilizers	ALE	COG0495	translation, ribosomal structure and biogenesis
NZ_UFZG01000001	3525873	G	T	Met	620	Ile	NCTC_13846-leuS-G_3525873_T_SNP_+_Met_620_Ile	CDS	SNP	non-synonym	OG0001278	leuS	leuS	NA	leuS	NCTC_13846	Escherichia coli	EC-MDR	2	GEP	DT non-permeabilizers	ALE	COG0495	translation, ribosomal structure and biogenesis
NZ_UFZG01000001	3525873	G	T	Met	620	Ile	NCTC_13846-leuS-G_3525873_T_SNP_+_Met_620_Ile	CDS	SNP	non-synonym	OG0001278	leuS	leuS	NA	leuS	NCTC_13846	Escherichia coli	EC-MDR	6	GEP	DT non-permeabilizers	ALE	COG0495	translation, ribosomal structure and biogenesis
NZ_UFZG01000001	3525873	G	T	Met	620	Ile	NCTC_13846-leuS-G_3525873_T_SNP_+_Met_620_Ile	CDS	SNP	non-synonym	OG0001278	leuS	leuS	NA	leuS	NCTC_13846	Escherichia coli	EC-MDR	7	GEP	DT non-permeabilizers	ALE	COG0495	translation, ribosomal structure and biogenesis
NZ_UFZG01000001	3525873	G	T	Met	620	Ile	NCTC_13846-leuS-G_3525873_T_SNP_+_Met_620_Ile	CDS	SNP	non-synonym	OG0001278	leuS	leuS	NA	leuS	NCTC_13846	Escherichia coli	EC-MDR	9	GEP	DT non-permeabilizers	ALE	COG0495	translation, ribosomal structure and biogenesis
NZ_UFZG01000001	3625979	C	T	Val	611	Ile	NCTC_13846-gene-DYH39_RS18405-C_3625979_T_SNP_-_Val_611_Ile	CDS	SNP	non-synonym	OG0002537	gene-DYH39_RS18405	gene-DYH39_RS18405;OALCCENG_02710;OALCCENG_02793	NA	pred_H	NCTC_13846	Escherichia coli	EC-MDR	3	ERA	ST non-permeabilizers	ALE	NA	NA
NZ_UFZG01000001	3733566	A	T	Trp	63	Arg	NCTC_13846-acrR-A_3733566_T_SNP_-_Trp_63_Arg	CDS	SNP	non-synonym	OG0000061	acrR	acrR;acrR_1;acrR_2;tetC_2	NA	acrR	NCTC_13846	Escherichia coli	EC-MDR	2	GEP	DT non-permeabilizers	ALE	COG1309	transcription
NZ_UFZG01000001	3733566	A	T	Trp	63	Arg	NCTC_13846-acrR-A_3733566_T_SNP_-_Trp_63_Arg	CDS	SNP	non-synonym	OG0000061	acrR	acrR;acrR_1;acrR_2;tetC_2	NA	acrR	NCTC_13846	Escherichia coli	EC-MDR	6	GEP	DT non-permeabilizers	ALE	COG1309	transcription
NZ_UFZG01000001	3733566	A	T	Trp	63	Arg	NCTC_13846-acrR-A_3733566_T_SNP_-_Trp_63_Arg	CDS	SNP	non-synonym	OG0000061	acrR	acrR;acrR_1;acrR_2;tetC_2	NA	acrR	NCTC_13846	Escherichia coli	EC-MDR	7	GEP	DT non-permeabilizers	ALE	COG1309	transcription
NZ_UFZG01000001	3733566	A	T	Trp	63	Arg	NCTC_13846-acrR-A_3733566_T_SNP_-_Trp_63_Arg	CDS	SNP	non-synonym	OG0000061	acrR	acrR;acrR_1;acrR_2;tetC_2	NA	acrR	NCTC_13846	Escherichia coli	EC-MDR	9	GEP	DT non-permeabilizers	ALE	COG1309	transcription
NZ_UFZG01000001	3736815	A	T	Gln	569	Leu	NCTC_13846-acrB-A_3736815_T_SNP_+_Gln_569_Leu	CDS	SNP	non-synonym	OG0000004	acrB	acrB;acrB_2;acrB_3;acrB_4;acrF;adeB;mexB;mexB_1;mexB_2;mexY	NA	acrB-like	NCTC_13846	Escherichia coli	EC-MDR	9	SUO	ST non-permeabilizers	ALE	COG0841	defense mechanisms
NZ_UFZG01000001	3737011	G	T	Trp	634	Cys	NCTC_13846-acrB-G_3737011_T_SNP_+_Trp_634_Cys	CDS	SNP	non-synonym	OG0000004	acrB	acrB;acrB_2;acrB_3;acrB_4;acrF;adeB;mexB;mexB_1;mexB_2;mexY	NA	acrB-like	NCTC_13846	Escherichia coli	EC-MDR	5	SUO	ST non-permeabilizers	ALE	COG0841	defense mechanisms
NZ_UFZG01000001	4009504	A	T	Leu	54	Gln	NCTC_13846-frr-A_4009504_T_SNP_-_Leu_54_Gln	CDS	SNP	non-synonym	OG0000976	frr	frr	NA	frr	NCTC_13846	Escherichia coli	EC-MDR	1	ERA	ST non-permeabilizers	ALE	COG0233	translation, ribosomal structure and biogenesis
NZ_UFZG01000001	4212063	G	A	Gly	36	Ser	NCTC_13846-arcA-G_4212063_A_SNP_+_Gly_36_Ser	CDS	SNP	non-synonym	OG0003839	arcA	arcA;arcA_1	NA	arcA	NCTC_13846	Escherichia coli	EC-MDR	3	GEN	ST non-permeabilizers	ALE	COG0745	transcription;signal transduction mechanisms
NZ_UFZG01000001	4213816	A	G	Ser	91	Pro	NCTC_13846-creD-A_4213816_G_SNP_-_Ser_91_Pro	CDS	SNP	non-synonym	OG0002255	creD	creD	NA	creD	NCTC_13846	Escherichia coli	EC-MDR	9	ERA	ST non-permeabilizers	ALE	COG4452	defense mechanisms
NZ_UFZG01000001	4333364	A	T	Ile	18	Phe	NCTC_13846-idnT-A_4333364_T_SNP_+_Ile_18_Phe	CDS	SNP	non-synonym	OG0000364	idnT	gntT;idnT	NA	idnT	NCTC_13846	Escherichia coli	EC-MDR	10	SUO	ST non-permeabilizers	ALE	COG2610	carbohydrate transport and metabolism
NZ_UFZG01000001	4670689	C	A	Gly	351	Val	NCTC_13846-rpoC-C_4670689_A_SNP_-_Gly_351_Val	CDS	SNP	non-synonym	OG0001362	rpoC	rpoC	NA	rpoC	NCTC_13846	Escherichia coli	EC-MDR	2	GEP	DT non-permeabilizers	ALE	COG0086	transcription
NZ_UFZG01000001	4670689	C	A	Gly	351	Val	NCTC_13846-rpoC-C_4670689_A_SNP_-_Gly_351_Val	CDS	SNP	non-synonym	OG0001362	rpoC	rpoC	NA	rpoC	NCTC_13846	Escherichia coli	EC-MDR	6	GEP	DT non-permeabilizers	ALE	COG0086	transcription
NZ_UFZG01000001	4670689	C	A	Gly	351	Val	NCTC_13846-rpoC-C_4670689_A_SNP_-_Gly_351_Val	CDS	SNP	non-synonym	OG0001362	rpoC	rpoC	NA	rpoC	NCTC_13846	Escherichia coli	EC-MDR	7	GEP	DT non-permeabilizers	ALE	COG0086	transcription
NZ_UFZG01000001	4670689	C	A	Gly	351	Val	NCTC_13846-rpoC-C_4670689_A_SNP_-_Gly_351_Val	CDS	SNP	non-synonym	OG0001362	rpoC	rpoC	NA	rpoC	NCTC_13846	Escherichia coli	EC-MDR	9	GEP	DT non-permeabilizers	ALE	COG0086	transcription
NZ_UFZG01000001	4670735	C	T	Gly	336	Ser	NCTC_13846-rpoC-C_4670735_T_SNP_-_Gly_336_Ser	CDS	SNP	non-synonym	OG0001362	rpoC	rpoC	NA	rpoC	NCTC_13846	Escherichia coli	EC-MDR	1	ERA	ST non-permeabilizers	ALE	COG0086	transcription
NZ_UFZG01000001	4675371	A	G	Ser	159	Pro	NCTC_13846-rpoB-A_4675371_G_SNP_-_Ser_159_Pro	CDS	SNP	non-synonym	OG0001363	rpoB	rpoB	NA	rpoB	NCTC_13846	Escherichia coli	EC-MDR	4	ERA	ST non-permeabilizers	ALE	NA	NA
NZ_UFZG01000001	4764163	C	A	Ala	262	Glu	NCTC_13846-cpxA-C_4764163_A_SNP_+_Ala_262_Glu	CDS	SNP	non-synonym	OG0003952	cpxA	cpxA	NA	cpxA	NCTC_13846	Escherichia coli	EC-MDR	9	GEN	ST non-permeabilizers	ALE	NA	NA
NZ_UFZG01000001	4845187	C	T	Val	155	Met	NCTC_13846-trkH-C_4845187_T_SNP_-_Val_155_Met	CDS	SNP	non-synonym	OG0002302	trkH	trkH	NA	trkH	NCTC_13846	Escherichia coli	EC-MDR	7	ERA	ST non-permeabilizers	ALE	COG0168	inorganic ion transport and metabolism
NZ_UFZG01000001	4851404	A	G	Leu	225	Pro	NCTC_13846-fre-A_4851404_G_SNP_-_Leu_225_Pro	CDS	SNP	non-synonym	OG0002303	fre	fre	NA	fre	NCTC_13846	Escherichia coli	EC-MDR	3	GEN	ST non-permeabilizers	ALE	COG0543	energy production and conversion;coenzyme transport and metabolism
NZ_UFZG01000001	4975932	T	C	Phe	76	Ser	NCTC_13846-atpE-T_4975932_C_SNP_+_Phe_76_Ser	CDS	SNP	non-synonym	OG0001416	atpE	atpE	NA	atpE	NCTC_13846	Escherichia coli	EC-MDR	4	SUO	ST non-permeabilizers	ALE	COG0636	energy production and conversion
NZ_UFZG01000005	60928	G	T	Met	14	Ile	NCTC_13846-gene-DYH39_RS28025-G_60928_T_SNP_+_Met_14_Ile	CDS	SNP	non-synonym	OG0009913	gene-DYH39_RS28025	gene-DYH39_RS28025	NA	DYH39_RS28025	NCTC_13846	Escherichia coli	EC-MDR	4	GEP	DT non-permeabilizers	ALE	NA	NA
assembly_9f337fb468c14266_1	92165	G	C	Ser	98	Arg	ATCC_BAA_3107-rnd-G_92165_C_SNP_-_Ser_98_Arg	CDS	SNP	non-synonym	OG0001016	rnd	gene-pgaptmp_001631;rnd;rnd_2	rnd-like	rnd	ATCC_BAA_3107	Pseudomonas aeruginosa	PA-SEN	2	GEP	DT non-permeabilizers	FoR	COG0349	translation, ribosomal structure and biogenesis
assembly_9f337fb468c14266_1	239588	G	T	Asp	391	Tyr	ATCC_BAA_3107-dmdC_1-G_239588_T_SNP_+_Asp_391_Tyr	CDS	SNP	non-synonym	OG0000034	dmdC_1	dmdC_1;dmdC_2;dmdC_7	NA	dmdC	ATCC_BAA_3107	Pseudomonas aeruginosa	PA-SEN	2	DEL	DT non-permeabilizers	FoR	COG1960	lipid transport and metabolism
assembly_9f337fb468c14266_1	247116	T	A	Gln	210	Leu	ATCC_BAA_3107-hisC_1-T_247116_A_SNP_-_Gln_210_Leu	CDS	SNP	non-synonym	OG0006882	hisC_1	hisC_1	NA	hisC	ATCC_BAA_3107	Pseudomonas aeruginosa	PA-SEN	1	GEP	DT non-permeabilizers	FoR	NA	NA
assembly_9f337fb468c14266_1	247116	T	A	Gln	210	Leu	ATCC_BAA_3107-hisC_1-T_247116_A_SNP_-_Gln_210_Leu	CDS	SNP	non-synonym	OG0006882	hisC_1	hisC_1	NA	hisC	ATCC_BAA_3107	Pseudomonas aeruginosa	PA-SEN	3	GEP	DT non-permeabilizers	FoR	NA	NA
assembly_9f337fb468c14266_1	448112	G	A	Pro	81	Leu	ATCC_BAA_3107-atoC_2-G_448112_A_SNP_-_Pro_81_Leu	CDS	SNP	non-synonym	OG0006949	atoC_2	atoC_2	NA	atoC	ATCC_BAA_3107	Pseudomonas aeruginosa	PA-SEN	1	DOX	ST non-permeabilizers	FoR	COG2204	signal transduction mechanisms
assembly_9f337fb468c14266_1	587034	G	T	Phe	259	Leu	ATCC_BAA_3107-aspS-G_587034_T_SNP_-_Phe_259_Leu	CDS	SNP	non-synonym	OG0000722	aspS	aspS	aspS-like	aspS	ATCC_BAA_3107	Pseudomonas aeruginosa	PA-SEN	2	DEL	DT non-permeabilizers	FoR	COG0173	translation, ribosomal structure and biogenesis
assembly_9f337fb468c14266_1	591147	G	A	Trp	65	*	ATCC_BAA_3107-oprD_1-G_591147_A_terminator_+_Trp_65_*	CDS	SNP	non-synonym	OG0001399	oprD_1	oprD;oprD_1;PLES_RS22440	NA	oprD	ATCC_BAA_3107	Pseudomonas aeruginosa	PA-SEN	1	MER	ST non-permeabilizers	FoR	NA	NA
assembly_9f337fb468c14266_1	591367	G	A	Trp	138	*	ATCC_BAA_3107-oprD_1-G_591367_A_terminator_+_Trp_138_*	CDS	SNP	non-synonym	OG0001399	oprD_1	oprD;oprD_1;PLES_RS22440	NA	oprD	ATCC_BAA_3107	Pseudomonas aeruginosa	PA-SEN	3	MER	ST non-permeabilizers	FoR	NA	NA
assembly_9f337fb468c14266_1	591784	G	A	Trp	277	*	ATCC_BAA_3107-oprD_1-G_591784_A_terminator_+_Trp_277_*	CDS	SNP	non-synonym	OG0001399	oprD_1	oprD;oprD_1;PLES_RS22440	NA	oprD	ATCC_BAA_3107	Pseudomonas aeruginosa	PA-SEN	2	MER	ST non-permeabilizers	FoR	NA	NA
assembly_9f337fb468c14266_1	646748	T	G	Gln	49	Pro	ATCC_BAA_3107-csrA_1-T_646748_G_SNP_-_Gln_49_Pro	CDS	SNP	non-synonym	OG0001118	csrA_1	csrA;csrA_1	csrA-like	csrA	ATCC_BAA_3107	Pseudomonas aeruginosa	PA-SEN	3	MER	ST non-permeabilizers	FoR	COG1551	signal transduction mechanisms
assembly_9f337fb468c14266_1	1191129	C	A	Gly	173	Cys	ATCC_BAA_3107-mreC-C_1191129_A_SNP_-_Gly_173_Cys	CDS	SNP	non-synonym	OG0000749	mreC	mreC	mreC-like	mreC	ATCC_BAA_3107	Pseudomonas aeruginosa	PA-SEN	1	ERA	ST non-permeabilizers	FoR	COG1792	cell cycle control, cell division, chromosome partitioning;cytoskeleton
assembly_9f337fb468c14266_1	1191138	T	A	Asn	170	Tyr	ATCC_BAA_3107-mreC-T_1191138_A_SNP_-_Asn_170_Tyr	CDS	SNP	non-synonym	OG0000749	mreC	mreC	mreC-like	mreC	ATCC_BAA_3107	Pseudomonas aeruginosa	PA-SEN	2	ERA	ST non-permeabilizers	FoR	COG1792	cell cycle control, cell division, chromosome partitioning;cytoskeleton
assembly_9f337fb468c14266_1	1192411	G	C	Gln	118	Glu	ATCC_BAA_3107-mreB-G_1192411_C_SNP_-_Gln_118_Glu	CDS	SNP	non-synonym	OG0000748	mreB	mreB	mreB-like	mreB	ATCC_BAA_3107	Pseudomonas aeruginosa	PA-SEN	2	ERA	ST non-permeabilizers	FoR	COG1077	cell cycle control, cell division, chromosome partitioning;cytoskeleton
assembly_9f337fb468c14266_1	1192428	A	C	Val	112	Gly	ATCC_BAA_3107-mreB-A_1192428_C_SNP_-_Val_112_Gly	CDS	SNP	non-synonym	OG0000748	mreB	mreB	mreB-like	mreB	ATCC_BAA_3107	Pseudomonas aeruginosa	PA-SEN	5	ERA	ST non-permeabilizers	ALE	COG1077	cell cycle control, cell division, chromosome partitioning;cytoskeleton
assembly_9f337fb468c14266_1	1395569	G	T	Asp	40	Tyr	ATCC_BAA_3107-MCHLDELG_01303-G_1395569_T_SNP_+_Asp_40_Tyr	hypothetical	SNP	non-synonym	OG0007265	MCHLDELG_01303	MCHLDELG_01303	NA	MCHLDELG_01303	ATCC_BAA_3107	Pseudomonas aeruginosa	PA-SEN	1	MER	ST non-permeabilizers	FoR	NA	NA
assembly_9f337fb468c14266_1	1433083	T	A	Leu	14	Gln	ATCC_BAA_3107-MCHLDELG_01335-T_1433083_A_SNP_+_Leu_14_Gln	hypothetical	SNP	non-synonym	OG0004225	MCHLDELG_01335	MCHLDELG_01335;nfxB	NA	nfxB	ATCC_BAA_3107	Pseudomonas aeruginosa	PA-SEN	1	GEN	ST non-permeabilizers	FoR	NA	NA
assembly_9f337fb468c14266_1	1433083	T	A	Leu	14	Gln	ATCC_BAA_3107-MCHLDELG_01335-T_1433083_A_SNP_+_Leu_14_Gln	hypothetical	SNP	non-synonym	OG0004225	MCHLDELG_01335	MCHLDELG_01335;nfxB	NA	nfxB	ATCC_BAA_3107	Pseudomonas aeruginosa	PA-SEN	1	GEP	DT non-permeabilizers	FoR	NA	NA
assembly_9f337fb468c14266_1	1433083	T	A	Leu	14	Gln	ATCC_BAA_3107-MCHLDELG_01335-T_1433083_A_SNP_+_Leu_14_Gln	hypothetical	SNP	non-synonym	OG0004225	MCHLDELG_01335	MCHLDELG_01335;nfxB	NA	nfxB	ATCC_BAA_3107	Pseudomonas aeruginosa	PA-SEN	3	MOX	DT non-permeabilizers	FoR	NA	NA
assembly_9f337fb468c14266_1	1433149	G	A	Ser	36	Asn	ATCC_BAA_3107-MCHLDELG_01335-G_1433149_A_SNP_+_Ser_36_Asn	hypothetical	SNP	non-synonym	OG0004225	MCHLDELG_01335	MCHLDELG_01335;nfxB	NA	nfxB	ATCC_BAA_3107	Pseudomonas aeruginosa	PA-SEN	3	DEL	DT non-permeabilizers	FoR	NA	NA
assembly_9f337fb468c14266_1	1433158	C	T	Thr	39	Ile	ATCC_BAA_3107-MCHLDELG_01335-C_1433158_T_SNP_+_Thr_39_Ile	hypothetical	SNP	non-synonym	OG0004225	MCHLDELG_01335	MCHLDELG_01335;nfxB	NA	nfxB	ATCC_BAA_3107	Pseudomonas aeruginosa	PA-SEN	2	DEL	DT non-permeabilizers	FoR	NA	NA
assembly_9f337fb468c14266_1	1433161	T	A	Leu	40	Gln	ATCC_BAA_3107-MCHLDELG_01335-T_1433161_A_SNP_+_Leu_40_Gln	hypothetical	SNP	non-synonym	OG0004225	MCHLDELG_01335	MCHLDELG_01335;nfxB	NA	nfxB	ATCC_BAA_3107	Pseudomonas aeruginosa	PA-SEN	2	GEP	DT non-permeabilizers	FoR	NA	NA
assembly_9f337fb468c14266_1	1433515	C	A	Ala	158	Glu	ATCC_BAA_3107-MCHLDELG_01335-C_1433515_A_SNP_+_Ala_158_Glu	hypothetical	SNP	non-synonym	OG0004225	MCHLDELG_01335	MCHLDELG_01335;nfxB	NA	nfxB	ATCC_BAA_3107	Pseudomonas aeruginosa	PA-SEN	1	DOX	ST non-permeabilizers	FoR	NA	NA
assembly_9f337fb468c14266_1	1433575	T	C	Leu	178	Pro	ATCC_BAA_3107-MCHLDELG_01335-T_1433575_C_SNP_+_Leu_178_Pro	hypothetical	SNP	non-synonym	OG0004225	MCHLDELG_01335	MCHLDELG_01335;nfxB	NA	nfxB	ATCC_BAA_3107	Pseudomonas aeruginosa	PA-SEN	3	GEP	DT non-permeabilizers	FoR	NA	NA
assembly_9f337fb468c14266_1	1436679	A	C	Ile	944	Leu	ATCC_BAA_3107-MCHLDELG_01336-A_1436679_C_SNP_+_Ile_944_Leu	hypothetical	SNP	non-synonym	OG0007278	MCHLDELG_01336	MCHLDELG_01336	NA	pred_MORA	ATCC_BAA_3107	Pseudomonas aeruginosa	PA-SEN	10	ERA	ST non-permeabilizers	ALE	NA	NA
assembly_9f337fb468c14266_1	1437483	G	A	Glu	1212	Lys	ATCC_BAA_3107-MCHLDELG_01336-G_1437483_A_SNP_+_Glu_1212_Lys	hypothetical	SNP	non-synonym	OG0007278	MCHLDELG_01336	MCHLDELG_01336	NA	pred_MORA	ATCC_BAA_3107	Pseudomonas aeruginosa	PA-SEN	2	ERA	ST non-permeabilizers	ALE	NA	NA
assembly_9f337fb468c14266_1	1616875	A	G	Ile	763	Thr	ATCC_BAA_3107-infB-A_1616875_G_SNP_-_Ile_763_Thr	CDS	SNP	non-synonym	OG0001346	infB	infB	infB-like	infB	ATCC_BAA_3107	Pseudomonas aeruginosa	PA-SEN	10	ERA	ST non-permeabilizers	ALE	COG0532	translation, ribosomal structure and biogenesis
assembly_9f337fb468c14266_1	1759067	T	A	Leu	386	Gln	ATCC_BAA_3107-dnaK_2-T_1759067_A_SNP_+_Leu_386_Gln	CDS	SNP	non-synonym	OG0002082	dnaK_2	dnaK_1;dnaK_2	yegD-like	dnaK_2	ATCC_BAA_3107	Pseudomonas aeruginosa	PA-SEN	3	GEP	DT non-permeabilizers	FoR	NA	NA
assembly_9f337fb468c14266_1	1790956	A	T	Leu	341	Gln	ATCC_BAA_3107-pcaK_1-A_1790956_T_SNP_-_Leu_341_Gln	CDS	SNP	non-synonym	OG0002903	pcaK_1	pcaK_1	NA	pcaK	ATCC_BAA_3107	Pseudomonas aeruginosa	PA-SEN	3	GEN	ST non-permeabilizers	FoR	COG0477	amino acid transport and metabolism;carbohydrate transport and metabolism;inorganic ion transport and metabolism;general function prediction only
assembly_9f337fb468c14266_1	1895254	G	T	Ser	19	*	ATCC_BAA_3107-yhaJ_1-G_1895254_T_terminator_-_Ser_19_*	CDS	SNP	non-synonym	OG0000957	yhaJ_1	yhaJ_1	NA	yhaJ	ATCC_BAA_3107	Pseudomonas aeruginosa	PA-SEN	2	DEL	DT non-permeabilizers	FoR	NA	NA
assembly_9f337fb468c14266_1	2746095	G	T	Asp	124	Tyr	ATCC_BAA_3107-MCHLDELG_02524-G_2746095_T_SNP_+_Asp_124_Tyr	hypothetical	SNP	non-synonym	OG0000169	MCHLDELG_02524	MCHLDELG_02524	tssF-like	tssF	ATCC_BAA_3107	Pseudomonas aeruginosa	PA-SEN	2	DEL	DT non-permeabilizers	FoR	NA	NA
assembly_9f337fb468c14266_1	2912842	T	A	Glu	17	Asp	ATCC_BAA_3107-exuT_2-T_2912842_A_SNP_-_Glu_17_Asp	CDS	SNP	non-synonym	OG0000514	exuT_2	exuT_1;exuT_2	exuT-like	exuT	ATCC_BAA_3107	Pseudomonas aeruginosa	PA-SEN	3	GEP	DT non-permeabilizers	FoR	NA	NA
assembly_9f337fb468c14266_1	2992708	A	T	Gln	160	Leu	ATCC_BAA_3107-MCHLDELG_02751-A_2992708_T_SNP_+_Gln_160_Leu	hypothetical	SNP	non-synonym	OG0002678	MCHLDELG_02751	MCHLDELG_02751	NA	MCHLDELG_02751	ATCC_BAA_3107	Pseudomonas aeruginosa	PA-SEN	3	ERA	ST non-permeabilizers	FoR	NA	NA
assembly_9f337fb468c14266_1	3014389	T	A	Leu	83	Gln	ATCC_BAA_3107-ilvA_2-T_3014389_A_SNP_+_Leu_83_Gln	CDS	SNP	non-synonym	OG0000318	ilvA_2	ilvA_2	ilvA-like	ilvA	ATCC_BAA_3107	Pseudomonas aeruginosa	PA-SEN	1	MOX	DT non-permeabilizers	FoR	COG1171	amino acid transport and metabolism
assembly_9f337fb468c14266_1	3063193	T	G	Val	164	Gly	ATCC_BAA_3107-rpoH-T_3063193_G_SNP_+_Val_164_Gly	CDS	SNP	non-synonym	OG0000899	rpoH	rpoH	rpoH-like	rpoH	ATCC_BAA_3107	Pseudomonas aeruginosa	PA-SEN	2	MER	ST non-permeabilizers	FoR	COG0568	transcription
assembly_9f337fb468c14266_1	3376168	C	T	His	56	Tyr	ATCC_BAA_3107-rpsJ-C_3376168_T_SNP_+_His_56_Tyr	CDS	SNP	non-synonym	OG0000655	rpsJ	rpsJ	rpsJ-like	rpsJ	ATCC_BAA_3107	Pseudomonas aeruginosa	PA-SEN	10	ERA	ST non-permeabilizers	ALE	COG0051	translation, ribosomal structure and biogenesis
assembly_9f337fb468c14266_1	3376168	C	T	His	56	Tyr	ATCC_BAA_3107-rpsJ-C_3376168_T_SNP_+_His_56_Tyr	CDS	SNP	non-synonym	OG0000655	rpsJ	rpsJ	rpsJ-like	rpsJ	ATCC_BAA_3107	Pseudomonas aeruginosa	PA-SEN	4	ERA	ST non-permeabilizers	ALE	COG0051	translation, ribosomal structure and biogenesis
assembly_9f337fb468c14266_1	3376171	G	C	Val	57	Leu	ATCC_BAA_3107-rpsJ-G_3376171_C_SNP_+_Val_57_Leu	CDS	SNP	non-synonym	OG0000655	rpsJ	rpsJ	rpsJ-like	rpsJ	ATCC_BAA_3107	Pseudomonas aeruginosa	PA-SEN	2	ERA	ST non-permeabilizers	ALE	COG0051	translation, ribosomal structure and biogenesis
assembly_9f337fb468c14266_1	3376171	G	C	Val	57	Leu	ATCC_BAA_3107-rpsJ-G_3376171_C_SNP_+_Val_57_Leu	CDS	SNP	non-synonym	OG0000655	rpsJ	rpsJ	rpsJ-like	rpsJ	ATCC_BAA_3107	Pseudomonas aeruginosa	PA-SEN	5	ERA	ST non-permeabilizers	ALE	COG0051	translation, ribosomal structure and biogenesis
assembly_9f337fb468c14266_1	3376172	T	A	Val	57	Asp	ATCC_BAA_3107-rpsJ-T_3376172_A_SNP_+_Val_57_Asp	CDS	SNP	non-synonym	OG0000655	rpsJ	rpsJ	rpsJ-like	rpsJ	ATCC_BAA_3107	Pseudomonas aeruginosa	PA-SEN	10	ERA	ST non-permeabilizers	ALE	COG0051	translation, ribosomal structure and biogenesis
assembly_9f337fb468c14266_1	3572005	C	T	Met	269	Ile	ATCC_BAA_3107-hpaB_1-C_3572005_T_SNP_-_Met_269_Ile	CDS	SNP	non-synonym	OG0004170	hpaB_1	hpaB_1	NA	hpaB	ATCC_BAA_3107	Pseudomonas aeruginosa	PA-SEN	2	GEP	DT non-permeabilizers	FoR	COG2368	secondary metabolites biosynthesis, transport and catabolism
assembly_9f337fb468c14266_1	3663802	A	C	Tyr	364	Ser	ATCC_BAA_3107-mrdA-A_3663802_C_SNP_+_Tyr_364_Ser	CDS	SNP	non-synonym	OG0000349	mrdA	mrdA	mrdA-like	mrdA	ATCC_BAA_3107	Pseudomonas aeruginosa	PA-SEN	3	ERA	ST non-permeabilizers	FoR	COG0768	cell cycle control, cell division, chromosome partitioning;cell wall/membrane/envelope biogenesis
assembly_9f337fb468c14266_1	3664838	T	A	Leu	66	Gln	ATCC_BAA_3107-mrdB-T_3664838_A_SNP_+_Leu_66_Gln	CDS	SNP	non-synonym	OG0000881	mrdB	mrdB	mrdB-like	mrdB	ATCC_BAA_3107	Pseudomonas aeruginosa	PA-SEN	1	ERA	ST non-permeabilizers	FoR	COG0772	cell cycle control, cell division, chromosome partitioning
assembly_9f337fb468c14266_1	3918481	G	T	Gly	22	*	ATCC_BAA_3107-MCHLDELG_03652-G_3918481_T_terminator_+_Gly_22_*	hypothetical	SNP	non-synonym	OG0002968	MCHLDELG_03652	MCHLDELG_03652	NA	pred_PILF-PILW	ATCC_BAA_3107	Pseudomonas aeruginosa	PA-SEN	7	ERA	ST non-permeabilizers	ALE	NA	NA
assembly_9f337fb468c14266_1	3919291	T	G	Leu	40	Arg	ATCC_BAA_3107-rodZ-T_3919291_G_SNP_+_Leu_40_Arg	CDS	SNP	non-synonym	OG0001294	rodZ	rodZ	rodZ-like	rodZ	ATCC_BAA_3107	Pseudomonas aeruginosa	PA-SEN	3	ERA	ST non-permeabilizers	FoR	COG1426	cell cycle control, cell division, chromosome partitioning
assembly_9f337fb468c14266_1	3919636	T	A	Val	155	Glu	ATCC_BAA_3107-rodZ-T_3919636_A_SNP_+_Val_155_Glu	CDS	SNP	non-synonym	OG0001294	rodZ	rodZ	rodZ-like	rodZ	ATCC_BAA_3107	Pseudomonas aeruginosa	PA-SEN	2	ERA	ST non-permeabilizers	FoR	COG1426	cell cycle control, cell division, chromosome partitioning
assembly_9f337fb468c14266_1	3936291	A	T	Gln	75	Leu	ATCC_BAA_3107-MCHLDELG_03668-A_3936291_T_SNP_+_Gln_75_Leu	hypothetical	SNP	non-synonym	OG0001764	MCHLDELG_03668	MCHLDELG_03668	NA	MCHLDELG_03668	ATCC_BAA_3107	Pseudomonas aeruginosa	PA-SEN	1	GEP	DT non-permeabilizers	FoR	NA	NA
assembly_9f337fb468c14266_1	4361381	A	T	Leu	7	Gln	ATCC_BAA_3107-gshAB-A_4361381_T_SNP_-_Leu_7_Gln	CDS	SNP	non-synonym	OG0008094	gshAB	gshAB	NA	gshAB	ATCC_BAA_3107	Pseudomonas aeruginosa	PA-SEN	3	DEL	DT non-permeabilizers	FoR	NA	NA
assembly_9f337fb468c14266_1	4471101	C	A	Asp	191	Tyr	ATCC_BAA_3107-MCHLDELG_04185-C_4471101_A_SNP_-_Asp_191_Tyr	hypothetical	SNP	non-synonym	OG0003648	MCHLDELG_04185	MCHLDELG_04185	flgA-like	flgA	ATCC_BAA_3107	Pseudomonas aeruginosa	PA-SEN	2	DEL	DT non-permeabilizers	FoR	COG1261	cell motility
assembly_9f337fb468c14266_1	5608077	A	G	Asp	3596	Gly	ATCC_BAA_3107-MCHLDELG_05265-A_5608077_G_SNP_+_Asp_3596_Gly	hypothetical	SNP	non-synonym	OG0001669	MCHLDELG_05265	MCHLDELG_05265	NA	pred_SHLA-CDIA1	ATCC_BAA_3107	Pseudomonas aeruginosa	PA-SEN	2	ERA	ST non-permeabilizers	ALE	NA	NA
assembly_be2b8e1b9cee44dc_1	102720	G	A	Gly	159	Asp	ATCC_25922-rfaY-G_102720_A_SNP_+_Gly_159_Asp	CDS	SNP	non-synonym	OG0005672	rfaY	rfaY	NA	rfaY	ATCC_25922	Escherichia coli	EC-SEN	2	POL	DT permeabilizers	ALE	NA	NA
assembly_be2b8e1b9cee44dc_1	102720	G	A	Gly	159	Asp	ATCC_25922-rfaY-G_102720_A_SNP_+_Gly_159_Asp	CDS	SNP	non-synonym	OG0005672	rfaY	rfaY	NA	rfaY	ATCC_25922	Escherichia coli	EC-SEN	8	POL	DT permeabilizers	ALE	NA	NA
assembly_be2b8e1b9cee44dc_1	173764	C	A	Asn	123	Lys	ATCC_25922-glyQ-C_173764_A_SNP_+_Asn_123_Lys	CDS	SNP	non-synonym	OG0000638	glyQ	glyQ	NA	glyQ	ATCC_25922	Escherichia coli	EC-SEN	8	PMB	ST permeabilizers	ALE	COG0752	translation, ribosomal structure and biogenesis
assembly_be2b8e1b9cee44dc_1	331104	A	C	Ile	24	Leu	ATCC_25922-glgC-A_331104_C_SNP_+_Ile_24_Leu	CDS	SNP	non-synonym	OG0003118	glgC	glgC	NA	glgC	ATCC_25922	Escherichia coli	EC-SEN	6	POL	DT permeabilizers	ALE	COG0448	carbohydrate transport and metabolism
assembly_be2b8e1b9cee44dc_1	355910	C	G	Ala	244	Pro	ATCC_25922-malT-C_355910_G_SNP_-_Ala_244_Pro	CDS	SNP	non-synonym	OG0003119	malT	malT;malT_1	NA	malT	ATCC_25922	Escherichia coli	EC-SEN	9	POL	DT permeabilizers	ALE	COG2909	transcription
assembly_be2b8e1b9cee44dc_1	585575	A	T	Ile	49	Phe	ATCC_25922-nusA-A_585575_T_SNP_+_Ile_49_Phe	CDS	SNP	non-synonym	OG0001347	nusA	nusA	NA	nusA	ATCC_25922	Escherichia coli	EC-SEN	2	PMB	ST permeabilizers	ALE	COG0195	transcription
assembly_be2b8e1b9cee44dc_1	585575	A	T	Ile	49	Phe	ATCC_25922-nusA-A_585575_T_SNP_+_Ile_49_Phe	CDS	SNP	non-synonym	OG0001347	nusA	nusA	NA	nusA	ATCC_25922	Escherichia coli	EC-SEN	4	PMB	ST permeabilizers	ALE	COG0195	transcription
assembly_be2b8e1b9cee44dc_1	586245	A	G	Asp	272	Gly	ATCC_25922-nusA-A_586245_G_SNP_+_Asp_272_Gly	CDS	SNP	non-synonym	OG0001347	nusA	nusA	NA	nusA	ATCC_25922	Escherichia coli	EC-SEN	9	POL	DT permeabilizers	ALE	COG0195	transcription
assembly_be2b8e1b9cee44dc_1	723408	A	T	Lys	150	*	ATCC_25922-cpdA-A_723408_T_terminator_+_Lys_150_*	CDS	SNP	non-synonym	OG0001379	cpdA	cpdA	NA	cpdA	ATCC_25922	Escherichia coli	EC-SEN	2	POL	DT permeabilizers	ALE	COG1409	signal transduction mechanisms
assembly_be2b8e1b9cee44dc_1	741403	T	C	Val	41	Ala	ATCC_25922-parC-T_741403_C_SNP_+_Val_41_Ala	CDS	SNP	non-synonym	OG0001400	parC	parC	NA	parC	ATCC_25922	Escherichia coli	EC-SEN	10	GEP	DT non-permeabilizers	ALE	COG0188	replication, recombination and repair
assembly_be2b8e1b9cee44dc_1	813744	C	A	Tyr	164	*	ATCC_25922-OALCCENG_00784-C_813744_A_terminator_+_Tyr_164_*	hypothetical	SNP	non-synonym	OG0009530	OALCCENG_00784	OALCCENG_00784	NA	OALCCENG_00784	ATCC_25922	Escherichia coli	EC-SEN	4	SCH	DT permeabilizers	ALE	NA	NA
assembly_be2b8e1b9cee44dc_1	822467	T	G	Thr	317	Pro	ATCC_25922-OALCCENG_00793-T_822467_G_SNP_-_Thr_317_Pro	hypothetical	SNP	non-synonym	OG0005758	OALCCENG_00793	OALCCENG_00793	NA	pred_KPSE	ATCC_25922	Escherichia coli	EC-SEN	9	POL	DT permeabilizers	ALE	NA	NA
assembly_be2b8e1b9cee44dc_1	860203	C	T	Pro	270	Ser	ATCC_25922-nanK_2-C_860203_T_SNP_+_Pro_270_Ser	CDS	SNP	non-synonym	OG0003149	nanK_2	nanK_2	NA	nanK	ATCC_25922	Escherichia coli	EC-SEN	10	GEP	DT non-permeabilizers	ALE	COG1940	carbohydrate transport and metabolism;transcription
assembly_be2b8e1b9cee44dc_1	873953	T	G	Tyr	237	*	ATCC_25922-iucD-T_873953_G_terminator_+_Tyr_237_*	CDS	SNP	non-synonym	OG0000437	iucD	iucD	NA	iucD	ATCC_25922	Escherichia coli	EC-SEN	6	SUO	ST non-permeabilizers	ALE	COG3486	secondary metabolites biosynthesis, transport and catabolism
assembly_be2b8e1b9cee44dc_1	1490145	T	G	Val	713	Gly	ATCC_25922-pdeA-T_1490145_G_SNP_+_Val_713_Gly	CDS	SNP	non-synonym	OG0003310	pdeA	pdeA	NA	pdeA	ATCC_25922	Escherichia coli	EC-SEN	3	TRD	DT permeabilizers	ALE	NA	NA
assembly_be2b8e1b9cee44dc_1	1541502	T	G	Cys	18	Gly	ATCC_25922-mlaA-T_1541502_G_SNP_+_Cys_18_Gly	CDS	SNP	non-synonym	OG0001237	mlaA	gene-pgaptmp_000871;mlaA;NDEONHPJ_03090;pgaptmp_000871	NA	mlaA	ATCC_25922	Escherichia coli	EC-SEN	2	TRD	DT permeabilizers	ALE	COG2853	cell wall/membrane/envelope biogenesis
assembly_be2b8e1b9cee44dc_1	1541502	T	G	Cys	18	Gly	ATCC_25922-mlaA-T_1541502_G_SNP_+_Cys_18_Gly	CDS	SNP	non-synonym	OG0001237	mlaA	gene-pgaptmp_000871;mlaA;NDEONHPJ_03090;pgaptmp_000871	NA	mlaA	ATCC_25922	Escherichia coli	EC-SEN	3	TRD	DT permeabilizers	ALE	COG2853	cell wall/membrane/envelope biogenesis
assembly_be2b8e1b9cee44dc_1	1541502	T	G	Cys	18	Gly	ATCC_25922-mlaA-T_1541502_G_SNP_+_Cys_18_Gly	CDS	SNP	non-synonym	OG0001237	mlaA	gene-pgaptmp_000871;mlaA;NDEONHPJ_03090;pgaptmp_000871	NA	mlaA	ATCC_25922	Escherichia coli	EC-SEN	6	TRD	DT permeabilizers	ALE	COG2853	cell wall/membrane/envelope biogenesis
assembly_be2b8e1b9cee44dc_1	1617776	T	A	Asp	557	Glu	ATCC_25922-OALCCENG_01528-T_1617776_A_SNP_+_Asp_557_Glu	hypothetical	SNP	non-synonym	OG0009572	OALCCENG_01528	OALCCENG_01528	NA	pred_YFBK	ATCC_25922	Escherichia coli	EC-SEN	7	TRD	DT permeabilizers	ALE	NA	NA
assembly_be2b8e1b9cee44dc_1	1618066	C	A	Arg	274	Leu	ATCC_25922-rbn-C_1618066_A_SNP_-_Arg_274_Leu	CDS	SNP	non-synonym	OG0001742	rbn	rbn	NA	rbn	ATCC_25922	Escherichia coli	EC-SEN	8	PMB	ST permeabilizers	ALE	COG1234	translation, ribosomal structure and biogenesis
assembly_be2b8e1b9cee44dc_1	1950120	A	C	Ile	23	Leu	ATCC_25922-OALCCENG_01825-A_1950120_C_SNP_+_Ile_23_Leu	hypothetical	SNP	non-synonym	OG0005869	OALCCENG_01825	OALCCENG_01825	NA	OALCCENG_01825	ATCC_25922	Escherichia coli	EC-SEN	5	SCH	DT permeabilizers	ALE	NA	NA
assembly_be2b8e1b9cee44dc_1	2152179	A	G	Thr	111	Ala	ATCC_25922-uvrC-A_2152179_G_SNP_+_Thr_111_Ala	CDS	SNP	non-synonym	OG0001357	uvrC	uvrC	NA	uvrC	ATCC_25922	Escherichia coli	EC-SEN	9	POL	DT permeabilizers	ALE	COG0322	replication, recombination and repair
assembly_be2b8e1b9cee44dc_1	2166791	G	C	Ser	4	Arg	ATCC_25922-uspC-G_2166791_C_SNP_-_Ser_4_Arg	CDS	SNP	non-synonym	OG0000197	uspC	uspC	NA	uspC	ATCC_25922	Escherichia coli	EC-SEN	10	SCH	DT permeabilizers	ALE	COG0589	signal transduction mechanisms
assembly_be2b8e1b9cee44dc_1	2826737	G	T	Gly	240	Trp	ATCC_25922-narX-G_2826737_T_SNP_+_Gly_240_Trp	CDS	SNP	non-synonym	OG0002154	narX	narX	NA	narX	ATCC_25922	Escherichia coli	EC-SEN	3	TRD	DT permeabilizers	ALE	NA	NA
assembly_be2b8e1b9cee44dc_1	2838466	G	A	Ser	151	Leu	ATCC_25922-hemA-G_2838466_A_SNP_-_Ser_151_Leu	CDS	SNP	non-synonym	OG0001186	hemA	hemA	NA	hemA	ATCC_25922	Escherichia coli	EC-SEN	8	PMB	ST permeabilizers	ALE	COG0373	coenzyme transport and metabolism
assembly_be2b8e1b9cee44dc_1	2949400	G	A	Gly	54	Ser	ATCC_25922-phoQ-G_2949400_A_SNP_+_Gly_54_Ser	CDS	SNP	non-synonym	OG0002163	phoQ	phoQ	NA	phoQ	ATCC_25922	Escherichia coli	EC-SEN	2	POL	DT permeabilizers	ALE	COG0642	signal transduction mechanisms
assembly_be2b8e1b9cee44dc_1	2950319	T	G	Val	360	Gly	ATCC_25922-phoQ-T_2950319_G_SNP_+_Val_360_Gly	CDS	SNP	non-synonym	OG0002163	phoQ	phoQ	NA	phoQ	ATCC_25922	Escherichia coli	EC-SEN	2	POL	DT permeabilizers	ALE	COG0642	signal transduction mechanisms
assembly_be2b8e1b9cee44dc_1	2950319	T	G	Val	360	Gly	ATCC_25922-phoQ-T_2950319_G_SNP_+_Val_360_Gly	CDS	SNP	non-synonym	OG0002163	phoQ	phoQ	NA	phoQ	ATCC_25922	Escherichia coli	EC-SEN	8	POL	DT permeabilizers	ALE	COG0642	signal transduction mechanisms
assembly_be2b8e1b9cee44dc_1	3162698	A	C	Ser	62	Ala	ATCC_25922-OALCCENG_03019-A_3162698_C_SNP_-_Ser_62_Ala	hypothetical	SNP	non-synonym	OG0006018	OALCCENG_03019	OALCCENG_03019;OALCCENG_03753	NA	OALCCENG_03019	ATCC_25922	Escherichia coli	EC-SEN	6	TRD	DT permeabilizers	ALE	NA	NA
assembly_be2b8e1b9cee44dc_1	3268731	T	G	Thr	90	Pro	ATCC_25922-OALCCENG_03120-T_3268731_G_SNP_-_Thr_90_Pro	hypothetical	SNP	non-synonym	OG0001747	OALCCENG_03120	OALCCENG_03120	NA	pred_PQIC	ATCC_25922	Escherichia coli	EC-SEN	2	PMB	ST permeabilizers	ALE	NA	NA
assembly_be2b8e1b9cee44dc_1	3307110	C	T	Trp	71	*	ATCC_25922-OALCCENG_03149-C_3307110_T_terminator_-_Trp_71_*	hypothetical	SNP	non-synonym	OG0001097	OALCCENG_03149	OALCCENG_03149	NA	pred_YCAQ	ATCC_25922	Escherichia coli	EC-SEN	2	POL	DT permeabilizers	ALE	NA	NA
assembly_be2b8e1b9cee44dc_1	3545281	A	T	Ile	115	Asn	ATCC_25922-glnS-A_3545281_T_SNP_-_Ile_115_Asn	CDS	SNP	non-synonym	OG0000952	glnS	glnS	NA	glnS	ATCC_25922	Escherichia coli	EC-SEN	7	TRD	DT permeabilizers	ALE	COG0008	translation, ribosomal structure and biogenesis
assembly_be2b8e1b9cee44dc_1	3669172	A	G	Phe	232	Ser	ATCC_25922-cysS-A_3669172_G_SNP_-_Phe_232_Ser	CDS	SNP	non-synonym	OG0000467	cysS	cysS	NA	cysS	ATCC_25922	Escherichia coli	EC-SEN	6	SUO	ST non-permeabilizers	ALE	COG0215	translation, ribosomal structure and biogenesis
assembly_be2b8e1b9cee44dc_1	3732530	A	T	Leu	198	*	ATCC_25922-acrR_2-A_3732530_T_terminator_-_Leu_198_*	CDS	SNP	non-synonym	OG0000061	acrR_2	acrR;acrR_1;acrR_2;tetC_2	NA	acrR	ATCC_25922	Escherichia coli	EC-SEN	10	SCH	DT permeabilizers	ALE	COG1309	transcription
assembly_be2b8e1b9cee44dc_1	3732581	G	A	Ala	181	Val	ATCC_25922-acrR_2-G_3732581_A_SNP_-_Ala_181_Val	CDS	SNP	non-synonym	OG0000061	acrR_2	acrR;acrR_1;acrR_2;tetC_2	NA	acrR	ATCC_25922	Escherichia coli	EC-SEN	10	GEP	DT non-permeabilizers	ALE	COG1309	transcription
assembly_be2b8e1b9cee44dc_1	3733037	A	C	Val	29	Gly	ATCC_25922-acrR_2-A_3733037_C_SNP_-_Val_29_Gly	CDS	SNP	non-synonym	OG0000061	acrR_2	acrR;acrR_1;acrR_2;tetC_2	NA	acrR	ATCC_25922	Escherichia coli	EC-SEN	4	SCH	DT permeabilizers	ALE	COG1309	transcription
assembly_be2b8e1b9cee44dc_1	3733064	G	A	Ala	20	Val	ATCC_25922-acrR_2-G_3733064_A_SNP_-_Ala_20_Val	CDS	SNP	non-synonym	OG0000061	acrR_2	acrR;acrR_1;acrR_2;tetC_2	NA	acrR	ATCC_25922	Escherichia coli	EC-SEN	5	SCH	DT permeabilizers	ALE	COG1309	transcription
assembly_be2b8e1b9cee44dc_1	3734901	G	T	Gly	141	Val	ATCC_25922-acrB_2-G_3734901_T_SNP_+_Gly_141_Val	CDS	SNP	non-synonym	OG0000004	acrB_2	acrB;acrB_2;acrB_3;acrB_4;acrF;adeB;mexB;mexB_1;mexB_2;mexY	NA	acrB-like	ATCC_25922	Escherichia coli	EC-SEN	3	TRD	DT permeabilizers	ALE	COG0841	defense mechanisms
assembly_be2b8e1b9cee44dc_1	3889908	G	A	Gly	144	Ser	ATCC_25922-rclA-G_3889908_A_SNP_+_Gly_144_Ser	CDS	SNP	non-synonym	OG0001598	rclA	rclA	NA	rclA	ATCC_25922	Escherichia coli	EC-SEN	7	TRD	DT permeabilizers	ALE	COG1249	energy production and conversion
assembly_be2b8e1b9cee44dc_1	3911103	G	C	Gly	529	Ala	ATCC_25922-ecpC-G_3911103_C_SNP_+_Gly_529_Ala	CDS	SNP	non-synonym	OG0002572	ecpC	ecpC	NA	ecpC	ATCC_25922	Escherichia coli	EC-SEN	4	POL	DT permeabilizers	ALE	NA	NA
assembly_be2b8e1b9cee44dc_1	3911103	G	C	Gly	529	Ala	ATCC_25922-ecpC-G_3911103_C_SNP_+_Gly_529_Ala	CDS	SNP	non-synonym	OG0002572	ecpC	ecpC	NA	ecpC	ATCC_25922	Escherichia coli	EC-SEN	6	PMB	ST permeabilizers	ALE	NA	NA
assembly_be2b8e1b9cee44dc_1	4079160	A	C	Ser	680	Arg	ATCC_25922-bamA-A_4079160_C_SNP_-_Ser_680_Arg	CDS	SNP	non-synonym	OG0000316	bamA	bamA;bamA_1	NA	bamA	ATCC_25922	Escherichia coli	EC-SEN	10	TRD	DT permeabilizers	ALE	COG4775	cell wall/membrane/envelope biogenesis
assembly_be2b8e1b9cee44dc_1	4079647	G	A	Pro	518	Leu	ATCC_25922-bamA-G_4079647_A_SNP_-_Pro_518_Leu	CDS	SNP	non-synonym	OG0000316	bamA	bamA;bamA_1	NA	bamA	ATCC_25922	Escherichia coli	EC-SEN	2	TRD	DT permeabilizers	ALE	COG4775	cell wall/membrane/envelope biogenesis
assembly_be2b8e1b9cee44dc_1	4079792	C	T	Glu	470	Lys	ATCC_25922-bamA-C_4079792_T_SNP_-_Glu_470_Lys	CDS	SNP	non-synonym	OG0000316	bamA	bamA;bamA_1	NA	bamA	ATCC_25922	Escherichia coli	EC-SEN	7	TRD	DT permeabilizers	ALE	COG4775	cell wall/membrane/envelope biogenesis
assembly_be2b8e1b9cee44dc_1	4130481	C	A	Met	269	Ile	ATCC_25922-OALCCENG_03909-C_4130481_A_SNP_-_Met_269_Ile	CDS	SNP	non-synonym	OG0006076	OALCCENG_03909	OALCCENG_03909	NA	pred_YADD	ATCC_25922	Escherichia coli	EC-SEN	9	ERA	ST non-permeabilizers	ALE	NA	NA
assembly_be2b8e1b9cee44dc_1	4226860	G	A	Arg	480	His	ATCC_25922-lptD-G_4226860_A_SNP_+_Arg_480_His	CDS	SNP	non-synonym	OG0001051	lptD	lptD	NA	lptD	ATCC_25922	Escherichia coli	EC-SEN	6	TRD	DT permeabilizers	ALE	COG1452	cell wall/membrane/envelope biogenesis
assembly_be2b8e1b9cee44dc_1	4238443	G	A	Leu	158	Phe	ATCC_25922-OALCCENG_04003-G_4238443_A_SNP_-_Leu_158_Phe	CDS	SNP	non-synonym	OG0002016	OALCCENG_04003	OALCCENG_04003	NA	OALCCENG_04003	ATCC_25922	Escherichia coli	EC-SEN	8	PMB	ST permeabilizers	ALE	COG0644	energy production and conversion
assembly_be2b8e1b9cee44dc_1	4291693	A	G	Glu	108	Gly	ATCC_25922-rob_2-A_4291693_G_SNP_+_Glu_108_Gly	CDS	SNP	non-synonym	OG0000029	rob_2	marA_2;rob_2;soxS_3	NA	soxS-like	ATCC_25922	Escherichia coli	EC-SEN	9	ERA	ST non-permeabilizers	ALE	COG2207	transcription
assembly_be2b8e1b9cee44dc_1	4463039	G	T	Ser	264	Arg	ATCC_25922-lptG_2-G_4463039_T_SNP_-_Ser_264_Arg	CDS	SNP	non-synonym	OG0001389	lptG_2	lptG_2	NA	lptG	ATCC_25922	Escherichia coli	EC-SEN	8	PMB	ST permeabilizers	ALE	COG0795	cell wall/membrane/envelope biogenesis;cell motility
assembly_be2b8e1b9cee44dc_1	4625634	G	T	Gly	53	Val	ATCC_25922-basR-G_4625634_T_SNP_+_Gly_53_Val	CDS	SNP	non-synonym	OG0003909	basR	basR	NA	basR	ATCC_25922	Escherichia coli	EC-SEN	4	POL	DT permeabilizers	ALE	NA	NA
assembly_be2b8e1b9cee44dc_1	4625634	G	T	Gly	53	Val	ATCC_25922-basR-G_4625634_T_SNP_+_Gly_53_Val	CDS	SNP	non-synonym	OG0003909	basR	basR	NA	basR	ATCC_25922	Escherichia coli	EC-SEN	6	PMB	ST permeabilizers	ALE	NA	NA
assembly_be2b8e1b9cee44dc_1	4625718	G	A	Arg	81	His	ATCC_25922-basR-G_4625718_A_SNP_+_Arg_81_His	CDS	SNP	non-synonym	OG0003909	basR	basR	NA	basR	ATCC_25922	Escherichia coli	EC-SEN	1	SPR	ST permeabilizers	FoR	NA	NA
assembly_be2b8e1b9cee44dc_1	4626428	A	C	Thr	95	Pro	ATCC_25922-basS-A_4626428_C_SNP_+_Thr_95_Pro	CDS	SNP	non-synonym	OG0001650	basS	basS;pmrB	NA	basS	ATCC_25922	Escherichia coli	EC-SEN	2	SPR	ST permeabilizers	FoR	NA	NA
assembly_be2b8e1b9cee44dc_1	4626428	A	C	Thr	95	Pro	ATCC_25922-basS-A_4626428_C_SNP_+_Thr_95_Pro	CDS	SNP	non-synonym	OG0001650	basS	basS;pmrB	NA	basS	ATCC_25922	Escherichia coli	EC-SEN	3	SPR	ST permeabilizers	FoR	NA	NA
assembly_be2b8e1b9cee44dc_1	4626435	C	A	Pro	97	Gln	ATCC_25922-basS-C_4626435_A_SNP_+_Pro_97_Gln	CDS	SNP	non-synonym	OG0001650	basS	basS;pmrB	NA	basS	ATCC_25922	Escherichia coli	EC-SEN	3	SPR	ST permeabilizers	FoR	NA	NA
assembly_be2b8e1b9cee44dc_1	4626459	T	G	Leu	105	Arg	ATCC_25922-basS-T_4626459_G_SNP_+_Leu_105_Arg	CDS	SNP	non-synonym	OG0001650	basS	basS;pmrB	NA	basS	ATCC_25922	Escherichia coli	EC-SEN	2	SPR	ST permeabilizers	FoR	NA	NA
assembly_be2b8e1b9cee44dc_1	4626528	T	A	Val	128	Glu	ATCC_25922-basS-T_4626528_A_SNP_+_Val_128_Glu	CDS	SNP	non-synonym	OG0001650	basS	basS;pmrB	NA	basS	ATCC_25922	Escherichia coli	EC-SEN	1	SPR	ST permeabilizers	FoR	NA	NA
assembly_be2b8e1b9cee44dc_1	4626599	G	T	Asp	152	Tyr	ATCC_25922-basS-G_4626599_T_SNP_+_Asp_152_Tyr	CDS	SNP	non-synonym	OG0001650	basS	basS;pmrB	NA	basS	ATCC_25922	Escherichia coli	EC-SEN	2	PMB	ST permeabilizers	ALE	NA	NA
assembly_be2b8e1b9cee44dc_1	4626599	G	T	Asp	152	Tyr	ATCC_25922-basS-G_4626599_T_SNP_+_Asp_152_Tyr	CDS	SNP	non-synonym	OG0001650	basS	basS;pmrB	NA	basS	ATCC_25922	Escherichia coli	EC-SEN	4	PMB	ST permeabilizers	ALE	NA	NA
assembly_be2b8e1b9cee44dc_1	4626599	G	T	Asp	152	Tyr	ATCC_25922-basS-G_4626599_T_SNP_+_Asp_152_Tyr	CDS	SNP	non-synonym	OG0001650	basS	basS;pmrB	NA	basS	ATCC_25922	Escherichia coli	EC-SEN	8	PMB	ST permeabilizers	ALE	NA	NA
assembly_be2b8e1b9cee44dc_1	4626633	G	A	Gly	163	Glu	ATCC_25922-basS-G_4626633_A_SNP_+_Gly_163_Glu	CDS	SNP	non-synonym	OG0001650	basS	basS;pmrB	NA	basS	ATCC_25922	Escherichia coli	EC-SEN	6	POL	DT permeabilizers	ALE	NA	NA
assembly_be2b8e1b9cee44dc_1	4626633	G	A	Gly	163	Glu	ATCC_25922-basS-G_4626633_A_SNP_+_Gly_163_Glu	CDS	SNP	non-synonym	OG0001650	basS	basS;pmrB	NA	basS	ATCC_25922	Escherichia coli	EC-SEN	9	POL	DT permeabilizers	ALE	NA	NA
assembly_be2b8e1b9cee44dc_1	4626633	G	A	Gly	163	Glu	ATCC_25922-basS-G_4626633_A_SNP_+_Gly_163_Glu	CDS	SNP	non-synonym	OG0001650	basS	basS;pmrB	NA	basS	ATCC_25922	Escherichia coli	EC-SEN	10	PMB	ST permeabilizers	ALE	NA	NA
assembly_be2b8e1b9cee44dc_1	4626636	T	G	Val	164	Gly	ATCC_25922-basS-T_4626636_G_SNP_+_Val_164_Gly	CDS	SNP	non-synonym	OG0001650	basS	basS;pmrB	NA	basS	ATCC_25922	Escherichia coli	EC-SEN	2	POL	DT permeabilizers	ALE	NA	NA
assembly_be2b8e1b9cee44dc_1	4626636	T	G	Val	164	Gly	ATCC_25922-basS-T_4626636_G_SNP_+_Val_164_Gly	CDS	SNP	non-synonym	OG0001650	basS	basS;pmrB	NA	basS	ATCC_25922	Escherichia coli	EC-SEN	8	POL	DT permeabilizers	ALE	NA	NA
assembly_be2b8e1b9cee44dc_1	4687301	C	T	Asp	137	Asn	ATCC_25922-soxR-C_4687301_T_SNP_-_Asp_137_Asn	CDS	SNP	non-synonym	OG0001095	soxR	soxR	NA	soxR	ATCC_25922	Escherichia coli	EC-SEN	10	GEP	DT non-permeabilizers	ALE	COG0789	transcription
assembly_be2b8e1b9cee44dc_1	4796328	G	A	Thr	1310	Ile	ATCC_25922-rpoC-G_4796328_A_SNP_-_Thr_1310_Ile	CDS	SNP	non-synonym	OG0001362	rpoC	rpoC	NA	rpoC	ATCC_25922	Escherichia coli	EC-SEN	3	TRD	DT permeabilizers	ALE	COG0086	transcription
assembly_be2b8e1b9cee44dc_1	4803898	A	C	Val	155	Gly	ATCC_25922-rpoB-A_4803898_C_SNP_-_Val_155_Gly	CDS	SNP	non-synonym	OG0001363	rpoB	rpoB	NA	rpoB	ATCC_25922	Escherichia coli	EC-SEN	10	SUO	ST non-permeabilizers	ALE	NA	NA
assembly_be2b8e1b9cee44dc_1	4937418	G	T	Gly	155	Cys	ATCC_25922-glnG-G_4937418_T_SNP_+_Gly_155_Cys	CDS	SNP	non-synonym	OG0000972	glnG	glnG	NA	glnG	ATCC_25922	Escherichia coli	EC-SEN	6	TRD	DT permeabilizers	ALE	COG2204	signal transduction mechanisms
assembly_be2b8e1b9cee44dc_1	5027546	C	T	Ala	298	Val	ATCC_25922-hemC-C_5027546_T_SNP_+_Ala_298_Val	CDS	SNP	non-synonym	OG0001371	hemC	hemC	NA	hemC	ATCC_25922	Escherichia coli	EC-SEN	8	PMB	ST permeabilizers	ALE	COG0181	coenzyme transport and metabolism
assembly_be2b8e1b9cee44dc_1	5055769	T	C	Tyr	342	Cys	ATCC_25922-rep-T_5055769_C_SNP_-_Tyr_342_Cys	CDS	SNP	non-synonym	OG0000354	rep	rep	NA	rep	ATCC_25922	Escherichia coli	EC-SEN	10	SUO	ST non-permeabilizers	ALE	COG0210	replication, recombination and repair
59bde68ee8f44663_1	281998	G	T	Ser	330	*	ATCC_10031-pitA-G_281998_T_terminator_-_Ser_330_*	CDS	SNP	non-synonym	OG0000176	pitA	pitA;pitA_1;pitA_2	pitA;pitB-like	pitA	ATCC_10031	Klebsiella pneumoniae	KP-SEN	6	GEP	DT non-permeabilizers	ALE	COG0306	inorganic ion transport and metabolism
59bde68ee8f44663_1	1044294	G	C	Glu	18	Asp	ATCC_10031-GPCHHIHI_00987-G_1044294_C_SNP_+_Glu_18_Asp	hypothetical	SNP	non-synonym	OG0010547	GPCHHIHI_00987	GPCHHIHI_00987	NA	GPCHHIHI_00987	ATCC_10031	Klebsiella pneumoniae	KP-SEN	2	TRD	DT permeabilizers	ALE	NA	NA
59bde68ee8f44663_1	1044294	G	C	Glu	18	Asp	ATCC_10031-GPCHHIHI_00987-G_1044294_C_SNP_+_Glu_18_Asp	hypothetical	SNP	non-synonym	OG0010547	GPCHHIHI_00987	GPCHHIHI_00987	NA	GPCHHIHI_00987	ATCC_10031	Klebsiella pneumoniae	KP-SEN	9	SCH	DT permeabilizers	ALE	NA	NA
59bde68ee8f44663_1	1124478	T	G	Thr	377	Pro	ATCC_10031-ackA-T_1124478_G_SNP_-_Thr_377_Pro	CDS	SNP	non-synonym	OG0000182	ackA	ackA	tdcD;ackA-like	ackA	ATCC_10031	Klebsiella pneumoniae	KP-SEN	3	TRD	DT permeabilizers	ALE	COG0282	energy production and conversion
59bde68ee8f44663_1	1124478	T	G	Thr	377	Pro	ATCC_10031-ackA-T_1124478_G_SNP_-_Thr_377_Pro	CDS	SNP	non-synonym	OG0000182	ackA	ackA	tdcD;ackA-like	ackA	ATCC_10031	Klebsiella pneumoniae	KP-SEN	6	TRD	DT permeabilizers	ALE	COG0282	energy production and conversion
59bde68ee8f44663_1	1124784	C	T	Gly	275	Ser	ATCC_10031-ackA-C_1124784_T_SNP_-_Gly_275_Ser	CDS	SNP	non-synonym	OG0000182	ackA	ackA	tdcD;ackA-like	ackA	ATCC_10031	Klebsiella pneumoniae	KP-SEN	3	PMB	ST permeabilizers	ALE	COG0282	energy production and conversion
59bde68ee8f44663_1	1124784	C	T	Gly	275	Ser	ATCC_10031-ackA-C_1124784_T_SNP_-_Gly_275_Ser	CDS	SNP	non-synonym	OG0000182	ackA	ackA	tdcD;ackA-like	ackA	ATCC_10031	Klebsiella pneumoniae	KP-SEN	5	PMB	ST permeabilizers	ALE	COG0282	energy production and conversion
59bde68ee8f44663_1	1124967	C	T	Gly	214	Ser	ATCC_10031-ackA-C_1124967_T_SNP_-_Gly_214_Ser	CDS	SNP	non-synonym	OG0000182	ackA	ackA	tdcD;ackA-like	ackA	ATCC_10031	Klebsiella pneumoniae	KP-SEN	7	PMB	ST permeabilizers	ALE	COG0282	energy production and conversion
59bde68ee8f44663_1	1125567	A	G	Ser	14	Pro	ATCC_10031-ackA-A_1125567_G_SNP_-_Ser_14_Pro	CDS	SNP	non-synonym	OG0000182	ackA	ackA	tdcD;ackA-like	ackA	ATCC_10031	Klebsiella pneumoniae	KP-SEN	4	POL	DT permeabilizers	ALE	COG0282	energy production and conversion
59bde68ee8f44663_1	1203310	T	G	Asp	308	Glu	ATCC_10031-yejK-T_1203310_G_SNP_+_Asp_308_Glu	CDS	SNP	non-synonym	OG0000509	yejK	yejK	yejK-like	yejK	ATCC_10031	Klebsiella pneumoniae	KP-SEN	4	TRD	DT permeabilizers	ALE	COG3081	replication, recombination and repair
59bde68ee8f44663_1	1331503	C	T	Gln	452	*	ATCC_10031-GPCHHIHI_01247-C_1331503_T_terminator_+_Gln_452_*	hypothetical	SNP	non-synonym	OG0003375	GPCHHIHI_01247	asmA;GPCHHIHI_01247;OALCCENG_01750	asmA-like	asmA	ATCC_10031	Klebsiella pneumoniae	KP-SEN	1	PMB	ST permeabilizers	ALE	NA	NA
59bde68ee8f44663_1	1621629	G	T	Gly	272	Val	ATCC_10031-pckA_2-G_1621629_T_SNP_+_Gly_272_Val	CDS	SNP	non-synonym	OG0001464	pckA_2	pckA;pckA_2	pckA-like	pckA	ATCC_10031	Klebsiella pneumoniae	KP-SEN	5	PMB	ST permeabilizers	ALE	COG1866	energy production and conversion
59bde68ee8f44663_1	1850146	G	A	Ala	330	Val	ATCC_10031-rstB_1-G_1850146_A_SNP_-_Ala_330_Val	CDS	SNP	non-synonym	OG0002824	rstB_1	adeS;rstB_1;sasA_1	NA	adeS	ATCC_10031	Klebsiella pneumoniae	KP-SEN	7	PMB	ST permeabilizers	ALE	NA	NA
59bde68ee8f44663_1	1850689	C	T	Arg	149	Gln	ATCC_10031-rstB_1-C_1850689_T_SNP_-_Arg_149_Gln	CDS	SNP	non-synonym	OG0002824	rstB_1	adeS;rstB_1;sasA_1	NA	adeS	ATCC_10031	Klebsiella pneumoniae	KP-SEN	5	PMB	ST permeabilizers	ALE	NA	NA
59bde68ee8f44663_1	1851035	A	G	Tyr	34	His	ATCC_10031-rstB_1-A_1851035_G_SNP_-_Tyr_34_His	CDS	SNP	non-synonym	OG0002824	rstB_1	adeS;rstB_1;sasA_1	NA	adeS	ATCC_10031	Klebsiella pneumoniae	KP-SEN	2	PMB	ST permeabilizers	ALE	NA	NA
59bde68ee8f44663_1	1851582	T	A	Asp	85	Val	ATCC_10031-phoP_2-T_1851582_A_SNP_-_Asp_85_Val	CDS	SNP	non-synonym	OG0000456	phoP_2	adeR;phoP_2;srrA	NA	srrA	ATCC_10031	Klebsiella pneumoniae	KP-SEN	2	PMB	ST permeabilizers	ALE	COG0745	transcription;signal transduction mechanisms
59bde68ee8f44663_1	2042258	A	C	Leu	32	Arg	ATCC_10031-GPCHHIHI_01940-A_2042258_C_SNP_-_Leu_32_Arg	hypothetical	SNP	non-synonym	OG0002784	GPCHHIHI_01940	GPCHHIHI_01940;NDEONHPJ_01469	NA	NDEONHPJ_01469	ATCC_10031	Klebsiella pneumoniae	KP-SEN	6	GEP	DT non-permeabilizers	ALE	NA	NA
59bde68ee8f44663_1	2042264	C	T	Gly	30	Glu	ATCC_10031-GPCHHIHI_01940-C_2042264_T_SNP_-_Gly_30_Glu	hypothetical	SNP	non-synonym	OG0002784	GPCHHIHI_01940	GPCHHIHI_01940;NDEONHPJ_01469	NA	NDEONHPJ_01469	ATCC_10031	Klebsiella pneumoniae	KP-SEN	7	GEP	DT non-permeabilizers	ALE	NA	NA
59bde68ee8f44663_1	2042291	A	T	Ile	21	Asn	ATCC_10031-GPCHHIHI_01940-A_2042291_T_SNP_-_Ile_21_Asn	hypothetical	SNP	non-synonym	OG0002784	GPCHHIHI_01940	GPCHHIHI_01940;NDEONHPJ_01469	NA	NDEONHPJ_01469	ATCC_10031	Klebsiella pneumoniae	KP-SEN	6	GEP	DT non-permeabilizers	ALE	NA	NA
59bde68ee8f44663_1	2119841	T	C	Asp	67	Gly	ATCC_10031-ddc-T_2119841_C_SNP_-_Asp_67_Gly	CDS	SNP	non-synonym	OG0002745	ddc	ddc	NA	ddc	ATCC_10031	Klebsiella pneumoniae	KP-SEN	4	POL	DT permeabilizers	ALE	COG0076	amino acid transport and metabolism
59bde68ee8f44663_1	2224675	T	G	Ile	74	Ser	ATCC_10031-fucP_1-T_2224675_G_SNP_+_Ile_74_Ser	CDS	SNP	non-synonym	OG0002011	fucP_1	fucP_1	fucP-like	fucP	ATCC_10031	Klebsiella pneumoniae	KP-SEN	2	GEP	DT non-permeabilizers	ALE	COG0738	carbohydrate transport and metabolism
59bde68ee8f44663_1	2359503	T	G	Thr	249	Pro	ATCC_10031-mlc-T_2359503_G_SNP_-_Thr_249_Pro	CDS	SNP	non-synonym	OG0002532	mlc	mlc	mlc-like	mlc	ATCC_10031	Klebsiella pneumoniae	KP-SEN	6	TRD	DT permeabilizers	ALE	COG1940	carbohydrate transport and metabolism;transcription
59bde68ee8f44663_1	2592521	A	C	Val	43	Gly	ATCC_10031-lapB-A_2592521_C_SNP_-_Val_43_Gly	CDS	SNP	non-synonym	OG0003594	lapB	lapB;lapB_2	lapB-like	lapB	ATCC_10031	Klebsiella pneumoniae	KP-SEN	1	PMB	ST permeabilizers	ALE	COG2956	cell wall/membrane/envelope biogenesis
59bde68ee8f44663_1	2735533	G	A	Ser	92	Asn	ATCC_10031-phoP_3-G_2735533_A_SNP_+_Ser_92_Asn	CDS	SNP	non-synonym	OG0002162	phoP_3	phoP;phoP_3	phoP-like	phoP	ATCC_10031	Klebsiella pneumoniae	KP-SEN	2	PMB	ST permeabilizers	ALE	NA	NA
59bde68ee8f44663_1	2817945	A	T	Leu	130	*	ATCC_10031-betI_3-A_2817945_T_terminator_-_Leu_130_*	CDS	SNP	non-synonym	OG0001093	betI_3	betI_1;betI_3	NA	betI	ATCC_10031	Klebsiella pneumoniae	KP-SEN	1	ZOL	DT non-permeabilizers	FoR	NA	NA
59bde68ee8f44663_1	2961118	T	C	Lys	84	Glu	ATCC_10031-ihfB-T_2961118_C_SNP_-_Lys_84_Glu	CDS	SNP	non-synonym	OG0001038	ihfB	ihfB	ihfB-like	ihfB	ATCC_10031	Klebsiella pneumoniae	KP-SEN	7	TRD	DT permeabilizers	ALE	COG0776	replication, recombination and repair
59bde68ee8f44663_1	3117444	G	T	Gly	53	Val	ATCC_10031-basR-G_3117444_T_SNP_+_Gly_53_Val	CDS	SNP	non-synonym	OG0003909	basR	basR	basR-like	basR	ATCC_10031	Klebsiella pneumoniae	KP-SEN	3	SPR	ST permeabilizers	FoR	NA	NA
59bde68ee8f44663_1	3117600	T	A	Leu	105	Gln	ATCC_10031-basR-T_3117600_A_SNP_+_Leu_105_Gln	CDS	SNP	non-synonym	OG0003909	basR	basR	basR-like	basR	ATCC_10031	Klebsiella pneumoniae	KP-SEN	5	SCH	DT permeabilizers	ALE	NA	NA
59bde68ee8f44663_1	3117600	T	A	Leu	105	Gln	ATCC_10031-basR-T_3117600_A_SNP_+_Leu_105_Gln	CDS	SNP	non-synonym	OG0003909	basR	basR	basR-like	basR	ATCC_10031	Klebsiella pneumoniae	KP-SEN	1	SPR	ST permeabilizers	FoR	NA	NA
59bde68ee8f44663_1	3117600	T	A	Leu	105	Gln	ATCC_10031-basR-T_3117600_A_SNP_+_Leu_105_Gln	CDS	SNP	non-synonym	OG0003909	basR	basR	basR-like	basR	ATCC_10031	Klebsiella pneumoniae	KP-SEN	3	SPR	ST permeabilizers	FoR	NA	NA
59bde68ee8f44663_1	3117613	T	G	Asn	109	Lys	ATCC_10031-basR-T_3117613_G_SNP_+_Asn_109_Lys	CDS	SNP	non-synonym	OG0003909	basR	basR	basR-like	basR	ATCC_10031	Klebsiella pneumoniae	KP-SEN	3	SPR	ST permeabilizers	FoR	NA	NA
59bde68ee8f44663_1	3118869	G	A	Gly	303	Asp	ATCC_10031-basS-G_3118869_A_SNP_+_Gly_303_Asp	CDS	SNP	non-synonym	OG0001650	basS	basS;pmrB	pmrB-like	basS	ATCC_10031	Klebsiella pneumoniae	KP-SEN	1	PMB	ST permeabilizers	ALE	NA	NA
59bde68ee8f44663_1	3387155	C	T	Ala	17	Val	ATCC_10031-GPCHHIHI_03189-C_3387155_T_SNP_+_Ala_17_Val	hypothetical	SNP	non-synonym	OG0002819	GPCHHIHI_03189	GPCHHIHI_03189	NA	pred_YHGD-BM3R1	ATCC_10031	Klebsiella pneumoniae	KP-SEN	8	SCH	DT permeabilizers	ALE	NA	NA
59bde68ee8f44663_1	3387370	T	G	Trp	89	Gly	ATCC_10031-GPCHHIHI_03189-T_3387370_G_SNP_+_Trp_89_Gly	hypothetical	SNP	non-synonym	OG0002819	GPCHHIHI_03189	GPCHHIHI_03189	NA	pred_YHGD-BM3R1	ATCC_10031	Klebsiella pneumoniae	KP-SEN	6	GEP	DT non-permeabilizers	ALE	NA	NA
59bde68ee8f44663_1	3387392	G	A	Gly	96	Asp	ATCC_10031-GPCHHIHI_03189-G_3387392_A_SNP_+_Gly_96_Asp	hypothetical	SNP	non-synonym	OG0002819	GPCHHIHI_03189	GPCHHIHI_03189	NA	pred_YHGD-BM3R1	ATCC_10031	Klebsiella pneumoniae	KP-SEN	4	SCH	DT permeabilizers	ALE	NA	NA
59bde68ee8f44663_1	3387469	C	T	Gln	122	*	ATCC_10031-GPCHHIHI_03189-C_3387469_T_terminator_+_Gln_122_*	hypothetical	SNP	non-synonym	OG0002819	GPCHHIHI_03189	GPCHHIHI_03189	NA	pred_YHGD-BM3R1	ATCC_10031	Klebsiella pneumoniae	KP-SEN	2	GEP	DT non-permeabilizers	ALE	NA	NA
59bde68ee8f44663_1	3387469	C	T	Gln	122	*	ATCC_10031-GPCHHIHI_03189-C_3387469_T_terminator_+_Gln_122_*	hypothetical	SNP	non-synonym	OG0002819	GPCHHIHI_03189	GPCHHIHI_03189	NA	pred_YHGD-BM3R1	ATCC_10031	Klebsiella pneumoniae	KP-SEN	3	GEP	DT non-permeabilizers	ALE	NA	NA
59bde68ee8f44663_1	3387469	C	T	Gln	122	*	ATCC_10031-GPCHHIHI_03189-C_3387469_T_terminator_+_Gln_122_*	hypothetical	SNP	non-synonym	OG0002819	GPCHHIHI_03189	GPCHHIHI_03189	NA	pred_YHGD-BM3R1	ATCC_10031	Klebsiella pneumoniae	KP-SEN	7	GEP	DT non-permeabilizers	ALE	NA	NA
59bde68ee8f44663_1	3387469	C	T	Gln	122	*	ATCC_10031-GPCHHIHI_03189-C_3387469_T_terminator_+_Gln_122_*	hypothetical	SNP	non-synonym	OG0002819	GPCHHIHI_03189	GPCHHIHI_03189	NA	pred_YHGD-BM3R1	ATCC_10031	Klebsiella pneumoniae	KP-SEN	4	SCH	DT permeabilizers	ALE	NA	NA
59bde68ee8f44663_1	3652927	A	C	Thr	143	Pro	ATCC_10031-hemB_1-A_3652927_C_SNP_+_Thr_143_Pro	CDS	SNP	non-synonym	OG0000480	hemB_1	hemB_1	hemB-like	hemB	ATCC_10031	Klebsiella pneumoniae	KP-SEN	2	DOX	ST non-permeabilizers	FoR	COG0113	coenzyme transport and metabolism
59bde68ee8f44663_1	3826997	T	A	Gln	621	Leu	ATCC_10031-mrcB-T_3826997_A_SNP_-_Gln_621_Leu	CDS	SNP	non-synonym	OG0000891	mrcB	mrcB	mrcB-like	mrcB	ATCC_10031	Klebsiella pneumoniae	KP-SEN	6	TRD	DT permeabilizers	ALE	COG0744	cell wall/membrane/envelope biogenesis
59bde68ee8f44663_1	3964951	A	C	Thr	738	Pro	ATCC_10031-lptD-A_3964951_C_SNP_+_Thr_738_Pro	CDS	SNP	non-synonym	OG0001051	lptD	lptD	lptD-like	lptD	ATCC_10031	Klebsiella pneumoniae	KP-SEN	4	TRD	DT permeabilizers	ALE	COG1452	cell wall/membrane/envelope biogenesis
59bde68ee8f44663_1	4015022	T	G	Leu	181	Arg	ATCC_10031-rob_2-T_4015022_G_SNP_+_Leu_181_Arg	CDS	SNP	non-synonym	OG0000029	rob_2	marA_2;rob_2;soxS_3	marA;robA;soxS-like	soxS-like	ATCC_10031	Klebsiella pneumoniae	KP-SEN	5	SCH	DT permeabilizers	ALE	COG2207	transcription
59bde68ee8f44663_1	4212158	T	G	Leu	117	Arg	ATCC_10031-mprA-T_4212158_G_SNP_+_Leu_117_Arg	CDS	SNP	non-synonym	OG0003249	mprA	emrR;mprA;mprA_2	emrR-like	mprA	ATCC_10031	Klebsiella pneumoniae	KP-SEN	8	POL	DT permeabilizers	ALE	COG1846	transcription
59bde68ee8f44663_1	4212158	T	G	Leu	117	Arg	ATCC_10031-mprA-T_4212158_G_SNP_+_Leu_117_Arg	CDS	SNP	non-synonym	OG0003249	mprA	emrR;mprA;mprA_2	emrR-like	mprA	ATCC_10031	Klebsiella pneumoniae	KP-SEN	1	SCH	DT permeabilizers	ALE	COG1846	transcription
59bde68ee8f44663_1	4271330	C	A	Ser	16	Tyr	ATCC_10031-sasA_3-C_4271330_A_SNP_+_Ser_16_Tyr	CDS	SNP	non-synonym	OG0000147	sasA_3	sasA_3	cusS-like	sasA_3	ATCC_10031	Klebsiella pneumoniae	KP-SEN	8	POL	DT permeabilizers	ALE	COG0642	signal transduction mechanisms
59bde68ee8f44663_1	4271330	C	A	Ser	16	Tyr	ATCC_10031-sasA_3-C_4271330_A_SNP_+_Ser_16_Tyr	CDS	SNP	non-synonym	OG0000147	sasA_3	sasA_3	cusS-like	sasA_3	ATCC_10031	Klebsiella pneumoniae	KP-SEN	1	SCH	DT permeabilizers	ALE	COG0642	signal transduction mechanisms
59bde68ee8f44663_1	4271833	T	C	Ser	184	Pro	ATCC_10031-sasA_3-T_4271833_C_SNP_+_Ser_184_Pro	CDS	SNP	non-synonym	OG0000147	sasA_3	sasA_3	cusS-like	sasA_3	ATCC_10031	Klebsiella pneumoniae	KP-SEN	2	TRD	DT permeabilizers	ALE	COG0642	signal transduction mechanisms
59bde68ee8f44663_1	4271833	T	C	Ser	184	Pro	ATCC_10031-sasA_3-T_4271833_C_SNP_+_Ser_184_Pro	CDS	SNP	non-synonym	OG0000147	sasA_3	sasA_3	cusS-like	sasA_3	ATCC_10031	Klebsiella pneumoniae	KP-SEN	9	SCH	DT permeabilizers	ALE	COG0642	signal transduction mechanisms
59bde68ee8f44663_1	4398969	A	G	Glu	276	Gly	ATCC_10031-GPCHHIHI_04145-A_4398969_G_SNP_+_Glu_276_Gly	hypothetical	SNP	non-synonym	OG0002617	GPCHHIHI_04145	GPCHHIHI_04145	NA	pred_LGRD	ATCC_10031	Klebsiella pneumoniae	KP-SEN	4	TRD	DT permeabilizers	ALE	NA	NA
59bde68ee8f44663_1	4960938	A	C	Ile	943	Ser	ATCC_10031-GPCHHIHI_04691-A_4960938_C_SNP_-_Ile_943_Ser	hypothetical	SNP	non-synonym	OG0001968	GPCHHIHI_04691	GPCHHIHI_04691	yhdP-like	yhdP	ATCC_10031	Klebsiella pneumoniae	KP-SEN	4	SCH	DT permeabilizers	ALE	NA	NA
59bde68ee8f44663_1	5001610	G	A	Arg	31	Cys	ATCC_10031-hemE-G_5001610_A_SNP_-_Arg_31_Cys	CDS	SNP	non-synonym	OG0000864	hemE	hemE	hemE-like	hemE	ATCC_10031	Klebsiella pneumoniae	KP-SEN	2	DOX	ST non-permeabilizers	FoR	COG0407	coenzyme transport and metabolism
59bde68ee8f44663_1	5013318	A	C	Ile	1357	Ser	ATCC_10031-rpoC-A_5013318_C_SNP_-_Ile_1357_Ser	CDS	SNP	non-synonym	OG0001362	rpoC	rpoC	rpoC-like	rpoC	ATCC_10031	Klebsiella pneumoniae	KP-SEN	2	GEP	DT non-permeabilizers	ALE	COG0086	transcription
59bde68ee8f44663_1	5013406	T	C	Thr	1328	Ala	ATCC_10031-rpoC-T_5013406_C_SNP_-_Thr_1328_Ala	CDS	SNP	non-synonym	OG0001362	rpoC	rpoC	rpoC-like	rpoC	ATCC_10031	Klebsiella pneumoniae	KP-SEN	6	GEP	DT non-permeabilizers	ALE	COG0086	transcription
59bde68ee8f44663_1	5016411	G	A	Ser	326	Phe	ATCC_10031-rpoC-G_5016411_A_SNP_-_Ser_326_Phe	CDS	SNP	non-synonym	OG0001362	rpoC	rpoC	rpoC-like	rpoC	ATCC_10031	Klebsiella pneumoniae	KP-SEN	7	TRD	DT permeabilizers	ALE	COG0086	transcription
59bde68ee8f44663_1	5017516	A	T	Leu	1326	Gln	ATCC_10031-rpoB-A_5017516_T_SNP_-_Leu_1326_Gln	CDS	SNP	non-synonym	OG0001363	rpoB	rpoB	rpoB-like	rpoB	ATCC_10031	Klebsiella pneumoniae	KP-SEN	4	TRD	DT permeabilizers	ALE	NA	NA
59bde68ee8f44663_1	5017723	T	A	Gln	1257	Leu	ATCC_10031-rpoB-T_5017723_A_SNP_-_Gln_1257_Leu	CDS	SNP	non-synonym	OG0001363	rpoB	rpoB	rpoB-like	rpoB	ATCC_10031	Klebsiella pneumoniae	KP-SEN	3	GEP	DT non-permeabilizers	ALE	NA	NA
59bde68ee8f44663_1	5017723	T	A	Gln	1257	Leu	ATCC_10031-rpoB-T_5017723_A_SNP_-_Gln_1257_Leu	CDS	SNP	non-synonym	OG0001363	rpoB	rpoB	rpoB-like	rpoB	ATCC_10031	Klebsiella pneumoniae	KP-SEN	7	GEP	DT non-permeabilizers	ALE	NA	NA
f8f3c9043cab418e_1	112730	A	T	Leu	20	Gln	ATCC_700603-gmk-A_112730_T_SNP_-_Leu_20_Gln	CDS	SNP	non-synonym	OG0000626	gmk	gmk	gmk-like	gmk	ATCC_700603	Klebsiella pneumoniae	KP-MDR	10	MER	ST non-permeabilizers	ALE	COG0194	nucleotide transport and metabolism
f8f3c9043cab418e_1	136232	T	A	Gln	94	Leu	ATCC_700603-rfaC-T_136232_A_SNP_-_Gln_94_Leu	CDS	SNP	non-synonym	OG0001923	rfaC	rfaC	rfaC-like	rfaC	ATCC_700603	Klebsiella pneumoniae	KP-MDR	6	POL	DT permeabilizers	ALE	COG0859	cell wall/membrane/envelope biogenesis
f8f3c9043cab418e_1	137687	G	A	Gln	277	*	ATCC_700603-hldD-G_137687_A_terminator_-_Gln_277_*	CDS	SNP	non-synonym	OG0001925	hldD	hldD	rfaD-like	hldD	ATCC_700603	Klebsiella pneumoniae	KP-MDR	8	POL	DT permeabilizers	ALE	COG0451	cell wall/membrane/envelope biogenesis
f8f3c9043cab418e_1	137995	C	A	Arg	174	Leu	ATCC_700603-hldD-C_137995_A_SNP_-_Arg_174_Leu	CDS	SNP	non-synonym	OG0001925	hldD	hldD	rfaD-like	hldD	ATCC_700603	Klebsiella pneumoniae	KP-MDR	2	POL	DT permeabilizers	ALE	COG0451	cell wall/membrane/envelope biogenesis
f8f3c9043cab418e_1	352781	T	G	Thr	430	Pro	ATCC_700603-malT_1-T_352781_G_SNP_-_Thr_430_Pro	CDS	SNP	non-synonym	OG0003119	malT_1	malT;malT_1	malT-like	malT	ATCC_700603	Klebsiella pneumoniae	KP-MDR	8	MER	ST non-permeabilizers	ALE	COG2909	transcription
f8f3c9043cab418e_1	1582388	C	T	Gln	172	*	ATCC_700603-ompC-C_1582388_T_terminator_+_Gln_172_*	CDS	SNP	non-synonym	OG0000019	ompC	ompC;ompF	ompC;ompF;ompN;phoE-like	ompC	ATCC_700603	Klebsiella pneumoniae	KP-MDR	7	MER	ST non-permeabilizers	ALE	COG3203	cell wall/membrane/envelope biogenesis
f8f3c9043cab418e_1	1582445	C	T	Gln	191	*	ATCC_700603-ompC-C_1582445_T_terminator_+_Gln_191_*	CDS	SNP	non-synonym	OG0000019	ompC	ompC;ompF	ompC;ompF;ompN;phoE-like	ompC	ATCC_700603	Klebsiella pneumoniae	KP-MDR	10	MER	ST non-permeabilizers	ALE	COG3203	cell wall/membrane/envelope biogenesis
f8f3c9043cab418e_1	1749596	G	T	Gly	293	Cys	ATCC_700603-mshA_2-G_1749596_T_SNP_+_Gly_293_Cys	CDS	SNP	non-synonym	OG0010764	mshA_2	mshA_2	NA	mshA	ATCC_700603	Klebsiella pneumoniae	KP-MDR	4	POL	DT permeabilizers	ALE	NA	NA
f8f3c9043cab418e_1	2070894	T	A	Asp	54	Val	ATCC_700603-narL-T_2070894_A_SNP_-_Asp_54_Val	CDS	SNP	non-synonym	OG0000138	narL	exaE;narL	narL-like	exaE	ATCC_700603	Klebsiella pneumoniae	KP-MDR	8	MER	ST non-permeabilizers	ALE	COG2197	transcription;signal transduction mechanisms
f8f3c9043cab418e_1	2331126	C	A	Lys	170	Asn	ATCC_700603-rsxE-C_2331126_A_SNP_-_Lys_170_Asn	CDS	SNP	non-synonym	OG0002123	rsxE	rsxE	rsxE-like	rsxE	ATCC_700603	Klebsiella pneumoniae	KP-MDR	7	MER	ST non-permeabilizers	ALE	COG4660	energy production and conversion
f8f3c9043cab418e_1	4157535	G	A	Ala	38	Thr	ATCC_700603-livF_6-G_4157535_A_SNP_+_Ala_38_Thr	CDS	SNP	non-synonym	OG0006647	livF_6	livF_6	NA	livF	ATCC_700603	Klebsiella pneumoniae	KP-MDR	8	MER	ST non-permeabilizers	ALE	COG0410	amino acid transport and metabolism
f8f3c9043cab418e_1	4245875	A	C	Ile	174	Ser	ATCC_700603-gmhA-A_4245875_C_SNP_-_Ile_174_Ser	CDS	SNP	non-synonym	OG0003802	gmhA	gmhA	lpcA-like	gmhA	ATCC_700603	Klebsiella pneumoniae	KP-MDR	9	POL	DT permeabilizers	ALE	COG0279	carbohydrate transport and metabolism
f8f3c9043cab418e_1	4715801	T	G	Thr	206	Pro	ATCC_700603-lptF-T_4715801_G_SNP_-_Thr_206_Pro	CDS	SNP	non-synonym	OG0001390	lptF	lptF	lptF-like	lptF	ATCC_700603	Klebsiella pneumoniae	KP-MDR	2	POL	DT permeabilizers	ALE	COG0795	cell wall/membrane/envelope biogenesis;cell motility
f8f3c9043cab418e_1	4955258	C	T	Arg	269	Cys	ATCC_700603-plsB-C_4955258_T_SNP_+_Arg_269_Cys	CDS	SNP	non-synonym	OG0000651	plsB	plsB	plsB-like	plsB	ATCC_700603	Klebsiella pneumoniae	KP-MDR	4	POL	DT permeabilizers	ALE	COG2937	lipid transport and metabolism
f8f3c9043cab418e_1	4961142	A	G	Val	296	Ala	ATCC_700603-malK_3-A_4961142_G_SNP_-_Val_296_Ala	CDS	SNP	non-synonym	OG0001512	malK_3	malK_1;malK_3	malK-like	malK	ATCC_700603	Klebsiella pneumoniae	KP-MDR	7	MER	ST non-permeabilizers	ALE	COG3839	carbohydrate transport and metabolism
f8f3c9043cab418e_1	5172962	G	A	Glu	91	Lys	ATCC_700603-cpxA-G_5172962_A_SNP_+_Glu_91_Lys	CDS	SNP	non-synonym	OG0003952	cpxA	cpxA	cpxA-like	cpxA	ATCC_700603	Klebsiella pneumoniae	KP-MDR	8	MER	ST non-permeabilizers	ALE	NA	NA
f8f3c9043cab418e_2	81395	C	T	Ala	258	Val	ATCC_700603-INJBCNFE_05084-C_81395_T_SNP_+_Ala_258_Val	CDS	SNP	non-synonym	OG0000096	INJBCNFE_05084	INJBCNFE_05084;INJBCNFE_05100	NA	pred_TNPA	ATCC_700603	Klebsiella pneumoniae	KP-MDR	2	POL	DT permeabilizers	ALE	COG3039	mobilome: prophages, transposons
f8f3c9043cab418e_2	81395	C	T	Ala	258	Val	ATCC_700603-INJBCNFE_05084-C_81395_T_SNP_+_Ala_258_Val	CDS	SNP	non-synonym	OG0000096	INJBCNFE_05084	INJBCNFE_05084;INJBCNFE_05100	NA	pred_TNPA	ATCC_700603	Klebsiella pneumoniae	KP-MDR	4	POL	DT permeabilizers	ALE	COG3039	mobilome: prophages, transposons
f8f3c9043cab418e_2	81395	C	T	Ala	258	Val	ATCC_700603-INJBCNFE_05084-C_81395_T_SNP_+_Ala_258_Val	CDS	SNP	non-synonym	OG0000096	INJBCNFE_05084	INJBCNFE_05084;INJBCNFE_05100	NA	pred_TNPA	ATCC_700603	Klebsiella pneumoniae	KP-MDR	6	POL	DT permeabilizers	ALE	COG3039	mobilome: prophages, transposons
f8f3c9043cab418e_2	81395	C	T	Ala	258	Val	ATCC_700603-INJBCNFE_05084-C_81395_T_SNP_+_Ala_258_Val	CDS	SNP	non-synonym	OG0000096	INJBCNFE_05084	INJBCNFE_05084;INJBCNFE_05100	NA	pred_TNPA	ATCC_700603	Klebsiella pneumoniae	KP-MDR	8	POL	DT permeabilizers	ALE	COG3039	mobilome: prophages, transposons
f8f3c9043cab418e_3	76794	T	C	Phe	71	Leu	ATCC_700603-INJBCNFE_05259-T_76794_C_SNP_+_Phe_71_Leu	hypothetical	SNP	non-synonym	OG0010982	INJBCNFE_05259	INJBCNFE_05259	NA	INJBCNFE_05259	ATCC_700603	Klebsiella pneumoniae	KP-MDR	7	MER	ST non-permeabilizers	ALE	NA	NA
071a82bb90b94c6f_1	5217	T	A	Ile	475	Asn	ATCC_17978-gyrB-T_5217_A_SNP_+_Ile_475_Asn	CDS	SNP	non-synonym	OG0000535	gyrB	gyrB	gyrB-like	gyrB	ATCC_17978	Acinetobacter baumannii	AB-SEN	10	MOX	DT non-permeabilizers	ALE	COG0187	replication, recombination and repair
071a82bb90b94c6f_1	12790	C	T	Pro	136	Leu	ATCC_17978-NDEONHPJ_00010-C_12790_T_SNP_+_Pro_136_Leu	hypothetical	SNP	non-synonym	OG0004281	NDEONHPJ_00010	NDEONHPJ_00010	NA	pred_ADET-ADET1	ATCC_17978	Acinetobacter baumannii	AB-SEN	4	PMB	ST permeabilizers	ALE	NA	NA
071a82bb90b94c6f_1	33144	A	G	Lys	349	Glu	ATCC_17978-NDEONHPJ_00027-A_33144_G_SNP_+_Lys_349_Glu	hypothetical	SNP	non-synonym	OG0004824	NDEONHPJ_00027	NDEONHPJ_00027	NA	NDEONHPJ_00027	ATCC_17978	Acinetobacter baumannii	AB-SEN	1	POL	DT permeabilizers	ALE	NA	NA
071a82bb90b94c6f_1	113171	A	G	Glu	215	Gly	ATCC_17978-psd-A_113171_G_SNP_+_Glu_215_Gly	CDS	SNP	non-synonym	OG0000564	psd	psd	psd-like	psd	ATCC_17978	Acinetobacter baumannii	AB-SEN	6	SCH	DT permeabilizers	ALE	COG0688	lipid transport and metabolism
071a82bb90b94c6f_1	138812	T	A	Tyr	202	Asn	ATCC_17978-parE-T_138812_A_SNP_+_Tyr_202_Asn	CDS	SNP	non-synonym	OG0000571	parE	parE	parE-like	parE	ATCC_17978	Acinetobacter baumannii	AB-SEN	4	MOX	DT non-permeabilizers	ALE	COG0187	replication, recombination and repair
071a82bb90b94c6f_1	139538	A	T	Ile	444	Phe	ATCC_17978-parE-A_139538_T_SNP_+_Ile_444_Phe	CDS	SNP	non-synonym	OG0000571	parE	parE	parE-like	parE	ATCC_17978	Acinetobacter baumannii	AB-SEN	2	MOX	DT non-permeabilizers	ALE	COG0187	replication, recombination and repair
071a82bb90b94c6f_1	317132	C	T	Arg	275	His	ATCC_17978-mrcA-C_317132_T_SNP_-_Arg_275_His	CDS	SNP	non-synonym	OG0000616	mrcA	mrcA;ponA	mrcA-like	mrcA	ATCC_17978	Acinetobacter baumannii	AB-SEN	3	POL	DT permeabilizers	ALE	COG5009	cell wall/membrane/envelope biogenesis
071a82bb90b94c6f_1	340806	C	T	Asp	441	Asn	ATCC_17978-spoT-C_340806_T_SNP_-_Asp_441_Asn	CDS	SNP	non-synonym	OG0001919	spoT	spoT	NA	spoT	ATCC_17978	Acinetobacter baumannii	AB-SEN	1	PMB	ST permeabilizers	ALE	COG0317	transcription;signal transduction mechanisms
071a82bb90b94c6f_1	443460	G	A	Met	225	Ile	ATCC_17978-rplB-G_443460_A_SNP_+_Met_225_Ile	CDS	SNP	non-synonym	OG0000659	rplB	rplB	rplB-like	rplB	ATCC_17978	Acinetobacter baumannii	AB-SEN	4	SCH	DT permeabilizers	ALE	COG0090	translation, ribosomal structure and biogenesis
071a82bb90b94c6f_1	448516	C	T	Arg	11	Cys	ATCC_17978-rplR-C_448516_T_SNP_+_Arg_11_Cys	CDS	SNP	non-synonym	OG0001531	rplR	rplR	rplR-like	rplR	ATCC_17978	Acinetobacter baumannii	AB-SEN	1	POL	DT permeabilizers	ALE	COG0256	translation, ribosomal structure and biogenesis
071a82bb90b94c6f_1	448516	C	T	Arg	11	Cys	ATCC_17978-rplR-C_448516_T_SNP_+_Arg_11_Cys	CDS	SNP	non-synonym	OG0001531	rplR	rplR	rplR-like	rplR	ATCC_17978	Acinetobacter baumannii	AB-SEN	9	POL	DT permeabilizers	ALE	COG0256	translation, ribosomal structure and biogenesis
071a82bb90b94c6f_1	453197	G	A	Ser	69	Asn	ATCC_17978-rpoA-G_453197_A_SNP_+_Ser_69_Asn	CDS	SNP	non-synonym	OG0000678	rpoA	rpoA	rpoA-like	rpoA	ATCC_17978	Acinetobacter baumannii	AB-SEN	6	PMB	ST permeabilizers	ALE	NA	NA
071a82bb90b94c6f_1	455334	T	A	Leu	253	*	ATCC_17978-mymA-T_455334_A_terminator_+_Leu_253_*	CDS	SNP	non-synonym	OG0001699	mymA	mymA	NA	mymA	ATCC_17978	Acinetobacter baumannii	AB-SEN	2	POL	DT permeabilizers	ALE	COG2072	inorganic ion transport and metabolism
071a82bb90b94c6f_1	455334	T	A	Leu	253	*	ATCC_17978-mymA-T_455334_A_terminator_+_Leu_253_*	CDS	SNP	non-synonym	OG0001699	mymA	mymA	NA	mymA	ATCC_17978	Acinetobacter baumannii	AB-SEN	3	POL	DT permeabilizers	ALE	COG2072	inorganic ion transport and metabolism
071a82bb90b94c6f_1	455334	T	A	Leu	253	*	ATCC_17978-mymA-T_455334_A_terminator_+_Leu_253_*	CDS	SNP	non-synonym	OG0001699	mymA	mymA	NA	mymA	ATCC_17978	Acinetobacter baumannii	AB-SEN	6	POL	DT permeabilizers	ALE	COG2072	inorganic ion transport and metabolism
071a82bb90b94c6f_1	568622	C	G	Leu	551	Val	ATCC_17978-cusA-C_568622_G_SNP_+_Leu_551_Val	CDS	SNP	non-synonym	OG0000143	cusA	cusA	cusA-like	cusA	ATCC_17978	Acinetobacter baumannii	AB-SEN	2	MOX	DT non-permeabilizers	ALE	COG3696	inorganic ion transport and metabolism
071a82bb90b94c6f_1	629510	T	A	Asp	411	Val	ATCC_17978-dmdC_2-T_629510_A_SNP_-_Asp_411_Val	CDS	SNP	non-synonym	OG0000034	dmdC_2	dmdC_1;dmdC_2;dmdC_7	NA	dmdC	ATCC_17978	Acinetobacter baumannii	AB-SEN	7	MOX	DT non-permeabilizers	ALE	COG1960	lipid transport and metabolism
071a82bb90b94c6f_1	662109	G	T	Cys	298	Phe	ATCC_17978-NDEONHPJ_00642-G_662109_T_SNP_+_Cys_298_Phe	hypothetical	SNP	non-synonym	OG0004970	NDEONHPJ_00642	NDEONHPJ_00642	NA	NDEONHPJ_00642	ATCC_17978	Acinetobacter baumannii	AB-SEN	3	ERA	ST non-permeabilizers	FoR	NA	NA
071a82bb90b94c6f_1	745815	A	T	Lys	218	Ile	ATCC_17978-mreB-A_745815_T_SNP_+_Lys_218_Ile	CDS	SNP	non-synonym	OG0000748	mreB	mreB	mreB-like	mreB	ATCC_17978	Acinetobacter baumannii	AB-SEN	6	POL	DT permeabilizers	ALE	COG1077	cell cycle control, cell division, chromosome partitioning;cytoskeleton
071a82bb90b94c6f_1	796563	G	A	His	141	Tyr	ATCC_17978-NDEONHPJ_00767-G_796563_A_SNP_-_His_141_Tyr	hypothetical	SNP	non-synonym	OG0004995	NDEONHPJ_00767	NDEONHPJ_00767	NA	NDEONHPJ_00767	ATCC_17978	Acinetobacter baumannii	AB-SEN	10	MOX	DT non-permeabilizers	ALE	NA	NA
071a82bb90b94c6f_1	796563	G	A	His	141	Tyr	ATCC_17978-NDEONHPJ_00767-G_796563_A_SNP_-_His_141_Tyr	hypothetical	SNP	non-synonym	OG0004995	NDEONHPJ_00767	NDEONHPJ_00767	NA	NDEONHPJ_00767	ATCC_17978	Acinetobacter baumannii	AB-SEN	8	MOX	DT non-permeabilizers	ALE	NA	NA
071a82bb90b94c6f_1	812656	A	G	Leu	512	Pro	ATCC_17978-rpoD-A_812656_G_SNP_-_Leu_512_Pro	CDS	SNP	non-synonym	OG0000767	rpoD	rpoD	rpoD-like	rpoD	ATCC_17978	Acinetobacter baumannii	AB-SEN	10	SCH	DT permeabilizers	ALE	COG0568	transcription
071a82bb90b94c6f_1	929939	T	G	Ser	81	Ala	ATCC_17978-gyrA-T_929939_G_SNP_+_Ser_81_Ala	CDS	SNP	non-synonym	OG0000801	gyrA	gyrA	gyrA-like	gyrA	ATCC_17978	Acinetobacter baumannii	AB-SEN	2	MOX	DT non-permeabilizers	ALE	COG0188	replication, recombination and repair
071a82bb90b94c6f_1	929940	C	T	Ser	81	Leu	ATCC_17978-gyrA-C_929940_T_SNP_+_Ser_81_Leu	CDS	SNP	non-synonym	OG0000801	gyrA	gyrA	gyrA-like	gyrA	ATCC_17978	Acinetobacter baumannii	AB-SEN	4	MOX	DT non-permeabilizers	ALE	COG0188	replication, recombination and repair
071a82bb90b94c6f_1	930185	A	T	Asn	163	Tyr	ATCC_17978-gyrA-A_930185_T_SNP_+_Asn_163_Tyr	CDS	SNP	non-synonym	OG0000801	gyrA	gyrA	gyrA-like	gyrA	ATCC_17978	Acinetobacter baumannii	AB-SEN	7	MOX	DT non-permeabilizers	ALE	COG0188	replication, recombination and repair
071a82bb90b94c6f_1	931076	G	A	Ala	460	Thr	ATCC_17978-gyrA-G_931076_A_SNP_+_Ala_460_Thr	CDS	SNP	non-synonym	OG0000801	gyrA	gyrA	gyrA-like	gyrA	ATCC_17978	Acinetobacter baumannii	AB-SEN	8	MOX	DT non-permeabilizers	ALE	COG0188	replication, recombination and repair
071a82bb90b94c6f_1	931077	C	T	Ala	460	Val	ATCC_17978-gyrA-C_931077_T_SNP_+_Ala_460_Val	CDS	SNP	non-synonym	OG0000801	gyrA	gyrA	gyrA-like	gyrA	ATCC_17978	Acinetobacter baumannii	AB-SEN	7	MOX	DT non-permeabilizers	ALE	COG0188	replication, recombination and repair
071a82bb90b94c6f_1	1144321	C	T	Ala	135	Thr	ATCC_17978-yjdF-C_1144321_T_SNP_-_Ala_135_Thr	CDS	SNP	non-synonym	OG0002364	yjdF	yjdF	yjdF-like	yjdF	ATCC_17978	Acinetobacter baumannii	AB-SEN	1	POL	DT permeabilizers	ALE	COG3647	function unknown
071a82bb90b94c6f_1	1387831	A	C	Leu	19	Arg	ATCC_17978-NDEONHPJ_01302-A_1387831_C_SNP_-_Leu_19_Arg	hypothetical	SNP	non-synonym	OG0005092	NDEONHPJ_01302	NDEONHPJ_01302	NA	NDEONHPJ_01302	ATCC_17978	Acinetobacter baumannii	AB-SEN	9	PMB	ST permeabilizers	ALE	NA	NA
071a82bb90b94c6f_1	1442025	C	A	Gly	751	*	ATCC_17978-ppsA-C_1442025_A_terminator_-_Gly_751_*	CDS	SNP	non-synonym	OG0000927	ppsA	ppsA	ppsA-like	ppsA	ATCC_17978	Acinetobacter baumannii	AB-SEN	4	SCH	DT permeabilizers	ALE	COG0574	carbohydrate transport and metabolism
071a82bb90b94c6f_1	1486957	C	T	Arg	1326	Cys	ATCC_17978-NDEONHPJ_01390-C_1486957_T_SNP_+_Arg_1326_Cys	hypothetical	SNP	non-synonym	OG0000942	NDEONHPJ_01390	NDEONHPJ_01390	tamB-like	tamB	ATCC_17978	Acinetobacter baumannii	AB-SEN	1	POL	DT permeabilizers	ALE	COG2911	cell wall/membrane/envelope biogenesis
071a82bb90b94c6f_1	1495003	C	G	Ala	97	Gly	ATCC_17978-NDEONHPJ_01397-C_1495003_G_SNP_+_Ala_97_Gly	hypothetical	SNP	non-synonym	OG0005115	NDEONHPJ_01397	NDEONHPJ_01397	NA	NDEONHPJ_01397	ATCC_17978	Acinetobacter baumannii	AB-SEN	2	MOX	DT non-permeabilizers	ALE	NA	NA
071a82bb90b94c6f_1	1677439	A	T	Leu	37	*	ATCC_17978-NDEONHPJ_01590-A_1677439_T_terminator_-_Leu_37_*	hypothetical	SNP	non-synonym	OG0005173	NDEONHPJ_01590	adeN;NDEONHPJ_01590	NA	adeN	ATCC_17978	Acinetobacter baumannii	AB-SEN	7	MOX	DT non-permeabilizers	ALE	NA	NA
071a82bb90b94c6f_1	1691116	G	T	Gly	122	Val	ATCC_17978-lpxD-G_1691116_T_SNP_+_Gly_122_Val	CDS	SNP	non-synonym	OG0000981	lpxD	lpxD;lpxD_2	lpxD-like	lpxD	ATCC_17978	Acinetobacter baumannii	AB-SEN	3	POL	DT permeabilizers	ALE	COG1044	cell wall/membrane/envelope biogenesis
071a82bb90b94c6f_1	1692477	G	T	Gly	56	Val	ATCC_17978-lpxA-G_1692477_T_SNP_+_Gly_56_Val	CDS	SNP	non-synonym	OG0000983	lpxA	lpxA	lpxA-like	lpxA	ATCC_17978	Acinetobacter baumannii	AB-SEN	9	PMB	ST permeabilizers	ALE	COG1043	cell wall/membrane/envelope biogenesis
071a82bb90b94c6f_1	1692548	G	T	Glu	80	*	ATCC_17978-lpxA-G_1692548_T_terminator_+_Glu_80_*	CDS	SNP	non-synonym	OG0000983	lpxA	lpxA	lpxA-like	lpxA	ATCC_17978	Acinetobacter baumannii	AB-SEN	1	PMB	ST permeabilizers	ALE	COG1043	cell wall/membrane/envelope biogenesis
071a82bb90b94c6f_1	1692585	G	T	Arg	92	Leu	ATCC_17978-lpxA-G_1692585_T_SNP_+_Arg_92_Leu	CDS	SNP	non-synonym	OG0000983	lpxA	lpxA	lpxA-like	lpxA	ATCC_17978	Acinetobacter baumannii	AB-SEN	4	PMB	ST permeabilizers	ALE	COG1043	cell wall/membrane/envelope biogenesis
071a82bb90b94c6f_1	1693068	T	A	Leu	253	His	ATCC_17978-lpxA-T_1693068_A_SNP_+_Leu_253_His	CDS	SNP	non-synonym	OG0000983	lpxA	lpxA	lpxA-like	lpxA	ATCC_17978	Acinetobacter baumannii	AB-SEN	2	POL	DT permeabilizers	ALE	COG1043	cell wall/membrane/envelope biogenesis
071a82bb90b94c6f_1	1700006	T	A	Asn	65	Lys	ATCC_17978-kynU-T_1700006_A_SNP_+_Asn_65_Lys	CDS	SNP	non-synonym	OG0004325	kynU	kynU	NA	kynU	ATCC_17978	Acinetobacter baumannii	AB-SEN	8	MOX	DT non-permeabilizers	ALE	NA	NA
071a82bb90b94c6f_1	1746228	T	A	Cys	23	*	ATCC_17978-NDEONHPJ_01658-T_1746228_A_terminator_+_Cys_23_*	CDS	SNP	non-synonym	OG0001770	NDEONHPJ_01658	gene-pgaptmp_001110;NDEONHPJ_01658;pgaptmp_001110	pldA-like	pldA	ATCC_17978	Acinetobacter baumannii	AB-SEN	4	PMB	ST permeabilizers	ALE	COG2829	cell wall/membrane/envelope biogenesis
071a82bb90b94c6f_1	1746748	T	C	Trp	197	Arg	ATCC_17978-NDEONHPJ_01658-T_1746748_C_SNP_+_Trp_197_Arg	CDS	SNP	non-synonym	OG0001770	NDEONHPJ_01658	gene-pgaptmp_001110;NDEONHPJ_01658;pgaptmp_001110	pldA-like	pldA	ATCC_17978	Acinetobacter baumannii	AB-SEN	2	POL	DT permeabilizers	ALE	COG2829	cell wall/membrane/envelope biogenesis
071a82bb90b94c6f_1	1746748	T	C	Trp	197	Arg	ATCC_17978-NDEONHPJ_01658-T_1746748_C_SNP_+_Trp_197_Arg	CDS	SNP	non-synonym	OG0001770	NDEONHPJ_01658	gene-pgaptmp_001110;NDEONHPJ_01658;pgaptmp_001110	pldA-like	pldA	ATCC_17978	Acinetobacter baumannii	AB-SEN	6	POL	DT permeabilizers	ALE	COG2829	cell wall/membrane/envelope biogenesis
071a82bb90b94c6f_1	1746763	C	T	Gln	202	*	ATCC_17978-NDEONHPJ_01658-C_1746763_T_terminator_+_Gln_202_*	CDS	SNP	non-synonym	OG0001770	NDEONHPJ_01658	gene-pgaptmp_001110;NDEONHPJ_01658;pgaptmp_001110	pldA-like	pldA	ATCC_17978	Acinetobacter baumannii	AB-SEN	9	POL	DT permeabilizers	ALE	COG2829	cell wall/membrane/envelope biogenesis
071a82bb90b94c6f_1	1747084	A	C	Thr	309	Pro	ATCC_17978-NDEONHPJ_01658-A_1747084_C_SNP_+_Thr_309_Pro	CDS	SNP	non-synonym	OG0001770	NDEONHPJ_01658	gene-pgaptmp_001110;NDEONHPJ_01658;pgaptmp_001110	pldA-like	pldA	ATCC_17978	Acinetobacter baumannii	AB-SEN	6	PMB	ST permeabilizers	ALE	COG2829	cell wall/membrane/envelope biogenesis
071a82bb90b94c6f_1	1928453	A	T	Leu	205	His	ATCC_17978-sasA_1-A_1928453_T_SNP_-_Leu_205_His	CDS	SNP	non-synonym	OG0002824	sasA_1	adeS;rstB_1;sasA_1	NA	adeS	ATCC_17978	Acinetobacter baumannii	AB-SEN	10	SCH	DT permeabilizers	ALE	NA	NA
071a82bb90b94c6f_1	1928559	A	T	Phe	170	Ile	ATCC_17978-sasA_1-A_1928559_T_SNP_-_Phe_170_Ile	CDS	SNP	non-synonym	OG0002824	sasA_1	adeS;rstB_1;sasA_1	NA	adeS	ATCC_17978	Acinetobacter baumannii	AB-SEN	3	ERA	ST non-permeabilizers	FoR	NA	NA
071a82bb90b94c6f_1	1928609	G	A	Thr	153	Met	ATCC_17978-sasA_1-G_1928609_A_SNP_-_Thr_153_Met	CDS	SNP	non-synonym	OG0002824	sasA_1	adeS;rstB_1;sasA_1	NA	adeS	ATCC_17978	Acinetobacter baumannii	AB-SEN	1	MOX	DT non-permeabilizers	FoR	NA	NA
071a82bb90b94c6f_1	1928611	T	G	Arg	152	Ser	ATCC_17978-sasA_1-T_1928611_G_SNP_-_Arg_152_Ser	CDS	SNP	non-synonym	OG0002824	sasA_1	adeS;rstB_1;sasA_1	NA	adeS	ATCC_17978	Acinetobacter baumannii	AB-SEN	1	MOX	DT non-permeabilizers	FoR	NA	NA
071a82bb90b94c6f_1	1928693	T	A	Asn	125	Ile	ATCC_17978-sasA_1-T_1928693_A_SNP_-_Asn_125_Ile	CDS	SNP	non-synonym	OG0002824	sasA_1	adeS;rstB_1;sasA_1	NA	adeS	ATCC_17978	Acinetobacter baumannii	AB-SEN	4	MOX	DT non-permeabilizers	ALE	NA	NA
071a82bb90b94c6f_1	1928888	T	A	Asp	60	Val	ATCC_17978-sasA_1-T_1928888_A_SNP_-_Asp_60_Val	CDS	SNP	non-synonym	OG0002824	sasA_1	adeS;rstB_1;sasA_1	NA	adeS	ATCC_17978	Acinetobacter baumannii	AB-SEN	10	MOX	DT non-permeabilizers	ALE	NA	NA
071a82bb90b94c6f_1	1928979	C	G	Gly	30	Arg	ATCC_17978-sasA_1-C_1928979_G_SNP_-_Gly_30_Arg	CDS	SNP	non-synonym	OG0002824	sasA_1	adeS;rstB_1;sasA_1	NA	adeS	ATCC_17978	Acinetobacter baumannii	AB-SEN	7	MOX	DT non-permeabilizers	ALE	NA	NA
071a82bb90b94c6f_1	1929570	G	A	Ala	91	Val	ATCC_17978-srrA-G_1929570_A_SNP_-_Ala_91_Val	CDS	SNP	non-synonym	OG0000456	srrA	adeR;phoP_2;srrA	NA	srrA	ATCC_17978	Acinetobacter baumannii	AB-SEN	1	MOX	DT non-permeabilizers	FoR	COG0745	transcription;signal transduction mechanisms
071a82bb90b94c6f_1	2049701	G	T	Ala	78	Glu	ATCC_17978-NDEONHPJ_01948-G_2049701_T_SNP_-_Ala_78_Glu	hypothetical	SNP	non-synonym	OG0005264	NDEONHPJ_01948	NDEONHPJ_01948	NA	NDEONHPJ_01948	ATCC_17978	Acinetobacter baumannii	AB-SEN	2	PMB	ST permeabilizers	ALE	NA	NA
071a82bb90b94c6f_1	2214550	G	A	Arg	346	His	ATCC_17978-lptD-G_2214550_A_SNP_+_Arg_346_His	CDS	SNP	non-synonym	OG0001051	lptD	lptD	lptD-like	lptD	ATCC_17978	Acinetobacter baumannii	AB-SEN	4	MOX	DT non-permeabilizers	ALE	COG1452	cell wall/membrane/envelope biogenesis
071a82bb90b94c6f_1	2214811	C	A	Pro	433	Gln	ATCC_17978-lptD-C_2214811_A_SNP_+_Pro_433_Gln	CDS	SNP	non-synonym	OG0001051	lptD	lptD	lptD-like	lptD	ATCC_17978	Acinetobacter baumannii	AB-SEN	7	MOX	DT non-permeabilizers	ALE	COG1452	cell wall/membrane/envelope biogenesis
071a82bb90b94c6f_1	2444024	G	T	Ala	120	Glu	ATCC_17978-paaH-G_2444024_T_SNP_-_Ala_120_Glu	CDS	SNP	non-synonym	OG0000465	paaH	paaH	NA	paaH	ATCC_17978	Acinetobacter baumannii	AB-SEN	8	MOX	DT non-permeabilizers	ALE	COG1250	lipid transport and metabolism
071a82bb90b94c6f_1	2836997	G	A	Glu	130	Lys	ATCC_17978-mrdA-G_2836997_A_SNP_+_Glu_130_Lys	CDS	SNP	non-synonym	OG0000349	mrdA	mrdA	mrdA-like	mrdA	ATCC_17978	Acinetobacter baumannii	AB-SEN	1	POL	DT permeabilizers	ALE	COG0768	cell cycle control, cell division, chromosome partitioning;cell wall/membrane/envelope biogenesis
071a82bb90b94c6f_1	2837084	G	A	Glu	159	Lys	ATCC_17978-mrdA-G_2837084_A_SNP_+_Glu_159_Lys	CDS	SNP	non-synonym	OG0000349	mrdA	mrdA	mrdA-like	mrdA	ATCC_17978	Acinetobacter baumannii	AB-SEN	1	POL	DT permeabilizers	ALE	COG0768	cell cycle control, cell division, chromosome partitioning;cell wall/membrane/envelope biogenesis
071a82bb90b94c6f_1	2862920	G	A	Gly	96	Asp	ATCC_17978-rubB-G_2862920_A_SNP_+_Gly_96_Asp	CDS	SNP	non-synonym	OG0000478	rubB	rubB	norW-like	rubB	ATCC_17978	Acinetobacter baumannii	AB-SEN	4	MOX	DT non-permeabilizers	ALE	COG1251	energy production and conversion
071a82bb90b94c6f_1	2862920	G	A	Gly	96	Asp	ATCC_17978-rubB-G_2862920_A_SNP_+_Gly_96_Asp	CDS	SNP	non-synonym	OG0000478	rubB	rubB	norW-like	rubB	ATCC_17978	Acinetobacter baumannii	AB-SEN	1	MOX	DT non-permeabilizers	FoR	COG1251	energy production and conversion
071a82bb90b94c6f_1	2908450	G	C	Gly	298	Ala	ATCC_17978-proP_3-G_2908450_C_SNP_+_Gly_298_Ala	CDS	SNP	non-synonym	OG0001869	proP_3	proP_3	NA	proP	ATCC_17978	Acinetobacter baumannii	AB-SEN	7	MOX	DT non-permeabilizers	ALE	NA	NA
071a82bb90b94c6f_1	2960568	A	T	Leu	77	*	ATCC_17978-NDEONHPJ_02852-A_2960568_T_terminator_-_Leu_77_*	hypothetical	SNP	non-synonym	OG0009046	NDEONHPJ_02852	NDEONHPJ_02852	NA	NDEONHPJ_02852	ATCC_17978	Acinetobacter baumannii	AB-SEN	2	MOX	DT non-permeabilizers	ALE	NA	NA
071a82bb90b94c6f_1	2974700	G	A	Arg	307	His	ATCC_17978-NDEONHPJ_02865-G_2974700_A_SNP_+_Arg_307_His	hypothetical	SNP	non-synonym	OG0001162	NDEONHPJ_02865	NDEONHPJ_02865	sbcC-like	sbcC	ATCC_17978	Acinetobacter baumannii	AB-SEN	1	POL	DT permeabilizers	ALE	COG0419	replication, recombination and repair
071a82bb90b94c6f_1	2977899	G	A	Gln	125	*	ATCC_17978-yggS-G_2977899_A_terminator_-_Gln_125_*	CDS	SNP	non-synonym	OG0001163	yggS	yggS	yggS-like	yggS	ATCC_17978	Acinetobacter baumannii	AB-SEN	9	POL	DT permeabilizers	ALE	COG0325	coenzyme transport and metabolism
071a82bb90b94c6f_1	3041953	G	A	Asp	115	Asn	ATCC_17978-prs-G_3041953_A_SNP_+_Asp_115_Asn	CDS	SNP	non-synonym	OG0001187	prs	prs	prs-like	prs	ATCC_17978	Acinetobacter baumannii	AB-SEN	2	PMB	ST permeabilizers	ALE	COG0462	nucleotide transport and metabolism
071a82bb90b94c6f_1	3121936	C	A	Gly	351	Val	ATCC_17978-nuoC-C_3121936_A_SNP_-_Gly_351_Val	CDS	SNP	non-synonym	OG0001221	nuoC	nuoC	nuoC-like	nuoC	ATCC_17978	Acinetobacter baumannii	AB-SEN	6	PMB	ST permeabilizers	ALE	COG0649	energy production and conversion
071a82bb90b94c6f_1	3142421	T	A	Glu	969	Asp	ATCC_17978-NDEONHPJ_03022-T_3142421_A_SNP_-_Glu_969_Asp	hypothetical	SNP	non-synonym	OG0001734	NDEONHPJ_03022	NDEONHPJ_03022	NA	pred_APRA	ATCC_17978	Acinetobacter baumannii	AB-SEN	1	POL	DT permeabilizers	ALE	COG2931	secondary metabolites biosynthesis, transport and catabolism
071a82bb90b94c6f_1	3142421	T	A	Glu	969	Asp	ATCC_17978-NDEONHPJ_03022-T_3142421_A_SNP_-_Glu_969_Asp	hypothetical	SNP	non-synonym	OG0001734	NDEONHPJ_03022	NDEONHPJ_03022	NA	pred_APRA	ATCC_17978	Acinetobacter baumannii	AB-SEN	2	POL	DT permeabilizers	ALE	COG2931	secondary metabolites biosynthesis, transport and catabolism
071a82bb90b94c6f_1	3214886	C	A	Tyr	217	*	ATCC_17978-NDEONHPJ_03090-C_3214886_A_terminator_+_Tyr_217_*	hypothetical	SNP	non-synonym	OG0001237	NDEONHPJ_03090	gene-pgaptmp_000871;mlaA;NDEONHPJ_03090;pgaptmp_000871	mlaA-like	mlaA	ATCC_17978	Acinetobacter baumannii	AB-SEN	6	PMB	ST permeabilizers	ALE	COG2853	cell wall/membrane/envelope biogenesis
071a82bb90b94c6f_1	3264152	G	A	Trp	121	*	ATCC_17978-rcsC_7-G_3264152_A_terminator_+_Trp_121_*	CDS	SNP	non-synonym	OG0000237	rcsC_7	barA;rcsC_7	barA-like	barA	ATCC_17978	Acinetobacter baumannii	AB-SEN	1	POL	DT permeabilizers	ALE	COG0784	signal transduction mechanisms
071a82bb90b94c6f_1	3265717	C	T	Gln	643	*	ATCC_17978-rcsC_7-C_3265717_T_terminator_+_Gln_643_*	CDS	SNP	non-synonym	OG0000237	rcsC_7	barA;rcsC_7	barA-like	barA	ATCC_17978	Acinetobacter baumannii	AB-SEN	2	PMB	ST permeabilizers	ALE	COG0784	signal transduction mechanisms
071a82bb90b94c6f_1	3306286	A	C	Gln	456	His	ATCC_17978-leuS-A_3306286_C_SNP_+_Gln_456_His	CDS	SNP	non-synonym	OG0001278	leuS	leuS	leuS-like	leuS	ATCC_17978	Acinetobacter baumannii	AB-SEN	7	MOX	DT non-permeabilizers	ALE	COG0495	translation, ribosomal structure and biogenesis
071a82bb90b94c6f_1	3333282	G	T	Ala	159	Glu	ATCC_17978-dltA_2-G_3333282_T_SNP_-_Ala_159_Glu	CDS	SNP	non-synonym	OG0005522	dltA_2	dltA_2	NA	dltA	ATCC_17978	Acinetobacter baumannii	AB-SEN	6	PMB	ST permeabilizers	ALE	NA	NA
071a82bb90b94c6f_1	3418202	G	A	Arg	200	His	ATCC_17978-mshA_2-G_3418202_A_SNP_+_Arg_200_His	CDS	SNP	non-synonym	OG0005542	mshA_2	mshA_2	NA	mshA	ATCC_17978	Acinetobacter baumannii	AB-SEN	3	ERA	ST non-permeabilizers	FoR	NA	NA
071a82bb90b94c6f_1	3670442	G	A	Thr	182	Ile	ATCC_17978-parC-G_3670442_A_SNP_-_Thr_182_Ile	CDS	SNP	non-synonym	OG0001400	parC	parC	parC-like	parC	ATCC_17978	Acinetobacter baumannii	AB-SEN	7	MOX	DT non-permeabilizers	ALE	COG0188	replication, recombination and repair
071a82bb90b94c6f_1	3711776	C	A	Val	152	Phe	ATCC_17978-atpD1-C_3711776_A_SNP_-_Val_152_Phe	CDS	SNP	non-synonym	OG0001411	atpD1	atpD1	atpD-like	atpD	ATCC_17978	Acinetobacter baumannii	AB-SEN	2	MOX	DT non-permeabilizers	ALE	COG0055	energy production and conversion
071a82bb90b94c6f_1	3816069	G	A	Arg	250	Trp	ATCC_17978-wbbD-G_3816069_A_SNP_-_Arg_250_Trp	CDS	SNP	non-synonym	OG0000132	wbbD	arnC_1;gene-DYH39_RS15920;OALCCENG_01775;wbbD	NA	wbbD	ATCC_17978	Acinetobacter baumannii	AB-SEN	1	POL	DT permeabilizers	ALE	COG0463	cell wall/membrane/envelope biogenesis
071a82bb90b94c6f_1	3816069	G	A	Arg	250	Trp	ATCC_17978-wbbD-G_3816069_A_SNP_-_Arg_250_Trp	CDS	SNP	non-synonym	OG0000132	wbbD	arnC_1;gene-DYH39_RS15920;OALCCENG_01775;wbbD	NA	wbbD	ATCC_17978	Acinetobacter baumannii	AB-SEN	9	POL	DT permeabilizers	ALE	COG0463	cell wall/membrane/envelope biogenesis
071a82bb90b94c6f_1	3830938	G	A	Gly	546	Ser	ATCC_17978-ptk-G_3830938_A_SNP_+_Gly_546_Ser	CDS	SNP	non-synonym	OG0001901	ptk	INJBCNFE_01663;ptk	wzc-like	ptk	ATCC_17978	Acinetobacter baumannii	AB-SEN	1	POL	DT permeabilizers	ALE	COG0489	cell cycle control, cell division, chromosome partitioning
071a82bb90b94c6f_1	3830938	G	A	Gly	546	Ser	ATCC_17978-ptk-G_3830938_A_SNP_+_Gly_546_Ser	CDS	SNP	non-synonym	OG0001901	ptk	INJBCNFE_01663;ptk	wzc-like	ptk	ATCC_17978	Acinetobacter baumannii	AB-SEN	9	POL	DT permeabilizers	ALE	COG0489	cell cycle control, cell division, chromosome partitioning
071a82bb90b94c6f_2	117764	G	A	Ala	44	Thr	ATCC_17978-NDEONHPJ_03849-G_117764_A_SNP_+_Ala_44_Thr	hypothetical	SNP	non-synonym	OG0005637	NDEONHPJ_03849	NDEONHPJ_03849	NA	pred_TRBC	ATCC_17978	Acinetobacter baumannii	AB-SEN	1	POL	DT permeabilizers	ALE	NA	NA
NZ_UFZG01000001	461022	C	G	Asp	12	Glu	NCTC_13846-ompR-C_461022_G_SNP_+_Asp_12_Glu	CDS	SNP	non-synonym	OG0000604	ompR	ompR;ompR_1	NA	ompR	NCTC_13846	Escherichia coli	EC-MDR	4	MER	ST non-permeabilizers	ALE	NA	NA
NZ_UFZG01000001	462318	C	G	Arg	206	Gly	NCTC_13846-envZ-C_462318_G_SNP_+_Arg_206_Gly	CDS	SNP	non-synonym	OG0000603	envZ	amgS;envZ	NA	envZ	NCTC_13846	Escherichia coli	EC-MDR	4	MER	ST non-permeabilizers	ALE	NA	NA
NZ_UFZG01000001	479454	G	A	Gly	44	Glu	NCTC_13846-aroK-G_479454_A_SNP_+_Gly_44_Glu	CDS	SNP	non-synonym	OG0000618	aroK	aroK	NA	aroK	NCTC_13846	Escherichia coli	EC-MDR	3	MER	ST non-permeabilizers	ALE	COG0703	amino acid transport and metabolism
NZ_UFZG01000001	728080	A	T	Leu	188	Gln	NCTC_13846-yqjA-A_728080_T_SNP_-_Leu_188_Gln	CDS	SNP	non-synonym	OG0001468	yqjA	yqjA	NA	yqjA	NCTC_13846	Escherichia coli	EC-MDR	3	MER	ST non-permeabilizers	ALE	COG0586	cell wall/membrane/envelope biogenesis
NZ_UFZG01000001	1323620	G	A	Glu	415	Lys	NCTC_13846-alaS-G_1323620_A_SNP_+_Glu_415_Lys	CDS	SNP	non-synonym	OG0001116	alaS	alaS	NA	alaS	NCTC_13846	Escherichia coli	EC-MDR	2	PMB	ST permeabilizers	ALE	COG0013	translation, ribosomal structure and biogenesis
NZ_UFZG01000001	1411745	A	T	Leu	154	Gln	NCTC_13846-srmB-A_1411745_T_SNP_-_Leu_154_Gln	CDS	SNP	non-synonym	OG0002036	srmB	srmB	NA	srmB	NCTC_13846	Escherichia coli	EC-MDR	3	MER	ST non-permeabilizers	ALE	COG0513	replication, recombination and repair
NZ_UFZG01000001	1824968	G	T	Gly	199	Val	NCTC_13846-ompC-G_1824968_T_SNP_+_Gly_199_Val	CDS	SNP	non-synonym	OG0000019	ompC	ompC;ompF	NA	ompC	NCTC_13846	Escherichia coli	EC-MDR	1	MER	ST non-permeabilizers	ALE	COG3203	cell wall/membrane/envelope biogenesis
NZ_UFZG01000001	1824968	G	T	Gly	199	Val	NCTC_13846-ompC-G_1824968_T_SNP_+_Gly_199_Val	CDS	SNP	non-synonym	OG0000019	ompC	ompC;ompF	NA	ompC	NCTC_13846	Escherichia coli	EC-MDR	3	MER	ST non-permeabilizers	ALE	COG3203	cell wall/membrane/envelope biogenesis
NZ_UFZG01000001	2047904	A	G	Lys	618	Glu	NCTC_13846-torA-A_2047904_G_SNP_+_Lys_618_Glu	CDS	SNP	non-synonym	OG0006020	torA	torA	NA	torA	NCTC_13846	Escherichia coli	EC-MDR	4	MER	ST non-permeabilizers	ALE	COG0243	energy production and conversion
NZ_UFZG01000001	2326935	A	G	Phe	203	Ser	NCTC_13846-fabI-A_2326935_G_SNP_-_Phe_203_Ser	CDS	SNP	non-synonym	OG0001282	fabI	fabI	NA	fabI	NCTC_13846	Escherichia coli	EC-MDR	6	PMB	ST permeabilizers	ALE	COG0623	lipid transport and metabolism
NZ_UFZG01000001	2721563	C	T	Glu	509	Lys	NCTC_13846-pheT-C_2721563_T_SNP_-_Glu_509_Lys	CDS	SNP	non-synonym	OG0001249	pheT	pheT	NA	pheT	NCTC_13846	Escherichia coli	EC-MDR	10	PMB	ST permeabilizers	ALE	COG0072	translation, ribosomal structure and biogenesis
NZ_UFZG01000001	2839248	C	A	Glu	30	*	NCTC_13846-proQ-C_2839248_A_terminator_-_Glu_30_*	CDS	SNP	non-synonym	OG0002526	proQ	proQ	NA	proQ	NCTC_13846	Escherichia coli	EC-MDR	1	MER	ST non-permeabilizers	ALE	COG3109	signal transduction mechanisms
NZ_UFZG01000001	2839248	C	A	Glu	30	*	NCTC_13846-proQ-C_2839248_A_terminator_-_Glu_30_*	CDS	SNP	non-synonym	OG0002526	proQ	proQ	NA	proQ	NCTC_13846	Escherichia coli	EC-MDR	3	MER	ST non-permeabilizers	ALE	COG3109	signal transduction mechanisms
NZ_UFZG01000001	2839248	C	A	Glu	30	*	NCTC_13846-proQ-C_2839248_A_terminator_-_Glu_30_*	CDS	SNP	non-synonym	OG0002526	proQ	proQ	NA	proQ	NCTC_13846	Escherichia coli	EC-MDR	5	MER	ST non-permeabilizers	ALE	COG3109	signal transduction mechanisms
NZ_UFZG01000001	2873804	G	T	Thr	557	Asn	NCTC_13846-aspS-G_2873804_T_SNP_-_Thr_557_Asn	CDS	SNP	non-synonym	OG0000722	aspS	aspS	NA	aspS	NCTC_13846	Escherichia coli	EC-MDR	7	MER	ST non-permeabilizers	ALE	COG0173	translation, ribosomal structure and biogenesis
NZ_UFZG01000001	2886180	A	C	Asp	433	Ala	NCTC_13846-argS-A_2886180_C_SNP_+_Asp_433_Ala	CDS	SNP	non-synonym	OG0001422	argS	argS	NA	argS	NCTC_13846	Escherichia coli	EC-MDR	3	MER	ST non-permeabilizers	ALE	COG0018	translation, ribosomal structure and biogenesis
NZ_UFZG01000001	2945401	A	T	Lys	99	Asn	NCTC_13846-rcsA-A_2945401_T_SNP_+_Lys_99_Asn	CDS	SNP	non-synonym	OG0003397	rcsA	rcsA	NA	rcsA	NCTC_13846	Escherichia coli	EC-MDR	5	MER	ST non-permeabilizers	ALE	COG2771	transcription
NZ_UFZG01000001	3526860	C	A	Gln	84	Lys	NCTC_13846-lptE-C_3526860_A_SNP_+_Gln_84_Lys	CDS	SNP	non-synonym	OG0003751	lptE	lptE	NA	lptE	NCTC_13846	Escherichia coli	EC-MDR	2	PMB	ST permeabilizers	ALE	COG2980	cell wall/membrane/envelope biogenesis
NZ_UFZG01000001	3541315	A	T	Val	66	Glu	NCTC_13846-cspE-A_3541315_T_SNP_-_Val_66_Glu	CDS	SNP	non-synonym	OG0000012	cspE	cspE	NA	cspE	NCTC_13846	Escherichia coli	EC-MDR	3	MER	ST non-permeabilizers	ALE	COG1278	transcription
NZ_UFZG01000001	3634915	C	T	Ala	201	Thr	NCTC_13846-gene-DYH39_RS18460-C_3634915_T_SNP_-_Ala_201_Thr	CDS	SNP	non-synonym	OG0004509	gene-DYH39_RS18460	gene-DYH39_RS18460;OALCCENG_02804	NA	pred_B	NCTC_13846	Escherichia coli	EC-MDR	1	SPR	ST permeabilizers	FoR	NA	NA
NZ_UFZG01000001	3736079	G	C	Val	324	Leu	NCTC_13846-acrB-G_3736079_C_SNP_+_Val_324_Leu	CDS	SNP	non-synonym	OG0000004	acrB	acrB;acrB_2;acrB_3;acrB_4;acrF;adeB;mexB;mexB_1;mexB_2;mexY	NA	acrB-like	NCTC_13846	Escherichia coli	EC-MDR	5	MER	ST non-permeabilizers	ALE	COG0841	defense mechanisms
NZ_UFZG01000001	3839833	C	T	Ala	8	Val	NCTC_13846-gene-DYH39_RS19615-C_3839833_T_SNP_+_Ala_8_Val	CDS	SNP	non-synonym	OG0004487	gene-DYH39_RS19615	gene-DYH39_RS19615;OALCCENG_01843	NA	pred_YAIS	NCTC_13846	Escherichia coli	EC-MDR	5	PMB	ST permeabilizers	ALE	COG2120	carbohydrate transport and metabolism
NZ_UFZG01000001	4042515	G	A	Glu	119	Lys	NCTC_13846-pcnB-G_4042515_A_SNP_+_Glu_119_Lys	CDS	SNP	non-synonym	OG0001262	pcnB	pcnB	NA	pcnB	NCTC_13846	Escherichia coli	EC-MDR	6	PMB	ST permeabilizers	ALE	COG0617	translation, ribosomal structure and biogenesis
NZ_UFZG01000001	4095674	A	G	Phe	161	Ser	NCTC_13846-lpxC-A_4095674_G_SNP_-_Phe_161_Ser	CDS	SNP	non-synonym	OG0000582	lpxC	lpxC	NA	lpxC	NCTC_13846	Escherichia coli	EC-MDR	6	PMB	ST permeabilizers	ALE	COG0774	cell wall/membrane/envelope biogenesis
NZ_UFZG01000001	4148283	T	A	Ser	446	Arg	NCTC_13846-lptD-T_4148283_A_SNP_+_Ser_446_Arg	CDS	SNP	non-synonym	OG0001051	lptD	lptD	NA	lptD	NCTC_13846	Escherichia coli	EC-MDR	2	PMB	ST permeabilizers	ALE	COG1452	cell wall/membrane/envelope biogenesis
NZ_UFZG01000001	4148369	T	A	Leu	475	Gln	NCTC_13846-lptD-T_4148369_A_SNP_+_Leu_475_Gln	CDS	SNP	non-synonym	OG0001051	lptD	lptD	NA	lptD	NCTC_13846	Escherichia coli	EC-MDR	5	PMB	ST permeabilizers	ALE	COG1452	cell wall/membrane/envelope biogenesis
NZ_UFZG01000001	4148971	G	C	Ala	676	Pro	NCTC_13846-lptD-G_4148971_C_SNP_+_Ala_676_Pro	CDS	SNP	non-synonym	OG0001051	lptD	lptD	NA	lptD	NCTC_13846	Escherichia coli	EC-MDR	10	PMB	ST permeabilizers	ALE	COG1452	cell wall/membrane/envelope biogenesis
NZ_UFZG01000001	4149217	G	A	Glu	758	Lys	NCTC_13846-lptD-G_4149217_A_SNP_+_Glu_758_Lys	CDS	SNP	non-synonym	OG0001051	lptD	lptD	NA	lptD	NCTC_13846	Escherichia coli	EC-MDR	2	PMB	ST permeabilizers	ALE	COG1452	cell wall/membrane/envelope biogenesis
NZ_UFZG01000001	4457969	C	G	Ala	58	Pro	NCTC_13846-sugE-C_4457969_G_SNP_-_Ala_58_Pro	CDS	SNP	non-synonym	OG0000360	sugE	sugE	NA	sugE	NCTC_13846	Escherichia coli	EC-MDR	3	MER	ST non-permeabilizers	ALE	COG2076	defense mechanisms
NZ_UFZG01000001	4458080	T	A	Lys	21	*	NCTC_13846-sugE-T_4458080_A_terminator_-_Lys_21_*	CDS	SNP	non-synonym	OG0000360	sugE	sugE	NA	sugE	NCTC_13846	Escherichia coli	EC-MDR	10	PMB	ST permeabilizers	ALE	COG2076	defense mechanisms
NZ_UFZG01000001	4500124	C	A	Arg	81	Ser	NCTC_13846-basR-C_4500124_A_SNP_+_Arg_81_Ser	CDS	SNP	non-synonym	OG0003909	basR	basR	NA	basR	NCTC_13846	Escherichia coli	EC-MDR	1	SPR	ST permeabilizers	FoR	NA	NA
NZ_UFZG01000001	4500124	C	A	Arg	81	Ser	NCTC_13846-basR-C_4500124_A_SNP_+_Arg_81_Ser	CDS	SNP	non-synonym	OG0003909	basR	basR	NA	basR	NCTC_13846	Escherichia coli	EC-MDR	3	SPR	ST permeabilizers	FoR	NA	NA
NZ_UFZG01000001	4500935	T	A	Val	128	Glu	NCTC_13846-pmrB-T_4500935_A_SNP_+_Val_128_Glu	CDS	SNP	non-synonym	OG0001650	pmrB	basS;pmrB	NA	basS	NCTC_13846	Escherichia coli	EC-MDR	2	SPR	ST permeabilizers	FoR	NA	NA
NZ_UFZG01000001	4500964	C	A	Arg	138	Ser	NCTC_13846-pmrB-C_4500964_A_SNP_+_Arg_138_Ser	CDS	SNP	non-synonym	OG0001650	pmrB	basS;pmrB	NA	basS	NCTC_13846	Escherichia coli	EC-MDR	10	PMB	ST permeabilizers	ALE	NA	NA
NZ_UFZG01000001	4501042	G	A	Val	164	Met	NCTC_13846-pmrB-G_4501042_A_SNP_+_Val_164_Met	CDS	SNP	non-synonym	OG0001650	pmrB	basS;pmrB	NA	basS	NCTC_13846	Escherichia coli	EC-MDR	1	PMB	ST permeabilizers	ALE	NA	NA
NZ_UFZG01000001	4501043	T	G	Val	164	Gly	NCTC_13846-pmrB-T_4501043_G_SNP_+_Val_164_Gly	CDS	SNP	non-synonym	OG0001650	pmrB	basS;pmrB	NA	basS	NCTC_13846	Escherichia coli	EC-MDR	2	PMB	ST permeabilizers	ALE	NA	NA
NZ_UFZG01000001	4501043	T	G	Val	164	Gly	NCTC_13846-pmrB-T_4501043_G_SNP_+_Val_164_Gly	CDS	SNP	non-synonym	OG0001650	pmrB	basS;pmrB	NA	basS	NCTC_13846	Escherichia coli	EC-MDR	5	PMB	ST permeabilizers	ALE	NA	NA
NZ_UFZG01000001	4674506	T	A	His	447	Leu	NCTC_13846-rpoB-T_4674506_A_SNP_-_His_447_Leu	CDS	SNP	non-synonym	OG0001363	rpoB	rpoB	NA	rpoB	NCTC_13846	Escherichia coli	EC-MDR	5	PMB	ST permeabilizers	ALE	NA	NA
NZ_UFZG01000002	47494	C	A	Ser	77	*	NCTC_13846-gene-DYH39_RS25760-C_47494_A_terminator_+_Ser_77_*	hypothetical	SNP	non-synonym	OG0010029	gene-DYH39_RS25760	gene-DYH39_RS25760;WP_000537761.1	NA	DYH39_RS25760	NCTC_13846	Escherichia coli	EC-MDR	1	SPR	ST permeabilizers	FoR	NA	NA
NZ_UFZG01000005	48881	G	A	Trp	94	*	NCTC_13846-gene-DYH39_RS27955-G_48881_A_terminator_+_Trp_94_*	CDS	SNP	non-synonym	OG0009902	gene-DYH39_RS27955	gene-DYH39_RS27955	NA	pred_KIKA	NCTC_13846	Escherichia coli	EC-MDR	2	PMB	ST permeabilizers	ALE	NA	NA
Contig_127_67.6752	50276	C	T	Thr	266	Ile	ATCC_BAA_1605-baeS-C_50276_T_SNP_+_Thr_266_Ile	CDS	SNP	non-synonym	OG0001704	baeS	baeS;rcsC_3	baeS-like	baeS	ATCC_BAA_1605	Acinetobacter baumannii	AB-MDR	10	POL	DT permeabilizers	ALE	COG0642	signal transduction mechanisms
Contig_154_59.1501	18730	G	C	Gly	181	Ala	ATCC_BAA_1605-gene-pgaptmp_000728-G_18730_C_SNP_+_Gly_181_Ala	CDS	SNP	non-synonym	OG0002821	gene-pgaptmp_000728	gene-pgaptmp_000728	NA	pgaptmp_000728	ATCC_BAA_1605	Acinetobacter baumannii	AB-MDR	3	ERA	ST non-permeabilizers	ALE	NA	NA
Contig_167_65.1126	21268	G	T	Tyr	217	*	ATCC_BAA_1605-gene-pgaptmp_000871-G_21268_T_terminator_-_Tyr_217_*	CDS	SNP	non-synonym	OG0001237	gene-pgaptmp_000871	gene-pgaptmp_000871;mlaA;NDEONHPJ_03090;pgaptmp_000871	mlaA-like	mlaA	ATCC_BAA_1605	Acinetobacter baumannii	AB-MDR	10	POL	DT permeabilizers	ALE	COG2853	cell wall/membrane/envelope biogenesis
Contig_167_65.1126	21432	C	T	Ala	163	Thr	ATCC_BAA_1605-gene-pgaptmp_000871-C_21432_T_SNP_-_Ala_163_Thr	CDS	SNP	non-synonym	OG0001237	gene-pgaptmp_000871	gene-pgaptmp_000871;mlaA;NDEONHPJ_03090;pgaptmp_000871	mlaA-like	mlaA	ATCC_BAA_1605	Acinetobacter baumannii	AB-MDR	10	POL	DT permeabilizers	ALE	COG2853	cell wall/membrane/envelope biogenesis
Contig_167_65.1126	21513	G	A	Gln	136	*	ATCC_BAA_1605-gene-pgaptmp_000871-G_21513_A_terminator_-_Gln_136_*	CDS	SNP	non-synonym	OG0001237	gene-pgaptmp_000871	gene-pgaptmp_000871;mlaA;NDEONHPJ_03090;pgaptmp_000871	mlaA-like	mlaA	ATCC_BAA_1605	Acinetobacter baumannii	AB-MDR	5	POL	DT permeabilizers	ALE	COG2853	cell wall/membrane/envelope biogenesis
Contig_16_59.7685	6251	C	A	Val	393	Leu	ATCC_BAA_1605-adeB-C_6251_A_SNP_-_Val_393_Leu	CDS	SNP	non-synonym	OG0000004	adeB	acrB;acrB_2;acrB_3;acrB_4;acrF;adeB;mexB;mexB_1;mexB_2;mexY	mdtF;acrF;acrD;acrB-like	acrB-like	ATCC_BAA_1605	Acinetobacter baumannii	AB-MDR	2	ERA	ST non-permeabilizers	ALE	COG0841	defense mechanisms
Contig_16_59.7685	6251	C	A	Val	393	Leu	ATCC_BAA_1605-adeB-C_6251_A_SNP_-_Val_393_Leu	CDS	SNP	non-synonym	OG0000004	adeB	acrB;acrB_2;acrB_3;acrB_4;acrF;adeB;mexB;mexB_1;mexB_2;mexY	mdtF;acrF;acrD;acrB-like	acrB-like	ATCC_BAA_1605	Acinetobacter baumannii	AB-MDR	4	ERA	ST non-permeabilizers	ALE	COG0841	defense mechanisms
Contig_16_59.7685	6331	G	A	Thr	366	Met	ATCC_BAA_1605-adeB-G_6331_A_SNP_-_Thr_366_Met	CDS	SNP	non-synonym	OG0000004	adeB	acrB;acrB_2;acrB_3;acrB_4;acrF;adeB;mexB;mexB_1;mexB_2;mexY	mdtF;acrF;acrD;acrB-like	acrB-like	ATCC_BAA_1605	Acinetobacter baumannii	AB-MDR	6	ERA	ST non-permeabilizers	ALE	COG0841	defense mechanisms
Contig_16_59.7685	6360	C	A	Met	356	Ile	ATCC_BAA_1605-adeB-C_6360_A_SNP_-_Met_356_Ile	CDS	SNP	non-synonym	OG0000004	adeB	acrB;acrB_2;acrB_3;acrB_4;acrF;adeB;mexB;mexB_1;mexB_2;mexY	mdtF;acrF;acrD;acrB-like	acrB-like	ATCC_BAA_1605	Acinetobacter baumannii	AB-MDR	10	ERA	ST non-permeabilizers	ALE	COG0841	defense mechanisms
Contig_16_59.7685	6428	C	A	Val	334	Phe	ATCC_BAA_1605-adeB-C_6428_A_SNP_-_Val_334_Phe	CDS	SNP	non-synonym	OG0000004	adeB	acrB;acrB_2;acrB_3;acrB_4;acrF;adeB;mexB;mexB_1;mexB_2;mexY	mdtF;acrF;acrD;acrB-like	acrB-like	ATCC_BAA_1605	Acinetobacter baumannii	AB-MDR	10	ERA	ST non-permeabilizers	ALE	COG0841	defense mechanisms
Contig_16_59.7685	9315	G	T	Val	186	Phe	ATCC_BAA_1605-adeR-G_9315_T_SNP_+_Val_186_Phe	CDS	SNP	non-synonym	OG0000456	adeR	adeR;phoP_2;srrA	NA	srrA	ATCC_BAA_1605	Acinetobacter baumannii	AB-MDR	4	ERA	ST non-permeabilizers	ALE	COG0745	transcription;signal transduction mechanisms
Contig_16_59.7685	9966	T	A	Asn	144	Lys	ATCC_BAA_1605-adeS-T_9966_A_SNP_+_Asn_144_Lys	CDS	SNP	non-synonym	OG0002824	adeS	adeS;rstB_1;sasA_1	NA	adeS	ATCC_BAA_1605	Acinetobacter baumannii	AB-MDR	2	ERA	ST non-permeabilizers	ALE	NA	NA
Contig_16_59.7685	9966	T	A	Asn	144	Lys	ATCC_BAA_1605-adeS-T_9966_A_SNP_+_Asn_144_Lys	CDS	SNP	non-synonym	OG0002824	adeS	adeS;rstB_1;sasA_1	NA	adeS	ATCC_BAA_1605	Acinetobacter baumannii	AB-MDR	4	ERA	ST non-permeabilizers	ALE	NA	NA
Contig_16_59.7685	10025	G	A	Gly	164	Glu	ATCC_BAA_1605-adeS-G_10025_A_SNP_+_Gly_164_Glu	CDS	SNP	non-synonym	OG0002824	adeS	adeS;rstB_1;sasA_1	NA	adeS	ATCC_BAA_1605	Acinetobacter baumannii	AB-MDR	3	ERA	ST non-permeabilizers	ALE	NA	NA
Contig_16_59.7685	10487	G	A	Gly	318	Asp	ATCC_BAA_1605-adeS-G_10487_A_SNP_+_Gly_318_Asp	CDS	SNP	non-synonym	OG0002824	adeS	adeS;rstB_1;sasA_1	NA	adeS	ATCC_BAA_1605	Acinetobacter baumannii	AB-MDR	10	ERA	ST non-permeabilizers	ALE	NA	NA
Contig_16_59.7685	10487	G	A	Gly	318	Asp	ATCC_BAA_1605-adeS-G_10487_A_SNP_+_Gly_318_Asp	CDS	SNP	non-synonym	OG0002824	adeS	adeS;rstB_1;sasA_1	NA	adeS	ATCC_BAA_1605	Acinetobacter baumannii	AB-MDR	2	ERA	ST non-permeabilizers	FoR	NA	NA
Contig_16_59.7685	10489	G	A	Gly	319	Ser	ATCC_BAA_1605-adeS-G_10489_A_SNP_+_Gly_319_Ser	CDS	SNP	non-synonym	OG0002824	adeS	adeS;rstB_1;sasA_1	NA	adeS	ATCC_BAA_1605	Acinetobacter baumannii	AB-MDR	3	ERA	ST non-permeabilizers	FoR	NA	NA
Contig_16_59.7685	10520	C	A	Ala	329	Glu	ATCC_BAA_1605-adeS-C_10520_A_SNP_+_Ala_329_Glu	CDS	SNP	non-synonym	OG0002824	adeS	adeS;rstB_1;sasA_1	NA	adeS	ATCC_BAA_1605	Acinetobacter baumannii	AB-MDR	6	ERA	ST non-permeabilizers	ALE	NA	NA
Contig_184_63.2298	26054	G	T	Ser	320	*	ATCC_BAA_1605-gene-pgaptmp_001110-G_26054_T_terminator_-_Ser_320_*	CDS	SNP	non-synonym	OG0001770	gene-pgaptmp_001110	gene-pgaptmp_001110;NDEONHPJ_01658;pgaptmp_001110	pldA-like	pldA	ATCC_BAA_1605	Acinetobacter baumannii	AB-MDR	10	POL	DT permeabilizers	ALE	COG2829	cell wall/membrane/envelope biogenesis
Contig_184_63.2298	26263	G	T	His	250	Gln	ATCC_BAA_1605-gene-pgaptmp_001110-G_26263_T_SNP_-_His_250_Gln	CDS	SNP	non-synonym	OG0001770	gene-pgaptmp_001110	gene-pgaptmp_001110;NDEONHPJ_01658;pgaptmp_001110	pldA-like	pldA	ATCC_BAA_1605	Acinetobacter baumannii	AB-MDR	5	PMB	ST permeabilizers	ALE	COG2829	cell wall/membrane/envelope biogenesis
Contig_184_63.2298	26942	G	A	Ala	24	Val	ATCC_BAA_1605-gene-pgaptmp_001110-G_26942_A_SNP_-_Ala_24_Val	CDS	SNP	non-synonym	OG0001770	gene-pgaptmp_001110	gene-pgaptmp_001110;NDEONHPJ_01658;pgaptmp_001110	pldA-like	pldA	ATCC_BAA_1605	Acinetobacter baumannii	AB-MDR	9	PMB	ST permeabilizers	ALE	COG2829	cell wall/membrane/envelope biogenesis
Contig_190_64.7241	23282	A	G	Gln	750	Arg	ATCC_BAA_1605-gene-pgaptmp_001190-A_23282_G_SNP_+_Gln_750_Arg	CDS	SNP	non-synonym	OG0001342	gene-pgaptmp_001190	gene-pgaptmp_001190	recC-like	pgaptmp_001190	ATCC_BAA_1605	Acinetobacter baumannii	AB-MDR	4	PMB	ST permeabilizers	ALE	COG1330	replication, recombination and repair
Contig_193_67.0637	27868	A	G	Phe	393	Ser	ATCC_BAA_1605-gene-pgaptmp_001259-A_27868_G_SNP_-_Phe_393_Ser	CDS	SNP	non-synonym	OG0000482	gene-pgaptmp_001259	gene-pgaptmp_001259	fabB-like	pgaptmp_001259	ATCC_BAA_1605	Acinetobacter baumannii	AB-MDR	5	SCH	DT permeabilizers	ALE	COG0304	lipid transport and metabolism;secondary metabolites biosynthesis, transport and catabolism
Contig_207_61.7619	17644	T	A	Ile	350	Phe	ATCC_BAA_1605-gene-pgaptmp_001445-T_17644_A_SNP_-_Ile_350_Phe	CDS	SNP	non-synonym	OG0002852	gene-pgaptmp_001445	gene-pgaptmp_001445	NA	pgaptmp_001445	ATCC_BAA_1605	Acinetobacter baumannii	AB-MDR	1	ERA	ST non-permeabilizers	FoR	NA	NA
Contig_207_61.7619	17809	C	G	Ala	295	Pro	ATCC_BAA_1605-gene-pgaptmp_001445-C_17809_G_SNP_-_Ala_295_Pro	CDS	SNP	non-synonym	OG0002852	gene-pgaptmp_001445	gene-pgaptmp_001445	NA	pgaptmp_001445	ATCC_BAA_1605	Acinetobacter baumannii	AB-MDR	3	ERA	ST non-permeabilizers	ALE	NA	NA
Contig_207_61.7619	17815	G	A	Gln	293	*	ATCC_BAA_1605-gene-pgaptmp_001445-G_17815_A_terminator_-_Gln_293_*	CDS	SNP	non-synonym	OG0002852	gene-pgaptmp_001445	gene-pgaptmp_001445	NA	pgaptmp_001445	ATCC_BAA_1605	Acinetobacter baumannii	AB-MDR	1	ERA	ST non-permeabilizers	FoR	NA	NA
Contig_207_61.7619	17883	G	T	Thr	270	Lys	ATCC_BAA_1605-gene-pgaptmp_001445-G_17883_T_SNP_-_Thr_270_Lys	CDS	SNP	non-synonym	OG0002852	gene-pgaptmp_001445	gene-pgaptmp_001445	NA	pgaptmp_001445	ATCC_BAA_1605	Acinetobacter baumannii	AB-MDR	5	SCH	DT permeabilizers	ALE	NA	NA
Contig_207_61.7619	17890	C	A	Glu	268	*	ATCC_BAA_1605-gene-pgaptmp_001445-C_17890_A_terminator_-_Glu_268_*	CDS	SNP	non-synonym	OG0002852	gene-pgaptmp_001445	gene-pgaptmp_001445	NA	pgaptmp_001445	ATCC_BAA_1605	Acinetobacter baumannii	AB-MDR	2	ERA	ST non-permeabilizers	FoR	NA	NA
Contig_207_61.7619	18494	G	C	Tyr	66	*	ATCC_BAA_1605-gene-pgaptmp_001445-G_18494_C_terminator_-_Tyr_66_*	CDS	SNP	non-synonym	OG0002852	gene-pgaptmp_001445	gene-pgaptmp_001445	NA	pgaptmp_001445	ATCC_BAA_1605	Acinetobacter baumannii	AB-MDR	7	SCH	DT permeabilizers	ALE	NA	NA
Contig_225_86.0424	409	G	C	Ala	90	Pro	ATCC_BAA_1605-gene-pgaptmp_001631-G_409_C_SNP_+_Ala_90_Pro	CDS	SNP	non-synonym	OG0001016	gene-pgaptmp_001631	gene-pgaptmp_001631;rnd;rnd_2	rnd-like	rnd	ATCC_BAA_1605	Acinetobacter baumannii	AB-MDR	10	SCH	DT permeabilizers	ALE	COG0349	translation, ribosomal structure and biogenesis
Contig_225_86.0424	1024	A	T	Lys	295	*	ATCC_BAA_1605-gene-pgaptmp_001631-A_1024_T_terminator_+_Lys_295_*	CDS	SNP	non-synonym	OG0001016	gene-pgaptmp_001631	gene-pgaptmp_001631;rnd;rnd_2	rnd-like	rnd	ATCC_BAA_1605	Acinetobacter baumannii	AB-MDR	7	POL	DT permeabilizers	ALE	COG0349	translation, ribosomal structure and biogenesis
Contig_226_63.4697	794	G	A	Met	1	?	ATCC_BAA_1605-gene-pgaptmp_001633-G_794_A_start_codon_+_Met_1_?	CDS	SNP	non-synonym	OG0001071	gene-pgaptmp_001633	gene-pgaptmp_001633;yebC	yebC-like	yebC	ATCC_BAA_1605	Acinetobacter baumannii	AB-MDR	7	SCH	DT permeabilizers	ALE	COG0217	translation, ribosomal structure and biogenesis;transcription
Contig_267_62.4348	16013	A	G	Val	23	Ala	ATCC_BAA_1605-gene-pgaptmp_002097-A_16013_G_SNP_-_Val_23_Ala	CDS	SNP	non-synonym	OG0001853	gene-pgaptmp_002097	gene-pgaptmp_002097	NA	pgaptmp_002097	ATCC_BAA_1605	Acinetobacter baumannii	AB-MDR	6	ERA	ST non-permeabilizers	ALE	COG1146	nucleotide transport and metabolism
Contig_288_82.4379	3019	T	G	Leu	22	Val	ATCC_BAA_1605-recF-T_3019_G_SNP_+_Leu_22_Val	CDS	SNP	non-synonym	OG0001518	recF	recF	recF-like	recF	ATCC_BAA_1605	Acinetobacter baumannii	AB-MDR	5	SCH	DT permeabilizers	ALE	COG1195	replication, recombination and repair
Contig_293_59.7109	5659	G	A	Pro	47	Leu	ATCC_BAA_1605-accB-G_5659_A_SNP_-_Pro_47_Leu	CDS	SNP	non-synonym	OG0000963	accB	accB	accB-like	accB	ATCC_BAA_1605	Acinetobacter baumannii	AB-MDR	9	SCH	DT permeabilizers	ALE	COG0511	lipid transport and metabolism
Contig_323_66.7552	12705	T	C	Tyr	153	Cys	ATCC_BAA_1605-gene-pgaptmp_002656-T_12705_C_SNP_-_Tyr_153_Cys	CDS	SNP	non-synonym	OG0000978	gene-pgaptmp_002656	gene-pgaptmp_002656	cdsA-like	pgaptmp_002656	ATCC_BAA_1605	Acinetobacter baumannii	AB-MDR	2	SCH	DT permeabilizers	ALE	COG0575	lipid transport and metabolism
Contig_323_66.7552	20125	G	A	Arg	79	His	ATCC_BAA_1605-adeN-G_20125_A_SNP_+_Arg_79_His	CDS	SNP	non-synonym	OG0005173	adeN	adeN;NDEONHPJ_01590	NA	adeN	ATCC_BAA_1605	Acinetobacter baumannii	AB-MDR	10	SCH	DT permeabilizers	ALE	NA	NA
Contig_33_63.0249	19468	T	A	Leu	135	*	ATCC_BAA_1605-crp-T_19468_A_terminator_+_Leu_135_*	CDS	SNP	non-synonym	OG0001113	crp	crp	crp-like	crp	ATCC_BAA_1605	Acinetobacter baumannii	AB-MDR	3	ERA	ST non-permeabilizers	FoR	COG0664	signal transduction mechanisms
Contig_35_74.216	2931	G	T	Pro	469	Thr	ATCC_BAA_1605-gene-pgaptmp_003040-G_2931_T_SNP_-_Pro_469_Thr	CDS	SNP	non-synonym	OG0004327	gene-pgaptmp_003040	gene-pgaptmp_003040	NA	pgaptmp_003040	ATCC_BAA_1605	Acinetobacter baumannii	AB-MDR	7	SCH	DT permeabilizers	ALE	COG2133	carbohydrate transport and metabolism
Contig_41_66.8502	15603	T	A	Leu	51	*	ATCC_BAA_1605-ponA-T_15603_A_terminator_+_Leu_51_*	CDS	SNP	non-synonym	OG0000616	ponA	mrcA;ponA	mrcA-like	mrcA	ATCC_BAA_1605	Acinetobacter baumannii	AB-MDR	4	PMB	ST permeabilizers	ALE	COG5009	cell wall/membrane/envelope biogenesis
Contig_41_66.8502	16555	G	A	Trp	368	*	ATCC_BAA_1605-ponA-G_16555_A_terminator_+_Trp_368_*	CDS	SNP	non-synonym	OG0000616	ponA	mrcA;ponA	mrcA-like	mrcA	ATCC_BAA_1605	Acinetobacter baumannii	AB-MDR	4	PMB	ST permeabilizers	ALE	COG5009	cell wall/membrane/envelope biogenesis
Contig_41_66.8502	17291	C	T	Gln	614	*	ATCC_BAA_1605-ponA-C_17291_T_terminator_+_Gln_614_*	CDS	SNP	non-synonym	OG0000616	ponA	mrcA;ponA	mrcA-like	mrcA	ATCC_BAA_1605	Acinetobacter baumannii	AB-MDR	6	PMB	ST permeabilizers	ALE	COG5009	cell wall/membrane/envelope biogenesis
Contig_63_68.6788	3526	C	A	Glu	234	*	ATCC_BAA_1605-gene-pgaptmp_003390-C_3526_A_terminator_-_Glu_234_*	CDS	SNP	non-synonym	OG0000104	gene-pgaptmp_003390	algC_1;gene-pgaptmp_003390	cpsG-like	algC_1	ATCC_BAA_1605	Acinetobacter baumannii	AB-MDR	10	ERA	ST non-permeabilizers	ALE	NA	NA
Contig_67_65.7847	2878	C	T	Ser	243	Leu	ATCC_BAA_1605-gene-pgaptmp_003428-C_2878_T_SNP_+_Ser_243_Leu	CDS	SNP	non-synonym	OG0000065	gene-pgaptmp_003428	gene-pgaptmp_003428;yehB	yehB-like	pgaptmp_003428	ATCC_BAA_1605	Acinetobacter baumannii	AB-MDR	7	SCH	DT permeabilizers	ALE	COG3188	cell motility;extracellular structures
Contig_9_61.8155	6072	G	A	Arg	496	His	ATCC_BAA_1605-gene-pgaptmp_003848-G_6072_A_SNP_+_Arg_496_His	CDS	SNP	non-synonym	OG0001328	gene-pgaptmp_003848	gene-pgaptmp_003848;rne	rne-like	rne	ATCC_BAA_1605	Acinetobacter baumannii	AB-MDR	10	ERA	ST non-permeabilizers	ALE	COG1530	translation, ribosomal structure and biogenesis
assembly_9f337fb468c14266_1	125675	T	A	Leu	9	Gln	ATCC_BAA_3107-sbp_1-T_125675_A_SNP_+_Leu_9_Gln	CDS	SNP	non-synonym	OG0006827	sbp_1	sbp_1	NA	sbp_1	ATCC_BAA_3107	Pseudomonas aeruginosa	PA-SEN	8	DEL	DT non-permeabilizers	ALE	COG1613	inorganic ion transport and metabolism
assembly_9f337fb468c14266_1	129109	G	T	Gly	128	Cys	ATCC_BAA_3107-glpR_1-G_129109_T_SNP_+_Gly_128_Cys	CDS	SNP	non-synonym	OG0006829	glpR_1	glpR_1	NA	glpR	ATCC_BAA_3107	Pseudomonas aeruginosa	PA-SEN	9	MOX	DT non-permeabilizers	ALE	COG1349	carbohydrate transport and metabolism;transcription
assembly_9f337fb468c14266_1	324645	T	G	Leu	38	Arg	ATCC_BAA_3107-MCHLDELG_00303-T_324645_G_SNP_+_Leu_38_Arg	hypothetical	SNP	non-synonym	OG0006912	MCHLDELG_00303	MCHLDELG_00303	NA	MCHLDELG_00303	ATCC_BAA_3107	Pseudomonas aeruginosa	PA-SEN	10	DEL	DT non-permeabilizers	ALE	NA	NA
assembly_9f337fb468c14266_1	357532	A	C	Val	260	Gly	ATCC_BAA_3107-phoQ-A_357532_C_SNP_-_Val_260_Gly	CDS	SNP	non-synonym	OG0002163	phoQ	phoQ	phoQ-like	phoQ	ATCC_BAA_3107	Pseudomonas aeruginosa	PA-SEN	10	MER	ST non-permeabilizers	ALE	COG0642	signal transduction mechanisms
assembly_9f337fb468c14266_1	421588	C	T	Pro	51	Ser	ATCC_BAA_3107-dgcN-C_421588_T_SNP_+_Pro_51_Ser	CDS	SNP	non-synonym	OG0000703	dgcN	dgcN;tpbB	dgcN-like	dgcN	ATCC_BAA_3107	Pseudomonas aeruginosa	PA-SEN	5	DOX	ST non-permeabilizers	ALE	COG2199	signal transduction mechanisms
assembly_9f337fb468c14266_1	421621	T	C	Tyr	62	His	ATCC_BAA_3107-dgcN-T_421621_C_SNP_+_Tyr_62_His	CDS	SNP	non-synonym	OG0000703	dgcN	dgcN;tpbB	dgcN-like	dgcN	ATCC_BAA_3107	Pseudomonas aeruginosa	PA-SEN	3	DOX	ST non-permeabilizers	ALE	COG2199	signal transduction mechanisms
assembly_9f337fb468c14266_1	591784	G	A	Trp	277	*	ATCC_BAA_3107-oprD_1-G_591784_A_terminator_+_Trp_277_*	CDS	SNP	non-synonym	OG0001399	oprD_1	oprD;oprD_1;PLES_RS22440	NA	oprD	ATCC_BAA_3107	Pseudomonas aeruginosa	PA-SEN	8	MER	ST non-permeabilizers	ALE	NA	NA
assembly_9f337fb468c14266_1	592003	C	G	Tyr	350	*	ATCC_BAA_3107-oprD_1-C_592003_G_terminator_+_Tyr_350_*	CDS	SNP	non-synonym	OG0001399	oprD_1	oprD;oprD_1;PLES_RS22440	NA	oprD	ATCC_BAA_3107	Pseudomonas aeruginosa	PA-SEN	2	MER	ST non-permeabilizers	ALE	NA	NA
assembly_9f337fb468c14266_1	611423	T	A	Lys	596	*	ATCC_BAA_3107-relA-T_611423_A_terminator_-_Lys_596_*	CDS	SNP	non-synonym	OG0000493	relA	relA	relA-like	relA	ATCC_BAA_3107	Pseudomonas aeruginosa	PA-SEN	10	MER	ST non-permeabilizers	ALE	COG0317	transcription;signal transduction mechanisms
assembly_9f337fb468c14266_1	639005	T	G	Ile	407	Leu	ATCC_BAA_3107-MCHLDELG_00609-T_639005_G_SNP_-_Ile_407_Leu	CDS	SNP	non-synonym	OG0004052	MCHLDELG_00609	MCHLDELG_00609	NA	pred_MGTE	ATCC_BAA_3107	Pseudomonas aeruginosa	PA-SEN	10	DEL	DT non-permeabilizers	ALE	COG2239	inorganic ion transport and metabolism
assembly_9f337fb468c14266_1	646766	T	C	His	43	Arg	ATCC_BAA_3107-csrA_1-T_646766_C_SNP_-_His_43_Arg	CDS	SNP	non-synonym	OG0001118	csrA_1	csrA;csrA_1	csrA-like	csrA	ATCC_BAA_3107	Pseudomonas aeruginosa	PA-SEN	4	GEP	DT non-permeabilizers	ALE	COG1551	signal transduction mechanisms
assembly_9f337fb468c14266_1	994463	C	A	Ala	216	Glu	ATCC_BAA_3107-pitA_1-C_994463_A_SNP_+_Ala_216_Glu	CDS	SNP	non-synonym	OG0000176	pitA_1	pitA;pitA_1;pitA_2	pitA;pitB-like	pitA	ATCC_BAA_3107	Pseudomonas aeruginosa	PA-SEN	8	MOX	DT non-permeabilizers	ALE	COG0306	inorganic ion transport and metabolism
assembly_9f337fb468c14266_1	995125	A	C	Thr	437	Pro	ATCC_BAA_3107-pitA_1-A_995125_C_SNP_+_Thr_437_Pro	CDS	SNP	non-synonym	OG0000176	pitA_1	pitA;pitA_1;pitA_2	pitA;pitB-like	pitA	ATCC_BAA_3107	Pseudomonas aeruginosa	PA-SEN	1	MOX	DT non-permeabilizers	ALE	COG0306	inorganic ion transport and metabolism
assembly_9f337fb468c14266_1	1132264	A	C	Val	471	Gly	ATCC_BAA_3107-ftsI-A_1132264_C_SNP_-_Val_471_Gly	CDS	SNP	non-synonym	OG0000208	ftsI	ftsI	ftsI-like	ftsI	ATCC_BAA_3107	Pseudomonas aeruginosa	PA-SEN	4	MER	ST non-permeabilizers	ALE	COG0768	cell cycle control, cell division, chromosome partitioning;cell wall/membrane/envelope biogenesis
assembly_9f337fb468c14266_1	1142752	T	G	Thr	283	Pro	ATCC_BAA_3107-petB-T_1142752_G_SNP_-_Thr_283_Pro	CDS	SNP	non-synonym	OG0007199	petB	petB	NA	petB	ATCC_BAA_3107	Pseudomonas aeruginosa	PA-SEN	2	GEN	ST non-permeabilizers	ALE	COG1290	energy production and conversion
assembly_9f337fb468c14266_1	1244585	G	A	Gln	155	*	ATCC_BAA_3107-ampD-G_1244585_A_terminator_-_Gln_155_*	CDS	SNP	non-synonym	OG0001431	ampD	ampD	ampD-like	ampD	ATCC_BAA_3107	Pseudomonas aeruginosa	PA-SEN	2	MER	ST non-permeabilizers	ALE	COG3023	cell wall/membrane/envelope biogenesis
assembly_9f337fb468c14266_1	1244772	G	T	Cys	92	*	ATCC_BAA_3107-ampD-G_1244772_T_terminator_-_Cys_92_*	CDS	SNP	non-synonym	OG0001431	ampD	ampD	ampD-like	ampD	ATCC_BAA_3107	Pseudomonas aeruginosa	PA-SEN	8	MER	ST non-permeabilizers	ALE	COG3023	cell wall/membrane/envelope biogenesis
assembly_9f337fb468c14266_1	1244785	T	A	Gln	88	Leu	ATCC_BAA_3107-ampD-T_1244785_A_SNP_-_Gln_88_Leu	CDS	SNP	non-synonym	OG0001431	ampD	ampD	ampD-like	ampD	ATCC_BAA_3107	Pseudomonas aeruginosa	PA-SEN	10	MER	ST non-permeabilizers	ALE	COG3023	cell wall/membrane/envelope biogenesis
assembly_9f337fb468c14266_1	1244785	T	C	Gln	88	Arg	ATCC_BAA_3107-ampD-T_1244785_C_SNP_-_Gln_88_Arg	CDS	SNP	non-synonym	OG0001431	ampD	ampD	ampD-like	ampD	ATCC_BAA_3107	Pseudomonas aeruginosa	PA-SEN	4	MER	ST non-permeabilizers	ALE	COG3023	cell wall/membrane/envelope biogenesis
assembly_9f337fb468c14266_1	1245019	A	C	Val	10	Gly	ATCC_BAA_3107-ampD-A_1245019_C_SNP_-_Val_10_Gly	CDS	SNP	non-synonym	OG0001431	ampD	ampD	ampD-like	ampD	ATCC_BAA_3107	Pseudomonas aeruginosa	PA-SEN	6	MER	ST non-permeabilizers	ALE	COG3023	cell wall/membrane/envelope biogenesis
assembly_9f337fb468c14266_1	1433083	T	A	Leu	14	Gln	ATCC_BAA_3107-MCHLDELG_01335-T_1433083_A_SNP_+_Leu_14_Gln	hypothetical	SNP	non-synonym	OG0004225	MCHLDELG_01335	MCHLDELG_01335;nfxB	NA	nfxB	ATCC_BAA_3107	Pseudomonas aeruginosa	PA-SEN	2	DOX	ST non-permeabilizers	FoR	NA	NA
assembly_9f337fb468c14266_1	1433130	G	A	Ala	30	Thr	ATCC_BAA_3107-MCHLDELG_01335-G_1433130_A_SNP_+_Ala_30_Thr	hypothetical	SNP	non-synonym	OG0004225	MCHLDELG_01335	MCHLDELG_01335;nfxB	NA	nfxB	ATCC_BAA_3107	Pseudomonas aeruginosa	PA-SEN	4	MER	ST non-permeabilizers	ALE	NA	NA
assembly_9f337fb468c14266_1	1433161	T	A	Leu	40	Gln	ATCC_BAA_3107-MCHLDELG_01335-T_1433161_A_SNP_+_Leu_40_Gln	hypothetical	SNP	non-synonym	OG0004225	MCHLDELG_01335	MCHLDELG_01335;nfxB	NA	nfxB	ATCC_BAA_3107	Pseudomonas aeruginosa	PA-SEN	3	DOX	ST non-permeabilizers	FoR	NA	NA
assembly_9f337fb468c14266_1	1433340	C	T	Gln	100	*	ATCC_BAA_3107-MCHLDELG_01335-C_1433340_T_terminator_+_Gln_100_*	hypothetical	SNP	non-synonym	OG0004225	MCHLDELG_01335	MCHLDELG_01335;nfxB	NA	nfxB	ATCC_BAA_3107	Pseudomonas aeruginosa	PA-SEN	3	DOX	ST non-permeabilizers	FoR	NA	NA
assembly_9f337fb468c14266_1	1433387	G	A	Trp	115	*	ATCC_BAA_3107-MCHLDELG_01335-G_1433387_A_terminator_+_Trp_115_*	hypothetical	SNP	non-synonym	OG0004225	MCHLDELG_01335	MCHLDELG_01335;nfxB	NA	nfxB	ATCC_BAA_3107	Pseudomonas aeruginosa	PA-SEN	3	DOX	ST non-permeabilizers	FoR	NA	NA
assembly_9f337fb468c14266_1	1433503	G	A	Gly	154	Asp	ATCC_BAA_3107-MCHLDELG_01335-G_1433503_A_SNP_+_Gly_154_Asp	hypothetical	SNP	non-synonym	OG0004225	MCHLDELG_01335	MCHLDELG_01335;nfxB	NA	nfxB	ATCC_BAA_3107	Pseudomonas aeruginosa	PA-SEN	1	GEP	DT non-permeabilizers	ALE	NA	NA
assembly_9f337fb468c14266_1	1435585	T	A	Leu	579	Gln	ATCC_BAA_3107-MCHLDELG_01336-T_1435585_A_SNP_+_Leu_579_Gln	hypothetical	SNP	non-synonym	OG0007278	MCHLDELG_01336	MCHLDELG_01336	NA	pred_MORA	ATCC_BAA_3107	Pseudomonas aeruginosa	PA-SEN	2	DEL	DT non-permeabilizers	ALE	NA	NA
assembly_9f337fb468c14266_1	1435585	T	A	Leu	579	Gln	ATCC_BAA_3107-MCHLDELG_01336-T_1435585_A_SNP_+_Leu_579_Gln	hypothetical	SNP	non-synonym	OG0007278	MCHLDELG_01336	MCHLDELG_01336	NA	pred_MORA	ATCC_BAA_3107	Pseudomonas aeruginosa	PA-SEN	7	DEL	DT non-permeabilizers	ALE	NA	NA
assembly_9f337fb468c14266_1	1467442	T	G	Ser	732	Arg	ATCC_BAA_3107-MCHLDELG_01361-T_1467442_G_SNP_-_Ser_732_Arg	hypothetical	SNP	non-synonym	OG0007290	MCHLDELG_01361	MCHLDELG_01361	NA	pred_CDRA	ATCC_BAA_3107	Pseudomonas aeruginosa	PA-SEN	1	MOX	DT non-permeabilizers	ALE	NA	NA
assembly_9f337fb468c14266_1	1598732	A	C	Asp	65	Ala	ATCC_BAA_3107-pcnB-A_1598732_C_SNP_+_Asp_65_Ala	CDS	SNP	non-synonym	OG0001262	pcnB	pcnB	pcnB-like	pcnB	ATCC_BAA_3107	Pseudomonas aeruginosa	PA-SEN	1	PMB	ST permeabilizers	ALE	COG0617	translation, ribosomal structure and biogenesis
assembly_9f337fb468c14266_1	1602197	T	G	Tyr	242	Asp	ATCC_BAA_3107-panC-T_1602197_G_SNP_+_Tyr_242_Asp	CDS	SNP	non-synonym	OG0001259	panC	panC	panC-like	panC	ATCC_BAA_3107	Pseudomonas aeruginosa	PA-SEN	2	DOX	ST non-permeabilizers	FoR	COG0414	coenzyme transport and metabolism
assembly_9f337fb468c14266_1	1604428	G	C	Val	514	Leu	ATCC_BAA_3107-pgi-G_1604428_C_SNP_+_Val_514_Leu	CDS	SNP	non-synonym	OG0001428	pgi	pgi	pgi-like	pgi	ATCC_BAA_3107	Pseudomonas aeruginosa	PA-SEN	10	DEL	DT non-permeabilizers	ALE	COG0166	carbohydrate transport and metabolism
assembly_9f337fb468c14266_1	1635989	A	C	Phe	103	Val	ATCC_BAA_3107-dnaJ-A_1635989_C_SNP_-_Phe_103_Val	CDS	SNP	non-synonym	OG0000542	dnaJ	dnaJ	dnaJ-like	dnaJ	ATCC_BAA_3107	Pseudomonas aeruginosa	PA-SEN	10	DEL	DT non-permeabilizers	ALE	COG0484	posttranslational modification, protein turnover, chaperones
assembly_9f337fb468c14266_1	1651570	A	C	Asp	65	Ala	ATCC_BAA_3107-speE_1-A_1651570_C_SNP_+_Asp_65_Ala	CDS	SNP	non-synonym	OG0007338	speE_1	speE_1	NA	speE	ATCC_BAA_3107	Pseudomonas aeruginosa	PA-SEN	4	PMB	ST permeabilizers	ALE	COG0421	amino acid transport and metabolism
assembly_9f337fb468c14266_1	1651570	A	C	Asp	65	Ala	ATCC_BAA_3107-speE_1-A_1651570_C_SNP_+_Asp_65_Ala	CDS	SNP	non-synonym	OG0007338	speE_1	speE_1	NA	speE	ATCC_BAA_3107	Pseudomonas aeruginosa	PA-SEN	8	PMB	ST permeabilizers	ALE	COG0421	amino acid transport and metabolism
assembly_9f337fb468c14266_1	1654475	T	A	Val	136	Glu	ATCC_BAA_3107-qseC_1-T_1654475_A_SNP_+_Val_136_Glu	CDS	SNP	non-synonym	OG0000279	qseC_1	pmrB;qseC;qseC_1	qseC-like	qseC	ATCC_BAA_3107	Pseudomonas aeruginosa	PA-SEN	8	PMB	ST permeabilizers	ALE	NA	NA
assembly_9f337fb468c14266_1	1654475	T	G	Val	136	Gly	ATCC_BAA_3107-qseC_1-T_1654475_G_SNP_+_Val_136_Gly	CDS	SNP	non-synonym	OG0000279	qseC_1	pmrB;qseC;qseC_1	qseC-like	qseC	ATCC_BAA_3107	Pseudomonas aeruginosa	PA-SEN	4	PMB	ST permeabilizers	ALE	NA	NA
assembly_9f337fb468c14266_1	1654475	T	G	Val	136	Gly	ATCC_BAA_3107-qseC_1-T_1654475_G_SNP_+_Val_136_Gly	CDS	SNP	non-synonym	OG0000279	qseC_1	pmrB;qseC;qseC_1	qseC-like	qseC	ATCC_BAA_3107	Pseudomonas aeruginosa	PA-SEN	7	PMB	ST permeabilizers	ALE	NA	NA
assembly_9f337fb468c14266_1	1760671	T	C	Val	41	Ala	ATCC_BAA_3107-osmE-T_1760671_C_SNP_+_Val_41_Ala	CDS	SNP	non-synonym	OG0002112	osmE	osmE	osmE-like	osmE	ATCC_BAA_3107	Pseudomonas aeruginosa	PA-SEN	4	PMB	ST permeabilizers	ALE	NA	NA
assembly_9f337fb468c14266_1	1760671	T	C	Val	41	Ala	ATCC_BAA_3107-osmE-T_1760671_C_SNP_+_Val_41_Ala	CDS	SNP	non-synonym	OG0002112	osmE	osmE	osmE-like	osmE	ATCC_BAA_3107	Pseudomonas aeruginosa	PA-SEN	7	PMB	ST permeabilizers	ALE	NA	NA
assembly_9f337fb468c14266_1	1863518	G	A	Ser	87	Leu	ATCC_BAA_3107-parC-G_1863518_A_SNP_-_Ser_87_Leu	CDS	SNP	non-synonym	OG0001400	parC	parC	parC-like	parC	ATCC_BAA_3107	Pseudomonas aeruginosa	PA-SEN	8	MOX	DT non-permeabilizers	ALE	COG0188	replication, recombination and repair
assembly_9f337fb468c14266_1	1863575	T	C	Lys	68	Arg	ATCC_BAA_3107-parC-T_1863575_C_SNP_-_Lys_68_Arg	CDS	SNP	non-synonym	OG0001400	parC	parC	parC-like	parC	ATCC_BAA_3107	Pseudomonas aeruginosa	PA-SEN	10	GEP	DT non-permeabilizers	ALE	COG0188	replication, recombination and repair
assembly_9f337fb468c14266_1	1911623	A	G	Leu	242	Pro	ATCC_BAA_3107-mshA_1-A_1911623_G_SNP_-_Leu_242_Pro	CDS	SNP	non-synonym	OG0001535	mshA_1	mshA_1	NA	mshA	ATCC_BAA_3107	Pseudomonas aeruginosa	PA-SEN	2	DEL	DT non-permeabilizers	ALE	COG0438	cell wall/membrane/envelope biogenesis
assembly_9f337fb468c14266_1	1911623	A	G	Leu	242	Pro	ATCC_BAA_3107-mshA_1-A_1911623_G_SNP_-_Leu_242_Pro	CDS	SNP	non-synonym	OG0001535	mshA_1	mshA_1	NA	mshA	ATCC_BAA_3107	Pseudomonas aeruginosa	PA-SEN	7	DEL	DT non-permeabilizers	ALE	COG0438	cell wall/membrane/envelope biogenesis
assembly_9f337fb468c14266_1	2153315	A	T	Gln	352	Leu	ATCC_BAA_3107-ygiF-A_2153315_T_SNP_+_Gln_352_Leu	CDS	SNP	non-synonym	OG0000846	ygiF	ygiF	ygiF-like	ygiF	ATCC_BAA_3107	Pseudomonas aeruginosa	PA-SEN	2	DEL	DT non-permeabilizers	ALE	COG3025	inorganic ion transport and metabolism
assembly_9f337fb468c14266_1	2153315	A	T	Gln	352	Leu	ATCC_BAA_3107-ygiF-A_2153315_T_SNP_+_Gln_352_Leu	CDS	SNP	non-synonym	OG0000846	ygiF	ygiF	ygiF-like	ygiF	ATCC_BAA_3107	Pseudomonas aeruginosa	PA-SEN	7	DEL	DT non-permeabilizers	ALE	COG3025	inorganic ion transport and metabolism
assembly_9f337fb468c14266_1	2188308	G	C	Gln	85	Glu	ATCC_BAA_3107-rho-G_2188308_C_SNP_-_Gln_85_Glu	CDS	SNP	non-synonym	OG0001247	rho	rho	rho-like	rho	ATCC_BAA_3107	Pseudomonas aeruginosa	PA-SEN	9	GEN	ST non-permeabilizers	ALE	COG1158	transcription
assembly_9f337fb468c14266_1	2319581	A	C	Thr	47	Pro	ATCC_BAA_3107-spoT-A_2319581_C_SNP_+_Thr_47_Pro	CDS	SNP	non-synonym	OG0001919	spoT	spoT	spoT-like	spoT	ATCC_BAA_3107	Pseudomonas aeruginosa	PA-SEN	9	GEP	DT non-permeabilizers	ALE	COG0317	transcription;signal transduction mechanisms
assembly_9f337fb468c14266_1	2319599	T	C	Ser	53	Pro	ATCC_BAA_3107-spoT-T_2319599_C_SNP_+_Ser_53_Pro	CDS	SNP	non-synonym	OG0001919	spoT	spoT	spoT-like	spoT	ATCC_BAA_3107	Pseudomonas aeruginosa	PA-SEN	8	MER	ST non-permeabilizers	ALE	COG0317	transcription;signal transduction mechanisms
assembly_9f337fb468c14266_1	2319860	C	T	Arg	140	Cys	ATCC_BAA_3107-spoT-C_2319860_T_SNP_+_Arg_140_Cys	CDS	SNP	non-synonym	OG0001919	spoT	spoT	spoT-like	spoT	ATCC_BAA_3107	Pseudomonas aeruginosa	PA-SEN	6	GEP	DT non-permeabilizers	ALE	COG0317	transcription;signal transduction mechanisms
assembly_9f337fb468c14266_1	2319996	T	C	Leu	185	Pro	ATCC_BAA_3107-spoT-T_2319996_C_SNP_+_Leu_185_Pro	CDS	SNP	non-synonym	OG0001919	spoT	spoT	spoT-like	spoT	ATCC_BAA_3107	Pseudomonas aeruginosa	PA-SEN	10	MER	ST non-permeabilizers	ALE	COG0317	transcription;signal transduction mechanisms
assembly_9f337fb468c14266_1	2320763	C	T	Gln	441	*	ATCC_BAA_3107-spoT-C_2320763_T_terminator_+_Gln_441_*	CDS	SNP	non-synonym	OG0001919	spoT	spoT	spoT-like	spoT	ATCC_BAA_3107	Pseudomonas aeruginosa	PA-SEN	1	GEP	DT non-permeabilizers	ALE	COG0317	transcription;signal transduction mechanisms
assembly_9f337fb468c14266_1	2571043	A	T	Leu	122	Gln	ATCC_BAA_3107-atpC-A_2571043_T_SNP_-_Leu_122_Gln	CDS	SNP	non-synonym	OG0001410	atpC	atpC	atpC-like	atpC	ATCC_BAA_3107	Pseudomonas aeruginosa	PA-SEN	2	DEL	DT non-permeabilizers	ALE	COG0355	energy production and conversion
assembly_9f337fb468c14266_1	2571043	A	T	Leu	122	Gln	ATCC_BAA_3107-atpC-A_2571043_T_SNP_-_Leu_122_Gln	CDS	SNP	non-synonym	OG0001410	atpC	atpC	atpC-like	atpC	ATCC_BAA_3107	Pseudomonas aeruginosa	PA-SEN	7	DEL	DT non-permeabilizers	ALE	COG0355	energy production and conversion
assembly_9f337fb468c14266_1	2591865	C	A	Ser	10	Tyr	ATCC_BAA_3107-gyrB-C_2591865_A_SNP_+_Ser_10_Tyr	CDS	SNP	non-synonym	OG0000535	gyrB	gyrB	gyrB-like	gyrB	ATCC_BAA_3107	Pseudomonas aeruginosa	PA-SEN	6	MOX	DT non-permeabilizers	ALE	COG0187	replication, recombination and repair
assembly_9f337fb468c14266_1	2591909	C	T	Pro	25	Ser	ATCC_BAA_3107-gyrB-C_2591909_T_SNP_+_Pro_25_Ser	CDS	SNP	non-synonym	OG0000535	gyrB	gyrB	gyrB-like	gyrB	ATCC_BAA_3107	Pseudomonas aeruginosa	PA-SEN	6	GEP	DT non-permeabilizers	ALE	COG0187	replication, recombination and repair
assembly_9f337fb468c14266_1	2593361	C	A	Arg	509	Ser	ATCC_BAA_3107-gyrB-C_2593361_A_SNP_+_Arg_509_Ser	CDS	SNP	non-synonym	OG0000535	gyrB	gyrB	gyrB-like	gyrB	ATCC_BAA_3107	Pseudomonas aeruginosa	PA-SEN	8	DEL	DT non-permeabilizers	ALE	COG0187	replication, recombination and repair
assembly_9f337fb468c14266_1	3021022	T	G	Val	124	Gly	ATCC_BAA_3107-ptsP-T_3021022_G_SNP_+_Val_124_Gly	CDS	SNP	non-synonym	OG0001326	ptsP	ptsP	ptsP-like	ptsP	ATCC_BAA_3107	Pseudomonas aeruginosa	PA-SEN	2	DEL	DT non-permeabilizers	ALE	COG3605	signal transduction mechanisms
assembly_9f337fb468c14266_1	3021022	T	G	Val	124	Gly	ATCC_BAA_3107-ptsP-T_3021022_G_SNP_+_Val_124_Gly	CDS	SNP	non-synonym	OG0001326	ptsP	ptsP	ptsP-like	ptsP	ATCC_BAA_3107	Pseudomonas aeruginosa	PA-SEN	7	DEL	DT non-permeabilizers	ALE	COG3605	signal transduction mechanisms
assembly_9f337fb468c14266_1	3302811	T	A	Leu	223	Gln	ATCC_BAA_3107-mltF_1-T_3302811_A_SNP_+_Leu_223_Gln	CDS	SNP	non-synonym	OG0007810	mltF_1	mltF_1	NA	mltF	ATCC_BAA_3107	Pseudomonas aeruginosa	PA-SEN	9	MOX	DT non-permeabilizers	ALE	NA	NA
assembly_9f337fb468c14266_1	3358400	C	G	His	85	Asp	ATCC_BAA_3107-tuf1_1-C_3358400_G_SNP_+_His_85_Asp	CDS	SNP	non-synonym	OG0000086	tuf1_1	tuf1_1;tuf1_2	tuf-like	tuf1_1	ATCC_BAA_3107	Pseudomonas aeruginosa	PA-SEN	2	GEN	ST non-permeabilizers	ALE	COG0050	translation, ribosomal structure and biogenesis
assembly_9f337fb468c14266_1	3369508	A	G	His	777	Arg	ATCC_BAA_3107-rpoC-A_3369508_G_SNP_+_His_777_Arg	CDS	SNP	non-synonym	OG0001362	rpoC	rpoC	rpoC-like	rpoC	ATCC_BAA_3107	Pseudomonas aeruginosa	PA-SEN	3	DOX	ST non-permeabilizers	ALE	COG0086	transcription
assembly_9f337fb468c14266_1	3374905	C	T	His	85	Tyr	ATCC_BAA_3107-tuf1_2-C_3374905_T_SNP_+_His_85_Tyr	CDS	SNP	non-synonym	OG0000086	tuf1_2	tuf1_1;tuf1_2	tuf-like	tuf1_1	ATCC_BAA_3107	Pseudomonas aeruginosa	PA-SEN	6	GEN	ST non-permeabilizers	ALE	COG0050	translation, ribosomal structure and biogenesis
assembly_9f337fb468c14266_1	3387289	G	A	Asp	36	Asn	ATCC_BAA_3107-rpsK-G_3387289_A_SNP_+_Asp_36_Asn	CDS	SNP	non-synonym	OG0001698	rpsK	rpsK	rpsK-like	rpsK	ATCC_BAA_3107	Pseudomonas aeruginosa	PA-SEN	2	MER	ST non-permeabilizers	ALE	COG0100	translation, ribosomal structure and biogenesis
assembly_9f337fb468c14266_1	3394416	T	G	His	162	Pro	ATCC_BAA_3107-uvrA-T_3394416_G_SNP_-_His_162_Pro	CDS	SNP	non-synonym	OG0000416	uvrA	uvrA	uvrA-like	uvrA	ATCC_BAA_3107	Pseudomonas aeruginosa	PA-SEN	1	GEP	DT non-permeabilizers	ALE	COG0178	replication, recombination and repair
assembly_9f337fb468c14266_1	3394711	A	G	Phe	64	Leu	ATCC_BAA_3107-uvrA-A_3394711_G_SNP_-_Phe_64_Leu	CDS	SNP	non-synonym	OG0000416	uvrA	uvrA	uvrA-like	uvrA	ATCC_BAA_3107	Pseudomonas aeruginosa	PA-SEN	9	GEP	DT non-permeabilizers	ALE	COG0178	replication, recombination and repair
assembly_9f337fb468c14266_1	3892296	G	C	Ala	620	Pro	ATCC_BAA_3107-MCHLDELG_03617-G_3892296_C_SNP_+_Ala_620_Pro	hypothetical	SNP	non-synonym	OG0002611	MCHLDELG_03617	MCHLDELG_03617	NA	MCHLDELG_03617	ATCC_BAA_3107	Pseudomonas aeruginosa	PA-SEN	1	PMB	ST permeabilizers	ALE	NA	NA
assembly_9f337fb468c14266_1	4091044	T	G	Asp	205	Glu	ATCC_BAA_3107-rpsB-T_4091044_G_SNP_+_Asp_205_Glu	CDS	SNP	non-synonym	OG0000879	rpsB	rpsB	rpsB-like	rpsB	ATCC_BAA_3107	Pseudomonas aeruginosa	PA-SEN	8	DEL	DT non-permeabilizers	ALE	COG0052	translation, ribosomal structure and biogenesis
assembly_9f337fb468c14266_1	4099677	T	A	Phe	599	Tyr	ATCC_BAA_3107-bamA_1-T_4099677_A_SNP_+_Phe_599_Tyr	CDS	SNP	non-synonym	OG0000316	bamA_1	bamA;bamA_1	bamA-like	bamA	ATCC_BAA_3107	Pseudomonas aeruginosa	PA-SEN	5	PMB	ST permeabilizers	ALE	COG4775	cell wall/membrane/envelope biogenesis
assembly_9f337fb468c14266_1	4104003	T	G	Val	292	Gly	ATCC_BAA_3107-lpxB-T_4104003_G_SNP_+_Val_292_Gly	CDS	SNP	non-synonym	OG0001020	lpxB	lpxB	lpxB-like	lpxB	ATCC_BAA_3107	Pseudomonas aeruginosa	PA-SEN	9	GEP	DT non-permeabilizers	ALE	COG0763	cell wall/membrane/envelope biogenesis
assembly_9f337fb468c14266_1	4663076	A	C	Phe	39	Cys	ATCC_BAA_3107-MCHLDELG_04362-A_4663076_C_SNP_-_Phe_39_Cys	hypothetical	SNP	non-synonym	OG0008221	MCHLDELG_04362	MCHLDELG_04362	NA	MCHLDELG_04362	ATCC_BAA_3107	Pseudomonas aeruginosa	PA-SEN	10	DEL	DT non-permeabilizers	ALE	NA	NA
assembly_9f337fb468c14266_1	4674489	T	G	Ile	29	Ser	ATCC_BAA_3107-gyrA-T_4674489_G_SNP_+_Ile_29_Ser	CDS	SNP	non-synonym	OG0000801	gyrA	gyrA	gyrA-like	gyrA	ATCC_BAA_3107	Pseudomonas aeruginosa	PA-SEN	2	DEL	DT non-permeabilizers	ALE	COG0188	replication, recombination and repair
assembly_9f337fb468c14266_1	4674489	T	G	Ile	29	Ser	ATCC_BAA_3107-gyrA-T_4674489_G_SNP_+_Ile_29_Ser	CDS	SNP	non-synonym	OG0000801	gyrA	gyrA	gyrA-like	gyrA	ATCC_BAA_3107	Pseudomonas aeruginosa	PA-SEN	7	DEL	DT non-permeabilizers	ALE	COG0188	replication, recombination and repair
assembly_9f337fb468c14266_1	4674612	T	C	Val	70	Ala	ATCC_BAA_3107-gyrA-T_4674612_C_SNP_+_Val_70_Ala	CDS	SNP	non-synonym	OG0000801	gyrA	gyrA	gyrA-like	gyrA	ATCC_BAA_3107	Pseudomonas aeruginosa	PA-SEN	1	GEP	DT non-permeabilizers	ALE	COG0188	replication, recombination and repair
assembly_9f337fb468c14266_1	4674651	C	T	Thr	83	Ile	ATCC_BAA_3107-gyrA-C_4674651_T_SNP_+_Thr_83_Ile	CDS	SNP	non-synonym	OG0000801	gyrA	gyrA	gyrA-like	gyrA	ATCC_BAA_3107	Pseudomonas aeruginosa	PA-SEN	1	MOX	DT non-permeabilizers	ALE	COG0188	replication, recombination and repair
assembly_9f337fb468c14266_1	4674651	C	T	Thr	83	Ile	ATCC_BAA_3107-gyrA-C_4674651_T_SNP_+_Thr_83_Ile	CDS	SNP	non-synonym	OG0000801	gyrA	gyrA	gyrA-like	gyrA	ATCC_BAA_3107	Pseudomonas aeruginosa	PA-SEN	6	MOX	DT non-permeabilizers	ALE	COG0188	replication, recombination and repair
assembly_9f337fb468c14266_1	4674651	C	T	Thr	83	Ile	ATCC_BAA_3107-gyrA-C_4674651_T_SNP_+_Thr_83_Ile	CDS	SNP	non-synonym	OG0000801	gyrA	gyrA	gyrA-like	gyrA	ATCC_BAA_3107	Pseudomonas aeruginosa	PA-SEN	8	MOX	DT non-permeabilizers	ALE	COG0188	replication, recombination and repair
assembly_9f337fb468c14266_1	4674654	C	T	Ala	84	Val	ATCC_BAA_3107-gyrA-C_4674654_T_SNP_+_Ala_84_Val	CDS	SNP	non-synonym	OG0000801	gyrA	gyrA	gyrA-like	gyrA	ATCC_BAA_3107	Pseudomonas aeruginosa	PA-SEN	6	GEP	DT non-permeabilizers	ALE	COG0188	replication, recombination and repair
assembly_9f337fb468c14266_1	4674663	A	G	Asp	87	Gly	ATCC_BAA_3107-gyrA-A_4674663_G_SNP_+_Asp_87_Gly	CDS	SNP	non-synonym	OG0000801	gyrA	gyrA	gyrA-like	gyrA	ATCC_BAA_3107	Pseudomonas aeruginosa	PA-SEN	9	MOX	DT non-permeabilizers	ALE	COG0188	replication, recombination and repair
assembly_9f337fb468c14266_1	4674935	A	G	Met	178	Val	ATCC_BAA_3107-gyrA-A_4674935_G_SNP_+_Met_178_Val	CDS	SNP	non-synonym	OG0000801	gyrA	gyrA	gyrA-like	gyrA	ATCC_BAA_3107	Pseudomonas aeruginosa	PA-SEN	10	DEL	DT non-permeabilizers	ALE	COG0188	replication, recombination and repair
assembly_9f337fb468c14266_1	4675058	A	T	Thr	219	Ser	ATCC_BAA_3107-gyrA-A_4675058_T_SNP_+_Thr_219_Ser	CDS	SNP	non-synonym	OG0000801	gyrA	gyrA	gyrA-like	gyrA	ATCC_BAA_3107	Pseudomonas aeruginosa	PA-SEN	10	GEP	DT non-permeabilizers	ALE	COG0188	replication, recombination and repair
assembly_9f337fb468c14266_1	4675059	C	G	Thr	219	Ser	ATCC_BAA_3107-gyrA-C_4675059_G_SNP_+_Thr_219_Ser	CDS	SNP	non-synonym	OG0000801	gyrA	gyrA	gyrA-like	gyrA	ATCC_BAA_3107	Pseudomonas aeruginosa	PA-SEN	8	DEL	DT non-permeabilizers	ALE	COG0188	replication, recombination and repair
assembly_9f337fb468c14266_1	4685421	C	T	Gln	537	*	ATCC_BAA_3107-rpsA-C_4685421_T_terminator_+_Gln_537_*	CDS	SNP	non-synonym	OG0001039	rpsA	rpsA	rpsA-like	rpsA	ATCC_BAA_3107	Pseudomonas aeruginosa	PA-SEN	6	GEN	ST non-permeabilizers	ALE	COG0539	translation, ribosomal structure and biogenesis
assembly_9f337fb468c14266_1	4688073	A	G	Asn	152	Ser	ATCC_BAA_3107-MCHLDELG_04383-A_4688073_G_SNP_+_Asn_152_Ser	hypothetical	SNP	non-synonym	OG0002521	MCHLDELG_04383	MCHLDELG_04383	wzxC-like	wzxC	ATCC_BAA_3107	Pseudomonas aeruginosa	PA-SEN	8	DEL	DT non-permeabilizers	ALE	COG2244	cell wall/membrane/envelope biogenesis
assembly_9f337fb468c14266_1	4804813	C	T	Gln	227	*	ATCC_BAA_3107-MCHLDELG_04487-C_4804813_T_terminator_+_Gln_227_*	hypothetical	SNP	non-synonym	OG0008252	MCHLDELG_04487	MCHLDELG_04487	NA	pred_PELG	ATCC_BAA_3107	Pseudomonas aeruginosa	PA-SEN	9	GEN	ST non-permeabilizers	ALE	NA	NA
assembly_9f337fb468c14266_1	4893814	C	T	Gly	178	Asp	ATCC_BAA_3107-rne-C_4893814_T_SNP_-_Gly_178_Asp	CDS	SNP	non-synonym	OG0001328	rne	gene-pgaptmp_003848;rne	rne-like	rne	ATCC_BAA_3107	Pseudomonas aeruginosa	PA-SEN	1	GEN	ST non-permeabilizers	ALE	COG1530	translation, ribosomal structure and biogenesis
assembly_9f337fb468c14266_1	4893848	C	G	Ala	167	Pro	ATCC_BAA_3107-rne-C_4893848_G_SNP_-_Ala_167_Pro	CDS	SNP	non-synonym	OG0001328	rne	gene-pgaptmp_003848;rne	rne-like	rne	ATCC_BAA_3107	Pseudomonas aeruginosa	PA-SEN	9	GEN	ST non-permeabilizers	ALE	COG1530	translation, ribosomal structure and biogenesis
assembly_9f337fb468c14266_1	6003872	C	A	Arg	89	Leu	ATCC_BAA_3107-gtaB-C_6003872_A_SNP_-_Arg_89_Leu	CDS	SNP	non-synonym	OG0000191	gtaB	gtaB	galU;galF-like	gtaB	ATCC_BAA_3107	Pseudomonas aeruginosa	PA-SEN	9	MOX	DT non-permeabilizers	ALE	COG1210	cell wall/membrane/envelope biogenesis
assembly_9f337fb468c14266_1	6003903	T	C	Thr	79	Ala	ATCC_BAA_3107-gtaB-T_6003903_C_SNP_-_Thr_79_Ala	CDS	SNP	non-synonym	OG0000191	gtaB	gtaB	galU;galF-like	gtaB	ATCC_BAA_3107	Pseudomonas aeruginosa	PA-SEN	1	GEP	DT non-permeabilizers	ALE	COG1210	cell wall/membrane/envelope biogenesis
assembly_9f337fb468c14266_1	6003903	T	C	Thr	79	Ala	ATCC_BAA_3107-gtaB-T_6003903_C_SNP_-_Thr_79_Ala	CDS	SNP	non-synonym	OG0000191	gtaB	gtaB	galU;galF-like	gtaB	ATCC_BAA_3107	Pseudomonas aeruginosa	PA-SEN	9	GEP	DT non-permeabilizers	ALE	COG1210	cell wall/membrane/envelope biogenesis
assembly_9f337fb468c14266_1	6004037	G	T	Pro	34	Gln	ATCC_BAA_3107-gtaB-G_6004037_T_SNP_-_Pro_34_Gln	CDS	SNP	non-synonym	OG0000191	gtaB	gtaB	galU;galF-like	gtaB	ATCC_BAA_3107	Pseudomonas aeruginosa	PA-SEN	1	MOX	DT non-permeabilizers	ALE	COG1210	cell wall/membrane/envelope biogenesis
assembly_9f337fb468c14266_1	6004122	G	A	Leu	6	Phe	ATCC_BAA_3107-gtaB-G_6004122_A_SNP_-_Leu_6_Phe	CDS	SNP	non-synonym	OG0000191	gtaB	gtaB	galU;galF-like	gtaB	ATCC_BAA_3107	Pseudomonas aeruginosa	PA-SEN	8	MOX	DT non-permeabilizers	ALE	COG1210	cell wall/membrane/envelope biogenesis
assembly_9f337fb468c14266_1	6008910	C	T	Ala	330	Val	ATCC_BAA_3107-acrB_3-C_6008910_T_SNP_+_Ala_330_Val	CDS	SNP	non-synonym	OG0000004	acrB_3	acrB;acrB_2;acrB_3;acrB_4;acrF;adeB;mexB;mexB_1;mexB_2;mexY	mdtF;acrF;acrD;acrB-like	acrB-like	ATCC_BAA_3107	Pseudomonas aeruginosa	PA-SEN	10	GEN	ST non-permeabilizers	ALE	COG0841	defense mechanisms
assembly_9f337fb468c14266_1	6010920	T	G	Val	1000	Gly	ATCC_BAA_3107-acrB_3-T_6010920_G_SNP_+_Val_1000_Gly	CDS	SNP	non-synonym	OG0000004	acrB_3	acrB;acrB_2;acrB_3;acrB_4;acrF;adeB;mexB;mexB_1;mexB_2;mexY	mdtF;acrF;acrD;acrB-like	acrB-like	ATCC_BAA_3107	Pseudomonas aeruginosa	PA-SEN	1	GEN	ST non-permeabilizers	ALE	COG0841	defense mechanisms
assembly_9f337fb468c14266_1	6322639	G	T	Arg	507	Ser	ATCC_BAA_3107-glnS-G_6322639_T_SNP_-_Arg_507_Ser	CDS	SNP	non-synonym	OG0000952	glnS	glnS	glnS-like	glnS	ATCC_BAA_3107	Pseudomonas aeruginosa	PA-SEN	4	GEP	DT non-permeabilizers	ALE	COG0008	translation, ribosomal structure and biogenesis
NC_011770	5619	A	G	Lys	449	Glu	LESB58-gyrB-A_5619_G_SNP_+_Lys_449_Glu	CDS	SNP	non-synonym	OG0000535	gyrB	gyrB	gyrB-like	gyrB	LESB_58	Pseudomonas aeruginosa	PA-MDR	1	GEP	DT non-permeabilizers	ALE	COG0187	replication, recombination and repair
NC_011770	6519	C	T	Pro	749	Ser	LESB58-gyrB-C_6519_T_SNP_+_Pro_749_Ser	CDS	SNP	non-synonym	OG0000535	gyrB	gyrB	gyrB-like	gyrB	LESB_58	Pseudomonas aeruginosa	PA-MDR	7	DEL	DT non-permeabilizers	ALE	COG0187	replication, recombination and repair
NC_011770	516192	G	A	Gly	221	Asp	LESB58-creB-G_516192_A_SNP_+_Gly_221_Asp	CDS	SNP	non-synonym	OG0000115	creB	creB	baeR;creB-like	creB	LESB_58	Pseudomonas aeruginosa	PA-MDR	1	MER	ST non-permeabilizers	ALE	COG0745	transcription;signal transduction mechanisms
NC_011770	626111	C	T	Gly	415	Ser	LESB58-rpoD-C_626111_T_SNP_-_Gly_415_Ser	CDS	SNP	non-synonym	OG0000767	rpoD	rpoD	rpoD-like	rpoD	LESB_58	Pseudomonas aeruginosa	PA-MDR	2	DEL	DT non-permeabilizers	FoR	COG0568	transcription
NC_011770	743516	T	A	Asn	274	Tyr	LESB58-uvrA-T_743516_A_SNP_-_Asn_274_Tyr	CDS	SNP	non-synonym	OG0000416	uvrA	uvrA	uvrA-like	uvrA	LESB_58	Pseudomonas aeruginosa	PA-MDR	8	GEP	DT non-permeabilizers	ALE	COG0178	replication, recombination and repair
NC_011770	743857	C	A	Gly	160	Val	LESB58-uvrA-C_743857_A_SNP_-_Gly_160_Val	CDS	SNP	non-synonym	OG0000416	uvrA	uvrA	uvrA-like	uvrA	LESB_58	Pseudomonas aeruginosa	PA-MDR	5	GEP	DT non-permeabilizers	ALE	COG0178	replication, recombination and repair
NC_011770	1024891	T	G	Thr	76	Pro	LESB58-ppa-T_1024891_G_SNP_-_Thr_76_Pro	CDS	SNP	non-synonym	OG0000501	ppa	ppa	ppa-like	ppa	LESB_58	Pseudomonas aeruginosa	PA-MDR	9	MER	ST non-permeabilizers	ALE	COG0221	energy production and conversion
NC_011770	1067879	C	T	Glu	498	Lys	LESB58-leuS-C_1067879_T_SNP_-_Glu_498_Lys	CDS	SNP	non-synonym	OG0001278	leuS	leuS	leuS-like	leuS	LESB_58	Pseudomonas aeruginosa	PA-MDR	7	DEL	DT non-permeabilizers	ALE	COG0495	translation, ribosomal structure and biogenesis
NC_011770	1092598	A	G	Val	247	Ala	LESB58-fieF-A_1092598_G_SNP_-_Val_247_Ala	CDS	SNP	non-synonym	OG0002294	fieF	fieF	fieF-like	fieF	LESB_58	Pseudomonas aeruginosa	PA-MDR	2	PMB	ST permeabilizers	ALE	COG0053	inorganic ion transport and metabolism
NC_011770	1237227	C	T	Asp	466	Asn	LESB58-PLES_RS05915-C_1237227_T_SNP_-_Asp_466_Asn	CDS	SNP	non-synonym	OG0000758	PLES_RS05915	PLES_RS05915;valS	valS-like	valS	LESB_58	Pseudomonas aeruginosa	PA-MDR	8	GEP	DT non-permeabilizers	ALE	COG0525	translation, ribosomal structure and biogenesis
NC_011770	1237982	A	T	Leu	214	Gln	LESB58-PLES_RS05915-A_1237982_T_SNP_-_Leu_214_Gln	CDS	SNP	non-synonym	OG0000758	PLES_RS05915	PLES_RS05915;valS	valS-like	valS	LESB_58	Pseudomonas aeruginosa	PA-MDR	4	MER	ST non-permeabilizers	ALE	COG0525	translation, ribosomal structure and biogenesis
NC_011770	1243481	G	T	Lys	33	Asn	LESB58-lptF-G_1243481_T_SNP_+_Lys_33_Asn	CDS	SNP	non-synonym	OG0001390	lptF	lptF	lptF-like	lptF	LESB_58	Pseudomonas aeruginosa	PA-MDR	6	PMB	ST permeabilizers	ALE	COG0795	cell wall/membrane/envelope biogenesis;cell motility
NC_011770	1302187	A	C	Thr	101	Pro	LESB58-guaB-A_1302187_C_SNP_+_Thr_101_Pro	CDS	SNP	non-synonym	OG0000585	guaB	guaB	guaB-like	guaB	LESB_58	Pseudomonas aeruginosa	PA-MDR	4	MER	ST non-permeabilizers	ALE	COG0516	nucleotide transport and metabolism
NC_011770	1494458	A	C	Asp	535	Ala	LESB58-bamA-A_1494458_C_SNP_+_Asp_535_Ala	CDS	SNP	non-synonym	OG0000316	bamA	bamA;bamA_1	bamA-like	bamA	LESB_58	Pseudomonas aeruginosa	PA-MDR	6	PMB	ST permeabilizers	ALE	COG4775	cell wall/membrane/envelope biogenesis
NC_011770	1494683	C	T	Ala	610	Val	LESB58-bamA-C_1494683_T_SNP_+_Ala_610_Val	CDS	SNP	non-synonym	OG0000316	bamA	bamA;bamA_1	bamA-like	bamA	LESB_58	Pseudomonas aeruginosa	PA-MDR	9	PMB	ST permeabilizers	ALE	COG4775	cell wall/membrane/envelope biogenesis
NC_011770	1634092	T	G	His	252	Pro	LESB58-pyrC-T_1634092_G_SNP_-_His_252_Pro	CDS	SNP	non-synonym	OG0001122	pyrC	pyrC	pyrC-like	pyrC	LESB_58	Pseudomonas aeruginosa	PA-MDR	2	DEL	DT non-permeabilizers	FoR	COG0418	nucleotide transport and metabolism
NC_011770	2043728	C	G	Ala	33	Gly	LESB58-gyrA-C_2043728_G_SNP_+_Ala_33_Gly	CDS	SNP	non-synonym	OG0000801	gyrA	gyrA	gyrA-like	gyrA	LESB_58	Pseudomonas aeruginosa	PA-MDR	7	GEP	DT non-permeabilizers	ALE	COG0188	replication, recombination and repair
NC_011770	2043851	T	G	Ile	74	Ser	LESB58-gyrA-T_2043851_G_SNP_+_Ile_74_Ser	CDS	SNP	non-synonym	OG0000801	gyrA	gyrA	gyrA-like	gyrA	LESB_58	Pseudomonas aeruginosa	PA-MDR	2	GEP	DT non-permeabilizers	ALE	COG0188	replication, recombination and repair
NC_011770	2043874	G	A	Asp	82	Asn	LESB58-gyrA-G_2043874_A_SNP_+_Asp_82_Asn	CDS	SNP	non-synonym	OG0000801	gyrA	gyrA	gyrA-like	gyrA	LESB_58	Pseudomonas aeruginosa	PA-MDR	1	GEP	DT non-permeabilizers	FoR	COG0188	replication, recombination and repair
NC_011770	2043874	G	A	Asp	82	Asn	LESB58-gyrA-G_2043874_A_SNP_+_Asp_82_Asn	CDS	SNP	non-synonym	OG0000801	gyrA	gyrA	gyrA-like	gyrA	LESB_58	Pseudomonas aeruginosa	PA-MDR	2	GEP	DT non-permeabilizers	FoR	COG0188	replication, recombination and repair
NC_011770	2043874	G	A	Asp	82	Asn	LESB58-gyrA-G_2043874_A_SNP_+_Asp_82_Asn	CDS	SNP	non-synonym	OG0000801	gyrA	gyrA	gyrA-like	gyrA	LESB_58	Pseudomonas aeruginosa	PA-MDR	3	GEP	DT non-permeabilizers	FoR	COG0188	replication, recombination and repair
NC_011770	2044034	T	C	Leu	135	Pro	LESB58-gyrA-T_2044034_C_SNP_+_Leu_135_Pro	CDS	SNP	non-synonym	OG0000801	gyrA	gyrA	gyrA-like	gyrA	LESB_58	Pseudomonas aeruginosa	PA-MDR	5	GEP	DT non-permeabilizers	ALE	COG0188	replication, recombination and repair
NC_011770	2270197	C	T	Gln	77	*	LESB58-acpP-C_2270197_T_terminator_+_Gln_77_*	CDS	SNP	non-synonym	OG0001193	acpP	acpP	acpP-like	acpP	LESB_58	Pseudomonas aeruginosa	PA-MDR	7	GEP	DT non-permeabilizers	ALE	COG0236	lipid transport and metabolism
NC_011770	2497108	T	G	Ile	71	Ser	LESB58-thrS-T_2497108_G_SNP_+_Ile_71_Ser	CDS	SNP	non-synonym	OG0001256	thrS	thrS	thrS-like	thrS	LESB_58	Pseudomonas aeruginosa	PA-MDR	6	DEL	DT non-permeabilizers	ALE	COG0441	translation, ribosomal structure and biogenesis
NC_011770	3743774	C	T	Arg	77	His	LESB58-PLES_RS17500-C_3743774_T_SNP_-_Arg_77_His	hypothetical	SNP	non-synonym	OG0011594	PLES_RS17500	PLES_RS17500	NA	PLES_RS17500	LESB_58	Pseudomonas aeruginosa	PA-MDR	9	PMB	ST permeabilizers	ALE	NA	NA
NC_011770	4633043	G	A	Ala	67	Thr	LESB58-tpbB-G_4633043_A_SNP_+_Ala_67_Thr	CDS	SNP	non-synonym	OG0000703	tpbB	dgcN;tpbB	dgcN-like	dgcN	LESB_58	Pseudomonas aeruginosa	PA-MDR	1	PMB	ST permeabilizers	ALE	COG2199	signal transduction mechanisms
NC_011770	4793907	G	A	Trp	277	*	LESB58-PLES_RS22440-G_4793907_A_terminator_+_Trp_277_*	CDS	SNP	non-synonym	OG0001399	PLES_RS22440	oprD;oprD_1;PLES_RS22440	NA	oprD	LESB_58	Pseudomonas aeruginosa	PA-MDR	3	MER	ST non-permeabilizers	FoR	NA	NA
NC_011770	4793908	T	C	Ser	278	Pro	LESB58-PLES_RS22440-T_4793908_C_SNP_+_Ser_278_Pro	CDS	SNP	non-synonym	OG0001399	PLES_RS22440	oprD;oprD_1;PLES_RS22440	NA	oprD	LESB_58	Pseudomonas aeruginosa	PA-MDR	2	MER	ST non-permeabilizers	FoR	NA	NA
NC_011770	4793996	G	A	Gly	307	Asp	LESB58-PLES_RS22440-G_4793996_A_SNP_+_Gly_307_Asp	CDS	SNP	non-synonym	OG0001399	PLES_RS22440	oprD;oprD_1;PLES_RS22440	NA	oprD	LESB_58	Pseudomonas aeruginosa	PA-MDR	9	MER	ST non-permeabilizers	ALE	NA	NA
NC_011770	4794320	G	A	Trp	415	*	LESB58-PLES_RS22440-G_4794320_A_terminator_+_Trp_415_*	CDS	SNP	non-synonym	OG0001399	PLES_RS22440	oprD;oprD_1;PLES_RS22440	NA	oprD	LESB_58	Pseudomonas aeruginosa	PA-MDR	3	MER	ST non-permeabilizers	FoR	NA	NA
NC_011770	4794321	G	A	Trp	415	*	LESB58-PLES_RS22440-G_4794321_A_terminator_+_Trp_415_*	CDS	SNP	non-synonym	OG0001399	PLES_RS22440	oprD;oprD_1;PLES_RS22440	NA	oprD	LESB_58	Pseudomonas aeruginosa	PA-MDR	7	MER	ST non-permeabilizers	ALE	NA	NA
NC_011770	4849026	G	A	Ala	849	Val	LESB58-alaS-G_4849026_A_SNP_-_Ala_849_Val	CDS	SNP	non-synonym	OG0001116	alaS	alaS	alaS-like	alaS	LESB_58	Pseudomonas aeruginosa	PA-MDR	5	GEP	DT non-permeabilizers	ALE	COG0013	translation, ribosomal structure and biogenesis
NC_011770	4898123	A	G	Trp	50	Arg	LESB58-PLES_RS22960-A_4898123_G_SNP_-_Trp_50_Arg	CDS	SNP	non-synonym	OG0007045	PLES_RS22960	PLES_RS22960	NA	PLES_RS22960	LESB_58	Pseudomonas aeruginosa	PA-MDR	9	PMB	ST permeabilizers	ALE	NA	NA
NC_011770	5362551	C	T	Arg	34	His	LESB58-PLES_RS25055-C_5362551_T_SNP_-_Arg_34_His	CDS	SNP	non-synonym	OG0007211	PLES_RS25055	PLES_RS25055	NA	pred_REGA	LESB_58	Pseudomonas aeruginosa	PA-MDR	2	PMB	ST permeabilizers	ALE	COG4567	transcription;signal transduction mechanisms
NC_011770	5596106	G	T	Ser	123	Tyr	LESB58-PLES_RS26100-G_5596106_T_SNP_-_Ser_123_Tyr	CDS	SNP	non-synonym	OG0001628	PLES_RS26100	PLES_RS26100	yebT-like	yebT	LESB_58	Pseudomonas aeruginosa	PA-MDR	1	PMB	ST permeabilizers	ALE	COG3008	cell wall/membrane/envelope biogenesis
NC_011770	5639484	T	G	Leu	552	Arg	LESB58-cbrA-T_5639484_G_SNP_+_Leu_552_Arg	CDS	SNP	non-synonym	OG0007330	cbrA	cbrA	NA	cbrA	LESB_58	Pseudomonas aeruginosa	PA-MDR	2	PMB	ST permeabilizers	ALE	NA	NA
NC_011770	5680833	G	A	Arg	26	Cys	LESB58-dnaJ-G_5680833_A_SNP_-_Arg_26_Cys	CDS	SNP	non-synonym	OG0000542	dnaJ	dnaJ	dnaJ-like	dnaJ	LESB_58	Pseudomonas aeruginosa	PA-MDR	4	MER	ST non-permeabilizers	ALE	COG0484	posttranslational modification, protein turnover, chaperones
NC_011770	5682439	G	A	Arg	167	Trp	LESB58-dnaK-G_5682439_A_SNP_-_Arg_167_Trp	CDS	SNP	non-synonym	OG0001445	dnaK	dnaK	dnaK-like	dnaK	LESB_58	Pseudomonas aeruginosa	PA-MDR	9	MER	ST non-permeabilizers	ALE	COG0443	posttranslational modification, protein turnover, chaperones
NC_011770	5698117	C	G	Thr	42	Ser	LESB58-pmrA-C_5698117_G_SNP_+_Thr_42_Ser	CDS	SNP	non-synonym	OG0000150	pmrA	pmrA;qseB	qseB-like	qseB	LESB_58	Pseudomonas aeruginosa	PA-MDR	3	MER	ST non-permeabilizers	FoR	NA	NA
NC_011770	5905096	G	A	Pro	576	Ser	LESB58-parC-G_5905096_A_SNP_-_Pro_576_Ser	CDS	SNP	non-synonym	OG0001400	parC	parC	parC-like	parC	LESB_58	Pseudomonas aeruginosa	PA-MDR	1	DEL	DT non-permeabilizers	FoR	COG0188	replication, recombination and repair
NC_011770	5906095	G	A	Arg	243	Cys	LESB58-parC-G_5906095_A_SNP_-_Arg_243_Cys	CDS	SNP	non-synonym	OG0001400	parC	parC	parC-like	parC	LESB_58	Pseudomonas aeruginosa	PA-MDR	6	DEL	DT non-permeabilizers	ALE	COG0188	replication, recombination and repair
NC_011770	5906095	G	A	Arg	243	Cys	LESB58-parC-G_5906095_A_SNP_-_Arg_243_Cys	CDS	SNP	non-synonym	OG0001400	parC	parC	parC-like	parC	LESB_58	Pseudomonas aeruginosa	PA-MDR	7	DEL	DT non-permeabilizers	ALE	COG0188	replication, recombination and repair
NC_011770	5906095	G	A	Arg	243	Cys	LESB58-parC-G_5906095_A_SNP_-_Arg_243_Cys	CDS	SNP	non-synonym	OG0001400	parC	parC	parC-like	parC	LESB_58	Pseudomonas aeruginosa	PA-MDR	2	DEL	DT non-permeabilizers	ALE	COG0188	replication, recombination and repair
NC_011770	5906095	G	A	Arg	243	Cys	LESB58-parC-G_5906095_A_SNP_-_Arg_243_Cys	CDS	SNP	non-synonym	OG0001400	parC	parC	parC-like	parC	LESB_58	Pseudomonas aeruginosa	PA-MDR	4	DEL	DT non-permeabilizers	ALE	COG0188	replication, recombination and repair
NC_011770	5906095	G	A	Arg	243	Cys	LESB58-parC-G_5906095_A_SNP_-_Arg_243_Cys	CDS	SNP	non-synonym	OG0001400	parC	parC	parC-like	parC	LESB_58	Pseudomonas aeruginosa	PA-MDR	9	DEL	DT non-permeabilizers	ALE	COG0188	replication, recombination and repair
NC_011770	5906712	G	A	Ala	37	Val	LESB58-parC-G_5906712_A_SNP_-_Ala_37_Val	CDS	SNP	non-synonym	OG0001400	parC	parC	parC-like	parC	LESB_58	Pseudomonas aeruginosa	PA-MDR	1	DEL	DT non-permeabilizers	FoR	COG0188	replication, recombination and repair
NC_011770	5908745	G	A	Ala	503	Val	LESB58-parE-G_5908745_A_SNP_-_Ala_503_Val	CDS	SNP	non-synonym	OG0000571	parE	parE	parE-like	parE	LESB_58	Pseudomonas aeruginosa	PA-MDR	1	GEP	DT non-permeabilizers	ALE	COG0187	replication, recombination and repair
NC_011770	5908905	C	T	Asp	450	Asn	LESB58-parE-C_5908905_T_SNP_-_Asp_450_Asn	CDS	SNP	non-synonym	OG0000571	parE	parE	parE-like	parE	LESB_58	Pseudomonas aeruginosa	PA-MDR	9	DEL	DT non-permeabilizers	ALE	COG0187	replication, recombination and repair
NC_011770	5908973	T	A	Gln	427	Leu	LESB58-parE-T_5908973_A_SNP_-_Gln_427_Leu	CDS	SNP	non-synonym	OG0000571	parE	parE	parE-like	parE	LESB_58	Pseudomonas aeruginosa	PA-MDR	7	DEL	DT non-permeabilizers	ALE	COG0187	replication, recombination and repair
NC_011770	5909069	G	A	Ala	395	Val	LESB58-parE-G_5909069_A_SNP_-_Ala_395_Val	CDS	SNP	non-synonym	OG0000571	parE	parE	parE-like	parE	LESB_58	Pseudomonas aeruginosa	PA-MDR	1	DEL	DT non-permeabilizers	FoR	COG0187	replication, recombination and repair
NC_011770	5973375	C	T	Leu	849	Phe	LESB58-aceE-C_5973375_T_SNP_+_Leu_849_Phe	CDS	SNP	non-synonym	OG0000583	aceE	aceE	aceE-like	aceE	LESB_58	Pseudomonas aeruginosa	PA-MDR	3	SPR	ST permeabilizers	FoR	COG2609	energy production and conversion
NC_011770	5976741	G	A	Glu	353	Lys	LESB58-dipA-G_5976741_A_SNP_+_Glu_353_Lys	CDS	SNP	non-synonym	OG0000009	dipA	dipA;MCHLDELG_02098;pdeR	pdeR-like	dipA	LESB_58	Pseudomonas aeruginosa	PA-MDR	3	SPR	ST permeabilizers	FoR	COG2200;COG2199	signal transduction mechanisms
NC_011770	6146977	G	A	Gly	70	Asp	LESB58-rfbA-G_6146977_A_SNP_+_Gly_70_Asp	CDS	SNP	non-synonym	OG0001653	rfbA	rfbA	rfbA-like	rfbA	LESB_58	Pseudomonas aeruginosa	PA-MDR	7	MER	ST non-permeabilizers	ALE	COG1209	cell wall/membrane/envelope biogenesis
NC_011770	6147388	T	C	Leu	207	Pro	LESB58-rfbA-T_6147388_C_SNP_+_Leu_207_Pro	CDS	SNP	non-synonym	OG0001653	rfbA	rfbA	rfbA-like	rfbA	LESB_58	Pseudomonas aeruginosa	PA-MDR	4	MER	ST non-permeabilizers	ALE	COG1209	cell wall/membrane/envelope biogenesis
NC_011770	6148001	C	T	His	118	Tyr	LESB58-rfbC-C_6148001_T_SNP_+_His_118_Tyr	CDS	SNP	non-synonym	OG0004742	rfbC	rfbC	NA	rfbC	LESB_58	Pseudomonas aeruginosa	PA-MDR	7	MER	ST non-permeabilizers	ALE	COG1898	cell wall/membrane/envelope biogenesis
NC_011770	6340873	A	G	Glu	217	Gly	LESB58-PLES_RS29440-A_6340873_G_SNP_+_Glu_217_Gly	CDS	SNP	non-synonym	OG0001920	PLES_RS29440	PLES_RS29440	yicC-like	yicC	LESB_58	Pseudomonas aeruginosa	PA-MDR	2	PMB	ST permeabilizers	ALE	NA	NA
NC_011770	6342695	T	A	Leu	173	Gln	LESB58-spoT-T_6342695_A_SNP_+_Leu_173_Gln	CDS	SNP	non-synonym	OG0001919	spoT	spoT	spoT-like	spoT	LESB_58	Pseudomonas aeruginosa	PA-MDR	7	MER	ST non-permeabilizers	ALE	COG0317	transcription;signal transduction mechanisms
NC_011770	6343297	G	A	Glu	374	Lys	LESB58-spoT-G_6343297_A_SNP_+_Glu_374_Lys	CDS	SNP	non-synonym	OG0001919	spoT	spoT	spoT-like	spoT	LESB_58	Pseudomonas aeruginosa	PA-MDR	2	MER	ST non-permeabilizers	ALE	COG0317	transcription;signal transduction mechanisms
NC_011770	6343579	A	C	Thr	468	Pro	LESB58-spoT-A_6343579_C_SNP_+_Thr_468_Pro	CDS	SNP	non-synonym	OG0001919	spoT	spoT	spoT-like	spoT	LESB_58	Pseudomonas aeruginosa	PA-MDR	1	GEP	DT non-permeabilizers	ALE	COG0317	transcription;signal transduction mechanisms
59bde68ee8f44663_1	71711	C	A	Gly	566	Cys	ATCC_10031-mexB-C_71711_A_SNP_-_Gly_566_Cys	CDS	SNP	non-synonym	OG0000004	mexB	acrB;acrB_2;acrB_3;acrF;adeB;mexB;mexB_1;mexB_2;mexY	mdtF;acrF;acrD;acrB-like	acrB-like	ATCC_10031	Klebsiella pneumoniae	KP-SEN	4	ZOL	DT non-permeabilizers	ALE	COG0841	defense mechanisms
59bde68ee8f44663_1	72259	A	C	Val	383	Gly	ATCC_10031-mexB-A_72259_C_SNP_-_Val_383_Gly	CDS	SNP	non-synonym	OG0000004	mexB	acrB;acrB_2;acrB_3;acrF;adeB;mexB;mexB_1;mexB_2;mexY	mdtF;acrF;acrD;acrB-like	acrB-like	ATCC_10031	Klebsiella pneumoniae	KP-SEN	7	ERA	ST non-permeabilizers	ALE	COG0841	defense mechanisms
59bde68ee8f44663_1	72259	A	C	Val	383	Gly	ATCC_10031-mexB-A_72259_C_SNP_-_Val_383_Gly	CDS	SNP	non-synonym	OG0000004	mexB	acrB;acrB_2;acrB_3;acrF;adeB;mexB;mexB_1;mexB_2;mexY	mdtF;acrF;acrD;acrB-like	acrB-like	ATCC_10031	Klebsiella pneumoniae	KP-SEN	2	ZOL	DT non-permeabilizers	ALE	COG0841	defense mechanisms
59bde68ee8f44663_1	72259	A	C	Val	383	Gly	ATCC_10031-mexB-A_72259_C_SNP_-_Val_383_Gly	CDS	SNP	non-synonym	OG0000004	mexB	acrB;acrB_2;acrB_3;acrF;adeB;mexB;mexB_1;mexB_2;mexY	mdtF;acrF;acrD;acrB-like	acrB-like	ATCC_10031	Klebsiella pneumoniae	KP-SEN	6	ZOL	DT non-permeabilizers	ALE	COG0841	defense mechanisms
59bde68ee8f44663_1	358933	T	G	Asp	129	Ala	ATCC_10031-malT_1-T_358933_G_SNP_-_Asp_129_Ala	CDS	SNP	non-synonym	OG0003119	malT_1	malT;malT_1	malT-like	malT	ATCC_10031	Klebsiella pneumoniae	KP-SEN	3	ERA	ST non-permeabilizers	ALE	COG2909	transcription
59bde68ee8f44663_1	526845	G	A	Gly	136	Glu	ATCC_10031-bamA_1-G_526845_A_SNP_+_Gly_136_Glu	CDS	SNP	non-synonym	OG0000316	bamA_1	bamA;bamA_1	bamA-like	bamA	ATCC_10031	Klebsiella pneumoniae	KP-SEN	1	ERA	ST non-permeabilizers	ALE	COG4775	cell wall/membrane/envelope biogenesis
59bde68ee8f44663_1	540835	G	T	Gly	143	*	ATCC_10031-soxR-G_540835_T_terminator_+_Gly_143_*	CDS	SNP	non-synonym	OG0001095	soxR	soxR	soxR-like	soxR	ATCC_10031	Klebsiella pneumoniae	KP-SEN	10	ZOL	DT non-permeabilizers	ALE	COG0789	transcription
59bde68ee8f44663_1	1733942	T	G	Val	664	Gly	ATCC_10031-pheT-T_1733942_G_SNP_+_Val_664_Gly	CDS	SNP	non-synonym	OG0001249	pheT	pheT	pheT-like	pheT	ATCC_10031	Klebsiella pneumoniae	KP-SEN	8	ZOL	DT non-permeabilizers	ALE	COG0072	translation, ribosomal structure and biogenesis
59bde68ee8f44663_1	1850683	G	A	Pro	151	Leu	ATCC_10031-rstB_1-G_1850683_A_SNP_-_Pro_151_Leu	CDS	SNP	non-synonym	OG0002824	rstB_1	adeS;rstB_1;sasA_1	NA	rstB	ATCC_10031	Klebsiella pneumoniae	KP-SEN	1	ERA	ST non-permeabilizers	ALE	NA	NA
59bde68ee8f44663_1	1850683	G	T	Pro	151	Gln	ATCC_10031-rstB_1-G_1850683_T_SNP_-_Pro_151_Gln	CDS	SNP	non-synonym	OG0002824	rstB_1	adeS;rstB_1;sasA_1	NA	rstB	ATCC_10031	Klebsiella pneumoniae	KP-SEN	3	ERA	ST non-permeabilizers	ALE	NA	NA
59bde68ee8f44663_1	1850857	C	T	Ser	93	Asn	ATCC_10031-rstB_1-C_1850857_T_SNP_-_Ser_93_Asn	CDS	SNP	non-synonym	OG0002824	rstB_1	adeS;rstB_1;sasA_1	NA	rstB	ATCC_10031	Klebsiella pneumoniae	KP-SEN	9	ERA	ST non-permeabilizers	ALE	NA	NA
59bde68ee8f44663_1	2650899	A	T	Leu	416	Gln	ATCC_10031-astB_2-A_2650899_T_SNP_-_Leu_416_Gln	CDS	SNP	non-synonym	OG0000267	astB_2	astB_2	astB-like	astB	ATCC_10031	Klebsiella pneumoniae	KP-SEN	3	ERA	ST non-permeabilizers	ALE	COG3724	amino acid transport and metabolism
59bde68ee8f44663_1	2818107	A	T	Ile	76	Asn	ATCC_10031-betI_3-A_2818107_T_SNP_-_Ile_76_Asn	CDS	SNP	non-synonym	OG0001093	betI_3	betI_1;betI_3	NA	betI	ATCC_10031	Klebsiella pneumoniae	KP-SEN	10	ERA	ST non-permeabilizers	ALE	NA	NA
59bde68ee8f44663_1	2818107	A	T	Ile	76	Asn	ATCC_10031-betI_3-A_2818107_T_SNP_-_Ile_76_Asn	CDS	SNP	non-synonym	OG0001093	betI_3	betI_1;betI_3	NA	betI	ATCC_10031	Klebsiella pneumoniae	KP-SEN	10	ZOL	DT non-permeabilizers	ALE	NA	NA
59bde68ee8f44663_1	3387460	A	C	Thr	119	Pro	ATCC_10031-GPCHHIHI_03189-A_3387460_C_SNP_+_Thr_119_Pro	hypothetical	SNP	non-synonym	OG0002819	GPCHHIHI_03189	GPCHHIHI_03189	NA	pred_YHGD-BM3R1	ATCC_10031	Klebsiella pneumoniae	KP-SEN	1	ERA	ST non-permeabilizers	ALE	NA	NA
59bde68ee8f44663_1	3387460	A	C	Thr	119	Pro	ATCC_10031-GPCHHIHI_03189-A_3387460_C_SNP_+_Thr_119_Pro	hypothetical	SNP	non-synonym	OG0002819	GPCHHIHI_03189	GPCHHIHI_03189	NA	pred_YHGD-BM3R1	ATCC_10031	Klebsiella pneumoniae	KP-SEN	3	ERA	ST non-permeabilizers	ALE	NA	NA
59bde68ee8f44663_1	3576955	G	A	Trp	230	*	ATCC_10031-cyoB-G_3576955_A_terminator_+_Trp_230_*	CDS	SNP	non-synonym	OG0000925	cyoB	cyoB	cyoB-like	cyoB	ATCC_10031	Klebsiella pneumoniae	KP-SEN	7	ERA	ST non-permeabilizers	ALE	COG0843	energy production and conversion
59bde68ee8f44663_1	3783158	G	C	Pro	615	Arg	ATCC_10031-ldcC-G_3783158_C_SNP_-_Pro_615_Arg	CDS	SNP	non-synonym	OG0000202	ldcC	adiA;ldcC	ldcC;cadA;adiA-like	ldcC	ATCC_10031	Klebsiella pneumoniae	KP-SEN	3	ERA	ST non-permeabilizers	ALE	COG1982	amino acid transport and metabolism
59bde68ee8f44663_1	4638115	G	A	Ser	174	Phe	ATCC_10031-prfB-G_4638115_A_SNP_-_Ser_174_Phe	CDS	SNP	non-synonym	OG0000589	prfB	prfB	prfB-like	prfB	ATCC_10031	Klebsiella pneumoniae	KP-SEN	8	ZOL	DT non-permeabilizers	ALE	COG1186	translation, ribosomal structure and biogenesis
59bde68ee8f44663_1	5016379	G	A	Arg	337	Cys	ATCC_10031-rpoC-G_5016379_A_SNP_-_Arg_337_Cys	CDS	SNP	non-synonym	OG0001362	rpoC	rpoC	rpoC-like	rpoC	ATCC_10031	Klebsiella pneumoniae	KP-SEN	1	ERA	ST non-permeabilizers	ALE	COG0086	transcription
59bde68ee8f44663_1	5100553	G	A	Arg	92	Cys	ATCC_10031-rho-G_5100553_A_SNP_-_Arg_92_Cys	CDS	SNP	non-synonym	OG0001247	rho	rho	rho-like	rho	ATCC_10031	Klebsiella pneumoniae	KP-SEN	1	ERA	ST non-permeabilizers	ALE	COG1158	transcription
59bde68ee8f44663_1	5100565	G	C	Arg	88	Gly	ATCC_10031-rho-G_5100565_C_SNP_-_Arg_88_Gly	CDS	SNP	non-synonym	OG0001247	rho	rho	rho-like	rho	ATCC_10031	Klebsiella pneumoniae	KP-SEN	2	ZOL	DT non-permeabilizers	ALE	COG1158	transcription

## Sheet: Mutated genes
Species	Standardized gene name	OG	B number	Abbreviated antibiotic	Evolved line	N of evolved lines	Total N of evolved lines (per antibiotic-species pair)	Fraction of evolved lines with mutation (per antibiotic-species pair)	Total N of evolved lines per antibiotic	Fraction of evolved lines with mutation per antibiotic	Gene name in E.coli (based on b-number)	Predicted location of gene product (PSORT)	KEGG ID	KEGG Pathway	KEGG referance organism	KEGG Pathway (shortened)	KEGG and COG	COG
Escherichia coli	lptD	OG0001051	b0054	PMB	EC-MDR PMB ALE #2, EC-MDR PMB ALE #5, EC-MDR PMB ALE #10	3	34	0.0882353	98	0.0306122	lptD	Outer Membrane	NA	NA	NA	NA	cell wall/membrane/envelope biogenesis	cell wall/membrane/envelope biogenesis
Escherichia coli	lptD	OG0001051	b0054	TRD	EC-SEN TRD ALE #6	1	16	0.0625	31	0.0322581	lptD	Outer Membrane	NA	NA	NA	NA	cell wall/membrane/envelope biogenesis	cell wall/membrane/envelope biogenesis
Klebsiella pneumoniae	lptD	OG0001051	b0054	PMB	KP-MDR PMB ALE #6	1	23	0.0434783	98	0.0102041	lptD	Outer Membrane	NA	NA	NA	NA	cell wall/membrane/envelope biogenesis	cell wall/membrane/envelope biogenesis
Klebsiella pneumoniae	lptD	OG0001051	b0054	TRD	KP-SEN TRD FoR #2, KP-SEN TRD FoR #3, KP-SEN TRD FoR #1, KP-SEN TRD ALE #4	4	15	0.266667	31	0.129032	lptD	Outer Membrane	NA	NA	NA	NA	cell wall/membrane/envelope biogenesis	cell wall/membrane/envelope biogenesis
Escherichia coli	lpxC	OG0000582	b0096	PMB	EC-MDR PMB ALE #6	1	34	0.0294118	98	0.0102041	lpxC	Cytoplasmic	eco00540	Lipopolysaccharide biosynthesis	Escherichia coli K-12 MG1655	Lipopolysaccharide biosynthesis	cell wall/membrane/envelope biogenesis	cell wall/membrane/envelope biogenesis
Pseudomonas aeruginosa	aceE	OG0000583	b0114	SPR	PA-MDR SPR FoR #3	1	26	0.0384615	94	0.0106383	aceE	Cytoplasmic	eco00020; eco00620; eco01200; eco01110; eco01120; eco00785; eco01210; eco00010	Citrate cycle (TCA cycle); Pyruvate metabolism; Carbon metabolism; Biosynthesis of secondary metabolites; Microbial metabolism in diverse environments; Lipoic acid metabolism; 2-Oxocarboxylic acid metabolism; Glycolysis / Gluconeogenesis	Escherichia coli K-12 MG1655	Citrate cycle (TCA cycle); Pyruvate metabolism	energy production and conversion	energy production and conversion
Escherichia coli	pcnB	OG0001262	b0143	PMB	EC-MDR PMB ALE #6	1	34	0.0294118	98	0.0102041	pcnB	NA	eco03018	RNA degradation	Escherichia coli K-12 MG1655	RNA degradation	translation, ribosomal structure and biogenesis	translation, ribosomal structure and biogenesis
Pseudomonas aeruginosa	pcnB	OG0001262	b0143	PMB	PA-SEN PMB ALE #1	1	21	0.047619	98	0.0102041	pcnB	NA	eco03018	RNA degradation	Escherichia coli K-12 MG1655	RNA degradation	translation, ribosomal structure and biogenesis	translation, ribosomal structure and biogenesis
Klebsiella pneumoniae	mrcB	OG0000891	b0149	TRD	KP-SEN TRD ALE #6	1	15	0.0666667	31	0.0322581	mrcB	Cytoplasmic Membrane	eco00550	Peptidoglycan biosynthesis	Escherichia coli K-12 MG1655	Peptidoglycan biosynthesis	cell wall/membrane/envelope biogenesis	cell wall/membrane/envelope biogenesis
Acinetobacter baumannii	pgaptmp_002656	OG0000978	b0175	SCH	AB-MDR SCH ALE #2	1	16	0.0625	31	0.0322581	cdsA	Cytoplasmic Membrane	eco00564; eco01110	Glycerophospholipid metabolism; Biosynthesis of secondary metabolites	Escherichia coli K-12 MG1655	Glycerophospholipid metabolism; Biosynthesis of secondary metabolites	lipid transport and metabolism	lipid transport and metabolism
Escherichia coli	bamA	OG0000316	b0177	TRD	EC-SEN TRD ALE #10, EC-SEN TRD ALE #2, EC-SEN TRD ALE #7	3	16	0.1875	31	0.0967742	bamA	Outer Membrane	NA	NA	NA	NA	cell wall/membrane/envelope biogenesis	cell wall/membrane/envelope biogenesis
Pseudomonas aeruginosa	bamA	OG0000316	b0177	PMB	PA-SEN PMB ALE #5, PA-MDR PMB ALE #6, PA-MDR PMB ALE #9	3	21	0.142857	98	0.0306122	bamA	Outer Membrane	NA	NA	NA	NA	cell wall/membrane/envelope biogenesis	cell wall/membrane/envelope biogenesis
Acinetobacter baumannii	lpxD	OG0000981	b0179	POL	AB-SEN POL ALE #3	1	31	0.0322581	63	0.015873	lpxD	Cytoplasmic	eco00540	Lipopolysaccharide biosynthesis	Escherichia coli K-12 MG1655	Lipopolysaccharide biosynthesis	cell wall/membrane/envelope biogenesis	cell wall/membrane/envelope biogenesis
Acinetobacter baumannii	lpxD	OG0000981	b0179	SPR	AB-SEN SPR ALE #3	1	11	0.0909091	94	0.0106383	lpxD	Cytoplasmic	eco00540	Lipopolysaccharide biosynthesis	Escherichia coli K-12 MG1655	Lipopolysaccharide biosynthesis	cell wall/membrane/envelope biogenesis	cell wall/membrane/envelope biogenesis
Escherichia coli	lpxD	OG0000981	b0179	SPR	EC-MDR SPR ALE #2	1	38	0.0263158	94	0.0106383	lpxD	Cytoplasmic	eco00540	Lipopolysaccharide biosynthesis	Escherichia coli K-12 MG1655	Lipopolysaccharide biosynthesis	cell wall/membrane/envelope biogenesis	cell wall/membrane/envelope biogenesis
Klebsiella pneumoniae	lpxD	OG0000981	b0179	PMB	KP-MDR PMB ALE #10, KP-MDR PMB ALE #5	2	23	0.0869565	98	0.0204082	lpxD	Cytoplasmic	eco00540	Lipopolysaccharide biosynthesis	Escherichia coli K-12 MG1655	Lipopolysaccharide biosynthesis	cell wall/membrane/envelope biogenesis	cell wall/membrane/envelope biogenesis
Acinetobacter baumannii	lpxA	OG0000983	b0181	PMB	AB-SEN PMB ALE #9, AB-SEN PMB ALE #1, AB-SEN PMB ALE #4	3	20	0.15	98	0.0306122	lpxA	Cytoplasmic	eco00540; eco01503	Lipopolysaccharide biosynthesis; Cationic antimicrobial peptide (CAMP) resistance	Escherichia coli K-12 MG1655	Lipopolysaccharide biosynthesis; Cationic antimicrobial peptide (CAMP) resistance	cell wall/membrane/envelope biogenesis	cell wall/membrane/envelope biogenesis
Acinetobacter baumannii	lpxA	OG0000983	b0181	POL	AB-SEN POL ALE #2	1	31	0.0322581	63	0.015873	lpxA	Cytoplasmic	eco00540; eco01503	Lipopolysaccharide biosynthesis; Cationic antimicrobial peptide (CAMP) resistance	Escherichia coli K-12 MG1655	Lipopolysaccharide biosynthesis; Cationic antimicrobial peptide (CAMP) resistance	cell wall/membrane/envelope biogenesis	cell wall/membrane/envelope biogenesis
Acinetobacter baumannii	lpxA	OG0000983	b0181	SPR	AB-SEN SPR ALE #8, AB-MDR SPR ALE #9	2	11	0.181818	94	0.0212766	lpxA	Cytoplasmic	eco00540; eco01503	Lipopolysaccharide biosynthesis; Cationic antimicrobial peptide (CAMP) resistance	Escherichia coli K-12 MG1655	Lipopolysaccharide biosynthesis; Cationic antimicrobial peptide (CAMP) resistance	cell wall/membrane/envelope biogenesis	cell wall/membrane/envelope biogenesis
Klebsiella pneumoniae	gmhA	OG0003802	b0222	POL	KP-MDR POL ALE #9	1	15	0.0666667	63	0.015873	gmhA	Cytoplasmic	eco00540; eco01250	Lipopolysaccharide biosynthesis; Biosynthesis of nucleotide sugars	Escherichia coli K-12 MG1655	Lipopolysaccharide biosynthesis; Biosynthesis of nucleotide sugars	carbohydrate transport and metabolism	carbohydrate transport and metabolism
Escherichia coli	ecpC	OG0002572	b0291	PMB	EC-SEN PMB ALE #6	1	34	0.0294118	98	0.0102041	ecpC	Outer Membrane	NA	NA	NA	NA	NA	NA
Escherichia coli	ecpC	OG0002572	b0291	POL	EC-SEN POL ALE #4	1	17	0.0588235	63	0.015873	ecpC	Outer Membrane	NA	NA	NA	NA	NA	NA
Escherichia coli	rclA	OG0001598	b0304	TRD	EC-SEN TRD ALE #7	1	16	0.0625	31	0.0322581	rclA	Cytoplasmic	NA	NA	NA	NA	energy production and conversion	energy production and conversion
Acinetobacter baumannii	sbcC	OG0001162	b0397	POL	AB-SEN POL ALE #1	1	31	0.0322581	63	0.015873	sbcC	Cytoplasmic	NA	NA	NA	NA	replication, recombination and repair	replication, recombination and repair
Klebsiella pneumoniae	ispA	OG0000757	b0421	PMB	KP-MDR PMB ALE #5	1	23	0.0434783	98	0.0102041	ispA	Cytoplasmic	eco01110; eco00900	Biosynthesis of secondary metabolites; Terpenoid backbone biosynthesis	Escherichia coli K-12 MG1655	Biosynthesis of secondary metabolites; Terpenoid backbone biosynthesis	coenzyme transport and metabolism	coenzyme transport and metabolism
Escherichia coli	acrB-like	OG0000004	b0462	TRD	EC-SEN TRD ALE #3	1	16	0.0625	31	0.0322581	acrB	Cytoplasmic Membrane	eco01503; eco01501	Cationic antimicrobial peptide (CAMP) resistance; beta-Lactam resistance	Escherichia coli K-12 MG1655	Cationic antimicrobial peptide (CAMP) resistance; beta-Lactam resistance	defense mechanisms	defense mechanisms
Klebsiella pneumoniae	acrB-like	OG0000004	b0462	PMB	KP-MDR PMB ALE #3	1	23	0.0434783	98	0.0102041	acrB	Cytoplasmic Membrane	eco01503; eco01501	Cationic antimicrobial peptide (CAMP) resistance; beta-Lactam resistance	Escherichia coli K-12 MG1655	Cationic antimicrobial peptide (CAMP) resistance; beta-Lactam resistance	defense mechanisms	defense mechanisms
Escherichia coli	pred_NOHB	OG0001478	b0560	SPR	EC-SEN SPR ALE #1	1	38	0.0263158	94	0.0106383	nohD	Cytoplasmic	NA	NA	NA	NA	NA	NA
Klebsiella pneumoniae	sasA_3	OG0000147	b0570	POL	KP-SEN POL ALE #8	1	15	0.0666667	63	0.015873	cusS	Cytoplasmic Membrane	eco02020	Two-component system	Escherichia coli K-12 MG1655	Two-component system	signal transduction mechanisms	signal transduction mechanisms
Klebsiella pneumoniae	sasA_3	OG0000147	b0570	SCH	KP-SEN SCH ALE #1, KP-SEN SCH ALE #9	2	9	0.222222	31	0.0645161	cusS	Cytoplasmic Membrane	eco02020	Two-component system	Escherichia coli K-12 MG1655	Two-component system	signal transduction mechanisms	signal transduction mechanisms
Klebsiella pneumoniae	sasA_3	OG0000147	b0570	TRD	KP-SEN TRD ALE #2	1	15	0.0666667	31	0.0322581	cusS	Cytoplasmic Membrane	eco02020	Two-component system	Escherichia coli K-12 MG1655	Two-component system	signal transduction mechanisms	signal transduction mechanisms
Acinetobacter baumannii	mrdA	OG0000349	b0635	POL	AB-SEN POL ALE #1	1	31	0.0322581	63	0.015873	mrdA	Cytoplasmic Membrane	eco01501; eco00550	beta-Lactam resistance; Peptidoglycan biosynthesis	Escherichia coli K-12 MG1655	beta-Lactam resistance; Peptidoglycan biosynthesis	cell cycle control, cell division, chromosome partitioning	cell cycle control, cell division, chromosome partitioning
Acinetobacter baumannii	mrdA	OG0000349	b0635	POL	AB-SEN POL ALE #1	1	31	0.0322581	63	0.015873	mrdA	Cytoplasmic Membrane	eco01501; eco00550	beta-Lactam resistance; Peptidoglycan biosynthesis	Escherichia coli K-12 MG1655	beta-Lactam resistance; Peptidoglycan biosynthesis	cell wall/membrane/envelope biogenesis	cell wall/membrane/envelope biogenesis
Escherichia coli	lptE	OG0003751	b0641	PMB	EC-MDR PMB ALE #2	1	34	0.0294118	98	0.0102041	lptE	Outer Membrane	NA	NA	NA	NA	cell wall/membrane/envelope biogenesis	cell wall/membrane/envelope biogenesis
Escherichia coli	glnS	OG0000952	b0680	TRD	EC-SEN TRD ALE #7	1	16	0.0625	31	0.0322581	glnS	Cytoplasmic	eco00970	Aminoacyl-tRNA biosynthesis	Escherichia coli K-12 MG1655	Aminoacyl-tRNA biosynthesis	translation, ribosomal structure and biogenesis	translation, ribosomal structure and biogenesis
Klebsiella pneumoniae	macA	OG0001280	b0878	PMB	KP-MDR PMB ALE #10	1	23	0.0434783	98	0.0102041	macA	Cytoplasmic Membrane	NA	NA	NA	NA	cell wall/membrane/envelope biogenesis	cell wall/membrane/envelope biogenesis
Klebsiella pneumoniae	macA	OG0001280	b0878	PMB	KP-MDR PMB ALE #10	1	23	0.0434783	98	0.0102041	macA	Cytoplasmic Membrane	NA	NA	NA	NA	defense mechanisms	defense mechanisms
Pseudomonas aeruginosa	infA	OG0001321	b0884	SPR	PA-SEN SPR ALE #4	1	26	0.0384615	94	0.0106383	infA	Cytoplasmic	NA	NA	NA	NA	translation, ribosomal structure and biogenesis	translation, ribosomal structure and biogenesis
Klebsiella pneumoniae	ihfB	OG0001038	b0912	TRD	KP-SEN TRD ALE #7	1	15	0.0666667	31	0.0322581	ihfB	Cytoplasmic	NA	NA	NA	NA	replication, recombination and repair	replication, recombination and repair
Escherichia coli	pred_YCAQ	OG0001097	b0916	POL	EC-SEN POL ALE #2	1	17	0.0588235	63	0.015873	ycaQ	Cytoplasmic	NA	NA	NA	NA	NA	NA
Escherichia coli	pred_PQIC	OG0001747	b0952	PMB	EC-SEN PMB ALE #2	1	34	0.0294118	98	0.0102041	pqiC	Unknown	NA	NA	NA	NA	NA	NA
Pseudomonas aeruginosa	opgH	OG0002169	b1049	SPR	PA-SEN SPR ALE #5	1	26	0.0384615	94	0.0106383	opgH	Cytoplasmic Membrane	NA	NA	NA	NA	carbohydrate transport and metabolism	carbohydrate transport and metabolism
Pseudomonas aeruginosa	opgH	OG0002169	b1049	SPR	PA-SEN SPR ALE #5	1	26	0.0384615	94	0.0106383	opgH	Cytoplasmic Membrane	NA	NA	NA	NA	cell wall/membrane/envelope biogenesis	cell wall/membrane/envelope biogenesis
Escherichia coli	phoQ	OG0002163	b1129	POL	EC-SEN POL ALE #2, EC-SEN POL ALE #8	2	17	0.117647	63	0.031746	phoQ	Cytoplasmic Membrane	eco01503; eco02020	Cationic antimicrobial peptide (CAMP) resistance; Two-component system	Escherichia coli K-12 MG1655	Cationic antimicrobial peptide (CAMP) resistance; Two-component system	signal transduction mechanisms	signal transduction mechanisms
Klebsiella pneumoniae	phoQ	OG0002163	b1129	PMB	KP-MDR PMB ALE #9	1	23	0.0434783	98	0.0102041	phoQ	Cytoplasmic Membrane	eco01503; eco02020	Cationic antimicrobial peptide (CAMP) resistance; Two-component system	Escherichia coli K-12 MG1655	Cationic antimicrobial peptide (CAMP) resistance; Two-component system	signal transduction mechanisms	signal transduction mechanisms
Klebsiella pneumoniae	phoQ	OG0002163	b1129	SPR	KP-MDR SPR ALE #6, KP-MDR SPR ALE #8, KP-MDR SPR ALE #10	3	19	0.157895	94	0.0319149	phoQ	Cytoplasmic Membrane	eco01503; eco02020	Cationic antimicrobial peptide (CAMP) resistance; Two-component system	Escherichia coli K-12 MG1655	Cationic antimicrobial peptide (CAMP) resistance; Two-component system	signal transduction mechanisms	signal transduction mechanisms
Pseudomonas aeruginosa	phoQ	OG0002163	b1129	SPR	PA-SEN SPR ALE #4	1	26	0.0384615	94	0.0106383	phoQ	Cytoplasmic Membrane	eco01503; eco02020	Cationic antimicrobial peptide (CAMP) resistance; Two-component system	Escherichia coli K-12 MG1655	Cationic antimicrobial peptide (CAMP) resistance; Two-component system	signal transduction mechanisms	signal transduction mechanisms
Klebsiella pneumoniae	phoP	OG0002162	b1130	PMB	KP-SEN PMB ALE #2	1	23	0.0434783	98	0.0102041	phoP	Cytoplasmic	eco02020; eco01503	Two-component system; Cationic antimicrobial peptide (CAMP) resistance	Escherichia coli K-12 MG1655	Two-component system; Cationic antimicrobial peptide (CAMP) resistance	Two-component system; Cationic antimicrobial peptide (CAMP) resistance	NA
Pseudomonas aeruginosa	phoP	OG0002162	b1130	SPR	PA-SEN SPR ALE #9	1	26	0.0384615	94	0.0106383	phoP	Cytoplasmic	eco02020; eco01503	Two-component system; Cationic antimicrobial peptide (CAMP) resistance	Escherichia coli K-12 MG1655	Two-component system; Cationic antimicrobial peptide (CAMP) resistance	Two-component system; Cationic antimicrobial peptide (CAMP) resistance	NA
Acinetobacter baumannii	prs	OG0001187	b1207	PMB	AB-SEN PMB ALE #2	1	20	0.05	98	0.0102041	prs	Cytoplasmic	eco00030; eco01200; eco01230; eco01120; eco01110; eco00230	Pentose phosphate pathway; Carbon metabolism; Biosynthesis of amino acids; Microbial metabolism in diverse environments; Biosynthesis of secondary metabolites; Purine metabolism	Escherichia coli K-12 MG1655	Pentose phosphate pathway; Carbon metabolism	nucleotide transport and metabolism	nucleotide transport and metabolism
Escherichia coli	hemA	OG0001186	b1210	PMB	EC-SEN PMB ALE #8	1	34	0.0294118	98	0.0102041	hemA	Cytoplasmic	eco00860; eco01120; eco01240; eco01110	Porphyrin metabolism; Microbial metabolism in diverse environments; Biosynthesis of cofactors; Biosynthesis of secondary metabolites	Escherichia coli K-12 MG1655	Porphyrin metabolism; Microbial metabolism in diverse environments	coenzyme transport and metabolism	coenzyme transport and metabolism
Escherichia coli	hemA	OG0001186	b1210	SPR	EC-SEN SPR ALE #6	1	38	0.0263158	94	0.0106383	hemA	Cytoplasmic	eco00860; eco01120; eco01240; eco01110	Porphyrin metabolism; Microbial metabolism in diverse environments; Biosynthesis of cofactors; Biosynthesis of secondary metabolites	Escherichia coli K-12 MG1655	Porphyrin metabolism; Microbial metabolism in diverse environments	coenzyme transport and metabolism	coenzyme transport and metabolism
Escherichia coli	narX	OG0002154	b1222	TRD	EC-SEN TRD ALE #3	1	16	0.0625	31	0.0322581	narX	Cytoplasmic Membrane	eco02020	Two-component system	Escherichia coli K-12 MG1655	Two-component system	Two-component system	NA
Escherichia coli	lapB	OG0003594	b1280	SPR	EC-SEN SPR ALE #1, EC-SEN SPR ALE #6	2	38	0.0526316	94	0.0212766	yciM	Cytoplasmic	NA	NA	NA	NA	cell wall/membrane/envelope biogenesis	cell wall/membrane/envelope biogenesis
Klebsiella pneumoniae	lapB	OG0003594	b1280	PMB	KP-MDR PMB ALE #3, KP-SEN PMB ALE #1	2	23	0.0869565	98	0.0204082	yciM	Cytoplasmic	NA	NA	NA	NA	cell wall/membrane/envelope biogenesis	cell wall/membrane/envelope biogenesis
Pseudomonas aeruginosa	dipA	OG0000009	b1285	SPR	PA-MDR SPR FoR #3	1	26	0.0384615	94	0.0106383	gmr	Cytoplasmic Membrane	eco02026; eco02024	Biofilm formation; Quorum sensing	Escherichia coli - Escherichia coli K-12 MG1655; Escherichia coli K-12 MG1655	Biofilm formation; Quorum sensing	signal transduction mechanisms	signal transduction mechanisms
Escherichia coli	fabI	OG0001282	b1288	PMB	EC-MDR PMB ALE #6	1	34	0.0294118	98	0.0102041	fabI	Cytoplasmic Membrane	eco01240; eco00061; eco01212; eco01110; eco00780	Biosynthesis of cofactors; Fatty acid biosynthesis; Fatty acid metabolism; Biosynthesis of secondary metabolites; Biotin metabolism	Escherichia coli K-12 MG1655	Biosynthesis of cofactors; Fatty acid biosynthesis	lipid transport and metabolism	lipid transport and metabolism
Klebsiella pneumoniae	mlc	OG0002532	b1594	TRD	KP-SEN TRD ALE #6	1	15	0.0666667	31	0.0322581	mlc	Cytoplasmic	NA	NA	NA	NA	carbohydrate transport and metabolism	carbohydrate transport and metabolism
Klebsiella pneumoniae	mlc	OG0002532	b1594	TRD	KP-SEN TRD ALE #6	1	15	0.0666667	31	0.0322581	mlc	Cytoplasmic	NA	NA	NA	NA	transcription	transcription
Acinetobacter baumannii	ppsA	OG0000927	b1702	SCH	AB-SEN SCH ALE #4	1	16	0.0625	31	0.0322581	ppsA	Cytoplasmic	eco01120; eco00010; eco00720; eco01110; eco00680; eco01200; eco00620	Microbial metabolism in diverse environments; Glycolysis / Gluconeogenesis; Other carbon fixation pathways; Biosynthesis of secondary metabolites; Methane metabolism; Carbon metabolism; Pyruvate metabolism	Escherichia coli K-12 MG1655	Microbial metabolism in diverse environments; Glycolysis / Gluconeogenesis	carbohydrate transport and metabolism	carbohydrate transport and metabolism
Escherichia coli	pheT	OG0001249	b1713	PMB	EC-MDR PMB ALE #10	1	34	0.0294118	98	0.0102041	pheT	Cytoplasmic	eco00970	Aminoacyl-tRNA biosynthesis	Escherichia coli K-12 MG1655	Aminoacyl-tRNA biosynthesis	translation, ribosomal structure and biogenesis	translation, ribosomal structure and biogenesis
Pseudomonas aeruginosa	osmE	OG0002112	b1739	PMB	PA-SEN PMB ALE #4, PA-SEN PMB ALE #7	2	21	0.0952381	98	0.0204082	osmE	Unknown	NA	NA	NA	NA	NA	NA
Acinetobacter baumannii	rnd	OG0001016	b1804	POL	AB-MDR POL ALE #7	1	31	0.0322581	63	0.015873	rnd	Cytoplasmic	NA	NA	NA	NA	translation, ribosomal structure and biogenesis	translation, ribosomal structure and biogenesis
Acinetobacter baumannii	rnd	OG0001016	b1804	SCH	AB-MDR SCH ALE #10	1	16	0.0625	31	0.0322581	rnd	Cytoplasmic	NA	NA	NA	NA	translation, ribosomal structure and biogenesis	translation, ribosomal structure and biogenesis
Pseudomonas aeruginosa	yebT	OG0001628	b1834	PMB	PA-MDR PMB ALE #1	1	21	0.047619	98	0.0102041	yebT	Unknown	NA	NA	NA	NA	cell wall/membrane/envelope biogenesis	cell wall/membrane/envelope biogenesis
Acinetobacter baumannii	yebC	OG0001071	b1864	SCH	AB-MDR SCH ALE #7	1	16	0.0625	31	0.0322581	yebC	Cytoplasmic	NA	NA	NA	NA	transcription	transcription
Acinetobacter baumannii	yebC	OG0001071	b1864	SCH	AB-MDR SCH ALE #7	1	16	0.0625	31	0.0322581	yebC	Cytoplasmic	NA	NA	NA	NA	translation, ribosomal structure and biogenesis	translation, ribosomal structure and biogenesis
Escherichia coli	pgsA	OG0001356	b1912	SPR	EC-MDR SPR ALE #2	1	38	0.0263158	94	0.0106383	pgsA	Cytoplasmic Membrane	eco00564	Glycerophospholipid metabolism	Escherichia coli K-12 MG1655	Glycerophospholipid metabolism	lipid transport and metabolism	lipid transport and metabolism
Escherichia coli	uvrC	OG0001357	b1913	POL	EC-SEN POL ALE #9	1	17	0.0588235	63	0.015873	uvrC	Cytoplasmic	NA	NA	NA	NA	replication, recombination and repair	replication, recombination and repair
Pseudomonas aeruginosa	wzxC	OG0002521	b2046	SPR	PA-SEN SPR ALE #1, PA-SEN SPR ALE #2	2	26	0.0769231	94	0.0212766	wzxC	Cytoplasmic Membrane	NA	NA	NA	NA	cell wall/membrane/envelope biogenesis	cell wall/membrane/envelope biogenesis
Acinetobacter baumannii	ptk	OG0001901	b2060	POL	AB-SEN POL ALE #1, AB-SEN POL ALE #9	2	31	0.0645161	63	0.031746	wzc	Cytoplasmic Membrane	eco02020	Two-component system	Escherichia coli K-12 MG1655	Two-component system	cell cycle control, cell division, chromosome partitioning	cell cycle control, cell division, chromosome partitioning
Escherichia coli	asmA	OG0003375	b2064	PMB	EC-SEN PMB FoR #1	1	34	0.0294118	98	0.0102041	asmA	Unknown	NA	NA	NA	NA	NA	NA
Escherichia coli	asmA	OG0003375	b2064	SPR	EC-MDR SPR ALE #8	1	38	0.0263158	94	0.0106383	asmA	Unknown	NA	NA	NA	NA	NA	NA
Klebsiella pneumoniae	asmA	OG0003375	b2064	PMB	KP-SEN PMB ALE #1	1	23	0.0434783	98	0.0102041	asmA	Unknown	NA	NA	NA	NA	NA	NA
Acinetobacter baumannii	baeS	OG0001704	b2078	POL	AB-MDR POL ALE #10	1	31	0.0322581	63	0.015873	baeS	Cytoplasmic Membrane	eco02020	Two-component system	Escherichia coli K-12 MG1655	Two-component system	signal transduction mechanisms	signal transduction mechanisms
Acinetobacter baumannii	baeS	OG0001704	b2078	SPR	AB-SEN SPR ALE #5	1	11	0.0909091	94	0.0106383	baeS	Cytoplasmic Membrane	eco02020	Two-component system	Escherichia coli K-12 MG1655	Two-component system	signal transduction mechanisms	signal transduction mechanisms
Acinetobacter baumannii	pgaptmp_003428	OG0000065	b2109	SCH	AB-MDR SCH ALE #7	1	16	0.0625	31	0.0322581	yehB	Outer Membrane	eco02020	Two-component system	Escherichia coli K-12 MG1655	Two-component system	cell motility	cell motility
Acinetobacter baumannii	pgaptmp_003428	OG0000065	b2109	SCH	AB-MDR SCH ALE #7	1	16	0.0625	31	0.0322581	yehB	Outer Membrane	eco02020	Two-component system	Escherichia coli K-12 MG1655	Two-component system	extracellular structures	extracellular structures
Klebsiella pneumoniae	yejK	OG0000509	b2186	TRD	KP-SEN TRD ALE #4	1	15	0.0666667	31	0.0322581	yejK	Cytoplasmic	NA	NA	NA	NA	replication, recombination and repair	replication, recombination and repair
Escherichia coli	rbn	OG0001742	b2268	PMB	EC-SEN PMB ALE #8	1	34	0.0294118	98	0.0102041	rbn	Cytoplasmic	NA	NA	NA	NA	translation, ribosomal structure and biogenesis	translation, ribosomal structure and biogenesis
Escherichia coli	pred_YFBK	OG0009572	b2270	TRD	EC-SEN TRD ALE #7	1	16	0.0625	31	0.0322581	yfbK	Unknown	NA	NA	NA	NA	NA	NA
Acinetobacter baumannii	nuoC	OG0001221	b2286	PMB	AB-SEN PMB ALE #6	1	20	0.05	98	0.0102041	nuoC	Cytoplasmic	eco00190	Oxidative phosphorylation	Escherichia coli K-12 MG1655	Oxidative phosphorylation	energy production and conversion	energy production and conversion
Klebsiella pneumoniae	ackA	OG0000182	b2296	PMB	KP-SEN PMB ALE #3, KP-SEN PMB ALE #5, KP-SEN PMB ALE #7	3	23	0.130435	98	0.0306122	ackA	Cytoplasmic	eco01200; eco00640; eco01120; eco00720; eco00620; eco00680	Carbon metabolism; Propanoate metabolism; Microbial metabolism in diverse environments; Other carbon fixation pathways; Pyruvate metabolism; Methane metabolism	Escherichia coli K-12 MG1655	Carbon metabolism; Propanoate metabolism	energy production and conversion	energy production and conversion
Klebsiella pneumoniae	ackA	OG0000182	b2296	POL	KP-SEN POL ALE #4	1	15	0.0666667	63	0.015873	ackA	Cytoplasmic	eco01200; eco00640; eco01120; eco00720; eco00620; eco00680	Carbon metabolism; Propanoate metabolism; Microbial metabolism in diverse environments; Other carbon fixation pathways; Pyruvate metabolism; Methane metabolism	Escherichia coli K-12 MG1655	Carbon metabolism; Propanoate metabolism	energy production and conversion	energy production and conversion
Klebsiella pneumoniae	ackA	OG0000182	b2296	TRD	KP-SEN TRD ALE #3, KP-SEN TRD ALE #6	2	15	0.133333	31	0.0645161	ackA	Cytoplasmic	eco01200; eco00640; eco01120; eco00720; eco00620; eco00680	Carbon metabolism; Propanoate metabolism; Microbial metabolism in diverse environments; Other carbon fixation pathways; Pyruvate metabolism; Methane metabolism	Escherichia coli K-12 MG1655	Carbon metabolism; Propanoate metabolism	energy production and conversion	energy production and conversion
Acinetobacter baumannii	pgaptmp_001259	OG0000482	b2323	SCH	AB-MDR SCH ALE #5	1	16	0.0625	31	0.0322581	fabB	Cytoplasmic	eco01212; eco00061; eco00780; eco01240	Fatty acid metabolism; Fatty acid biosynthesis; Biotin metabolism; Biosynthesis of cofactors	Escherichia coli K-12 MG1655	Fatty acid metabolism; Fatty acid biosynthesis	lipid transport and metabolism	lipid transport and metabolism
Acinetobacter baumannii	pgaptmp_001259	OG0000482	b2323	SCH	AB-MDR SCH ALE #5	1	16	0.0625	31	0.0322581	fabB	Cytoplasmic	eco01212; eco00061; eco00780; eco01240	Fatty acid metabolism; Fatty acid biosynthesis; Biotin metabolism; Biosynthesis of cofactors	Escherichia coli K-12 MG1655	Fatty acid metabolism; Fatty acid biosynthesis	secondary metabolites biosynthesis, transport and catabolism	secondary metabolites biosynthesis, transport and catabolism
Acinetobacter baumannii	mlaA	OG0001237	b2346	PMB	AB-SEN PMB ALE #6	1	20	0.05	98	0.0102041	mlaA	Outer Membrane	NA	NA	NA	NA	cell wall/membrane/envelope biogenesis	cell wall/membrane/envelope biogenesis
Acinetobacter baumannii	mlaA	OG0001237	b2346	POL	AB-MDR POL ALE #10, AB-MDR POL ALE #5	2	31	0.0645161	63	0.031746	mlaA	Outer Membrane	NA	NA	NA	NA	cell wall/membrane/envelope biogenesis	cell wall/membrane/envelope biogenesis
Acinetobacter baumannii	mlaA	OG0001237	b2346	SPR	AB-SEN SPR ALE #1, AB-MDR SPR ALE #2	2	11	0.181818	94	0.0212766	mlaA	Outer Membrane	NA	NA	NA	NA	cell wall/membrane/envelope biogenesis	cell wall/membrane/envelope biogenesis
Escherichia coli	mlaA	OG0001237	b2346	TRD	EC-SEN TRD ALE #2, EC-SEN TRD ALE #3, EC-SEN TRD ALE #6	3	16	0.1875	31	0.0967742	mlaA	Outer Membrane	NA	NA	NA	NA	cell wall/membrane/envelope biogenesis	cell wall/membrane/envelope biogenesis
Escherichia coli	pdeA	OG0003310	b2395	TRD	EC-SEN TRD ALE #3	1	16	0.0625	31	0.0322581	yfeA	Cytoplasmic Membrane	NA	NA	NA	NA	NA	NA
Klebsiella pneumoniae	crr	OG0003304	b2417	SPR	KP-MDR SPR ALE #2	1	19	0.0526316	94	0.0106383	crr	Cytoplasmic	eco00520; eco00010; eco02026; eco02060; eco00500	Amino sugar and nucleotide sugar metabolism; Glycolysis / Gluconeogenesis; Biofilm formation; Phosphotransferase system (PTS); Starch and sucrose metabolism	Escherichia coli K-12 MG1655; Escherichia coli - Escherichia coli K-12 MG1655	Amino sugar and nucleotide sugar metabolism; Glycolysis / Gluconeogenesis	carbohydrate transport and metabolism	carbohydrate transport and metabolism
Pseudomonas aeruginosa	dgcN	OG0000703	b2604	PMB	PA-MDR PMB ALE #1	1	21	0.047619	98	0.0102041	yfiN	Cytoplasmic Membrane	NA	NA	NA	NA	signal transduction mechanisms	signal transduction mechanisms
Klebsiella pneumoniae	mprA	OG0003249	b2684	POL	KP-SEN POL ALE #8	1	15	0.0666667	63	0.015873	mprA	Cytoplasmic	NA	NA	NA	NA	transcription	transcription
Klebsiella pneumoniae	mprA	OG0003249	b2684	SCH	KP-SEN SCH ALE #1	1	9	0.111111	31	0.0322581	mprA	Cytoplasmic	NA	NA	NA	NA	transcription	transcription
Escherichia coli	alaS	OG0001116	b2697	PMB	EC-MDR PMB ALE #2	1	34	0.0294118	98	0.0102041	alaS	Cytoplasmic	eco00970	Aminoacyl-tRNA biosynthesis	Escherichia coli K-12 MG1655	Aminoacyl-tRNA biosynthesis	translation, ribosomal structure and biogenesis	translation, ribosomal structure and biogenesis
Escherichia coli	OALCCENG_04003	OG0002016	b2766	PMB	EC-SEN PMB ALE #8	1	34	0.0294118	98	0.0102041	ygcN	Cytoplasmic	NA	NA	NA	NA	energy production and conversion	energy production and conversion
Acinetobacter baumannii	barA	OG0000237	b2786	PMB	AB-SEN PMB ALE #2	1	20	0.05	98	0.0102041	barA	Cytoplasmic Membrane	eco02026; eco02020	Biofilm formation; Two-component system	Escherichia coli - Escherichia coli K-12 MG1655; Escherichia coli K-12 MG1655	Biofilm formation; Two-component system	signal transduction mechanisms	signal transduction mechanisms
Acinetobacter baumannii	barA	OG0000237	b2786	POL	AB-SEN POL ALE #1	1	31	0.0322581	63	0.015873	barA	Cytoplasmic Membrane	eco02026; eco02020	Biofilm formation; Two-component system	Escherichia coli - Escherichia coli K-12 MG1655; Escherichia coli K-12 MG1655	Biofilm formation; Two-component system	signal transduction mechanisms	signal transduction mechanisms
Acinetobacter baumannii	pgaptmp_001190	OG0001342	b2822	PMB	AB-MDR PMB ALE #4	1	20	0.05	98	0.0102041	recC	Cytoplasmic	eco03440	Homologous recombination	Escherichia coli K-12 MG1655	Homologous recombination	replication, recombination and repair	replication, recombination and repair
Acinetobacter baumannii	yggS	OG0001163	b2951	POL	AB-SEN POL ALE #9	1	31	0.0322581	63	0.015873	yggS	Cytoplasmic	NA	NA	NA	NA	coenzyme transport and metabolism	coenzyme transport and metabolism
Escherichia coli	qseB	OG0000150	b3025	SPR	EC-SEN SPR ALE #1	1	38	0.0263158	94	0.0106383	qseB	Cytoplasmic	eco02020; eco02024	Two-component system; Quorum sensing	Escherichia coli K-12 MG1655	Two-component system; Quorum sensing	Two-component system; Quorum sensing	NA
Klebsiella pneumoniae	qseC	OG0000279	b3026	SPR	KP-SEN SPR ALE #6	1	19	0.0526316	94	0.0106383	qseC	Cytoplasmic Membrane	eco02024; eco02020	Quorum sensing; Two-component system	Escherichia coli K-12 MG1655	Quorum sensing; Two-component system	Quorum sensing; Two-component system	NA
Pseudomonas aeruginosa	qseC	OG0000279	b3026	PMB	PA-SEN PMB ALE #8, PA-SEN PMB ALE #4, PA-SEN PMB ALE #7	3	21	0.142857	98	0.0306122	qseC	Cytoplasmic Membrane	eco02024; eco02020	Quorum sensing; Two-component system	Escherichia coli K-12 MG1655	Quorum sensing; Two-component system	Quorum sensing; Two-component system	NA
Pseudomonas aeruginosa	qseC	OG0000279	b3026	SPR	PA-SEN SPR ALE #2, PA-SEN SPR ALE #1, PA-MDR SPR ALE #6, PA-MDR SPR ALE #9	4	26	0.153846	94	0.0425532	qseC	Cytoplasmic Membrane	eco02024; eco02020	Quorum sensing; Two-component system	Escherichia coli K-12 MG1655	Quorum sensing; Two-component system	Quorum sensing; Two-component system	NA
Escherichia coli	cpdA	OG0001379	b3032	POL	EC-SEN POL ALE #2	1	17	0.0588235	63	0.015873	cpdA	Cytoplasmic	eco00230	Purine metabolism	Escherichia coli K-12 MG1655	Purine metabolism	signal transduction mechanisms	signal transduction mechanisms
Acinetobacter baumannii	rpoD	OG0000767	b3067	SCH	AB-SEN SCH ALE #10	1	16	0.0625	31	0.0322581	rpoD	Cytoplasmic	eco02040	Flagellar assembly	Escherichia coli K-12 MG1655	Flagellar assembly	transcription	transcription
Escherichia coli	rpsO	OG0001339	b3165	SPR	EC-MDR SPR ALE #4	1	38	0.0263158	94	0.0106383	rpsO	Cytoplasmic	eco03010	Ribosome	Escherichia coli K-12 MG1655	Ribosome	translation, ribosomal structure and biogenesis	translation, ribosomal structure and biogenesis
Escherichia coli	nusA	OG0001347	b3169	PMB	EC-SEN PMB ALE #2, EC-SEN PMB ALE #4	2	34	0.0588235	98	0.0204082	nusA	Cytoplasmic	NA	NA	NA	NA	transcription	transcription
Escherichia coli	nusA	OG0001347	b3169	POL	EC-SEN POL ALE #9	1	17	0.0588235	63	0.015873	nusA	Cytoplasmic	NA	NA	NA	NA	transcription	transcription
Acinetobacter baumannii	mreB	OG0000748	b3251	POL	AB-SEN POL ALE #6	1	31	0.0322581	63	0.015873	mreB	Cytoplasmic	NA	NA	NA	NA	cell cycle control, cell division, chromosome partitioning	cell cycle control, cell division, chromosome partitioning
Acinetobacter baumannii	mreB	OG0000748	b3251	POL	AB-SEN POL ALE #6	1	31	0.0322581	63	0.015873	mreB	Cytoplasmic	NA	NA	NA	NA	cytoskeleton	cytoskeleton
Klebsiella pneumoniae	csrD	OG0003142	b3252	PMB	KP-MDR PMB ALE #9	1	23	0.0434783	98	0.0102041	csrD	Cytoplasmic Membrane	NA	NA	NA	NA	NA	NA
Acinetobacter baumannii	accB	OG0000963	b3255	SCH	AB-MDR SCH ALE #9	1	16	0.0625	31	0.0322581	accB	Cytoplasmic	eco01200; eco01212; eco01120; eco00640; eco00720; eco00620; eco00061; eco01110	Carbon metabolism; Fatty acid metabolism; Microbial metabolism in diverse environments; Propanoate metabolism; Other carbon fixation pathways; Pyruvate metabolism; Fatty acid biosynthesis; Biosynthesis of secondary metabolites	Escherichia coli K-12 MG1655	Carbon metabolism; Fatty acid metabolism	lipid transport and metabolism	lipid transport and metabolism
Pseudomonas aeruginosa	accC	OG0000962	b3256	SPR	PA-MDR SPR ALE #6, PA-MDR SPR ALE #10	2	26	0.0769231	94	0.0212766	accC	Cytoplasmic	eco01200; eco00061; eco01212; eco01120; eco00620; eco01110; eco00720; eco00640	Carbon metabolism; Fatty acid biosynthesis; Fatty acid metabolism; Microbial metabolism in diverse environments; Pyruvate metabolism; Biosynthesis of secondary metabolites; Other carbon fixation pathways; Propanoate metabolism	Escherichia coli K-12 MG1655	Carbon metabolism; Fatty acid biosynthesis	lipid transport and metabolism	lipid transport and metabolism
Escherichia coli	acrR	OG0000061	b3264	SCH	EC-SEN SCH ALE #10, EC-SEN SCH ALE #4, EC-SEN SCH ALE #5	3	6	0.5	31	0.0967742	acrS	Cytoplasmic	NA	NA	NA	NA	transcription	transcription
Acinetobacter baumannii	rpoA	OG0000678	b3295	PMB	AB-SEN PMB ALE #6	1	20	0.05	98	0.0102041	rpoA	Cytoplasmic	NA	NA	NA	NA	NA	NA
Acinetobacter baumannii	rplR	OG0001531	b3304	POL	AB-SEN POL ALE #1, AB-SEN POL ALE #9	2	31	0.0645161	63	0.031746	rplR	Cytoplasmic	eco03010	Ribosome	Escherichia coli K-12 MG1655	Ribosome	translation, ribosomal structure and biogenesis	translation, ribosomal structure and biogenesis
Acinetobacter baumannii	rplB	OG0000659	b3317	SCH	AB-SEN SCH ALE #4	1	16	0.0625	31	0.0322581	rplB	Cytoplasmic	eco03010	Ribosome	Escherichia coli K-12 MG1655	Ribosome	translation, ribosomal structure and biogenesis	translation, ribosomal structure and biogenesis
Acinetobacter baumannii	mrcA	OG0000616	b3396	PMB	AB-MDR PMB ALE #4, AB-MDR PMB ALE #6	2	20	0.1	98	0.0204082	mrcA	NA	eco01501; eco00550	beta-Lactam resistance; Peptidoglycan biosynthesis	Escherichia coli K-12 MG1655	beta-Lactam resistance; Peptidoglycan biosynthesis	cell wall/membrane/envelope biogenesis	cell wall/membrane/envelope biogenesis
Acinetobacter baumannii	mrcA	OG0000616	b3396	POL	AB-SEN POL ALE #3	1	31	0.0322581	63	0.015873	mrcA	NA	eco01501; eco00550	beta-Lactam resistance; Peptidoglycan biosynthesis	Escherichia coli K-12 MG1655	beta-Lactam resistance; Peptidoglycan biosynthesis	cell wall/membrane/envelope biogenesis	cell wall/membrane/envelope biogenesis
Klebsiella pneumoniae	pckA	OG0001464	b3403	PMB	KP-SEN PMB ALE #5	1	23	0.0434783	98	0.0102041	pck	Cytoplasmic	eco00710; eco00010; eco00020; eco01110; eco01200; eco00620; eco01120	Carbon fixation by Calvin cycle; Glycolysis / Gluconeogenesis; Citrate cycle (TCA cycle); Biosynthesis of secondary metabolites; Carbon metabolism; Pyruvate metabolism; Microbial metabolism in diverse environments	Escherichia coli K-12 MG1655	Carbon fixation by Calvin cycle; Glycolysis / Gluconeogenesis	energy production and conversion	energy production and conversion
Escherichia coli	malT	OG0003119	b3418	POL	EC-SEN POL ALE #9	1	17	0.0588235	63	0.015873	malT	Unknown	NA	NA	NA	NA	transcription	transcription
Klebsiella pneumoniae	malT	OG0003119	b3418	SPR	KP-SEN SPR ALE #6	1	19	0.0526316	94	0.0106383	malT	Unknown	NA	NA	NA	NA	transcription	transcription
Escherichia coli	glgC	OG0003118	b3430	POL	EC-SEN POL ALE #6	1	17	0.0588235	63	0.015873	glgC	Cytoplasmic	eco01110; eco01250; eco00500; eco02026; eco00520	Biosynthesis of secondary metabolites; Biosynthesis of nucleotide sugars; Starch and sucrose metabolism; Biofilm formation; Amino sugar and nucleotide sugar metabolism	Escherichia coli K-12 MG1655; Escherichia coli - Escherichia coli K-12 MG1655	Biosynthesis of secondary metabolites; Biosynthesis of nucleotide sugars	carbohydrate transport and metabolism	carbohydrate transport and metabolism
Pseudomonas aeruginosa	pitA	OG0000176	b3493	SPR	PA-SEN SPR ALE #9	1	26	0.0384615	94	0.0106383	pitA	Cytoplasmic Membrane	NA	NA	NA	NA	inorganic ion transport and metabolism	inorganic ion transport and metabolism
Escherichia coli	glyQ	OG0000638	b3560	PMB	EC-SEN PMB ALE #8	1	34	0.0294118	98	0.0102041	glyQ	Cytoplasmic	eco00970	Aminoacyl-tRNA biosynthesis	Escherichia coli K-12 MG1655	Aminoacyl-tRNA biosynthesis	translation, ribosomal structure and biogenesis	translation, ribosomal structure and biogenesis
Escherichia coli	cysE	OG0000461	b3607	SPR	EC-MDR SPR ALE #4	1	38	0.0263158	94	0.0106383	cysE	Cytoplasmic	eco00920; eco00543; eco01110; eco01230; eco01120; eco01200; eco00270	Sulfur metabolism; Exopolysaccharide biosynthesis; Biosynthesis of secondary metabolites; Biosynthesis of amino acids; Microbial metabolism in diverse environments; Carbon metabolism; Cysteine and methionine metabolism	Escherichia coli K-12 MG1655	Sulfur metabolism; Exopolysaccharide biosynthesis	amino acid transport and metabolism	amino acid transport and metabolism
Klebsiella pneumoniae	hldD	OG0001925	b3619	POL	KP-MDR POL ALE #8, KP-MDR POL ALE #2	2	15	0.133333	63	0.031746	hldD	Cytoplasmic	eco01250; eco00540	Biosynthesis of nucleotide sugars; Lipopolysaccharide biosynthesis	Escherichia coli K-12 MG1655	Biosynthesis of nucleotide sugars; Lipopolysaccharide biosynthesis	cell wall/membrane/envelope biogenesis	cell wall/membrane/envelope biogenesis
Klebsiella pneumoniae	rfaC	OG0001923	b3621	POL	KP-MDR POL ALE #6	1	15	0.0666667	63	0.015873	waaC	Cytoplasmic	eco00540	Lipopolysaccharide biosynthesis	Escherichia coli K-12 MG1655	Lipopolysaccharide biosynthesis	cell wall/membrane/envelope biogenesis	cell wall/membrane/envelope biogenesis
Pseudomonas aeruginosa	yicC	OG0001920	b3644	PMB	PA-MDR PMB ALE #2	1	21	0.047619	98	0.0102041	yicC	Cytoplasmic	NA	NA	NA	NA	NA	NA
Acinetobacter baumannii	spoT	OG0001919	b3650	PMB	AB-SEN PMB ALE #1	1	20	0.05	98	0.0102041	spoT	Cytoplasmic	eco00230	Purine metabolism	Escherichia coli K-12 MG1655	Purine metabolism	signal transduction mechanisms	signal transduction mechanisms
Acinetobacter baumannii	spoT	OG0001919	b3650	PMB	AB-SEN PMB ALE #1	1	20	0.05	98	0.0102041	spoT	Cytoplasmic	eco00230	Purine metabolism	Escherichia coli K-12 MG1655	Purine metabolism	transcription	transcription
Escherichia coli	spoT	OG0001919	b3650	SPR	EC-SEN SPR ALE #6	1	38	0.0263158	94	0.0106383	spoT	Cytoplasmic	eco00230	Purine metabolism	Escherichia coli K-12 MG1655	Purine metabolism	signal transduction mechanisms	signal transduction mechanisms
Escherichia coli	spoT	OG0001919	b3650	SPR	EC-SEN SPR ALE #6	1	38	0.0263158	94	0.0106383	spoT	Cytoplasmic	eco00230	Purine metabolism	Escherichia coli K-12 MG1655	Purine metabolism	transcription	transcription
Acinetobacter baumannii	recF	OG0001518	b3700	SCH	AB-MDR SCH ALE #5	1	16	0.0625	31	0.0322581	recF	Cytoplasmic	eco03440	Homologous recombination	Escherichia coli K-12 MG1655	Homologous recombination	replication, recombination and repair	replication, recombination and repair
Escherichia coli	hemC	OG0001371	b3805	PMB	EC-SEN PMB ALE #8	1	34	0.0294118	98	0.0102041	hemC	Cytoplasmic	eco01240; eco00860; eco01120; eco01110	Biosynthesis of cofactors; Porphyrin metabolism; Microbial metabolism in diverse environments; Biosynthesis of secondary metabolites	Escherichia coli K-12 MG1655	Biosynthesis of cofactors; Porphyrin metabolism	coenzyme transport and metabolism	coenzyme transport and metabolism
Acinetobacter baumannii	pldA	OG0001770	b3821	PMB	AB-SEN PMB ALE #4, AB-SEN PMB ALE #6, AB-MDR PMB ALE #5, AB-MDR PMB ALE #9	4	20	0.2	98	0.0408163	pldA	Outer Membrane	eco01110; eco00564	Biosynthesis of secondary metabolites; Glycerophospholipid metabolism	Escherichia coli K-12 MG1655	Biosynthesis of secondary metabolites; Glycerophospholipid metabolism	cell wall/membrane/envelope biogenesis	cell wall/membrane/envelope biogenesis
Acinetobacter baumannii	pldA	OG0001770	b3821	POL	AB-SEN POL ALE #2, AB-SEN POL ALE #6, AB-SEN POL ALE #9, AB-MDR POL ALE #10	4	31	0.129032	63	0.0634921	pldA	Outer Membrane	eco01110; eco00564	Biosynthesis of secondary metabolites; Glycerophospholipid metabolism	Escherichia coli K-12 MG1655	Biosynthesis of secondary metabolites; Glycerophospholipid metabolism	cell wall/membrane/envelope biogenesis	cell wall/membrane/envelope biogenesis
Acinetobacter baumannii	pldA	OG0001770	b3821	SPR	AB-SEN SPR ALE #1, AB-MDR SPR ALE #6	2	11	0.181818	94	0.0212766	pldA	Outer Membrane	eco01110; eco00564	Biosynthesis of secondary metabolites; Glycerophospholipid metabolism	Escherichia coli K-12 MG1655	Biosynthesis of secondary metabolites; Glycerophospholipid metabolism	cell wall/membrane/envelope biogenesis	cell wall/membrane/envelope biogenesis
Escherichia coli	glnG	OG0000972	b3868	TRD	EC-SEN TRD ALE #6	1	16	0.0625	31	0.0322581	glnG	Cytoplasmic	eco02020	Two-component system	Escherichia coli K-12 MG1655	Two-component system	signal transduction mechanisms	signal transduction mechanisms
Escherichia coli	cpxA	OG0003952	b3911	SPR	EC-MDR SPR ALE #8	1	38	0.0263158	94	0.0106383	cpxA	Cytoplasmic Membrane	eco01503; eco02020	Cationic antimicrobial peptide (CAMP) resistance; Two-component system	Escherichia coli K-12 MG1655	Cationic antimicrobial peptide (CAMP) resistance; Two-component system	Cationic antimicrobial peptide (CAMP) resistance; Two-component system	NA
Pseudomonas aeruginosa	fieF	OG0002294	b3915	PMB	PA-MDR PMB ALE #2	1	21	0.047619	98	0.0102041	fieF	Cytoplasmic Membrane	NA	NA	NA	NA	inorganic ion transport and metabolism	inorganic ion transport and metabolism
Escherichia coli	uspC	OG0000197	b3923	SCH	EC-SEN SCH ALE #10	1	6	0.166667	31	0.0322581	uspD	Cytoplasmic	NA	NA	NA	NA	signal transduction mechanisms	signal transduction mechanisms
Escherichia coli	nusG	OG0001368	b3982	SPR	EC-MDR SPR ALE #9	1	38	0.0263158	94	0.0106383	nusG	Cytoplasmic	NA	NA	NA	NA	transcription	transcription
Escherichia coli	rpoB	OG0001363	b3987	PMB	EC-MDR PMB ALE #5	1	34	0.0294118	98	0.0102041	rpoB	Cytoplasmic	NA	NA	NA	NA	NA	NA
Escherichia coli	rpoB	OG0001363	b3987	SPR	EC-SEN SPR ALE #4, EC-MDR SPR ALE #10	2	38	0.0526316	94	0.0212766	rpoB	Cytoplasmic	NA	NA	NA	NA	NA	NA
Klebsiella pneumoniae	rpoB	OG0001363	b3987	TRD	KP-SEN TRD ALE #4	1	15	0.0666667	31	0.0322581	rpoB	Cytoplasmic	NA	NA	NA	NA	NA	NA
Escherichia coli	rpoC	OG0001362	b3988	TRD	EC-SEN TRD ALE #3	1	16	0.0625	31	0.0322581	rpoC	Cytoplasmic	NA	NA	NA	NA	transcription	transcription
Klebsiella pneumoniae	rpoC	OG0001362	b3988	TRD	KP-SEN TRD ALE #7	1	15	0.0666667	31	0.0322581	rpoC	Cytoplasmic	NA	NA	NA	NA	transcription	transcription
Klebsiella pneumoniae	plsB	OG0000651	b4041	POL	KP-MDR POL ALE #4	1	15	0.0666667	63	0.015873	plsB	Cytoplasmic Membrane	eco00561; eco01110; eco00564	Glycerolipid metabolism; Biosynthesis of secondary metabolites; Glycerophospholipid metabolism	Escherichia coli K-12 MG1655	Glycerolipid metabolism; Biosynthesis of secondary metabolites	lipid transport and metabolism	lipid transport and metabolism
Escherichia coli	basS	OG0001650	b4112	PMB	EC-SEN PMB FoR #3, EC-SEN PMB ALE #2, EC-SEN PMB ALE #4, EC-SEN PMB ALE #8, EC-SEN PMB ALE #10, EC-MDR PMB ALE #10, EC-MDR PMB ALE #1, EC-MDR PMB ALE #2, EC-MDR PMB ALE #5	9	34	0.264706	98	0.0918367	basS	Cytoplasmic Membrane	eco01503; eco02020	Cationic antimicrobial peptide (CAMP) resistance; Two-component system	Escherichia coli K-12 MG1655	Cationic antimicrobial peptide (CAMP) resistance; Two-component system	Cationic antimicrobial peptide (CAMP) resistance; Two-component system	NA
Escherichia coli	basS	OG0001650	b4112	POL	EC-SEN POL ALE #6, EC-SEN POL ALE #9, EC-SEN POL ALE #2, EC-SEN POL ALE #8	4	17	0.235294	63	0.0634921	basS	Cytoplasmic Membrane	eco01503; eco02020	Cationic antimicrobial peptide (CAMP) resistance; Two-component system	Escherichia coli K-12 MG1655	Cationic antimicrobial peptide (CAMP) resistance; Two-component system	Cationic antimicrobial peptide (CAMP) resistance; Two-component system	NA
Escherichia coli	basS	OG0001650	b4112	SPR	EC-SEN SPR ALE #9, EC-SEN SPR ALE #4, EC-SEN SPR ALE #6, EC-MDR SPR ALE #8, EC-MDR SPR ALE #10, EC-MDR SPR ALE #4, EC-SEN SPR FoR #2, EC-SEN SPR FoR #3, EC-SEN SPR FoR #1, EC-MDR SPR FoR #2	10	38	0.263158	94	0.106383	basS	Cytoplasmic Membrane	eco01503; eco02020	Cationic antimicrobial peptide (CAMP) resistance; Two-component system	Escherichia coli K-12 MG1655	Cationic antimicrobial peptide (CAMP) resistance; Two-component system	Cationic antimicrobial peptide (CAMP) resistance; Two-component system	NA
Klebsiella pneumoniae	basS	OG0001650	b4112	PMB	KP-MDR PMB ALE #9, KP-SEN PMB ALE #1	2	23	0.0869565	98	0.0204082	basS	Cytoplasmic Membrane	eco01503; eco02020	Cationic antimicrobial peptide (CAMP) resistance; Two-component system	Escherichia coli K-12 MG1655	Cationic antimicrobial peptide (CAMP) resistance; Two-component system	Cationic antimicrobial peptide (CAMP) resistance; Two-component system	NA
Klebsiella pneumoniae	basS	OG0001650	b4112	SPR	KP-SEN SPR ALE #4, KP-MDR SPR ALE #2	2	19	0.105263	94	0.0212766	basS	Cytoplasmic Membrane	eco01503; eco02020	Cationic antimicrobial peptide (CAMP) resistance; Two-component system	Escherichia coli K-12 MG1655	Cationic antimicrobial peptide (CAMP) resistance; Two-component system	Cationic antimicrobial peptide (CAMP) resistance; Two-component system	NA
Escherichia coli	basR	OG0003909	b4113	PMB	EC-SEN PMB ALE #6	1	34	0.0294118	98	0.0102041	basR	Cytoplasmic	eco01503; eco02020	Cationic antimicrobial peptide (CAMP) resistance; Two-component system	Escherichia coli K-12 MG1655	Cationic antimicrobial peptide (CAMP) resistance; Two-component system	Cationic antimicrobial peptide (CAMP) resistance; Two-component system	NA
Escherichia coli	basR	OG0003909	b4113	POL	EC-SEN POL ALE #4	1	17	0.0588235	63	0.015873	basR	Cytoplasmic	eco01503; eco02020	Cationic antimicrobial peptide (CAMP) resistance; Two-component system	Escherichia coli K-12 MG1655	Cationic antimicrobial peptide (CAMP) resistance; Two-component system	Cationic antimicrobial peptide (CAMP) resistance; Two-component system	NA
Escherichia coli	basR	OG0003909	b4113	SPR	EC-SEN SPR ALE #4, EC-SEN SPR ALE #3, EC-MDR SPR ALE #9, EC-MDR SPR ALE #2, EC-SEN SPR FoR #1, EC-MDR SPR FoR #1, EC-MDR SPR FoR #3	7	38	0.184211	94	0.0744681	basR	Cytoplasmic	eco01503; eco02020	Cationic antimicrobial peptide (CAMP) resistance; Two-component system	Escherichia coli K-12 MG1655	Cationic antimicrobial peptide (CAMP) resistance; Two-component system	Cationic antimicrobial peptide (CAMP) resistance; Two-component system	NA
Klebsiella pneumoniae	basR	OG0003909	b4113	SCH	KP-SEN SCH ALE #5	1	9	0.111111	31	0.0322581	basR	Cytoplasmic	eco01503; eco02020	Cationic antimicrobial peptide (CAMP) resistance; Two-component system	Escherichia coli K-12 MG1655	Cationic antimicrobial peptide (CAMP) resistance; Two-component system	Cationic antimicrobial peptide (CAMP) resistance; Two-component system	NA
Klebsiella pneumoniae	basR	OG0003909	b4113	SPR	KP-SEN SPR ALE #4, KP-SEN SPR ALE #3, KP-MDR SPR ALE #8, KP-MDR SPR ALE #4, KP-SEN SPR FoR #3, KP-SEN SPR FoR #1	6	19	0.315789	94	0.0638298	basR	Cytoplasmic	eco01503; eco02020	Cationic antimicrobial peptide (CAMP) resistance; Two-component system	Escherichia coli K-12 MG1655	Cationic antimicrobial peptide (CAMP) resistance; Two-component system	Cationic antimicrobial peptide (CAMP) resistance; Two-component system	NA
Pseudomonas aeruginosa	adiA	OG0000202	b4117	SPR	PA-SEN SPR ALE #2	1	26	0.0384615	94	0.0106383	adiA	NA	eco01110; eco00330	Biosynthesis of secondary metabolites; Arginine and proline metabolism	Escherichia coli K-12 MG1655	Biosynthesis of secondary metabolites; Arginine and proline metabolism	amino acid transport and metabolism	amino acid transport and metabolism
Acinetobacter baumannii	yjdF	OG0002364	b4121	POL	AB-SEN POL ALE #1	1	31	0.0322581	63	0.015873	yjdF	Cytoplasmic Membrane	NA	NA	NA	NA	function unknown	function unknown
Escherichia coli	sugE	OG0000360	b4148	PMB	EC-MDR PMB ALE #10	1	34	0.0294118	98	0.0102041	sugE	Cytoplasmic Membrane	NA	NA	NA	NA	defense mechanisms	defense mechanisms
Acinetobacter baumannii	psd	OG0000564	b4160	SCH	AB-SEN SCH ALE #6	1	16	0.0625	31	0.0322581	psd	Cytoplasmic Membrane	eco00564; eco01110	Glycerophospholipid metabolism; Biosynthesis of secondary metabolites	Escherichia coli K-12 MG1655	Glycerophospholipid metabolism; Biosynthesis of secondary metabolites	lipid transport and metabolism	lipid transport and metabolism
Acinetobacter baumannii	tamB	OG0000942	b4221	POL	AB-SEN POL ALE #1	1	31	0.0322581	63	0.015873	tamB	Unknown	NA	NA	NA	NA	cell wall/membrane/envelope biogenesis	cell wall/membrane/envelope biogenesis
Klebsiella pneumoniae	lptF	OG0001390	b4261	POL	KP-MDR POL ALE #2	1	15	0.0666667	63	0.015873	lptF	Cytoplasmic Membrane	eco02010	ABC transporters	Escherichia coli K-12 MG1655	ABC transporters	cell motility	cell motility
Klebsiella pneumoniae	lptF	OG0001390	b4261	POL	KP-MDR POL ALE #2	1	15	0.0666667	63	0.015873	lptF	Cytoplasmic Membrane	eco02010	ABC transporters	Escherichia coli K-12 MG1655	ABC transporters	cell wall/membrane/envelope biogenesis	cell wall/membrane/envelope biogenesis
Pseudomonas aeruginosa	lptF	OG0001390	b4261	PMB	PA-MDR PMB ALE #6	1	21	0.047619	98	0.0102041	lptF	Cytoplasmic Membrane	eco02010	ABC transporters	Escherichia coli K-12 MG1655	ABC transporters	cell motility	cell motility
Pseudomonas aeruginosa	lptF	OG0001390	b4261	PMB	PA-MDR PMB ALE #6	1	21	0.047619	98	0.0102041	lptF	Cytoplasmic Membrane	eco02010	ABC transporters	Escherichia coli K-12 MG1655	ABC transporters	cell wall/membrane/envelope biogenesis	cell wall/membrane/envelope biogenesis
Escherichia coli	lptG	OG0001389	b4262	PMB	EC-SEN PMB ALE #8	1	34	0.0294118	98	0.0102041	lptG	Cytoplasmic Membrane	eco02010	ABC transporters	Escherichia coli K-12 MG1655	ABC transporters	cell motility	cell motility
Escherichia coli	lptG	OG0001389	b4262	PMB	EC-SEN PMB ALE #8	1	34	0.0294118	98	0.0102041	lptG	Cytoplasmic Membrane	eco02010	ABC transporters	Escherichia coli K-12 MG1655	ABC transporters	cell wall/membrane/envelope biogenesis	cell wall/membrane/envelope biogenesis
Escherichia coli	nanM	OG0004449	b4310	SPR	EC-SEN SPR ALE #4	1	38	0.0263158	94	0.0106383	nanM	Unknown	NA	NA	NA	NA	cell wall/membrane/envelope biogenesis	cell wall/membrane/envelope biogenesis
Escherichia coli	fimH	OG0001492	b4320	SPR	EC-MDR SPR ALE #10	1	38	0.0263158	94	0.0106383	fimH	Unknown	NA	NA	NA	NA	NA	NA
Klebsiella pneumoniae	soxS-like	OG0000029	b4396	SCH	KP-SEN SCH ALE #5	1	9	0.111111	31	0.0322581	rob	Cytoplasmic	NA	NA	NA	NA	transcription	transcription
Klebsiella pneumoniae	yhdP	OG0001968	b4472	SCH	KP-SEN SCH ALE #4	1	9	0.111111	31	0.0322581	yhdP	Cytoplasmic Membrane	NA	NA	NA	NA	NA	NA
Acinetobacter baumannii	NDEONHPJ_00027	OG0004824	NA	POL	AB-SEN POL ALE #1	1	31	0.0322581	63	0.015873	NA	NA	NA	NA	NA	NA	NA	NA
Acinetobacter baumannii	NDEONHPJ_01302	OG0005092	NA	PMB	AB-SEN PMB ALE #9	1	20	0.05	98	0.0102041	NA	NA	NA	NA	NA	NA	NA	NA
Acinetobacter baumannii	NDEONHPJ_01948	OG0005264	NA	PMB	AB-SEN PMB ALE #2	1	20	0.05	98	0.0102041	NA	NA	NA	NA	NA	NA	NA	NA
Acinetobacter baumannii	adeN	OG0005173	NA	SCH	AB-MDR SCH ALE #10	1	16	0.0625	31	0.0322581	NA	NA	NA	NA	NA	NA	NA	NA
Acinetobacter baumannii	adeS	OG0002824	NA	SCH	AB-SEN SCH ALE #10	1	16	0.0625	31	0.0322581	NA	NA	NA	NA	NA	NA	NA	NA
Acinetobacter baumannii	csuE	OG0002768	NA	SPR	AB-MDR SPR ALE #5	1	11	0.0909091	94	0.0106383	NA	NA	NA	NA	NA	NA	NA	NA
Acinetobacter baumannii	dltA	OG0005522	NA	PMB	AB-SEN PMB ALE #6	1	20	0.05	98	0.0102041	NA	NA	NA	NA	NA	NA	NA	NA
Acinetobacter baumannii	mymA	OG0001699	NA	POL	AB-SEN POL ALE #2, AB-SEN POL ALE #3, AB-SEN POL ALE #6	3	31	0.0967742	63	0.047619	NA	NA	NA	NA	NA	NA	inorganic ion transport and metabolism	inorganic ion transport and metabolism
Acinetobacter baumannii	pgaptmp_001445	OG0002852	NA	SCH	AB-MDR SCH ALE #5, AB-MDR SCH ALE #7	2	16	0.125	31	0.0645161	NA	NA	NA	NA	NA	NA	NA	NA
Acinetobacter baumannii	pgaptmp_002962	OG0004848	NA	SPR	AB-MDR SPR ALE #9	1	11	0.0909091	94	0.0106383	NA	NA	NA	NA	NA	NA	NA	NA
Acinetobacter baumannii	pgaptmp_003040	OG0004327	NA	SCH	AB-MDR SCH ALE #7	1	16	0.0625	31	0.0322581	NA	NA	NA	NA	NA	NA	carbohydrate transport and metabolism	carbohydrate transport and metabolism
Acinetobacter baumannii	pgaptmp_003102	OG0009454	NA	SPR	AB-MDR SPR ALE #2	1	11	0.0909091	94	0.0106383	NA	NA	NA	NA	NA	NA	NA	NA
Acinetobacter baumannii	pred_ADET-ADET1	OG0004281	NA	PMB	AB-SEN PMB ALE #4	1	20	0.05	98	0.0102041	NA	NA	NA	NA	NA	NA	NA	NA
Acinetobacter baumannii	pred_APRA	OG0001734	NA	POL	AB-SEN POL ALE #1, AB-SEN POL ALE #2	2	31	0.0645161	63	0.031746	NA	NA	NA	NA	NA	NA	secondary metabolites biosynthesis, transport and catabolism	secondary metabolites biosynthesis, transport and catabolism
Acinetobacter baumannii	pred_TRBC	OG0005637	NA	POL	AB-SEN POL ALE #1	1	31	0.0322581	63	0.015873	NA	NA	NA	NA	NA	NA	NA	NA
Acinetobacter baumannii	wbbD	OG0000132	NA	POL	AB-SEN POL ALE #1, AB-SEN POL ALE #9	2	31	0.0645161	63	0.031746	NA	NA	NA	NA	NA	NA	cell wall/membrane/envelope biogenesis	cell wall/membrane/envelope biogenesis
Escherichia coli	DYH39_RS25760	OG0010029	NA	SPR	EC-MDR SPR FoR #1	1	38	0.0263158	94	0.0106383	NA	NA	NA	NA	NA	NA	NA	NA
Escherichia coli	OALCCENG_00784	OG0009530	NA	SCH	EC-SEN SCH ALE #4	1	6	0.166667	31	0.0322581	NA	NA	NA	NA	NA	NA	NA	NA
Escherichia coli	OALCCENG_01825	OG0005869	NA	SCH	EC-SEN SCH ALE #5	1	6	0.166667	31	0.0322581	NA	NA	NA	NA	NA	NA	NA	NA
Escherichia coli	OALCCENG_03019	OG0006018	NA	TRD	EC-SEN TRD ALE #6	1	16	0.0625	31	0.0322581	NA	NA	NA	NA	NA	NA	NA	NA
Escherichia coli	pred_B	OG0004509	NA	SPR	EC-MDR SPR FoR #1	1	38	0.0263158	94	0.0106383	NA	NA	NA	NA	NA	NA	NA	NA
Escherichia coli	pred_KIKA	OG0009902	NA	PMB	EC-MDR PMB ALE #2	1	34	0.0294118	98	0.0102041	NA	NA	NA	NA	NA	NA	NA	NA
Escherichia coli	pred_KPSE	OG0005758	NA	POL	EC-SEN POL ALE #9	1	17	0.0588235	63	0.015873	NA	NA	NA	NA	NA	NA	NA	NA
Escherichia coli	pred_YAIS	OG0004487	NA	PMB	EC-MDR PMB ALE #5	1	34	0.0294118	98	0.0102041	NA	NA	NA	NA	NA	NA	carbohydrate transport and metabolism	carbohydrate transport and metabolism
Escherichia coli	rfaY	OG0005672	NA	POL	EC-SEN POL ALE #2, EC-SEN POL ALE #8	2	17	0.117647	63	0.031746	NA	NA	NA	NA	NA	NA	NA	NA
Escherichia coli	rfaY	OG0005672	NA	SPR	EC-SEN SPR ALE #9, EC-SEN SPR ALE #3	2	38	0.0526316	94	0.0212766	NA	NA	NA	NA	NA	NA	NA	NA
Klebsiella pneumoniae	GPCHHIHI_00987	OG0010547	NA	SCH	KP-SEN SCH ALE #9	1	9	0.111111	31	0.0322581	NA	NA	NA	NA	NA	NA	NA	NA
Klebsiella pneumoniae	GPCHHIHI_00987	OG0010547	NA	TRD	KP-SEN TRD ALE #2	1	15	0.0666667	31	0.0322581	NA	NA	NA	NA	NA	NA	NA	NA
Klebsiella pneumoniae	INJBCNFE_03336	OG0004733	NA	PMB	KP-MDR PMB ALE #10	1	23	0.0434783	98	0.0102041	NA	NA	NA	NA	NA	NA	NA	NA
Klebsiella pneumoniae	adeS	OG0002824	NA	PMB	KP-SEN PMB ALE #7, KP-SEN PMB ALE #5, KP-SEN PMB ALE #2	3	23	0.130435	98	0.0306122	NA	NA	NA	NA	NA	NA	NA	NA
Klebsiella pneumoniae	adeS	OG0002824	NA	SPR	KP-SEN SPR ALE #3, KP-SEN SPR ALE #6	2	19	0.105263	94	0.0212766	NA	NA	NA	NA	NA	NA	NA	NA
Klebsiella pneumoniae	ddc	OG0002745	NA	POL	KP-SEN POL ALE #4	1	15	0.0666667	63	0.015873	NA	NA	NA	NA	NA	NA	amino acid transport and metabolism	amino acid transport and metabolism
Klebsiella pneumoniae	mshA	OG0010764	NA	POL	KP-MDR POL ALE #4	1	15	0.0666667	63	0.015873	NA	NA	NA	NA	NA	NA	NA	NA
Klebsiella pneumoniae	phoH	OG0003665	NA	SPR	KP-SEN SPR ALE #3	1	19	0.0526316	94	0.0106383	NA	NA	NA	NA	NA	NA	signal transduction mechanisms	signal transduction mechanisms
Klebsiella pneumoniae	pred_LGRD	OG0002617	NA	TRD	KP-SEN TRD ALE #4	1	15	0.0666667	31	0.0322581	NA	NA	NA	NA	NA	NA	NA	NA
Klebsiella pneumoniae	pred_TNPA	OG0000096	NA	POL	KP-MDR POL ALE #2, KP-MDR POL ALE #4, KP-MDR POL ALE #6, KP-MDR POL ALE #8	4	15	0.266667	63	0.0634921	NA	NA	NA	NA	NA	NA	mobilome: prophages, transposons	mobilome: prophages, transposons
Klebsiella pneumoniae	pred_YHGD-BM3R1	OG0002819	NA	SCH	KP-SEN SCH ALE #8, KP-SEN SCH ALE #4	2	9	0.222222	31	0.0645161	NA	NA	NA	NA	NA	NA	NA	NA
Klebsiella pneumoniae	srrA	OG0000456	NA	PMB	KP-SEN PMB ALE #2	1	23	0.0434783	98	0.0102041	NA	NA	NA	NA	NA	NA	signal transduction mechanisms	signal transduction mechanisms
Klebsiella pneumoniae	srrA	OG0000456	NA	PMB	KP-SEN PMB ALE #2	1	23	0.0434783	98	0.0102041	NA	NA	NA	NA	NA	NA	transcription	transcription
Klebsiella pneumoniae	srrA	OG0000456	NA	SPR	KP-SEN SPR ALE #1, KP-SEN SPR ALE #10	2	19	0.105263	94	0.0212766	NA	NA	NA	NA	NA	NA	signal transduction mechanisms	signal transduction mechanisms
Klebsiella pneumoniae	srrA	OG0000456	NA	SPR	KP-SEN SPR ALE #1, KP-SEN SPR ALE #10	2	19	0.105263	94	0.0212766	NA	NA	NA	NA	NA	NA	transcription	transcription
Pseudomonas aeruginosa	MCHLDELG_01771	OG0007409	NA	SPR	PA-SEN SPR ALE #2	1	26	0.0384615	94	0.0106383	NA	NA	NA	NA	NA	NA	NA	NA
Pseudomonas aeruginosa	MCHLDELG_03617	OG0002611	NA	PMB	PA-SEN PMB ALE #1	1	21	0.047619	98	0.0102041	NA	NA	NA	NA	NA	NA	NA	NA
Pseudomonas aeruginosa	PLES_RS17500	OG0011594	NA	PMB	PA-MDR PMB ALE #9	1	21	0.047619	98	0.0102041	NA	NA	NA	NA	NA	NA	NA	NA
Pseudomonas aeruginosa	PLES_RS22960	OG0007045	NA	PMB	PA-MDR PMB ALE #9	1	21	0.047619	98	0.0102041	NA	NA	NA	NA	NA	NA	NA	NA
Pseudomonas aeruginosa	bfmR	OG0004098	NA	SPR	PA-MDR SPR ALE #6	1	26	0.0384615	94	0.0106383	NA	NA	NA	NA	NA	NA	NA	NA
Pseudomonas aeruginosa	cbrA	OG0007330	NA	PMB	PA-MDR PMB ALE #2	1	21	0.047619	98	0.0102041	NA	NA	NA	NA	NA	NA	NA	NA
Pseudomonas aeruginosa	lasR	OG0006857	NA	SPR	PA-MDR SPR ALE #9, PA-MDR SPR ALE #1	2	26	0.0769231	94	0.0212766	NA	NA	NA	NA	NA	NA	transcription	transcription
Pseudomonas aeruginosa	mltF	OG0007810	NA	SPR	PA-SEN SPR ALE #4	1	26	0.0384615	94	0.0106383	NA	NA	NA	NA	NA	NA	NA	NA
Pseudomonas aeruginosa	pred_AGUR	OG0007699	NA	SPR	PA-SEN SPR ALE #1	1	26	0.0384615	94	0.0106383	NA	NA	NA	NA	NA	NA	NA	NA
Pseudomonas aeruginosa	pred_OPRH	OG0006921	NA	SPR	PA-SEN SPR ALE #4, PA-SEN SPR ALE #5	2	26	0.0769231	94	0.0212766	NA	NA	NA	NA	NA	NA	NA	NA
Pseudomonas aeruginosa	pred_REGA	OG0007211	NA	PMB	PA-MDR PMB ALE #2	1	21	0.047619	98	0.0102041	NA	NA	NA	NA	NA	NA	signal transduction mechanisms	signal transduction mechanisms
Pseudomonas aeruginosa	pred_REGA	OG0007211	NA	PMB	PA-MDR PMB ALE #2	1	21	0.047619	98	0.0102041	NA	NA	NA	NA	NA	NA	transcription	transcription
Pseudomonas aeruginosa	pred_YWNA	OG0007855	NA	SPR	PA-MDR SPR ALE #10, PA-MDR SPR ALE #1	2	26	0.0769231	94	0.0212766	NA	NA	NA	NA	NA	NA	transcription	transcription
Pseudomonas aeruginosa	speE	OG0007338	NA	PMB	PA-SEN PMB ALE #4, PA-SEN PMB ALE #8	2	21	0.0952381	98	0.0204082	NA	NA	NA	NA	NA	NA	amino acid transport and metabolism	amino acid transport and metabolism
