# Supplementary material for: Exploring the principles behind antibiotics with limited resistance
Source: Nat Commun. 2025 Feb 21;16:1842. doi: 10.1038/s41467-025-56934-3 (PMC11845477; doi:10.1038/s41467-025-56934-3)
Supplement: Supplementary file 7 — Supplementary Data 4 [file 41467_2025_56934_MOESM7_ESM.xlsx]

## Sheet: Description
Supplementary Data 4 - Functional metagenomic data, including information on libraries, DNA contigs and ORFs
Sheet 'Clinical'	Information about clinical library.
Sheet 'Soil'	Information about soul library.
Sheet 'Contigs'	This sheet details the identification and characterization of DNA fragments (contigs) associated with antibiotic resistance in bacterial hosts.
Sheet 'ORFs'	This sheet describes the open reading frames (ORFs) identified in resistant bacterial strains, including their sequences and resistance mechanisms.
Sheet 'Clinical'
Header	Description
Species	Species of clinical specimen
Strain identifier	Collection number/ other idetifier of clinical specimen
Source	Strain collection/ place of isolation
Known resistance genes	Resistance genes identified
Resistance phenotype	Known resistance phenotypes
Gram-type	Gram stain type of bacteria
Sheet 'Soil'
Header	Description
Sample ID	ID number of soil sample
Site of Collection	Name of collection site
Location	Description of collection site
Reference	Scientific article where collection site was mentioned before
Sheet 'Contigs'
Header	Description
Host	Bacterial host where the contig was found
Library	Resistome where the contig was identified
Abbreviated antibiotic	Abbreviation of antibiotic associated with the contig
Antibiotic	Full name of the antibiotic associated with the contig
Mode of Action Group	Mode of action grouping of the used antibiotic
Contig Unique Final	Unique ID for the DNA fragment identified via Illumina sequencing
Contig Sequence	Nucleotide sequence of the contig
Contig Length	Length of the DNA fragment
CARD Res ORF Count	Number of ORFs found in either CARD or Resfinder database
CARD Res ID	Custom IDs of ORFs found in CARD or Resfinder databases
CARD Res Gene Annotations	Annotations of ORFs present in CARD or Resfinder databases
Sheet 'ORFs'
Header	Description
Host	Bacterial host where the contig was identified
Library	Resistome where the contig was identified
Abbreviated antibiotic	Abbreviation of antibiotic associated with the contig
Mode of Action Group	Mode of action grouping of the used antibiotic
Contig Unique Final	Unique ID for the DNA fragment detected via Illumina sequencing
ORF Unique Final	Unique ID of the ORF detected via Nanopore sequencing
ORF count	Number of ORFs
Sequence	Protein sequence of the unique ORF
CARD ARO Accession	Accession number of CARD ARO
CARD ARO Name	Gene name associated with the CARD accession
CARD Protein Accession	Protein accession code for CARD
CARD DNA Accession	DNA accession code for CARD
CARD AMR Gene Family	Antibiotic resistance gene family within CARD
RES Gene Accession Number	ResFinder accession number for the resistance gene
RES PMID	PubMed ID for the resistance mechanism in ResFinder
CARD Res ORF Count	ORF count from the combination of CARD and ResFinder databases
CARD Res ID	ORF ID from the combination of CARD and ResFinder databases
CARD Res Gene Annotations	ORF annotations from the combination of CARD and ResFinder databases
CARD Res Gene Mechanism	Resistance mechanism for the ORF from the combination of CARD and ResFinder
CARDRES Consensus	Unified consensus on resistance mechanism
Plasmid	Indicates if ARG has a homolog in the plasmid database
Plasmid Number	Number of plasmids in the NCBI database that show ARG homology
Plasmid List	List of plasmids in the NCBI database with ARG homology

## Sheet: Clinical
Species	Strain identifier	Source	Known resistance genes	Resistance phenotype	Gram-type
Acinetobacter baumannii	ATCC BAA-1605	Microbiologics Inc.	CRAB	carbapenem	Gram-negative
Citrobacter freundii	ATCC 8090	Microbiologics Inc.	NA	NA	Gram-negative
Citrobacter freundii	HNCMB 47001	Hungarian National Collection of Medical Bacteria	NA	NA	Gram-negative
Citrobacter koseri	ATCC 27026 (HNCMB 45001)	Hungarian National Collection of Medical Bacteria	NA	NA	Gram-negative
Enterobacter cloacae	ATCC BAA-2341	Microbiologics Inc.	CRE (KPC)	beta-lactam	Gram-negative
Enterobacter cloacae	NCTC 13464	Microbiologics Inc.	ESBL (CTX-M-9)	cephalosporine	Gram-negative
Enterococcus faecalis	ATCC 29212	Kondorosi lab, Biological Research Centre, Szeged, Hungary	NA	NA	Gram-positive
Enterococcus faecium	ATCC 700221	Microbiologics Inc.	VRE (VanA)	vancomycin	Gram-positive
Escherichia coli	ATCC 35218 (NCTC 11954)	Microbiologics Inc.	non-ESBL (TEM-1)	beta-lactam	Gram-negative
Escherichia coli	BAA-2469	Microbiologics Inc.	CRE (NDM-1)	beta-lactam	Gram-negative
Escherichia coli	BAA-2340	Microbiologics Inc.	CRE (KPC)	beta-lactam	Gram-negative
Escherichia coli	31995	Institute of Clinical Microbiology, University of Szeged, Hungary	NA	ciprofloxacin	Gram-negative
Escherichia coli	31836	Institute of Clinical Microbiology, University of Szeged, Hungary	NA	ciprofloxacin	Gram-negative
Escherichia coli	31859	Institute of Clinical Microbiology, University of Szeged, Hungary	NA	ciprofloxacin	Gram-negative
Escherichia coli	31834	Institute of Clinical Microbiology, University of Szeged, Hungary	NA	ciprofloxacin	Gram-negative
Escherichia coli	32157-158/2	Institute of Clinical Microbiology, University of Szeged, Hungary	NA	ciprofloxacin	Gram-negative
Escherichia coli	30804	Institute of Clinical Microbiology, University of Szeged, Hungary	NA	ciprofloxacin	Gram-negative
Escherichia coli	NCTC 13351	Microbiologics Inc.	ESBL (TEM-3)	beta-lactam	Gram-negative
Escherichia coli	NCTC 13846	Microbiologics Inc.	MDR (MCR-1)	multidrug resistant	Gram-negative
Escherichia coli	CFT073	Bacterial Synthetic Biology Group, Technical University of Denmark	NA	NA	Gram-negative
Escherichia coli	20162	Institute of Clinical Microbiology, University of Szeged, Hungary	NA	NA	Gram-negative
Escherichia coli	20204	Institute of Clinical Microbiology, University of Szeged, Hungary	NA	NA	Gram-negative
Escherichia coli	20198	Institute of Clinical Microbiology, University of Szeged, Hungary	NA	NA	Gram-negative
Escherichia coli	19926	Institute of Clinical Microbiology, University of Szeged, Hungary	NA	NA	Gram-negative
Escherichia coli	20244	Institute of Clinical Microbiology, University of Szeged, Hungary	NA	NA	Gram-negative
Escherichia coli	19577/1	Institute of Clinical Microbiology, University of Szeged, Hungary	NA	NA	Gram-negative
Klebsiella aerogenes	ATCC 13048	Microbiologics Inc.	NA	NA	Gram-negative
Klebsiella pneumoniae	NCTC 13440	Microbiologics Inc.	Metallo-β-lactamase (VIM-1)	beta-lactam	Gram-negative
Klebsiella pneumoniae	ATCC 700603	Microbiologics Inc.	ESBL (SHV-18)	beta-lactam	Gram-negative
Listeria monocytogenes	ATCC 19111	Kondorosi lab, Biological Research Centre, Szeged, Hungary	NA	NA	Gram-positive
Methicillin-resistant Staphylococcus aureus (MRSA)	211/2017	Institute of Clinical Microbiology, University of Szeged, Hungary	NA	ciprofloxacin, methicillin	Gram-positive
Methicillin-resistant Staphylococcus aureus (MRSA)	547/2017	Institute of Clinical Microbiology, University of Szeged, Hungary	NA	ciprofloxacin, methicillin	Gram-positive
Methicillin-resistant Staphylococcus aureus (MRSA)	12077/1	Institute of Clinical Microbiology, University of Szeged, Hungary	NA	ciprofloxacin, methicillin	Gram-positive
Methicillin-resistant Staphylococcus aureus (MRSA)	15081/2017	Institute of Clinical Microbiology, University of Szeged, Hungary	NA	ciprofloxacin, methicillin	Gram-positive
Methicillin-resistant Staphylococcus aureus (MRSA)	1724/2017	Institute of Clinical Microbiology, University of Szeged, Hungary	NA	ciprofloxacin, methicillin	Gram-positive
Methicillin-resistant Staphylococcus aureus (MRSA)	3213/2017	Institute of Clinical Microbiology, University of Szeged, Hungary	NA	ciprofloxacin, methicillin	Gram-positive
Methicillin-resistant Staphylococcus aureus (MRSA)	ATCC 700699	Microbiologics Inc.	NA	vancomycin	Gram-positive
Methicillin-resistant Staphylococcus aureus (MRSA)	ATCC BAA-1708	Microbiologics Inc.	mecA+, mupA+	methicillin	Gram-positive
Methicillin-resistant Staphylococcus aureus (MRSA)	ATCC 43300	Institute of Clinical Microbiology, University of Szeged, Hungary	NA	methicillin	Gram-positive
Pseudomonas aeruginosa	ATCC 27853	Institute of Clinical Microbiology, University of Szeged, Hungary	NA	NA	Gram-negative
Pseudomonas aeruginosa	17951/2017	Institute of Clinical Microbiology, University of Szeged, Hungary	NA	NA	Gram-negative
Pseudomonas aeruginosa	17201/2017	Institute of Clinical Microbiology, University of Szeged, Hungary	NA	NA	Gram-negative
Pseudomonas aeruginosa	20156/1	Institute of Clinical Microbiology, University of Szeged, Hungary	NA	NA	Gram-negative
Pseudomonas aeruginosa	19488	Institute of Clinical Microbiology, University of Szeged, Hungary	NA	NA	Gram-negative
Pseudomonas aeruginosa	18230	Institute of Clinical Microbiology, University of Szeged, Hungary	NA	NA	Gram-negative
Pseudomonas aeruginosa	19578/2	Institute of Clinical Microbiology, University of Szeged, Hungary	NA	NA	Gram-negative
Pseudomonas aeruginosa	PAO1 napE/oprHSNRD	Technical University of Denmark	NA	colistin	Gram-negative
Pseudomonas aeruginosa	PAO1 phoQSNRD	Technical University of Denmark	NA	colistin	Gram-negative
Pseudomonas aeruginosa	PAO1 lpxDSNRD	Technical University of Denmark	NA	colistin	Gram-negative
Pseudomonas aeruginosa	ATCC 15442 (HNCMB 170558)	Hungarian National Collection of Medical Bacteria	NA	NA	Gram-negative
Pseudomonas aeruginosa	PAO1 (ATCC 15692)	Technical University of Denmark	NA	NA	Gram-negative
Pseudomonas aeruginosa	B3-1811	Technical University of Denmark	NA	NA	Gram-negative
Pseudomonas aeruginosa	B3-CFI (NJ79)	Technical University of Denmark	NA	colistin	Gram-negative
Salmonella sp.	18693/2017	Institute of Clinical Microbiology, University of Szeged, Hungary	NA	NA	Gram-negative
Salmonella sp.	19369	Institute of Clinical Microbiology, University of Szeged, Hungary	NA	NA	Gram-negative
Salmonella sp.	30326	Institute of Clinical Microbiology, University of Szeged, Hungary	NA	NA	Gram-negative
Shigella flexneri	HNCMB 20018	Institute of Clinical Microbiology, University of Szeged, Hungary	NA	NA	Gram-negative
Shigella sonnei	HNCMB 25021	Institute of Clinical Microbiology, University of Szeged, Hungary	NA	NA	Gram-negative
Staphylococcus aureus	43591T	Institute of Clinical Microbiology, University of Szeged, Hungary	NA	NA	Gram-positive
Staphylococcus aureus	43299	Institute of Clinical Microbiology, University of Szeged, Hungary	NA	NA	Gram-positive
Staphylococcus aureus	43692	Institute of Clinical Microbiology, University of Szeged, Hungary	NA	NA	Gram-positive
Staphylococcus aureus	43649	Institute of Clinical Microbiology, University of Szeged, Hungary	NA	NA	Gram-positive
Staphylococcus aureus	43688	Institute of Clinical Microbiology, University of Szeged, Hungary	NA	NA	Gram-positive
Staphylococcus aureus	ATCC 29213	Institute of Clinical Microbiology, University of Szeged, Hungary	NA	NA	Gram-positive
Staphylococcus aureus	ATCC 25923	Institute of Clinical Microbiology, University of Szeged, Hungary	NA	NA	Gram-positive
Streptococcus agalactiae	ATCC 13813	Institute of Clinical Microbiology, University of Szeged, Hungary	NA	NA	Gram-positive
Streptococcus pyogenes	43521	Institute of Clinical Microbiology, University of Szeged, Hungary	NA	NA	Gram-positive
Streptococcus pyogenes	ATCC 19615	Institute of Clinical Microbiology, University of Szeged, Hungary	NA	NA	Gram-positive

## Sheet: Soil
HYDERABAD, Telangana State, India
Sample ID	Site of Collection	Location	Reference
1	Jinnaram	Kazipally village, lake close to Kazipally Road; Industrial Area	Flach et al., 2015; Lübbert et al., 2017; Bengtsson-Palme et al., 2014
2	Mallampet	Rural region in Mallampet industrial region, close to Nehru Ring Road	-
5	DHEL Lingapalli	Waste water canal close to Road 65 in the Patancheru Industrial Area	Fick et al., 2019; Flach et al., 2015; Johnning et al., 2015; Kristiansson et al., 2011; Lübbert et al., 2017; Bengtsson-Palme et al., 2014
7	Kaantedaan	Katedan Industrial Area, Noor Mohammed lake near by Road 44	-
8	Pooranapool (Musi river)	Random location in the city close to the extremly polluted river	Lübbert et al., 2017
11	Chaitanyapuri Uppal Ring Road	Uppal –Kothapet, Musi River at Inner Ring Road Bridge; close to the canal of the water treatment plant	Lübbert et al., 2017
LUCKNOW, Uttar Pradesh State, India
12	Charanbhatta Road	-	-

## Sheet: Contigs
Host	Library	Abbreviated antibiotic	Antibiotic	Mode of Action Group	Contig Unique Final	Contig Sequence	Contig Length	CARD Res ORF Count	CARD Res ID	CARD Res Gene Annotations
Escherichia coli	pathogenic	GEN	gentamicin	ST non-permeabilizers	run1-aaaacaataa_gcgatcttat	GAATTTACACATGGCATCTGACATCAGGTTAGGGTATGCCTCAACCTGACGGCGGCGAATCACAAGCGTCCGGTTTGACGCTGGTTTCGGTCGCAGTGCTGGCCCGCGCCTGGAAGCGCTGATAGCACTCCAGCCCGCAGAAATGCTCCACGTACTCGGCCCCTTCCGGCGTGAAGGCGGCATCGAGCGGGATTTCCTTGCAGCACACGCAGCAACTGGTGCTCGGTTCATTGGCGTTCATGGTGGTGTTCCTCCATTGGTTGACGAAGCCGACGAAGGCCGCCGCCGGCATCGGCCTGGCGAACAGGAAACCCTGCACCGTGTCGCAACCCGCCTGCCGCAACCACGCAAGGCAGTCGGGTGTTTCCACACCCTCGGCTACCACCTCCATTGTCGTTT…	2159	2	CardRes_01955;CardRes_02772	AAC(6')-Ib7;aac(3)-Ia_1_X15852
Klebsiella pneumoniae	gut	APR	apramycin	ST non-permeabilizers	run1-aaaaccttgt_atcgagctta	GAATTATAATATTGCAAATCGACATAAGCGTGCAGGGGGCGGATATCTGTCAAGAGAAACATGGTAAACAGTAGTGTAAGGACATGGTATACAACTCAAAGCCTGTGAATGGAGCGGTTTAAAAGTTTACCGTCAACAGTAGAGAACTCGGCTATTTTGAAGTTGCGATAGCAAACAACAAATGAATCCCCATGGGGATTCGACCGAAATTCGACCTGTTCATTTATCATAGTTTCACTTAGATAAACCTGCCACTTATCAAACCTTGCATACCCCCAACTGTTGACCCTTATCACATGAAACTGTCCACCGTGTTCGTAAGGTTTAATTTTATCGCAATATGTTCTTTTGCTCGGTGTGTAAACTTCTGATGGACATTTCATTCCCAATGACTCGTGA…	2008	1	CardRes_02815	aac(3)-XI_1_CTEG01000046
Escherichia coli	gut	APR	apramycin	ST non-permeabilizers	run1-aaaaccttgt_atcgagctta	GAATTATAATATTGCAAATCGACATAAGCGTGCAGGGGGCGGATATCTGTCAAGAGAAACATGGTAAACAGTAGTGTAAGGACATGGTATACAACTCAAAGCCTGTGAATGGAGCGGTTTAAAAGTTTACCGTCAACAGTAGAGAACTCGGCTATTTTGAAGTTGCGATAGCAAACAACAAATGAATCCCCATGGGGATTCGACCGAAATTCGACCTGTTCATTTATCATAGTTTCACTTAGATAAACCTGCCACTTATCAAACCTTGCATACCCCCAACTGTTGACCCTTATCACATGAAACTGTCCACCGTGTTCGTAAGGTTTAATTTTATCGCAATATGTTCTTTTGCTCGGTGTGTAAACTTCTGATGGACATTTCATTCCCAATGACTCGTGA…	2008	1	CardRes_02815	aac(3)-XI_1_CTEG01000046
Klebsiella pneumoniae	soil	PMB	polymyxin-B	ST permeabilizers	run1-aaaacgaggg_taaaacacag	GAATTTATCAAATCCTGTATTGAGGAATTTTCAAAGCGTGCCTCGCATCCGCCCTTACGGCGCCCAGCTTGTGCTTCCCGTGGGCGTCCCGAGTGTGGTAGACTTCGGAAAATACATCCCCAACCCTACAGGGGCAGCCACGATGCCAGAGGAATCGCTGTACGCCGAGCTCCAGAAGCAGATCCAGGAGCTCGAGACCCGGGAGACGGCCATAGAGGCCTTCGCGATCTTGCAGCGCGAGAACGAGAGCCTTTTCCGGGCCATCATCGAGAACATCCCCGTCATGATCGACGCCTTCGACGAGCAGGGCAAGGGCGTGCTCTGGAACCGGGAGTGCGAGAAGGTGCTCGGGTGGTCCAAGGAGGACATGCTCGCCACCCCGGACCCGCTGTCGATGCT…	1714	1	CardRes_00320	smeS
Klebsiella pneumoniae	pathogenic	MOX	moxifloxacin	DT non-permeabilizers	run1-aaaacgctac_tagcttctct	GAATTTTCGGGCCTCGCATGATCGCGGCCATAGCCGCAGGTGGATTGGTGCGAGGCAGGGCCAGTCCAAGTCAGGGTGCGGTCATCGCGGCGCCTGCAACTCTCAAAAACCCATCGCCGTAGCGGAGGTCTTGTAATCGCATGTCATTACGCACGCCCGATTTATTGTTCACAGCGATAGCACCTGCCATTTGGGGCAGCACCTACATTGTCACCACCCAATACCTGCCGAACTTCTCACCGATGACGGTCGCGATGCTGCGGGCGTTGCCGGCGGGTTTATTGCTCGTGATGATCGTCCGACAGATTCCAACGGGAATCTGGTGGATGCGCATCTTCATCCTCGGCGCACTTAATATTTCGCTATTCTGGAGCTTGTTGTTTATTTCGGTCTACCGCC…	3348	2	CardRes_03789;CardRes_01831	tet(A)_3_AY196695;tet(A)
Klebsiella pneumoniae	pathogenic	OMA	omadacycline	ST non-permeabilizers	run1-aaaacgctac_tagcttctct	GAATTTTCGGGCCTCGCATGATCGCGGCCATAGCCGCAGGTGGATTGGTGCGAGGCAGGGCCAGTCCAAGTCAGGGTGCGGTCATCGCGGCGCCTGCAACTCTCAAAAACCCATCGCCGTAGCGGAGGTCTTGTAATCGCATGTCATTACGCACGCCCGATTTATTGTTCACAGCGATAGCACCTGCCATTTGGGGCAGCACCTACATTGTCACCACCCAATACCTGCCGAACTTCTCACCGATGACGGTCGCGATGCTGCGGGCGTTGCCGGCGGGTTTATTGCTCGTGATGATCGTCCGACAGATTCCAACGGGAATCTGGTGGATGCGCATCTTCATCCTCGGCGCACTTAATATTTCGCTATTCTGGAGCTTGTTGTTTATTTCGGTCTACCGCC…	3348	2	CardRes_03789;CardRes_01831	tet(A)_3_AY196695;tet(A)
Klebsiella pneumoniae	pathogenic	DOX	doxycycline	ST non-permeabilizers	run1-aaaacgctac_tagcttctct	GAATTTTCGGGCCTCGCATGATCGCGGCCATAGCCGCAGGTGGATTGGTGCGAGGCAGGGCCAGTCCAAGTCAGGGTGCGGTCATCGCGGCGCCTGCAACTCTCAAAAACCCATCGCCGTAGCGGAGGTCTTGTAATCGCATGTCATTACGCACGCCCGATTTATTGTTCACAGCGATAGCACCTGCCATTTGGGGCAGCACCTACATTGTCACCACCCAATACCTGCCGAACTTCTCACCGATGACGGTCGCGATGCTGCGGGCGTTGCCGGCGGGTTTATTGCTCGTGATGATCGTCCGACAGATTCCAACGGGAATCTGGTGGATGCGCATCTTCATCCTCGGCGCACTTAATATTTCGCTATTCTGGAGCTTGTTGTTTATTTCGGTCTACCGCC…	3348	2	CardRes_03789;CardRes_01831	tet(A)_3_AY196695;tet(A)
Klebsiella pneumoniae	gut	SUO	sulopenem	ST non-permeabilizers	run1-aaaactaggg_tcagcttgct	GAATTGCCCAATATTATGCACCCGGTCGCGAAGCTGAGCACCGCATTAGCCGCTGCATTGATGCTGAGCGGGTGCATGCCCGGTGAAATCCGCCCGACGATTGGCCAGCAAATGGAAACTGGCGACCAACGGTTTGGCGATCTGGTTTTCCGCCAGCTCGCACCGAATGTCTGGCAGCACACTTCCTATCTCGACATGCCGGGTTTCGGGGCAGTCGCTTCCAACGGTTTGATCGTCAGGGATGGCGGCCGCGTGCTGGTGGTCGATACCGCCTGGACCGATGACCAGACCGCCCAGATCCTCAACTGGATCAAGCAGGAGATCAACCTGCCGGTCGCGCTGGCGGTGGTGACTCACGCGCATCAGGACAAGATGGGCGGTATGGACGCGCTGCATGCG…	2130	3	CardRes_00005;CardRes_02268;CardRes_03360	NDM-6;determinant of bleomycin resistance;blaDHA-14_1_DQ478687
Klebsiella pneumoniae	pathogenic	OMA	omadacycline	ST non-permeabilizers	run1-aaaactaggg_tcagcttgct	GAATTGCCCAATATTATGCACCCGGTCGCGAAGCTGAGCACCGCATTAGCCGCTGCATTGATGCTGAGCGGGTGCATGCCCGGTGAAATCCGCCCGACGATTGGCCAGCAAATGGAAACTGGCGACCAACGGTTTGGCGATCTGGTTTTCCGCCAGCTCGCACCGAATGTCTGGCAGCACACTTCCTATCTCGACATGCCGGGTTTCGGGGCAGTCGCTTCCAACGGTTTGATCGTCAGGGATGGCGGCCGCGTGCTGGTGGTCGATACCGCCTGGACCGATGACCAGACCGCCCAGATCCTCAACTGGATCAAGCAGGAGATCAACCTGCCGGTCGCGCTGGCGGTGGTGACTCACGCGCATCAGGACAAGATGGGCGGTATGGACGCGCTGCATGCG…	2130	3	CardRes_00005;CardRes_02268;CardRes_03360	NDM-6;determinant of bleomycin resistance;blaDHA-14_1_DQ478687
Klebsiella pneumoniae	soil	GEP	gepotidacin	DT non-permeabilizers	run1-aaaactaggg_tcagcttgct	GAATTGCCCAATATTATGCACCCGGTCGCGAAGCTGAGCACCGCATTAGCCGCTGCATTGATGCTGAGCGGGTGCATGCCCGGTGAAATCCGCCCGACGATTGGCCAGCAAATGGAAACTGGCGACCAACGGTTTGGCGATCTGGTTTTCCGCCAGCTCGCACCGAATGTCTGGCAGCACACTTCCTATCTCGACATGCCGGGTTTCGGGGCAGTCGCTTCCAACGGTTTGATCGTCAGGGATGGCGGCCGCGTGCTGGTGGTCGATACCGCCTGGACCGATGACCAGACCGCCCAGATCCTCAACTGGATCAAGCAGGAGATCAACCTGCCGGTCGCGCTGGCGGTGGTGACTCACGCGCATCAGGACAAGATGGGCGGTATGGACGCGCTGCATGCG…	2130	3	CardRes_00005;CardRes_02268;CardRes_03360	NDM-6;determinant of bleomycin resistance;blaDHA-14_1_DQ478687
Klebsiella pneumoniae	pathogenic	SUO	sulopenem	ST non-permeabilizers	run1-aaaactaggg_tcagcttgct	GAATTGCCCAATATTATGCACCCGGTCGCGAAGCTGAGCACCGCATTAGCCGCTGCATTGATGCTGAGCGGGTGCATGCCCGGTGAAATCCGCCCGACGATTGGCCAGCAAATGGAAACTGGCGACCAACGGTTTGGCGATCTGGTTTTCCGCCAGCTCGCACCGAATGTCTGGCAGCACACTTCCTATCTCGACATGCCGGGTTTCGGGGCAGTCGCTTCCAACGGTTTGATCGTCAGGGATGGCGGCCGCGTGCTGGTGGTCGATACCGCCTGGACCGATGACCAGACCGCCCAGATCCTCAACTGGATCAAGCAGGAGATCAACCTGCCGGTCGCGCTGGCGGTGGTGACTCACGCGCATCAGGACAAGATGGGCGGTATGGACGCGCTGCATGCG…	2130	3	CardRes_00005;CardRes_02268;CardRes_03360	NDM-6;determinant of bleomycin resistance;blaDHA-14_1_DQ478687
Escherichia coli	pathogenic	GEP	gepotidacin	DT non-permeabilizers	run1-aaaagcgaat_gggcgagagc	GAATTAAGCGGGTCATTACGCCGCTGGGGGTCGGATCGCATCTGCGCTACTGGGGAATGGACGGGGCGCTGATTACCGAAGCGGACTGGCAGCAGGCGGTACCGGCCAGCGACGAGCTCACCGTCCACGTGCTGCCGGCGCGGCACTTTTCCGGCCGTGGGCTGAAGCGTAACCAGACGCTGTGGGCCAGTTTTCTGTTCGTTACCCCGCAGCAAAAGATTTATTACAGCGGCGACAGCGGGTATGGGCCGCACTTTAAAGCGATAGGCGATGAGTTCGGTCCGGTCGATCTGGCGATCATGGAGAACGGGCAGTATGACCAGGACTGGAAATATATCCACATGATGCCGGATGAAACGGCTCAGGCTGCCGACGATCTGCGCGCTCGCGCGGTGCTGC…	1356	2	CardRes_01568	ramA
Escherichia coli	pathogenic	DOX	doxycycline	ST non-permeabilizers	run1-aaaagcgaat_gggcgagagc	GAATTAAGCGGGTCATTACGCCGCTGGGGGTCGGATCGCATCTGCGCTACTGGGGAATGGACGGGGCGCTGATTACCGAAGCGGACTGGCAGCAGGCGGTACCGGCCAGCGACGAGCTCACCGTCCACGTGCTGCCGGCGCGGCACTTTTCCGGCCGTGGGCTGAAGCGTAACCAGACGCTGTGGGCCAGTTTTCTGTTCGTTACCCCGCAGCAAAAGATTTATTACAGCGGCGACAGCGGGTATGGGCCGCACTTTAAAGCGATAGGCGATGAGTTCGGTCCGGTCGATCTGGCGATCATGGAGAACGGGCAGTATGACCAGGACTGGAAATATATCCACATGATGCCGGATGAAACGGCTCAGGCTGCCGACGATCTGCGCGCTCGCGCGGTGCTGC…	1356	2	CardRes_01568	ramA
Escherichia coli	pathogenic	OMA	omadacycline	ST non-permeabilizers	run1-aaaagcgaat_gggcgagagc	GAATTAAGCGGGTCATTACGCCGCTGGGGGTCGGATCGCATCTGCGCTACTGGGGAATGGACGGGGCGCTGATTACCGAAGCGGACTGGCAGCAGGCGGTACCGGCCAGCGACGAGCTCACCGTCCACGTGCTGCCGGCGCGGCACTTTTCCGGCCGTGGGCTGAAGCGTAACCAGACGCTGTGGGCCAGTTTTCTGTTCGTTACCCCGCAGCAAAAGATTTATTACAGCGGCGACAGCGGGTATGGGCCGCACTTTAAAGCGATAGGCGATGAGTTCGGTCCGGTCGATCTGGCGATCATGGAGAACGGGCAGTATGACCAGGACTGGAAATATATCCACATGATGCCGGATGAAACGGCTCAGGCTGCCGACGATCTGCGCGCTCGCGCGGTGCTGC…	1356	2	CardRes_01568	ramA
Escherichia coli	pathogenic	MOX	moxifloxacin	DT non-permeabilizers	run1-aaaagcgaat_gggcgagagc	GAATTAAGCGGGTCATTACGCCGCTGGGGGTCGGATCGCATCTGCGCTACTGGGGAATGGACGGGGCGCTGATTACCGAAGCGGACTGGCAGCAGGCGGTACCGGCCAGCGACGAGCTCACCGTCCACGTGCTGCCGGCGCGGCACTTTTCCGGCCGTGGGCTGAAGCGTAACCAGACGCTGTGGGCCAGTTTTCTGTTCGTTACCCCGCAGCAAAAGATTTATTACAGCGGCGACAGCGGGTATGGGCCGCACTTTAAAGCGATAGGCGATGAGTTCGGTCCGGTCGATCTGGCGATCATGGAGAACGGGCAGTATGACCAGGACTGGAAATATATCCACATGATGCCGGATGAAACGGCTCAGGCTGCCGACGATCTGCGCGCTCGCGCGGTGCTGC…	1356	2	CardRes_01568	ramA
Klebsiella pneumoniae	soil	MER	meropenem	ST non-permeabilizers	run1-aaaagctgta_gagttttgaa	GAATTGCGATGATGCTTGCGGCCCGCTTCATGGGGCGCGTAATCGCCAAGTGGGGCAGCCTGAGTGCCTTGCGAATGGGGATGGGCTGCCTGATAGCAGGCGCAGTCTTGCTTGTCATCACCGAGCTATGGATTCCGCAGTCCGTGTTGGGCTTTATTGCCCCAATGTGGCTAGTGGGCGTCGGCGTCGCGACAGCGGTATCCGTTGCACCCAATGGTGCGCTTCGAGGGTTCGACCATATTGCAGGAGCCGTTACGGCAGTCTACTTCTGCTTGGGGGGCTGCTGCTGGGGAGTGTTGGAACGCTCATCATTTCGCTGTTGCCGCGCGACACGGCCTGGCCAGTTATCGCGTATTGTTTGGTTCTTGCAACAATCGTGCTTGGACTGTCGTGTGTTTC…	1500	2	CardRes_00458;CardRes_02940	cmlB;blaOXA-21_1_AB626885
Klebsiella pneumoniae	soil	SUO	sulopenem	ST non-permeabilizers	run1-aaaagctgta_gagttttgaa	GAATTGCGATGATGCTTGCGGCCCGCTTCATGGGGCGCGTAATCGCCAAGTGGGGCAGCCTGAGTGCCTTGCGAATGGGGATGGGCTGCCTGATAGCAGGCGCAGTCTTGCTTGTCATCACCGAGCTATGGATTCCGCAGTCCGTGTTGGGCTTTATTGCCCCAATGTGGCTAGTGGGCGTCGGCGTCGCGACAGCGGTATCCGTTGCACCCAATGGTGCGCTTCGAGGGTTCGACCATATTGCAGGAGCCGTTACGGCAGTCTACTTCTGCTTGGGGGGCTGCTGCTGGGGAGTGTTGGAACGCTCATCATTTCGCTGTTGCCGCGCGACACGGCCTGGCCAGTTATCGCGTATTGTTTGGTTCTTGCAACAATCGTGCTTGGACTGTCGTGTGTTTC…	1500	2	CardRes_00458;CardRes_02940	cmlB;blaOXA-21_1_AB626885
Escherichia coli	pathogenic	ERA	eravacycline	ST non-permeabilizers	run1-aaaatcccta_cgtcacttcg	GAATTAAGCGGGTCATTACGCCGCTGGGGGTCGGATCGCATCTGCGCTACTGGGGAATGGACGGGGCGCTGATTACCGAAGCGGACTGGCAGCAGGCGGTACCGGCCAGCGACGAGCTCACCGTCCACGTGCTGCCGGCGCGGCACTTTTCCGGCCGTGGGCTGAAGCGTAACCAGACGCTGTGGGCCAGTTTTCTGTTCGTTACCCCGCAGCAAAAGATTTATTACAGCGGCGACAGCGGGTATGGGCCGCACTTTAAAGCGATAGGCGATGAGTTCGGTCCGGTCGATCTGGCGATCATGGAGAACGGGCAGTATGACCAGGACTGGAAATATATCCACATGATGCCGGATGAAACGGCTCAGGCTGCCGACGATCTGCGCGCTCGCGCGGTGCTGC…	1358	2	CardRes_01568	ramA
Escherichia coli	pathogenic	DOX	doxycycline	ST non-permeabilizers	run1-aaaatcccta_cgtcacttcg	GAATTAAGCGGGTCATTACGCCGCTGGGGGTCGGATCGCATCTGCGCTACTGGGGAATGGACGGGGCGCTGATTACCGAAGCGGACTGGCAGCAGGCGGTACCGGCCAGCGACGAGCTCACCGTCCACGTGCTGCCGGCGCGGCACTTTTCCGGCCGTGGGCTGAAGCGTAACCAGACGCTGTGGGCCAGTTTTCTGTTCGTTACCCCGCAGCAAAAGATTTATTACAGCGGCGACAGCGGGTATGGGCCGCACTTTAAAGCGATAGGCGATGAGTTCGGTCCGGTCGATCTGGCGATCATGGAGAACGGGCAGTATGACCAGGACTGGAAATATATCCACATGATGCCGGATGAAACGGCTCAGGCTGCCGACGATCTGCGCGCTCGCGCGGTGCTGC…	1358	2	CardRes_01568	ramA
Escherichia coli	pathogenic	DEL	delafloxacin	DT non-permeabilizers	run1-aaaatcccta_cgtcacttcg	GAATTAAGCGGGTCATTACGCCGCTGGGGGTCGGATCGCATCTGCGCTACTGGGGAATGGACGGGGCGCTGATTACCGAAGCGGACTGGCAGCAGGCGGTACCGGCCAGCGACGAGCTCACCGTCCACGTGCTGCCGGCGCGGCACTTTTCCGGCCGTGGGCTGAAGCGTAACCAGACGCTGTGGGCCAGTTTTCTGTTCGTTACCCCGCAGCAAAAGATTTATTACAGCGGCGACAGCGGGTATGGGCCGCACTTTAAAGCGATAGGCGATGAGTTCGGTCCGGTCGATCTGGCGATCATGGAGAACGGGCAGTATGACCAGGACTGGAAATATATCCACATGATGCCGGATGAAACGGCTCAGGCTGCCGACGATCTGCGCGCTCGCGCGGTGCTGC…	1358	2	CardRes_01568	ramA
Escherichia coli	pathogenic	OMA	omadacycline	ST non-permeabilizers	run1-aaaatcccta_cgtcacttcg	GAATTAAGCGGGTCATTACGCCGCTGGGGGTCGGATCGCATCTGCGCTACTGGGGAATGGACGGGGCGCTGATTACCGAAGCGGACTGGCAGCAGGCGGTACCGGCCAGCGACGAGCTCACCGTCCACGTGCTGCCGGCGCGGCACTTTTCCGGCCGTGGGCTGAAGCGTAACCAGACGCTGTGGGCCAGTTTTCTGTTCGTTACCCCGCAGCAAAAGATTTATTACAGCGGCGACAGCGGGTATGGGCCGCACTTTAAAGCGATAGGCGATGAGTTCGGTCCGGTCGATCTGGCGATCATGGAGAACGGGCAGTATGACCAGGACTGGAAATATATCCACATGATGCCGGATGAAACGGCTCAGGCTGCCGACGATCTGCGCGCTCGCGCGGTGCTGC…	1358	2	CardRes_01568	ramA
Escherichia coli	pathogenic	GEP	gepotidacin	DT non-permeabilizers	run1-aaaatcccta_cgtcacttcg	GAATTAAGCGGGTCATTACGCCGCTGGGGGTCGGATCGCATCTGCGCTACTGGGGAATGGACGGGGCGCTGATTACCGAAGCGGACTGGCAGCAGGCGGTACCGGCCAGCGACGAGCTCACCGTCCACGTGCTGCCGGCGCGGCACTTTTCCGGCCGTGGGCTGAAGCGTAACCAGACGCTGTGGGCCAGTTTTCTGTTCGTTACCCCGCAGCAAAAGATTTATTACAGCGGCGACAGCGGGTATGGGCCGCACTTTAAAGCGATAGGCGATGAGTTCGGTCCGGTCGATCTGGCGATCATGGAGAACGGGCAGTATGACCAGGACTGGAAATATATCCACATGATGCCGGATGAAACGGCTCAGGCTGCCGACGATCTGCGCGCTCGCGCGGTGCTGC…	1358	2	CardRes_01568	ramA
Escherichia coli	pathogenic	MOX	moxifloxacin	DT non-permeabilizers	run1-aaaatcccta_cgtcacttcg	GAATTAAGCGGGTCATTACGCCGCTGGGGGTCGGATCGCATCTGCGCTACTGGGGAATGGACGGGGCGCTGATTACCGAAGCGGACTGGCAGCAGGCGGTACCGGCCAGCGACGAGCTCACCGTCCACGTGCTGCCGGCGCGGCACTTTTCCGGCCGTGGGCTGAAGCGTAACCAGACGCTGTGGGCCAGTTTTCTGTTCGTTACCCCGCAGCAAAAGATTTATTACAGCGGCGACAGCGGGTATGGGCCGCACTTTAAAGCGATAGGCGATGAGTTCGGTCCGGTCGATCTGGCGATCATGGAGAACGGGCAGTATGACCAGGACTGGAAATATATCCACATGATGCCGGATGAAACGGCTCAGGCTGCCGACGATCTGCGCGCTCGCGCGGTGCTGC…	1358	2	CardRes_01568	ramA
Klebsiella pneumoniae	soil	PMB	polymyxin-B	ST permeabilizers	run1-aaacaccacc_cttcaatcgt	GAATTATCGTAATATTGATTTTTCATAAAAAGTGTATAGGTTGGCGGGAGTTTGTCGGATGGTGCGACCCTAATGGCGGCAGGGCCGAGACCAATAAAAACGGACCTGACCGCAGTCTCTCTCAGTTCGAGTACGATTTTTGGCACGAGTATCGAGAAGCAGCATGAAATCGAATTCGCCTGTTCCATCCCAATCTTCTTCACATCATGTGGCCGCCGACGCGACAACGCTGGACCTGGACGCGGCTGTCACTGTTTACGCGGACCTGATCGACCATATCATGTGGGGGCGCGCGGCATCCGTGCACGAGTTGCTCCCGGCGTCGGTTCCCGCGCGGCTGCGCCCGCTGGACGATGCGCTCGACCGGCTCGCCGCCAGCCTCAACCGGCGCACCCGCGA…	1692	NA	NA	NA
Klebsiella pneumoniae	gut	SUO	sulopenem	ST non-permeabilizers	run1-aaaccaaaaa_acttagccca	GAATTGTGGGCGCGAGCAGGGATCCAATCCGGGAAGTCTCCGTCCAGTTCATTGTACAGCGGGATGCACCGTGATACATCGATGACAAATCGATCCGGGCTGATCGCGCTCGTCGGGCAGGCATCGATGCAGATCGAACAGTGGTTGCAGAACGGGAGATTGCTCAGATCGCTCCAATGATCCTCCTCGAAGACGCGATCGGTCAGGTAGGCGTGGAATGAAAAAAGCTGCCCATCCCCTCAACATAACAGATGTTGTTGCGGCCGTATTGCGCCAGTCCGCTCCGAACGGCTGCCAGTTTCATGAAAAAATGGTAATCGACCCGGTCCACGCGGTGACCGGAATCCGGGATGATGGTCCGGCGGATCTCCTCCAGGAGCATGGCGCGGGTGAGGCCGT…	2941	3	CardRes_02938;CardRes_00459	blaOXA-2_2_GQ466184;macB
Klebsiella pneumoniae	soil	SUO	sulopenem	ST non-permeabilizers	run1-aaaccaaaaa_acttagccca	GAATTGTGGGCGCGAGCAGGGATCCAATCCGGGAAGTCTCCGTCCAGTTCATTGTACAGCGGGATGCACCGTGATACATCGATGACAAATCGATCCGGGCTGATCGCGCTCGTCGGGCAGGCATCGATGCAGATCGAACAGTGGTTGCAGAACGGGAGATTGCTCAGATCGCTCCAATGATCCTCCTCGAAGACGCGATCGGTCAGGTAGGCGTGGAATGAAAAAAGCTGCCCATCCCCTCAACATAACAGATGTTGTTGCGGCCGTATTGCGCCAGTCCGCTCCGAACGGCTGCCAGTTTCATGAAAAAATGGTAATCGACCCGGTCCACGCGGTGACCGGAATCCGGGATGATGGTCCGGCGGATCTCCTCCAGGAGCATGGCGCGGGTGAGGCCGT…	2941	3	CardRes_02938;CardRes_00459	blaOXA-2_2_GQ466184;macB
Klebsiella pneumoniae	soil	GEP	gepotidacin	DT non-permeabilizers	run1-aaaccaaaaa_acttagccca	GAATTGTGGGCGCGAGCAGGGATCCAATCCGGGAAGTCTCCGTCCAGTTCATTGTACAGCGGGATGCACCGTGATACATCGATGACAAATCGATCCGGGCTGATCGCGCTCGTCGGGCAGGCATCGATGCAGATCGAACAGTGGTTGCAGAACGGGAGATTGCTCAGATCGCTCCAATGATCCTCCTCGAAGACGCGATCGGTCAGGTAGGCGTGGAATGAAAAAAGCTGCCCATCCCCTCAACATAACAGATGTTGTTGCGGCCGTATTGCGCCAGTCCGCTCCGAACGGCTGCCAGTTTCATGAAAAAATGGTAATCGACCCGGTCCACGCGGTGACCGGAATCCGGGATGATGGTCCGGCGGATCTCCTCCAGGAGCATGGCGCGGGTGAGGCCGT…	2941	3	CardRes_02938;CardRes_00459	blaOXA-2_2_GQ466184;macB
Klebsiella pneumoniae	soil	MER	meropenem	ST non-permeabilizers	run1-aaaccaaaaa_acttagccca	GAATTGTGGGCGCGAGCAGGGATCCAATCCGGGAAGTCTCCGTCCAGTTCATTGTACAGCGGGATGCACCGTGATACATCGATGACAAATCGATCCGGGCTGATCGCGCTCGTCGGGCAGGCATCGATGCAGATCGAACAGTGGTTGCAGAACGGGAGATTGCTCAGATCGCTCCAATGATCCTCCTCGAAGACGCGATCGGTCAGGTAGGCGTGGAATGAAAAAAGCTGCCCATCCCCTCAACATAACAGATGTTGTTGCGGCCGTATTGCGCCAGTCCGCTCCGAACGGCTGCCAGTTTCATGAAAAAATGGTAATCGACCCGGTCCACGCGGTGACCGGAATCCGGGATGATGGTCCGGCGGATCTCCTCCAGGAGCATGGCGCGGGTGAGGCCGT…	2941	3	CardRes_02938;CardRes_00459	blaOXA-2_2_GQ466184;macB
Klebsiella pneumoniae	soil	MOX	moxifloxacin	DT non-permeabilizers	run1-aaaccaaaaa_acttagccca	GAATTGTGGGCGCGAGCAGGGATCCAATCCGGGAAGTCTCCGTCCAGTTCATTGTACAGCGGGATGCACCGTGATACATCGATGACAAATCGATCCGGGCTGATCGCGCTCGTCGGGCAGGCATCGATGCAGATCGAACAGTGGTTGCAGAACGGGAGATTGCTCAGATCGCTCCAATGATCCTCCTCGAAGACGCGATCGGTCAGGTAGGCGTGGAATGAAAAAAGCTGCCCATCCCCTCAACATAACAGATGTTGTTGCGGCCGTATTGCGCCAGTCCGCTCCGAACGGCTGCCAGTTTCATGAAAAAATGGTAATCGACCCGGTCCACGCGGTGACCGGAATCCGGGATGATGGTCCGGCGGATCTCCTCCAGGAGCATGGCGCGGGTGAGGCCGT…	2941	3	CardRes_02938;CardRes_00459	blaOXA-2_2_GQ466184;macB
Klebsiella pneumoniae	soil	GEP	gepotidacin	DT non-permeabilizers	run1-aaacgggcat_tttagcgaca	GAAGGAATTGCCCAATATTATGCACCCGGTCGCGAAGCTGAGCACCGCATTAGCCGCTGCATTGATGCTGAGCGGGTGCATGCCCGGTGAAATCCGCCCGACGATTGGCCAGCAAATGGAAACTGGCGACCAACGGTTTGGCGATCTGGTTTTCCGCCAGCTCGCACCGAATGTCTGGCAGCACACTTCCTATCTCGACATGCCGGGTTTCGGGGCAGTCGCTTCCAACGGTTTGATCGTCAGGGATGGCGGCCGCGTGCTGGTGGTCGATACCGCCTGGACCGATGACCAGACCGCCCAGATCCTCAACTGGATCAAGCAGGAGATCAACCTGCCGGTCGCGCTGGCGGTGGTGACTCACGCGCATCAGGACAAGATGGGCGGTATGGACGCGCTGCA…	991	1	CardRes_00005	NDM-6
Escherichia coli	pathogenic	ZOL	zoliflodacin	DT non-permeabilizers	run1-aaacggtctg_acgatctcgg	GAATTCTGCCTACCGAATGGCTGGGCGAGCACAGCGCGGAGTTGGTATCGGAAGCGGTGAACTCGCTGCTCGACGACATCAGCCACGATCGCGCGCATCAAATCCGCCACGCCTTCGATCGCGCCACGTTCAGGCTTATCGACAAACTGAAAAACGATCCGGAGATGGCGAACCGGGCAGAAAGCATCAAAGATTACCTGAAAGAAGATGAAGCCTTTAACCGCTACCTCGGCGAGCTGTGGGCGGATTTACGTCAGTGGCTGAAGCAGGATATCAACGCCGACGATTCCAGGGTGAAGCAGCGAATCGCCCATGCCGGACAGTGGTTTGGCGAAACGCTGATCGCCGACGATGCGCTGCGCGCTTCGCTCAACGGCCATCTGGAGCAGGCCGCCCATC…	1420	NA	NA	NA
Escherichia coli	pathogenic	DEL	delafloxacin	DT non-permeabilizers	run1-aaacggtctg_acgatctcgg	GAATTCTGCCTACCGAATGGCTGGGCGAGCACAGCGCGGAGTTGGTATCGGAAGCGGTGAACTCGCTGCTCGACGACATCAGCCACGATCGCGCGCATCAAATCCGCCACGCCTTCGATCGCGCCACGTTCAGGCTTATCGACAAACTGAAAAACGATCCGGAGATGGCGAACCGGGCAGAAAGCATCAAAGATTACCTGAAAGAAGATGAAGCCTTTAACCGCTACCTCGGCGAGCTGTGGGCGGATTTACGTCAGTGGCTGAAGCAGGATATCAACGCCGACGATTCCAGGGTGAAGCAGCGAATCGCCCATGCCGGACAGTGGTTTGGCGAAACGCTGATCGCCGACGATGCGCTGCGCGCTTCGCTCAACGGCCATCTGGAGCAGGCCGCCCATC…	1420	NA	NA	NA
Klebsiella pneumoniae	gut	OMA	omadacycline	ST non-permeabilizers	run1-aaacgtctga_ccaacactag	GAATTGCTGAAACGTAAAGTCGGGTTTAAACATTTCAATTTCGTTTTGAGTTGATTCTTCTTGTGCTTCTCTTCCATAAGCAAACATTTGCTGTTCATAATTTTCAATAGCCTCTTCAATGCTGTTAAATTTCCCATTGGTCAGATTATCCGACAATATCAAGGCATCCATCAACCCACTGTTTACGCCTTGTCCTGCAAAAGGAGGCATCAAATGTGCGGCATCCCCAATCATTGTTATGGGTAATGGACGCTTACTTTTCCAAGACTTATCTAAGGGAAATATTCGTGTCGCTAACCCTACAAAAGATGATGTCAAACGAATCAGTTCTTTGTAGCGTTCGTCCCAATCGGAAAATTTTTTCAGGAGAAAATCAACGACACTATTTCTGTTTTGAAA…	1371	NA	NA	NA
Klebsiella pneumoniae	gut	DOX	doxycycline	ST non-permeabilizers	run1-aaacgtctga_ccaacactag	GAATTGCTGAAACGTAAAGTCGGGTTTAAACATTTCAATTTCGTTTTGAGTTGATTCTTCTTGTGCTTCTCTTCCATAAGCAAACATTTGCTGTTCATAATTTTCAATAGCCTCTTCAATGCTGTTAAATTTCCCATTGGTCAGATTATCCGACAATATCAAGGCATCCATCAACCCACTGTTTACGCCTTGTCCTGCAAAAGGAGGCATCAAATGTGCGGCATCCCCAATCATTGTTATGGGTAATGGACGCTTACTTTTCCAAGACTTATCTAAGGGAAATATTCGTGTCGCTAACCCTACAAAAGATGATGTCAAACGAATCAGTTCTTTGTAGCGTTCGTCCCAATCGGAAAATTTTTTCAGGAGAAAATCAACGACACTATTTCTGTTTTGAAA…	1371	NA	NA	NA
Klebsiella pneumoniae	gut	ERA	eravacycline	ST non-permeabilizers	run1-aaacgtctga_ccaacactag	GAATTGCTGAAACGTAAAGTCGGGTTTAAACATTTCAATTTCGTTTTGAGTTGATTCTTCTTGTGCTTCTCTTCCATAAGCAAACATTTGCTGTTCATAATTTTCAATAGCCTCTTCAATGCTGTTAAATTTCCCATTGGTCAGATTATCCGACAATATCAAGGCATCCATCAACCCACTGTTTACGCCTTGTCCTGCAAAAGGAGGCATCAAATGTGCGGCATCCCCAATCATTGTTATGGGTAATGGACGCTTACTTTTCCAAGACTTATCTAAGGGAAATATTCGTGTCGCTAACCCTACAAAAGATGATGTCAAACGAATCAGTTCTTTGTAGCGTTCGTCCCAATCGGAAAATTTTTTCAGGAGAAAATCAACGACACTATTTCTGTTTTGAAA…	1371	NA	NA	NA
Escherichia coli	soil	PMB	polymyxin-B	ST permeabilizers	run1-aaactgagaa_gtttatcgac	AATTTTTTTGTCTGTCATGATAATAAAAAAAACAAATAATAGGAGGTTTGAGAATAGAAAACCGTTATGTCATATCGACTCCATGATAGTGCATTGAATAAGGTTTTGCAACCGAAAAAATAACCTCTCATCAGGTATAATAGGAGCTATGGAGCTTGTACTTATAGGTAGTAATATTGTTATGGGGATTGTATTTCTCATCCGTTACGCAACCGTTCCTCCCCAGATTCCTCTGTTCTATGTCCATCAATCCGGAGAAGATCAGCTTGGCGAATGGTGGACCATTTTTCTTCTTCCCGTTTTTCTGGATGTTTTTTTATCTTGAACAACTTCTTTCTGAAAAAATTTTTTCATAAAAATCCTTTCGTTACAAAAGTCGTCTATTATTTCAACATGTTT…	1145	NA	NA	NA
Klebsiella pneumoniae	pathogenic	DEL	delafloxacin	DT non-permeabilizers	run1-aaagacttaa_tttgtcctgg	GAATTTTATAAACCGTGGAGCGGGCAATACGGCACTGTTGCAAATAGTCGGTGGTGATAAACTTATCATCCCCTTTTGCTGATGGAGCTGCACATGAACCCATTCAAAGGCCGGCATTTTCAGCGTGACATCATTCTGTGGGCCGTACGCTGGTACTGCAAATACGGCATCAGTTACCGTGAGCTGCAGGAGATGCTGGCTGAACGCGGAGTGAATGTCGATCACTCCACGATTTACCGCTGGGTTCAGCGTTATGCGCCTGAAATGGAAAAACGGCTGCGCTGGTACTGGCGTAACCCTTCCGATCTTTGCCCGTGGCACATGGATGAAACCTACGTGAAGGTCAATGGCCGCTGGGCGTATCTGTACCGGGCCGTCGACAGCCGGGGCCGCACTGTC…	1098	NA	NA	NA
Klebsiella pneumoniae	pathogenic	MER	meropenem	ST non-permeabilizers	run1-aaagacttaa_tttgtcctgg	GAATTTTATAAACCGTGGAGCGGGCAATACGGCACTGTTGCAAATAGTCGGTGGTGATAAACTTATCATCCCCTTTTGCTGATGGAGCTGCACATGAACCCATTCAAAGGCCGGCATTTTCAGCGTGACATCATTCTGTGGGCCGTACGCTGGTACTGCAAATACGGCATCAGTTACCGTGAGCTGCAGGAGATGCTGGCTGAACGCGGAGTGAATGTCGATCACTCCACGATTTACCGCTGGGTTCAGCGTTATGCGCCTGAAATGGAAAAACGGCTGCGCTGGTACTGGCGTAACCCTTCCGATCTTTGCCCGTGGCACATGGATGAAACCTACGTGAAGGTCAATGGCCGCTGGGCGTATCTGTACCGGGCCGTCGACAGCCGGGGCCGCACTGTC…	1098	NA	NA	NA
Klebsiella pneumoniae	pathogenic	MOX	moxifloxacin	DT non-permeabilizers	run1-aaagagacgg_tatgccaaat	GAATTCGGCTTCACTTCTCGTAAAGCAGCGATTACAGCCGAAGTTCGTCTGTCTGACCTGGCTAAAGTAGAAGGCGGTGTTGTAGACCTGAACACGCTGAAAGCGGCTAACATTATCGGTATCCAGATCGAGTTCGCGAAAGTGATCCTGGCTGGCGAAGTAACGACTCCGGTAACTGTTCGTGGCCTGCGTGTTACTAAAGGCGCTCGTGCTGCTATCGAAGCTGCTGGCGGTAAAATCGAGGAATAAGTAGCAGATGGCTAAACAACCGGGATTAGATTTTCAAAGTGCCAAAGGTGGCTTAGGCGAGCTGAAACGCAGACTGCTGTTTGTTATCGGTGCGCTGATTGTGTTCCGTATTGGCTCTTTTATTCCGATCCCTGGTATTGATGCCGCTGT…	1790	2	CardRes_00425;CardRes_00170	adeR;adeS
Klebsiella pneumoniae	pathogenic	DOX	doxycycline	ST non-permeabilizers	run1-aaagagacgg_tatgccaaat	GAATTCGGCTTCACTTCTCGTAAAGCAGCGATTACAGCCGAAGTTCGTCTGTCTGACCTGGCTAAAGTAGAAGGCGGTGTTGTAGACCTGAACACGCTGAAAGCGGCTAACATTATCGGTATCCAGATCGAGTTCGCGAAAGTGATCCTGGCTGGCGAAGTAACGACTCCGGTAACTGTTCGTGGCCTGCGTGTTACTAAAGGCGCTCGTGCTGCTATCGAAGCTGCTGGCGGTAAAATCGAGGAATAAGTAGCAGATGGCTAAACAACCGGGATTAGATTTTCAAAGTGCCAAAGGTGGCTTAGGCGAGCTGAAACGCAGACTGCTGTTTGTTATCGGTGCGCTGATTGTGTTCCGTATTGGCTCTTTTATTCCGATCCCTGGTATTGATGCCGCTGT…	1790	2	CardRes_00425;CardRes_00170	adeR;adeS
Klebsiella pneumoniae	gut	DOX	doxycycline	ST non-permeabilizers	run1-aaagcatatg_acgaataggt	GAATTTGCTTTTTTGCTTCCATTAAATCTTCCTTACTATATTCCATTGTTACCCTCCATAACTTCTGATTGTTGCCGTCTTGACGATTATGTATCTTTACATTACCTTCTGAAACATATGGCGCACCTTGTCCAGGCGGCTGTTTGGACGGCGGGGCTGGATGACCGGCTGACCGACAGCGGCCTGATATCCTTTCAGCTCTGTAAGGCATACGCTCCGCCCGTTGGTGTAAAAGGCCAGATCAGTACGGTATGCCTGTATACAGCGGGCGGGAATCTCGCCAGTAAAGACAACTTCATCCTTTTTTACCTGGGCCGTTTCGATGGTGGCACAGTATTTCGGTGCATCATGATAAGCCCTGGAAAGGTATTCCTGGGGCGCATAGAGGATGAAGGAGAG…	2566	2	CardRes_03843	tet(W)_3_AJ427421
Escherichia coli	gut	DOX	doxycycline	ST non-permeabilizers	run1-aaagcatatg_acgaataggt	GAATTTGCTTTTTTGCTTCCATTAAATCTTCCTTACTATATTCCATTGTTACCCTCCATAACTTCTGATTGTTGCCGTCTTGACGATTATGTATCTTTACATTACCTTCTGAAACATATGGCGCACCTTGTCCAGGCGGCTGTTTGGACGGCGGGGCTGGATGACCGGCTGACCGACAGCGGCCTGATATCCTTTCAGCTCTGTAAGGCATACGCTCCGCCCGTTGGTGTAAAAGGCCAGATCAGTACGGTATGCCTGTATACAGCGGGCGGGAATCTCGCCAGTAAAGACAACTTCATCCTTTTTTACCTGGGCCGTTTCGATGGTGGCACAGTATTTCGGTGCATCATGATAAGCCCTGGAAAGGTATTCCTGGGGCGCATAGAGGATGAAGGAGAG…	2566	2	CardRes_03843	tet(W)_3_AJ427421
Escherichia coli	pathogenic	GEP	gepotidacin	DT non-permeabilizers	run1-aaaggagctc_tcctctgtct	GAATTCGCCGCTGGCGAGGCCCTGCTCGATGATGGCGACGGTCCCGGCATGCCACATATTCATGGTCAGCAGGTAGGCCGCTTTGATGTCCGGATCGCTGTCGGCCAGCACCTGGCCTTCGCGCCACAGGCGGATATAGGGTTCCAGTCGGCCATCCTCGCTGCCGATCATCGAGAACAAGCGCTCGCGCCAGCTGGCGTCCTCAGCCACCAGCGGCATGTCGAGCATCTCGCGGATCAGGCGGATGAAAACCTGCGCTTTCAGCTCGCCGATGGAGGTGAAGTGGTGGTGCAGCTGCCCGGCGGCCACCTGGGCTTCGCGGGCGATCTGCCGCACGGTCATGGCGGCAAAGCCGCCGCGCAGCGCCAGGCGCATGGCGGCCTGCATAATCCCTTCCCG…	2462	1	CardRes_02607	Acinetobacter baumannii AmvA
Escherichia coli	pathogenic	ZOL	zoliflodacin	DT non-permeabilizers	run1-aaaggtataa_tacgccccat	GAATTCTGCCTACCGAATGGCTGGGCGAGCACAGCGCGGAGTTGGTATCGGAAGCGGTGAACTCGCTGCTCGACGACATCAGCCACGATCGCGCGCATCAAATCCGCCACGCCTTCGATCGCGCCACGTTCAGGCTTATCGACAAACTGAAAAACGATCCGGAGATGGCGAACCGGGCAGAAAGCATCAAAGATTACCTGAAAGAAGATGAAGCCTTTAACCGCTACCTCGGCGAGCTGTGGGCGGATTTACGTCAGTGGCTGAAGCAGGATATCAACGCCGACGATTCCAGGGTGAAGCAGCGAATCGCCCATGCCGGACAGTGGTTTGGCGAAACGCTGATCGCCGACGATGCGCTGCGCGCTTCGCTCAACGGCCATCTGGAGCAGGCCGCCCATC…	1420	NA	NA	NA
Escherichia coli	pathogenic	DEL	delafloxacin	DT non-permeabilizers	run1-aaaggtataa_tacgccccat	GAATTCTGCCTACCGAATGGCTGGGCGAGCACAGCGCGGAGTTGGTATCGGAAGCGGTGAACTCGCTGCTCGACGACATCAGCCACGATCGCGCGCATCAAATCCGCCACGCCTTCGATCGCGCCACGTTCAGGCTTATCGACAAACTGAAAAACGATCCGGAGATGGCGAACCGGGCAGAAAGCATCAAAGATTACCTGAAAGAAGATGAAGCCTTTAACCGCTACCTCGGCGAGCTGTGGGCGGATTTACGTCAGTGGCTGAAGCAGGATATCAACGCCGACGATTCCAGGGTGAAGCAGCGAATCGCCCATGCCGGACAGTGGTTTGGCGAAACGCTGATCGCCGACGATGCGCTGCGCGCTTCGCTCAACGGCCATCTGGAGCAGGCCGCCCATC…	1420	NA	NA	NA
Klebsiella pneumoniae	gut	ERA	eravacycline	ST non-permeabilizers	run1-aaagtcaccg_aaccggagtt	GAATTGGCAAAAGAACGGGCTAATAAGCAGAATAAGAAATAAGAGATAGAAATCAGCTTAAATACCGAAGAGCCGGACAAGCAGTGTATGTTTGTCCGGCTTTCTTTCCTTTATTGAACAGATTACAACATGACTACTAAATACACATACAAAGAAATATGGATTATCGCCTACCCCATCCTGATCAGCCTGATCATGGAACAGCTGATAGGCATGACCGACACTGCTTTTCTGGGACGTGTGGGCGAAGTCGAACTGGGAGCCTCGGCCATTGCCGGTGTATACTATCTGGCTATTTTTATGATGGCATTCGGATTCAGTATAGGTGCACAAATCCTGATTGCCCGTCGTAACGGTGAACAGCAATACCAGGCTATCGGGCCCATCTTTTATCAGGGT…	1540	1	CardRes_02116	hmrM
Klebsiella pneumoniae	gut	OMA	omadacycline	ST non-permeabilizers	run1-aaagtcaccg_aaccggagtt	GAATTGGCAAAAGAACGGGCTAATAAGCAGAATAAGAAATAAGAGATAGAAATCAGCTTAAATACCGAAGAGCCGGACAAGCAGTGTATGTTTGTCCGGCTTTCTTTCCTTTATTGAACAGATTACAACATGACTACTAAATACACATACAAAGAAATATGGATTATCGCCTACCCCATCCTGATCAGCCTGATCATGGAACAGCTGATAGGCATGACCGACACTGCTTTTCTGGGACGTGTGGGCGAAGTCGAACTGGGAGCCTCGGCCATTGCCGGTGTATACTATCTGGCTATTTTTATGATGGCATTCGGATTCAGTATAGGTGCACAAATCCTGATTGCCCGTCGTAACGGTGAACAGCAATACCAGGCTATCGGGCCCATCTTTTATCAGGGT…	1540	1	CardRes_02116	hmrM
Klebsiella pneumoniae	pathogenic	OMA	omadacycline	ST non-permeabilizers	run1-aaataagctc_atgcgtgtta	AAATGTCGGGGAATTGCCCAATATTATGCACCCGGTCGCGAAGCTGAGCACCGCATTAGCCGCTGCATTGATGCTGAGCGGGTGCATGCCCGGTGAAATCCGCCCGACGATTGGCCAGCAAATGGAAACTGGCGACCAACGGTTTGGCGATCTGGTTTTCCGCCAGCTCGCACCGAATGTCTGGCAGCACACTTCCTATCTCGACATGCCGGGTTTCGGGGCAGTCGCTTCCAACGGTTTGATCGTCAGGGATGGCGGCCGCGTGCTGGTGGTCGATACCGCCTGGACCGATGACCAGACCGCCCAGATCCTCAACTGGATCAAGCAGGAGATCAACCTGCCGGTCGCGCTGGCGGTGGTGACTCACGCGCATCAGGACAAGATGGGCGGTATGGACGC…	1004	1	CardRes_00005	NDM-6
Klebsiella pneumoniae	soil	GEP	gepotidacin	DT non-permeabilizers	run1-aaataagctc_atgcgtgtta	AAATGTCGGGGAATTGCCCAATATTATGCACCCGGTCGCGAAGCTGAGCACCGCATTAGCCGCTGCATTGATGCTGAGCGGGTGCATGCCCGGTGAAATCCGCCCGACGATTGGCCAGCAAATGGAAACTGGCGACCAACGGTTTGGCGATCTGGTTTTCCGCCAGCTCGCACCGAATGTCTGGCAGCACACTTCCTATCTCGACATGCCGGGTTTCGGGGCAGTCGCTTCCAACGGTTTGATCGTCAGGGATGGCGGCCGCGTGCTGGTGGTCGATACCGCCTGGACCGATGACCAGACCGCCCAGATCCTCAACTGGATCAAGCAGGAGATCAACCTGCCGGTCGCGCTGGCGGTGGTGACTCACGCGCATCAGGACAAGATGGGCGGTATGGACGC…	1004	1	CardRes_00005	NDM-6
Klebsiella pneumoniae	pathogenic	SUO	sulopenem	ST non-permeabilizers	run1-aaataagctc_atgcgtgtta	AAATGTCGGGGAATTGCCCAATATTATGCACCCGGTCGCGAAGCTGAGCACCGCATTAGCCGCTGCATTGATGCTGAGCGGGTGCATGCCCGGTGAAATCCGCCCGACGATTGGCCAGCAAATGGAAACTGGCGACCAACGGTTTGGCGATCTGGTTTTCCGCCAGCTCGCACCGAATGTCTGGCAGCACACTTCCTATCTCGACATGCCGGGTTTCGGGGCAGTCGCTTCCAACGGTTTGATCGTCAGGGATGGCGGCCGCGTGCTGGTGGTCGATACCGCCTGGACCGATGACCAGACCGCCCAGATCCTCAACTGGATCAAGCAGGAGATCAACCTGCCGGTCGCGCTGGCGGTGGTGACTCACGCGCATCAGGACAAGATGGGCGGTATGGACGC…	1004	1	CardRes_00005	NDM-6
Klebsiella pneumoniae	gut	APR	apramycin	ST non-permeabilizers	run1-aaatatacaa_attagatttg	GAATTATTTTACCTGCTTTGACATATGCATTTCGCCGTCGCACTCGAAGCCGATGGCGGAGTAGAGCTTTTGCGCGGCAGTGTTATCGCTGCCCGTCAACAGCTCGAAGCTGTGGAGCGGGTATATTTTTTTGCAGTATTCCTGCGCGAAGATCAGCATTTCCCGCGCGACTCCCCGCCCGCGATACTCGGGACGGACATAGACCTCCGTTATCTCGGGCATATATTCGTCGTAGCAGAACGATTTTTTCAGCTGAACGCAGACGAAGCCGGCGAGCCGTCCTCCGTTGCCGTCCGCAACGATGACAACCTCGCGCCTGTTTGTAAGAAGCGAGGCGCGAATGCTTTCTTCCGTAGTCTTGCCCTTGCCGTTGAACTCTGCATTGAGGCGCTCAAGCTC…	1525	1	CardRes_02815	aac(3)-XI_1_CTEG01000046
Escherichia coli	gut	APR	apramycin	ST non-permeabilizers	run1-aaatatacaa_attagatttg	GAATTATTTTACCTGCTTTGACATATGCATTTCGCCGTCGCACTCGAAGCCGATGGCGGAGTAGAGCTTTTGCGCGGCAGTGTTATCGCTGCCCGTCAACAGCTCGAAGCTGTGGAGCGGGTATATTTTTTTGCAGTATTCCTGCGCGAAGATCAGCATTTCCCGCGCGACTCCCCGCCCGCGATACTCGGGACGGACATAGACCTCCGTTATCTCGGGCATATATTCGTCGTAGCAGAACGATTTTTTCAGCTGAACGCAGACGAAGCCGGCGAGCCGTCCTCCGTTGCCGTCCGCAACGATGACAACCTCGCGCCTGTTTGTAAGAAGCGAGGCGCGAATGCTTTCTTCCGTAGTCTTGCCCTTGCCGTTGAACTCTGCATTGAGGCGCTCAAGCTC…	1525	1	CardRes_02815	aac(3)-XI_1_CTEG01000046
Klebsiella pneumoniae	soil	PMB	polymyxin-B	ST permeabilizers	run1-aaatcacctc_acgtgccggc	GAATTGAAGCCAAGTTGGCTTGAGGTATCGGAATGACGGAAGCAAATCAGGTTGAGTCGGATGCACAGGGGCGAGTTGATACTGCGTTGTTAAACGCCGTTCTCAACACGGCGGTAGATGCTATTGTGACGATCAATCATCGAGGTGTGATTCTTCACGCCAATCGGGCGATCGAAAAGTTGTTTGGCTACAAACCAAGCGATTTGATTGGCAAAAACGTTTCGGTTTTGATGCCAGAGCCAGATAAGTCACGACATGACGGTTATGTACACAAATACCAAGAGACGGGACGCCGAAACATCATCGGGATAGGACGACAGGTATTGGGGCAAAAGTGTGACGGAACGCTGATACCGGTGGACTTAGCGATCAGCGAGGTTAAGATCGACAGCCAAGTAT…	2498	1	CardRes_00932	baeS
Klebsiella pneumoniae	gut	OMA	omadacycline	ST non-permeabilizers	run1-aaatccaaac_attcagtcgg	GAATTGGCAGGCATGATGAGACGGCTGACAGACTGCATCCGCTTCAATGACATGACGCAGAACTTTCAGCCGCCGTTTAAAAGCAAGATGATGGTTGAACTGGCGGACGAACTTTCTCAGACGCTTAGGTTGTTCCGTGGACGCCTGCTCGAGGAAGAGATCAAGCACCAGTATTACGAGAACCTTTTAAATAAGGTAGATACGGCTGTGGTAGTGACTGACCGTTCGGGCCGGGTGGAATGGATGAACCGTGCGGCCGTGGCACTGGTCGGACAAGAATCCCGGTTGCCTCAGGAGTGGCTGACCACCTCCTGGAACGAGACGCAGGTGGTACGTATCCGGCAGCAAGGAGCCTCGGTAGAGATGGCGGTATCATGTACTTTGTTTGCCGCACAAAAT…	1412	1	CardRes_00169	arlS
Klebsiella pneumoniae	gut	ERA	eravacycline	ST non-permeabilizers	run1-aaatccaaac_attcagtcgg	GAATTGGCAGGCATGATGAGACGGCTGACAGACTGCATCCGCTTCAATGACATGACGCAGAACTTTCAGCCGCCGTTTAAAAGCAAGATGATGGTTGAACTGGCGGACGAACTTTCTCAGACGCTTAGGTTGTTCCGTGGACGCCTGCTCGAGGAAGAGATCAAGCACCAGTATTACGAGAACCTTTTAAATAAGGTAGATACGGCTGTGGTAGTGACTGACCGTTCGGGCCGGGTGGAATGGATGAACCGTGCGGCCGTGGCACTGGTCGGACAAGAATCCCGGTTGCCTCAGGAGTGGCTGACCACCTCCTGGAACGAGACGCAGGTGGTACGTATCCGGCAGCAAGGAGCCTCGGTAGAGATGGCGGTATCATGTACTTTGTTTGCCGCACAAAAT…	1412	1	CardRes_00169	arlS
Klebsiella pneumoniae	gut	OMA	omadacycline	ST non-permeabilizers	run1-aaatcgatga_tcggcatatt	GAATTGGCAGGCATGATGAGACGGCTGACAGACTGCATCCGCTTCAATGACATGACGCAGAACTTTCAGCCGCCGTTTAAAAGCAAGATGATGGTTGAACTGGCGGACGAACTTTCTCAGACGCTTAGGTTGTTCCGTGGACGCCTGCTCGAGGAAGAGATCAAGCACCAGTATTACGAGAACCTTTTAAATAAGGTAGATACGGCTGTGGTAGTGACTGACCGTTCGGGCCGGGTGGAATGGATGAACCGTGCGGCCGTGGCACTGGTCGGACAAGAATCCCGGTTGCCTCAGGAGTGGCTGACCACCTCCTGGAACGAGACGCAGGTGGTACGTATCCGGCAGCAAGGAGCCTCGGTAGAGATGGCGGTATCATGTACTTTGTTTGCCGCACAAAAT…	1922	1	CardRes_01475	vanSE
Klebsiella pneumoniae	gut	ERA	eravacycline	ST non-permeabilizers	run1-aaatcgatga_tcggcatatt	GAATTGGCAGGCATGATGAGACGGCTGACAGACTGCATCCGCTTCAATGACATGACGCAGAACTTTCAGCCGCCGTTTAAAAGCAAGATGATGGTTGAACTGGCGGACGAACTTTCTCAGACGCTTAGGTTGTTCCGTGGACGCCTGCTCGAGGAAGAGATCAAGCACCAGTATTACGAGAACCTTTTAAATAAGGTAGATACGGCTGTGGTAGTGACTGACCGTTCGGGCCGGGTGGAATGGATGAACCGTGCGGCCGTGGCACTGGTCGGACAAGAATCCCGGTTGCCTCAGGAGTGGCTGACCACCTCCTGGAACGAGACGCAGGTGGTACGTATCCGGCAGCAAGGAGCCTCGGTAGAGATGGCGGTATCATGTACTTTGTTTGCCGCACAAAAT…	1922	1	CardRes_01475	vanSE
Klebsiella pneumoniae	gut	PMB	polymyxin-B	ST permeabilizers	run1-aaattccaag_ctcaaggtcc	GAATTTTAAGATTCTGCGGATGCTGGATACCGTGTTCAATTTTGCGTAAGAGGAAGTGCGATGGTGAAGGTGCATCCGTCACCCGGTCTGGAATCGCAGGTTAATGTACCGTGGTGTGATTCGATGATCTGACGGGTAATGACAAGTCCCAGACCGCTGCCTCCCGTTTTGGAGGTAATAAAAGGCTGGAAGATGGTATCCGCCAGAGCCGGGTCGAGTCCGCCGCCGTGGTCAGTGATGGCAATGCTCATAAAGGGTTCTTCATAAAAGACGTGGACATCGGTAGTGCCACTCTCATGCATGGCTTCAAATGCATTTTTGATAATATTTATGACAGCTTGTTTTAAAAGCTGCGGATCCAGTTCGATCAGGGAAGGTTCTCTTCAAGCTGGAAGTTAC…	1514	1	CardRes_01241	evgS
Klebsiella pneumoniae	pathogenic	PMB	polymyxin-B	ST permeabilizers	run1-aaattctgta_cgtcgaaaca	GAATTTTTTAACAAAAGGTGCGCTATGGAATGGCATGTGAAGAAGTCTTGCTGTCACAAGAAAGCAGAGAGGCTCTATATCGTACTTTGCGATAGTGGTGGTTCGCTTAAGATGCTCGCTGAGGCGCAATCTTTCGAGCGGGTTAAACCTGGCGATCTTCTTTCACCGCTGAAAGATGCGCAGTATTGTGTTAATCGCGATGTATCCCGCGTGATTAAAATAATCGATGCCAGACAGTACATATGTGACGAATGGGAGCGCCTGTTACGACTGTCGGCAGATAAATGAGCTCAGCGCCGGTGCTTGTCTGCAGGCAGAAAAATCGTCATTAAACCCGCCATGATGCACAGTACCCCAACCAGCGCCTTTACTGAAAATGTTCCCTGCCAGCCGGGCAGA…	1461	1	CardRes_02673	ArnT
Klebsiella pneumoniae	soil	PMB	polymyxin-B	ST permeabilizers	run1-aacaaacgga_gtactttgga	AATTGGACCAGAAGGTCGAGCACCCTGCCGACATCGACGTCGCGGCACCGGGCCGCGCGCGTGGTGCTGCCGCGCGCGTGAAGTCGCGTGTGCAGAAGCTCGGCCTCCCCGGCAAGCTCCTCATCCTTACGATCCTCTTCGTGATGCTGGCCGAAGTCCTGATCTTCGTGCCGTCGGTCGCGAACTATCGCATCAACTGGCTGACGGATCGGCTCCGTTCGGCGCAGCTCGCCTCGCTCGCGGCGGAGGCTTCTCCCAGGGCGCCGTGCCCCAGGGTCTGCGCGACGAGCTTCTGCGCACGGCGCAGGTGCGGGCCGTCGCGCTCAAGCGCAACGATCAGCGCCAGCTCATTCTCGCCGCCGAACCCATGCCGGCGATCGACGCGACGTACGATCTGTC…	1350	NA	NA	NA
Klebsiella pneumoniae	soil	PMB	polymyxin-B	ST permeabilizers	run1-aacaccaacc_tggtccattc	GAATTTCTTTTTGAGTTTCCATGAACTATATTTCCATTTTGGCCCTGGTCGTTGTTGTGATCGCCGCATGGTATGCATGGCGGTATTACAGACTGCGACGTGAGATCGATGAATATGCCAGTCACGTCCGTGAGCTGCATGCTGAGACCCTGGTCAGGGAGCTGCAAACTCTCTCCAGTGCGGTGAATTCCATTATTGCGTCCTTCGACCTGCGGCATTCTGCCCTGGAGTCCGAACGTGCCCGCCTGGCGACTGTCCTCGACCAGATCACAGATGGCGTCCTGATCGCCGACGCGGACGGCATCATCCAGTTTGCGAACCCTGCTGCGGGCCGGCTTTTTCAAACGTCCAGTCCGCTCAATAGAAGTATTGTCGAGGTGATCCGCCATCATCAGCTGG…	1730	1	CardRes_00320	smeS
Escherichia coli	soil	PMB	polymyxin-B	ST permeabilizers	run1-aacattgaag_aggactgagc	AATTTTGCCAGGCGCTGCGCTTTGGATGTTGTAAGTCTGTGGTCCGCCCCGGATGTCGTTGTGCAATACCTGTTGACCGGCGACGAGTCGCTGCGGGATGCGGCGCGGGCTGCGGCGTGGGATGCGGCGTGGGATGCGGCGCGGGATGCGGCGCGGGCTGCGGCGTGGAATGCGGCGCGGGATGCGGCGCGGGATGCGGCGTGGGATGCGGCGCGGGCTGCGGCGTGGGATGCGGCGTGGGATGCGGCGCGGGCTGCGGCGTGGGAAAGACAGCGCAGCGTGTTTCTTGAAATGACTGAAGCCGTGTTCAACAGCGACAACCCCAACCGCGTTCTTGTCTTCACGGAAAAACCATGAGAATCACCATTGAACCAACAGAAGTAAACCCCGCGCACCTGT…	1445	NA	NA	NA
Escherichia coli	pathogenic	PMB	polymyxin-B	ST permeabilizers	run1-aacattgccc_gttaggttaa	CGAGAATTCTTATCAAGCAGGGTGGTGCAATGGAATGGCTGGTTAAAAAGTCATGCTGTGATAAACAAGATAACAGACATGTACTTAAGCTTTGTGATGCTGGTGGCACGATAAAAATGATCGCCGAAGTGAAGAGTGACTTCGCCGTGAAAGTGGGGGATTTACTCTCGCCTTTGCAGAATGCGCTTTATTGTATTAATCGTGAAAAGCTGCATACGGTGAAAGTCCTCTCGGCAAGCAGTTATAGCCCCGATGAGTGGGAACGGCAGTGTAAAGTGGCAGGGAAAACTCAGTAACGTTGTTTTGTCGTGGGCAGGAAAATCAGCATCAACCCGCTCATAATACAGGCTACTCCCAGTAGTGCTTTCAGCGAAAAAGTCCCTTCCCAGCCGGGAAGTA…	667	NA	NA	NA
Klebsiella pneumoniae	pathogenic	PMB	polymyxin-B	ST permeabilizers	run1-aacattgccc_gttaggttaa	CGAGAATTCTTATCAAGCAGGGTGGTGCAATGGAATGGCTGGTTAAAAAGTCATGCTGTGATAAACAAGATAACAGACATGTACTTAAGCTTTGTGATGCTGGTGGCACGATAAAAATGATCGCCGAAGTGAAGAGTGACTTCGCCGTGAAAGTGGGGGATTTACTCTCGCCTTTGCAGAATGCGCTTTATTGTATTAATCGTGAAAAGCTGCATACGGTGAAAGTCCTCTCGGCAAGCAGTTATAGCCCCGATGAGTGGGAACGGCAGTGTAAAGTGGCAGGGAAAACTCAGTAACGTTGTTTTGTCGTGGGCAGGAAAATCAGCATCAACCCGCTCATAATACAGGCTACTCCCAGTAGTGCTTTCAGCGAAAAAGTCCCTTCCCAGCCGGGAAGTA…	667	NA	NA	NA
Escherichia coli	pathogenic	OMA	omadacycline	ST non-permeabilizers	run1-aaccggaagc_acctcattcg	GAATTGATTTCAAAGCTAAGAATCTAACATCAAATGCAGGTCTTTTTCTGCTCCTTGAGAATGCAAAAAGCAATGGGATTTTTGATTTTATTGAAAATGACCTCGTATTTGATAATGACTCAACAAATAAAATCAAGATGAATCATATAAAGACCATGCTCTGCGGTCACTTCATTGGCATTGATAAGTTAGAACGTCTAAAGCTACTTCAAATGATCCCCTCGTCAACGAGTTTGATAAAGGGCCTGGCGTCTGCTGACGCCTGTGCAGGGCGAGCCGGTGTGGGTCGCCGATAAGACGCAATCATTTAACGCCTGGTGGCGCTAAGCGCCAGTGCAGTATCAGAGGAGAGAGCATATGACGATTTCCGCTCAGGTGATTGATACTATCGTCGAGTGG…	2247	1	CardRes_01568	ramA
Escherichia coli	pathogenic	DEL	delafloxacin	DT non-permeabilizers	run1-aaccggaagc_acctcattcg	GAATTGATTTCAAAGCTAAGAATCTAACATCAAATGCAGGTCTTTTTCTGCTCCTTGAGAATGCAAAAAGCAATGGGATTTTTGATTTTATTGAAAATGACCTCGTATTTGATAATGACTCAACAAATAAAATCAAGATGAATCATATAAAGACCATGCTCTGCGGTCACTTCATTGGCATTGATAAGTTAGAACGTCTAAAGCTACTTCAAATGATCCCCTCGTCAACGAGTTTGATAAAGGGCCTGGCGTCTGCTGACGCCTGTGCAGGGCGAGCCGGTGTGGGTCGCCGATAAGACGCAATCATTTAACGCCTGGTGGCGCTAAGCGCCAGTGCAGTATCAGAGGAGAGAGCATATGACGATTTCCGCTCAGGTGATTGATACTATCGTCGAGTGG…	2247	1	CardRes_01568	ramA
Escherichia coli	pathogenic	GEP	gepotidacin	DT non-permeabilizers	run1-aaccggaagc_acctcattcg	GAATTGATTTCAAAGCTAAGAATCTAACATCAAATGCAGGTCTTTTTCTGCTCCTTGAGAATGCAAAAAGCAATGGGATTTTTGATTTTATTGAAAATGACCTCGTATTTGATAATGACTCAACAAATAAAATCAAGATGAATCATATAAAGACCATGCTCTGCGGTCACTTCATTGGCATTGATAAGTTAGAACGTCTAAAGCTACTTCAAATGATCCCCTCGTCAACGAGTTTGATAAAGGGCCTGGCGTCTGCTGACGCCTGTGCAGGGCGAGCCGGTGTGGGTCGCCGATAAGACGCAATCATTTAACGCCTGGTGGCGCTAAGCGCCAGTGCAGTATCAGAGGAGAGAGCATATGACGATTTCCGCTCAGGTGATTGATACTATCGTCGAGTGG…	2247	1	CardRes_01568	ramA
Escherichia coli	pathogenic	ERA	eravacycline	ST non-permeabilizers	run1-aaccggaagc_acctcattcg	GAATTGATTTCAAAGCTAAGAATCTAACATCAAATGCAGGTCTTTTTCTGCTCCTTGAGAATGCAAAAAGCAATGGGATTTTTGATTTTATTGAAAATGACCTCGTATTTGATAATGACTCAACAAATAAAATCAAGATGAATCATATAAAGACCATGCTCTGCGGTCACTTCATTGGCATTGATAAGTTAGAACGTCTAAAGCTACTTCAAATGATCCCCTCGTCAACGAGTTTGATAAAGGGCCTGGCGTCTGCTGACGCCTGTGCAGGGCGAGCCGGTGTGGGTCGCCGATAAGACGCAATCATTTAACGCCTGGTGGCGCTAAGCGCCAGTGCAGTATCAGAGGAGAGAGCATATGACGATTTCCGCTCAGGTGATTGATACTATCGTCGAGTGG…	2247	1	CardRes_01568	ramA
Escherichia coli	pathogenic	MOX	moxifloxacin	DT non-permeabilizers	run1-aaccggaagc_acctcattcg	GAATTGATTTCAAAGCTAAGAATCTAACATCAAATGCAGGTCTTTTTCTGCTCCTTGAGAATGCAAAAAGCAATGGGATTTTTGATTTTATTGAAAATGACCTCGTATTTGATAATGACTCAACAAATAAAATCAAGATGAATCATATAAAGACCATGCTCTGCGGTCACTTCATTGGCATTGATAAGTTAGAACGTCTAAAGCTACTTCAAATGATCCCCTCGTCAACGAGTTTGATAAAGGGCCTGGCGTCTGCTGACGCCTGTGCAGGGCGAGCCGGTGTGGGTCGCCGATAAGACGCAATCATTTAACGCCTGGTGGCGCTAAGCGCCAGTGCAGTATCAGAGGAGAGAGCATATGACGATTTCCGCTCAGGTGATTGATACTATCGTCGAGTGG…	2247	1	CardRes_01568	ramA
Escherichia coli	pathogenic	ZOL	zoliflodacin	DT non-permeabilizers	run1-aaccttcatc_gtttatcttt	GAATTCTGCCTACCGAATGGCTGGGCGAGCACAGCGCGGAGTTGGTATCGGAAGCGGTGAACTCGCTGCTCGACGACATCAGCCACGATCGCGCGCATCAAATCCGCCACGCCTTCGATCGCGCCACGTTCAGGCTTATCGACAAACTGAAAAACGATCCGGAGATGGCGAACCGGGCAGAAAGCATCAAAGATTACCTGAAAGAAGATGAAGCCTTTAACCGCTACCTCGGCGAGCTGTGGGCGGATTTACGTCAGTGGCTGAAGCAGGATATCAACGCCGACGATTCCAGGGTGAAGCAGCGAATCGCCCATGCCGGACAGTGGTTTGGCGAAACGCTGATCGCCGACGATGCGCTGCGCGCTTCGCTCAACGGCCATCTGGAGCAGGCCGCCCATC…	1421	NA	NA	NA
Escherichia coli	pathogenic	DEL	delafloxacin	DT non-permeabilizers	run1-aaccttcatc_gtttatcttt	GAATTCTGCCTACCGAATGGCTGGGCGAGCACAGCGCGGAGTTGGTATCGGAAGCGGTGAACTCGCTGCTCGACGACATCAGCCACGATCGCGCGCATCAAATCCGCCACGCCTTCGATCGCGCCACGTTCAGGCTTATCGACAAACTGAAAAACGATCCGGAGATGGCGAACCGGGCAGAAAGCATCAAAGATTACCTGAAAGAAGATGAAGCCTTTAACCGCTACCTCGGCGAGCTGTGGGCGGATTTACGTCAGTGGCTGAAGCAGGATATCAACGCCGACGATTCCAGGGTGAAGCAGCGAATCGCCCATGCCGGACAGTGGTTTGGCGAAACGCTGATCGCCGACGATGCGCTGCGCGCTTCGCTCAACGGCCATCTGGAGCAGGCCGCCCATC…	1421	NA	NA	NA
Klebsiella pneumoniae	soil	APR	apramycin	ST non-permeabilizers	run1-aacgatctgg_caggctgaat	GAATTGATCTGGAGGCTCACTCTGTGCAGGTGAGTGGCAGTCCGGTGGATTTAACGCCCACCGAGTTTAATCTGCTGGTGGCAATGGCTGCCAGTCCAGGGCGCGTATTCAGCCGCTTGCAGCTTTTGGAAGCAGCGCAGGGACAGGCCTACGAAGGCTATGAACGTACCATCGACGCGCATATCAAAAATCTTCGCGCAAAACTGGGCGCTCAACGTTATGTCGAGACTGTGTTTGGGGTTGGATACCGCTTCCGCAAAACATGAACTGTATAAATGTATGTGACGGCATATCGACAACGCAGTGATCAAGATGCCGTCTCACATACAAGATCAAAATCATTCAGGAGGCCTGCTTGGAGAAAGAAACTCCGCTTGTGACGCGCGACCAGATCACCGC…	2850	5	CardRes_01258;CardRes_01772;CardRes_00932	baeR;AAC(3)-IIIa;baeS
Escherichia coli	soil	APR	apramycin	ST non-permeabilizers	run1-aacgatctgg_caggctgaat	GAATTGATCTGGAGGCTCACTCTGTGCAGGTGAGTGGCAGTCCGGTGGATTTAACGCCCACCGAGTTTAATCTGCTGGTGGCAATGGCTGCCAGTCCAGGGCGCGTATTCAGCCGCTTGCAGCTTTTGGAAGCAGCGCAGGGACAGGCCTACGAAGGCTATGAACGTACCATCGACGCGCATATCAAAAATCTTCGCGCAAAACTGGGCGCTCAACGTTATGTCGAGACTGTGTTTGGGGTTGGATACCGCTTCCGCAAAACATGAACTGTATAAATGTATGTGACGGCATATCGACAACGCAGTGATCAAGATGCCGTCTCACATACAAGATCAAAATCATTCAGGAGGCCTGCTTGGAGAAAGAAACTCCGCTTGTGACGCGCGACCAGATCACCGC…	2850	5	CardRes_01258;CardRes_01772;CardRes_00932	baeR;AAC(3)-IIIa;baeS
Klebsiella pneumoniae	soil	PMB	polymyxin-B	ST permeabilizers	run1-aacggcctta_gactcgaaag	GAATTGTGCACGCCACCAGCCTGGCCAAAGCCGAGAGCGTTCTTATCACCAACGGAATCGTAATCATCCTGCTCGATCTCTCCCTTCCTGACGGTCAAGGAATCGATACTTTTCTGACTATGAAAGCTCTCGCTGGCGACACTCCGATTGTCATACTCACCGGCCTCGATGACGAAGAGACAGCCTTCAAGGCCGTTCATCTGGGGGCCCAGGACTATATACTCAAGACCGAGATCAGCGAGAACACTCTCTCGCGTTCGATTCGCTATGCCATCGAGAGAAAACGAAACCAGGCTCAACTGAGCCTGGTGGCCAGACTGGCAAGAGACGCCGAGGCCAGTCTCAAGCTCGCCCTGCGGGCTTCCCAGACCGGTGTCTGGTCCTGGAATATAGAAGACG…	1491	1	CardRes_01809	vanSF
Klebsiella pneumoniae	pathogenic	APR	apramycin	ST non-permeabilizers	run1-aacggttggg_tcttaattat	AGGAATTTAGCGTTGACGATGACGCTGCTAACCTGATAGTTGCTAATCCTCAGGACAGTGAAGGCGACCAGTTTTCTACACCACCTGCGCTGCGCTGGGAAAACCAGACGCCGCCGACCGTCAGTCTGGTGTGGGCGGATGCCGCCACGCCGGATACGCCGCTCAATCCACAGCCCATCGCCAACCGCAGCTTTTGCGCGCAAGGTCTGGCCGGGCGTTCGCTGGTGGCCTGGCCACAGATTGATGCGCAGCAGACCATTCCACTGCTTTATCTGCTGACCTCGACCGGTTATCCCTATGAGGGGACGGTGGTGCTGGCTGACCAGAAAGTGACGCTGAATATCGCGCCCGCGCAGGGCGATTTAATTCCACGAAGCCCAGCAATACGTAACTGAACGA…	407	NA	NA	NA
Klebsiella pneumoniae	pathogenic	PMB	polymyxin-B	ST permeabilizers	run1-aactccttaa_atcgcatatg	GAATTTCGTCTGGCTGATACGGCGGCTCCGGTGGAGCAATATCCAGCTCATGACGAGACTGAGATATAAACTCGCCAAACCACTGCTGGAAATGTTCCGGCTGATTAATCAGTCCGAGCATCATTTCACGCAGCTTGTCCATTTCCTGCGGCAGAACGTCAGCCGGATGATCGCGCGGCGGCAGGTCAGGATCGCTGTAATACGTGCTACCCAGCTCACGTTGCAAAACGTAATCGGCGAAGCCGCTGATCAGTTCGCGAGTATTCGGCGCGCGGAAACCGACCGAATAGTTCATGGCGTTTTCCAGCGCATAGCCTTCGTGCGGGAATCCTGGTGGAATGTACAGGATATCGCCGGGTTCCAGCTCTTCATCGATGATGGCTTCAAACGGGGCGACCT…	2449	1	CardRes_01797	vanSA
Klebsiella pneumoniae	soil	PMB	polymyxin-B	ST permeabilizers	run1-aagacaggtc_gacctggatc	GAATTAAGTTTAGTTTAATGGTATATAAGTGACGGACTAAAACATAAGATTTCGATAAGTGCGAATCTGGAGTAAATATCGTGCTACGGCTGATTATTTGCGATGATGATAAAGCACAGATAGAACTCATGCGAGACCATCTCGTAAGAGCCTTGTTCAAACTCAACATGGACATTGAGATCATATCCCATACCTCCGGCGCCGCGCTACTGGAAACGATGGCGTGCGGGCGGGGAGCAGACATTATTTTTTTGGATATCCGGCTCGGTGACTCCAATGGCATTGATATTGCCAAACGTATCCGTGAGATCAATAAAAACGTGCTGATCATTTTCGTCACCGGCAGGATGGATTACATATTCAAAGGGTATGAGGTACGCGCTTTCCGGTATGTTGTAA…	2157	NA	NA	NA
Klebsiella pneumoniae	soil	PMB	polymyxin-B	ST permeabilizers	run1-aagacttaac_ttcattagat	GAATTGCTCAGCTACCTCATGCACCACAAGGGCAAGGTGGTCAGCCGCACGGAGCTTATCGAGCATATCTACGACCAGGACTTCGACCGGGATTCGAACACGATCGAAGTGTTCGTGACGCGCATCCGCAAGAAGCTGGGCGCCGACGTGATCACCACTATCCGCGGCCTCGGCTACACGCTCGAGGATCCGGAGGACAAGCGCAGTTGAACGACCAGACCGCCCCGGTGACGGCGGCGGGTGAGCAAGCCGTAGCGTCGCCAAATCGCCCCGCGTTGGGTCGCTGACGCGGCGAATGATCGTCGTCGCAGCCTTCTGGATCACGGCGCTGCTGCTGATGGGCGGCTTCGCGCTCGACCGCATCCTGACCGCGTCGATCGTCCAGAATTTCGACGACCA…	1151	1	CardRes_00127	vanRB
Escherichia coli	pathogenic	OMA	omadacycline	ST non-permeabilizers	run1-aagccaaccg_tagcgttgac	GAATTAAGCGGGTCATTACGCCGCTGGGGGTCGGATCGCATCTGCGCTACTGGGGAATGGACGGGGCGCTGATTACCGAAGCGGACTGGCAGCAGGCGGTACCGGCCAGCGACGAGCTCACCGTCCACGTGCTGCCGGCGCGGCACTTTTCCGGCCGTGGGCTGAAGCGTAACCAGACGCTGTGGGCCAGTTTTCTGTTCGTTACCCCGCAGCAAAAGATTTATTACAGCGGCGACAGCGGGTATGGGCCGCACTTTAAAGCGATAGGCGATGAGTTCGGTCCGGTCGATCTGGCGATCATGGAGAACGGGCAGTATGACCAGGACTGGAAATATATCCACATGATGCCGGATGAAACGGCTCAGGCTGCCGACGATCTGCGCGCTCGCGCGGTGCTGC…	2610	1	CardRes_01568	ramA
Escherichia coli	pathogenic	ERA	eravacycline	ST non-permeabilizers	run1-aagccaaccg_tagcgttgac	GAATTAAGCGGGTCATTACGCCGCTGGGGGTCGGATCGCATCTGCGCTACTGGGGAATGGACGGGGCGCTGATTACCGAAGCGGACTGGCAGCAGGCGGTACCGGCCAGCGACGAGCTCACCGTCCACGTGCTGCCGGCGCGGCACTTTTCCGGCCGTGGGCTGAAGCGTAACCAGACGCTGTGGGCCAGTTTTCTGTTCGTTACCCCGCAGCAAAAGATTTATTACAGCGGCGACAGCGGGTATGGGCCGCACTTTAAAGCGATAGGCGATGAGTTCGGTCCGGTCGATCTGGCGATCATGGAGAACGGGCAGTATGACCAGGACTGGAAATATATCCACATGATGCCGGATGAAACGGCTCAGGCTGCCGACGATCTGCGCGCTCGCGCGGTGCTGC…	2610	1	CardRes_01568	ramA
Escherichia coli	pathogenic	DEL	delafloxacin	DT non-permeabilizers	run1-aagccaaccg_tagcgttgac	GAATTAAGCGGGTCATTACGCCGCTGGGGGTCGGATCGCATCTGCGCTACTGGGGAATGGACGGGGCGCTGATTACCGAAGCGGACTGGCAGCAGGCGGTACCGGCCAGCGACGAGCTCACCGTCCACGTGCTGCCGGCGCGGCACTTTTCCGGCCGTGGGCTGAAGCGTAACCAGACGCTGTGGGCCAGTTTTCTGTTCGTTACCCCGCAGCAAAAGATTTATTACAGCGGCGACAGCGGGTATGGGCCGCACTTTAAAGCGATAGGCGATGAGTTCGGTCCGGTCGATCTGGCGATCATGGAGAACGGGCAGTATGACCAGGACTGGAAATATATCCACATGATGCCGGATGAAACGGCTCAGGCTGCCGACGATCTGCGCGCTCGCGCGGTGCTGC…	2610	1	CardRes_01568	ramA
Escherichia coli	pathogenic	MOX	moxifloxacin	DT non-permeabilizers	run1-aagccaaccg_tagcgttgac	GAATTAAGCGGGTCATTACGCCGCTGGGGGTCGGATCGCATCTGCGCTACTGGGGAATGGACGGGGCGCTGATTACCGAAGCGGACTGGCAGCAGGCGGTACCGGCCAGCGACGAGCTCACCGTCCACGTGCTGCCGGCGCGGCACTTTTCCGGCCGTGGGCTGAAGCGTAACCAGACGCTGTGGGCCAGTTTTCTGTTCGTTACCCCGCAGCAAAAGATTTATTACAGCGGCGACAGCGGGTATGGGCCGCACTTTAAAGCGATAGGCGATGAGTTCGGTCCGGTCGATCTGGCGATCATGGAGAACGGGCAGTATGACCAGGACTGGAAATATATCCACATGATGCCGGATGAAACGGCTCAGGCTGCCGACGATCTGCGCGCTCGCGCGGTGCTGC…	2610	1	CardRes_01568	ramA
Escherichia coli	pathogenic	DOX	doxycycline	ST non-permeabilizers	run1-aagccaaccg_tagcgttgac	GAATTAAGCGGGTCATTACGCCGCTGGGGGTCGGATCGCATCTGCGCTACTGGGGAATGGACGGGGCGCTGATTACCGAAGCGGACTGGCAGCAGGCGGTACCGGCCAGCGACGAGCTCACCGTCCACGTGCTGCCGGCGCGGCACTTTTCCGGCCGTGGGCTGAAGCGTAACCAGACGCTGTGGGCCAGTTTTCTGTTCGTTACCCCGCAGCAAAAGATTTATTACAGCGGCGACAGCGGGTATGGGCCGCACTTTAAAGCGATAGGCGATGAGTTCGGTCCGGTCGATCTGGCGATCATGGAGAACGGGCAGTATGACCAGGACTGGAAATATATCCACATGATGCCGGATGAAACGGCTCAGGCTGCCGACGATCTGCGCGCTCGCGCGGTGCTGC…	2610	1	CardRes_01568	ramA
Escherichia coli	pathogenic	GEP	gepotidacin	DT non-permeabilizers	run1-aagccaaccg_tagcgttgac	GAATTAAGCGGGTCATTACGCCGCTGGGGGTCGGATCGCATCTGCGCTACTGGGGAATGGACGGGGCGCTGATTACCGAAGCGGACTGGCAGCAGGCGGTACCGGCCAGCGACGAGCTCACCGTCCACGTGCTGCCGGCGCGGCACTTTTCCGGCCGTGGGCTGAAGCGTAACCAGACGCTGTGGGCCAGTTTTCTGTTCGTTACCCCGCAGCAAAAGATTTATTACAGCGGCGACAGCGGGTATGGGCCGCACTTTAAAGCGATAGGCGATGAGTTCGGTCCGGTCGATCTGGCGATCATGGAGAACGGGCAGTATGACCAGGACTGGAAATATATCCACATGATGCCGGATGAAACGGCTCAGGCTGCCGACGATCTGCGCGCTCGCGCGGTGCTGC…	2610	1	CardRes_01568	ramA
Klebsiella pneumoniae	pathogenic	MER	meropenem	ST non-permeabilizers	run1-aagcgtataa_cctcgcggcg	GAATTAACCGGACAGCGACTTCCGGTCGCACCTTGGCCGATCGGTTTTTTGCATAGCCATCAGGCGTTTACGGAAGCCCTCGGACAAGCCGCCGGCACCAGGCTGAAAGCAACTGCGAAACATTTGCTTTCATCTTCCCCTTCAGGTTCTACCGGCCTCATTCGTCCTATATGGATGAACGGGGCGCATCCAGTCCCCGCAACCCATGGTCGGTGCCCACGACCCCTAACCTACCGTTAGCCTCATGTCGAAAAAGTCCCGCTCCAGACTCTGGTTCCTCGTCCATAGCTGGCTGGCCCTGCCCATCTGGTTCTTCGTCCTGATCGTCTGCGTCACCGGCACCCTGGCGGTGGTCAGCCAGGAGATCGTCTGGCTGGCCAACCCTGACGTCCGGGCCAG…	3459	NA	NA	NA
Klebsiella pneumoniae	pathogenic	DEL	delafloxacin	DT non-permeabilizers	run1-aagcgtataa_cctcgcggcg	GAATTAACCGGACAGCGACTTCCGGTCGCACCTTGGCCGATCGGTTTTTTGCATAGCCATCAGGCGTTTACGGAAGCCCTCGGACAAGCCGCCGGCACCAGGCTGAAAGCAACTGCGAAACATTTGCTTTCATCTTCCCCTTCAGGTTCTACCGGCCTCATTCGTCCTATATGGATGAACGGGGCGCATCCAGTCCCCGCAACCCATGGTCGGTGCCCACGACCCCTAACCTACCGTTAGCCTCATGTCGAAAAAGTCCCGCTCCAGACTCTGGTTCCTCGTCCATAGCTGGCTGGCCCTGCCCATCTGGTTCTTCGTCCTGATCGTCTGCGTCACCGGCACCCTGGCGGTGGTCAGCCAGGAGATCGTCTGGCTGGCCAACCCTGACGTCCGGGCCAG…	3459	NA	NA	NA
Klebsiella pneumoniae	soil	GEP	gepotidacin	DT non-permeabilizers	run1-aataacgcga_tcgtttcaac	ATCAGGAATTGCCCAATATTATGCACCCGGTCGCGAAGCTGAGCACCGCATTAGCCGCTGCATTGATGCTGAGCGGGTGCATGCCCGGTGAAATCCGCCCGACGATTGGCCAGCAAATGGAAACTGGCGACCAACGGTTTGGCGATCTGGTTTTCCGCCAGCTCGCACCGAATGTCTGGCAGCACACTTCCTATCTCGACATGCCGGGTTTCGGGGCAGTCGCTTCCAACGGTTTGATCGTCAGGGATGGCGGCCGCGTGCTGGTGGTCGATACCGCCTGGACCGATGACCAGACCGCCCAGATCCTCAACTGGATCAAGCAGGAGATCAACCTGCCGGTCGCGCTGGCGGTGGTGACTCACGCGCATCAGGACAAGATGGGCGGTATGGACGCGCTGC…	998	1	CardRes_00005	NDM-6
Escherichia coli	pathogenic	ZOL	zoliflodacin	DT non-permeabilizers	run1-aataagcctt_actagtgtta	GAATTCTGCCTACCGAATGGCTGGGCGAGCACAGCGCGGAGTTGGTATCGGAAGCGGTGAACTCGCTGCTCGACGACATCAGCCACGATCGCGCGCATCAAATCCGCCACGCCTTCGATCGCGCCACGTTCAGGCTTATCGACAAACTGAAAAACGATCCGGAGATGGCGAACCGGGCAGAAAGCATCAAAGATTACCTGAAAGAAGATGAAGCCTTTAACCGCTACCTCGGCGAGCTGTGGGCGGATTTACGTCAGTGGCTGAAGCAGGATATCAACGCCGACGATTCCAGGGTGAAGCAGCGAATCGCCCATGCCGGACAGTGGTTTGGCGAAACGCTGATCGCCGACGATGCGCTGCGCGCTTCGCTCAACGGCCATCTGGAGCAGGCCGCCCATC…	1422	NA	NA	NA
Escherichia coli	pathogenic	DEL	delafloxacin	DT non-permeabilizers	run1-aataagcctt_actagtgtta	GAATTCTGCCTACCGAATGGCTGGGCGAGCACAGCGCGGAGTTGGTATCGGAAGCGGTGAACTCGCTGCTCGACGACATCAGCCACGATCGCGCGCATCAAATCCGCCACGCCTTCGATCGCGCCACGTTCAGGCTTATCGACAAACTGAAAAACGATCCGGAGATGGCGAACCGGGCAGAAAGCATCAAAGATTACCTGAAAGAAGATGAAGCCTTTAACCGCTACCTCGGCGAGCTGTGGGCGGATTTACGTCAGTGGCTGAAGCAGGATATCAACGCCGACGATTCCAGGGTGAAGCAGCGAATCGCCCATGCCGGACAGTGGTTTGGCGAAACGCTGATCGCCGACGATGCGCTGCGCGCTTCGCTCAACGGCCATCTGGAGCAGGCCGCCCATC…	1422	NA	NA	NA
Klebsiella pneumoniae	gut	PMB	polymyxin-B	ST permeabilizers	run1-aatacaccga_gcctcattat	GAATTACCAGTGAATCATATAACTTAAAACTATTTGTCCGTGCGAATCAAAGGCTTCTTTTACATATTCGTCATCTTGTTGCTGATTTTGGGAATTGGCTTGCTTTGCCTTTCCGGCCAGTTACGTCCGGCTTTCTTTTATGTAGGAGAGGGGCTGATCCTGTTCATCTTGGTCTATCTGGTTTTCTTTTATCGTAAGATAGTAAAGCCTTTGAACACGATTGGAAGCGGTATGGAATTGTTACGCGAGCAGGATTTCAGTAGTCGACTGAGCCGGGTGGGGCAGTACGAAGCCGACCGTATCGTGAATATCTTCAACCGCATGATGGAACAACTCAAGAACGAACGCCTCCGTCTGCGCGAACAGAATCATTTTCTCGATTTGATGATTAAGGCTTCT…	1443	NA	NA	NA
Escherichia coli	soil	GEP	gepotidacin	DT non-permeabilizers	run1-aataggaccg_atgttaattc	GAATTGGACAACGCTTCATTATAGAACAAAAGCACAAGCACCTACCGTTAGGTCGCGCTTGTGCTTTTCTTTTTGTAGTTGCTTCATCTGAACCTAGTTTTCAGCGACTTCTTTCGGGTGTCCCGCTTGTATCAGTGCTTTGTTCTTCGCCATGAAGTAACTCTGCACCAGCAATAGAATGCCAGTGAAAACCAGCATGCCTTCTATCGGGAAGACATCGGATAATGGCCCGAAGACCAGCATGCCCATAGGCATCATGGAACTGGAAATCATGGCGAGCACGCCAAACACCCTGCCCATATAGTCAGGCTCGACGGTCTCTTGAAGCAAGACGGTGGATGGGGTGTTAAACATCGGCATGGCAACGCCAAAAGACCCATGAACCCGAGATATAACCAG…	1424	3	CardRes_03605;CardRes_03616;CardRes_01128	mef(A)_1_AJ971089;mdt(A)_1_X92946;mefB
Klebsiella pneumoniae	soil	PMB	polymyxin-B	ST permeabilizers	run1-aatatcacta_tctcgtcgta	GAATTGCAACAGCGTTTTGGTTCGTCGCACGGGTGAGCGCCGCCGGGCGCCTGTATCCGAACGTGCGCGGCTTATAGTGTCAGGGCGCGTAGGAGTCAATCAGGCGGGCATTCGCCCTTATCTTGCGAATAAAGGCAAAAAAACCGTGTTCCGCCACACATCCGCCACGCCGCCTCCATCGTTTATATGGGTGATCACGCACAGAACATGACCAAACTTTCATGTTCTTTGGCCGCTTGGCCGTGGTACGCATAAAGAGACAGCTTCACACTGACGTGAAGTCGTAACGGATGCCGCAACAATTCTGGGTAGGCCGGAACGACGAGGAATGAGGGCCGATGCTCGACCGGCAGGACAATCATCTGCAGGCCGACCTCTCCGGGGGTATGCCATGCCGTC…	2451	2	CardRes_01797	vanSA
Escherichia coli	pathogenic	GEN	gentamicin	ST non-permeabilizers	run1-aatcatactt_gactctacac	GAATTTACACATGGCATCTGACATCAGGTTAGGGTATGCCTCAACCTGACGGCGGCGAATCACAAGCGTCCGGTTTGACGCTGGTTTCGGTCGCAGTGCTGGCCCGCGCCTGGAAGCGCTGATAGCACTCCAGCCCGCAGAAATGCTCCACGTACTCGGCCCCTTCCGGCGTGAAGGCGGCATCGAGCGGGATTTCCTTGCAGCACACGCAGCAACTGGTGCTCGGTTCATTGGCGTTCATGGTGGTGTTCCTCCATTGGTTGACGAAGCCGACGAAGGCCGCCGCCGGCATCGGCCTGGCGAACAGGAAACCCTGCACCGTGTCGCAACCCGCCTGCCGCAACCACGCAAGGCAGTCGGGTGTTTCCACACCCTCGGCTACCACCTCCATTGTCGTTT…	2157	2	CardRes_01955;CardRes_02772	AAC(6')-Ib7;aac(3)-Ia_1_X15852
Klebsiella pneumoniae	pathogenic	GEN	gentamicin	ST non-permeabilizers	run1-aatcatactt_gactctacac	GAATTTACACATGGCATCTGACATCAGGTTAGGGTATGCCTCAACCTGACGGCGGCGAATCACAAGCGTCCGGTTTGACGCTGGTTTCGGTCGCAGTGCTGGCCCGCGCCTGGAAGCGCTGATAGCACTCCAGCCCGCAGAAATGCTCCACGTACTCGGCCCCTTCCGGCGTGAAGGCGGCATCGAGCGGGATTTCCTTGCAGCACACGCAGCAACTGGTGCTCGGTTCATTGGCGTTCATGGTGGTGTTCCTCCATTGGTTGACGAAGCCGACGAAGGCCGCCGCCGGCATCGGCCTGGCGAACAGGAAACCCTGCACCGTGTCGCAACCCGCCTGCCGCAACCACGCAAGGCAGTCGGGTGTTTCCACACCCTCGGCTACCACCTCCATTGTCGTTT…	2157	2	CardRes_01955;CardRes_02772	AAC(6')-Ib7;aac(3)-Ia_1_X15852
Klebsiella pneumoniae	gut	OMA	omadacycline	ST non-permeabilizers	run1-aatcccatag_gtgatattac	GAATTGGCAGGCATGATGAGACGACTGACAGACTGCATCCGCTTCAATGACATGACGCAGAACTTTCAGCCGCCGTTTAAAAGCAAGATGATGGTTGAACTGGCGGACGAACTTTCTCAGACGCTTAGGTTGTTCCGTGGACGCCTGCTCGAGGAAGAGATCAAGCACCAGTATTACGAGAACCTTTAAATAAGGTAGATACGGCTGTGGTGGTGACTGACCGTTCGGGCCGGGTGGAATGGATGAACCGTGCGGCCGTGGCACTGGTCGGACAAGAATCCCGGTTGCCTCAGGAGTGGCTGACCACCTCCTGGAACGAGACGCAGGTGGTACGTATCCGGCAGCAAGGAGCCTCGGTAGAGATGGCGGTATCATGTACTTTGTTTGCCGCACAAAATA…	2108	1	CardRes_00169	arlS
Klebsiella pneumoniae	gut	ERA	eravacycline	ST non-permeabilizers	run1-aatcccatag_gtgatattac	GAATTGGCAGGCATGATGAGACGACTGACAGACTGCATCCGCTTCAATGACATGACGCAGAACTTTCAGCCGCCGTTTAAAAGCAAGATGATGGTTGAACTGGCGGACGAACTTTCTCAGACGCTTAGGTTGTTCCGTGGACGCCTGCTCGAGGAAGAGATCAAGCACCAGTATTACGAGAACCTTTAAATAAGGTAGATACGGCTGTGGTGGTGACTGACCGTTCGGGCCGGGTGGAATGGATGAACCGTGCGGCCGTGGCACTGGTCGGACAAGAATCCCGGTTGCCTCAGGAGTGGCTGACCACCTCCTGGAACGAGACGCAGGTGGTACGTATCCGGCAGCAAGGAGCCTCGGTAGAGATGGCGGTATCATGTACTTTGTTTGCCGCACAAAATA…	2108	1	CardRes_00169	arlS
Klebsiella pneumoniae	pathogenic	GEN	gentamicin	ST non-permeabilizers	run1-aatccgatcc_ctgtagtggc	GAATTGTTAGGTGGCGGTACTTGGGTCGATATCAAAGTGCATCACTTCTTCCCGTATGCCCAACTTTGTATAGAGAGCCACTGCGGGATCGTCACCGTAATCTGCTTGCACGTAGATCACATAAGCACCAAGCGCGTTGGCCTCATGCTTGAGGAGATTGATGAGCGCGGTGGCAATGCCTTGCCTCCGGTGCTCGCCGGAGACTGCGAGATCATAGATATAGATCTCACTACGCGCCTGCTCAAACTTTGGCAGAACGTAAGCCGCGAGAGCGCCAACAACCGCTTCTTGGTCGAAGGCAGCAAGCGCGATGAATGTCTTACTACGGAGCAAGTTCCCGAGGTAATCGGAGTCCGGCTGATGTTGGGAGTAGGTGGCTACGTCTCCGAACTCACGACC…	2366	2	CardRes_02772;CardRes_01955	aac(3)-Ia_1_X15852;AAC(6')-Ib7
Escherichia coli	pathogenic	GEN	gentamicin	ST non-permeabilizers	run1-aatccgatcc_ctgtagtggc	GAATTGTTAGGTGGCGGTACTTGGGTCGATATCAAAGTGCATCACTTCTTCCCGTATGCCCAACTTTGTATAGAGAGCCACTGCGGGATCGTCACCGTAATCTGCTTGCACGTAGATCACATAAGCACCAAGCGCGTTGGCCTCATGCTTGAGGAGATTGATGAGCGCGGTGGCAATGCCTTGCCTCCGGTGCTCGCCGGAGACTGCGAGATCATAGATATAGATCTCACTACGCGCCTGCTCAAACTTTGGCAGAACGTAAGCCGCGAGAGCGCCAACAACCGCTTCTTGGTCGAAGGCAGCAAGCGCGATGAATGTCTTACTACGGAGCAAGTTCCCGAGGTAATCGGAGTCCGGCTGATGTTGGGAGTAGGTGGCTACGTCTCCGAACTCACGACC…	2366	2	CardRes_02772;CardRes_01955	aac(3)-Ia_1_X15852;AAC(6')-Ib7
Klebsiella pneumoniae	pathogenic	SUO	sulopenem	ST non-permeabilizers	run1-aatcgaggag_taacattcgg	GTGTCAGGGGAATTACAGAATTGCCCAATATTATGCACCCGGTCGCGAAGCTGAGCACCGCATTAGCCGCTGCATTGATGCTGAGCGGGTGCATGCCCGGTGAAATCCGCCCGACGATTGGCCAGCAAATGGAAACTGGCGACCAACGGTTTGGCGATCTGGTTTTCCGCCAGCTCGCACCGAATGTCTGGCAGCACACTTCCTATCTCGACATGCCGGGTTTCGGGGCAGTCGCTTCCAACGGTTTGATCGTCAGGGATGGCGGCCGCGTGCTGTTGGTCGATACCGCCTGGACCGATGACCAGACCGCCCAGATCCTCAACTGGATCAAGCAGGAGATCAACCTGCCGGTCGCGCTGGCGGTGGTGACTCACGCGCATCAGGACAAGATGGGCGGTA…	1010	1	CardRes_02510	NDM-15
Klebsiella pneumoniae	soil	GEP	gepotidacin	DT non-permeabilizers	run1-aatcgaggag_taacattcgg	GTGTCAGGGGAATTACAGAATTGCCCAATATTATGCACCCGGTCGCGAAGCTGAGCACCGCATTAGCCGCTGCATTGATGCTGAGCGGGTGCATGCCCGGTGAAATCCGCCCGACGATTGGCCAGCAAATGGAAACTGGCGACCAACGGTTTGGCGATCTGGTTTTCCGCCAGCTCGCACCGAATGTCTGGCAGCACACTTCCTATCTCGACATGCCGGGTTTCGGGGCAGTCGCTTCCAACGGTTTGATCGTCAGGGATGGCGGCCGCGTGCTGTTGGTCGATACCGCCTGGACCGATGACCAGACCGCCCAGATCCTCAACTGGATCAAGCAGGAGATCAACCTGCCGGTCGCGCTGGCGGTGGTGACTCACGCGCATCAGGACAAGATGGGCGGTA…	1010	1	CardRes_02510	NDM-15
Klebsiella pneumoniae	pathogenic	OMA	omadacycline	ST non-permeabilizers	run1-aatcgaggag_taacattcgg	GTGTCAGGGGAATTACAGAATTGCCCAATATTATGCACCCGGTCGCGAAGCTGAGCACCGCATTAGCCGCTGCATTGATGCTGAGCGGGTGCATGCCCGGTGAAATCCGCCCGACGATTGGCCAGCAAATGGAAACTGGCGACCAACGGTTTGGCGATCTGGTTTTCCGCCAGCTCGCACCGAATGTCTGGCAGCACACTTCCTATCTCGACATGCCGGGTTTCGGGGCAGTCGCTTCCAACGGTTTGATCGTCAGGGATGGCGGCCGCGTGCTGTTGGTCGATACCGCCTGGACCGATGACCAGACCGCCCAGATCCTCAACTGGATCAAGCAGGAGATCAACCTGCCGGTCGCGCTGGCGGTGGTGACTCACGCGCATCAGGACAAGATGGGCGGTA…	1010	1	CardRes_02510	NDM-15
Klebsiella pneumoniae	pathogenic	MER	meropenem	ST non-permeabilizers	run1-aatcgaggag_taacattcgg	GTGTCAGGGGAATTACAGAATTGCCCAATATTATGCACCCGGTCGCGAAGCTGAGCACCGCATTAGCCGCTGCATTGATGCTGAGCGGGTGCATGCCCGGTGAAATCCGCCCGACGATTGGCCAGCAAATGGAAACTGGCGACCAACGGTTTGGCGATCTGGTTTTCCGCCAGCTCGCACCGAATGTCTGGCAGCACACTTCCTATCTCGACATGCCGGGTTTCGGGGCAGTCGCTTCCAACGGTTTGATCGTCAGGGATGGCGGCCGCGTGCTGTTGGTCGATACCGCCTGGACCGATGACCAGACCGCCCAGATCCTCAACTGGATCAAGCAGGAGATCAACCTGCCGGTCGCGCTGGCGGTGGTGACTCACGCGCATCAGGACAAGATGGGCGGTA…	1010	1	CardRes_02510	NDM-15
Klebsiella pneumoniae	soil	SUO	sulopenem	ST non-permeabilizers	run1-aatcgataaa_aggttttagt	GATTCTGTACAGAATTACGCAAATAGGAGACTCTATGCGCAAGCTCGGCCTATCCATGCTCGCCGTCATCGCGACGACGTTCGCGTTTAGCGCGCAGGCTGCCGAGCCTGCGCGACCCGCGGAACCCTTCCGCATCATCGGCAACATTTACTGGGTGGGCGGCGAATACGGCTCTTATCTGATCACGACGCCGGAAGGCCATATCCTGCACGACACCGGCACCAGCGAGATGCACGATGTCATCGTCTCGAACGTTGAGAAGCTCGGCTTCGACGTGAAGGACATCAAGATCATGATTTCGAGCCATGCGCATTTCGACCATGTGCAAGGTCATGCGGCGATGAAGGCGCTGACGGGCGCCCAGGTCGTTGCACTTGGCGGCGATGCGGCGGCGCTTGA…	2910	1	CardRes_02003	SPG-1
Klebsiella pneumoniae	soil	MER	meropenem	ST non-permeabilizers	run1-aatcgataaa_aggttttagt	GATTCTGTACAGAATTACGCAAATAGGAGACTCTATGCGCAAGCTCGGCCTATCCATGCTCGCCGTCATCGCGACGACGTTCGCGTTTAGCGCGCAGGCTGCCGAGCCTGCGCGACCCGCGGAACCCTTCCGCATCATCGGCAACATTTACTGGGTGGGCGGCGAATACGGCTCTTATCTGATCACGACGCCGGAAGGCCATATCCTGCACGACACCGGCACCAGCGAGATGCACGATGTCATCGTCTCGAACGTTGAGAAGCTCGGCTTCGACGTGAAGGACATCAAGATCATGATTTCGAGCCATGCGCATTTCGACCATGTGCAAGGTCATGCGGCGATGAAGGCGCTGACGGGCGCCCAGGTCGTTGCACTTGGCGGCGATGCGGCGGCGCTTGA…	2910	1	CardRes_02003	SPG-1
Escherichia coli	gut	MOX	moxifloxacin	DT non-permeabilizers	run1-aatctaaagt_atcgtaggtg	GAATTTGCACGGCGGAATTTTATCGGCATGGTGGAAATTTGCGAAACGAAGTTTTATTGGTAAAAAAATTTGAGAAAAGGAAAAGACAATGGATTTGCGTAAAACGACAGAGGATTTGGTTAAGTTCAGAACGGAGACGGGGAACGCCGCCGAGATTGACAAATGCCTGGCATATATTGCCGCGAGTTTTGACGGTACGGGCGCAGCGGTTAAAATTGAGCGGTTTGACGATGCAAGCCCGGTTATTTACATCAGCAACAACGACAGTATGACGCAAGATGCGCTGGTGCTCGGACATATTGATGTGGTAAAAGCGGCGGACGGCATGTTTGCGCCGAAGATTGAAGACGGCAGAATGTACGGGCGCGGAACATTGGATATGAAGTCTTTTGCCGCGGT…	2544	1	CardRes_00986	QnrB33
Escherichia coli	gut	DEL	delafloxacin	DT non-permeabilizers	run1-aatctaaagt_atcgtaggtg	GAATTTGCACGGCGGAATTTTATCGGCATGGTGGAAATTTGCGAAACGAAGTTTTATTGGTAAAAAAATTTGAGAAAAGGAAAAGACAATGGATTTGCGTAAAACGACAGAGGATTTGGTTAAGTTCAGAACGGAGACGGGGAACGCCGCCGAGATTGACAAATGCCTGGCATATATTGCCGCGAGTTTTGACGGTACGGGCGCAGCGGTTAAAATTGAGCGGTTTGACGATGCAAGCCCGGTTATTTACATCAGCAACAACGACAGTATGACGCAAGATGCGCTGGTGCTCGGACATATTGATGTGGTAAAAGCGGCGGACGGCATGTTTGCGCCGAAGATTGAAGACGGCAGAATGTACGGGCGCGGAACATTGGATATGAAGTCTTTTGCCGCGGT…	2544	1	CardRes_00986	QnrB33
Klebsiella pneumoniae	gut	MOX	moxifloxacin	DT non-permeabilizers	run1-aatctaaagt_atcgtaggtg	GAATTTGCACGGCGGAATTTTATCGGCATGGTGGAAATTTGCGAAACGAAGTTTTATTGGTAAAAAAATTTGAGAAAAGGAAAAGACAATGGATTTGCGTAAAACGACAGAGGATTTGGTTAAGTTCAGAACGGAGACGGGGAACGCCGCCGAGATTGACAAATGCCTGGCATATATTGCCGCGAGTTTTGACGGTACGGGCGCAGCGGTTAAAATTGAGCGGTTTGACGATGCAAGCCCGGTTATTTACATCAGCAACAACGACAGTATGACGCAAGATGCGCTGGTGCTCGGACATATTGATGTGGTAAAAGCGGCGGACGGCATGTTTGCGCCGAAGATTGAAGACGGCAGAATGTACGGGCGCGGAACATTGGATATGAAGTCTTTTGCCGCGGT…	2544	1	CardRes_00986	QnrB33
Klebsiella pneumoniae	soil	GEP	gepotidacin	DT non-permeabilizers	run1-aatgaacaga_ttgcaggatc	GAATTGCGTCATCTGCATATTGTCGACAGCGACGGGGCCAGTGACACATTACATTCCCGGCGAAGGCAAAATGCCGCTGCGGGAGCTGATGCGCGATATTATCGACCGGGGCTATGACGGTTACTGCACGGTGGAACTGGTGACGATGTATATGAACGAGCCCAGACTCTATGCCCGCCAGGCGCTGGAACGCTTTCGCGCGCTGCTGCCGGAGGATGAGAGATGAAAACCCTGGCGACAATCGGCGATAACTGCGTCGATATCTACCCGCAACTGAATAAAGCGTTTTCTGGCGGTAATGCGGTCAATGTGGCGGTGTACTGCACTCGCTACGGCATACAGCCGGGATGCATTACCTGGGTGGGTGACGATGACTACGGCACAAAGCTGAAGCAGGAT…	2055	1	CardRes_00005	NDM-6
Klebsiella pneumoniae	pathogenic	GEN	gentamicin	ST non-permeabilizers	run1-aatgaagagc_gcgaatctca	ACAGAATTGTTAGGTGGCGGTACTTGGGTCGATATCAAAGTGCATCACTTCTTCCCGTATGCCCAACTTTGTATAGAGAGCCACTGCGGGATCGTCACCGTAATCTGCTTGCACGTAGATCACATAAGCACCAAGCGCGTTGGCCTCATGCTTGAGGAGATTGATGAGCGCGGTGGCAATGCCTTGCCTCCGGTGCTCGCCGGAGACTGCGAGATCATAGATATAGATCTCACTACGCGCCTGCTCAAACTTTGGCAGAACGTAAGCCGCGAGAGCGCCAACAACCGCTTCTTGGTCGAAGGCAGCAAGCGCGATGAATGTCTTACTACGGAGCAAGTTCCCGAGGTAATCGGAGTCCGGCTGATGTTGGGAGTAGGTGGCTACGTCTCCGAACTCACG…	2167	2	CardRes_02772;CardRes_01955	aac(3)-Ia_1_X15852;AAC(6')-Ib7
Klebsiella pneumoniae	soil	GEP	gepotidacin	DT non-permeabilizers	run1-aatgtaaaag_gttttatacg	AATTGCCCAATATTATGCACCCGGTCGCGAAGCTGAGCACCGCATTAGCCGCTGCATTGATGCTGAGCGGGTGCATGCCCGGTGAAATCCGCCCGACGATTGGCCAGCAAATGGAAACTGGCGACCAACGGTTTGGCGATCTGGTTTTCCGCCAGCTCGCACCGAATGTCTGGCAGCACACTTCCTATCTCGACATGCCGGGTTTCGGGGCAGTCGCTTCCAACGGTTTGATCGTCAGGGATGGCGGCCGCGTGCTGGTGGTCGATACCGCCTGGACCGATGACCAGACCGCCCAGATCCTCAACTGGATCAAGCAGGAGATCAACCTGCCGGTCGCGCTGGCGGTGGTGACTCACGCGCATCAGGACAAGATGGGCGGTATGGACGCGCTGCATGCGG…	2127	3	CardRes_00005;CardRes_02268;CardRes_03360	NDM-6;determinant of bleomycin resistance;blaDHA-14_1_DQ478687
Klebsiella pneumoniae	pathogenic	PMB	polymyxin-B	ST permeabilizers	run1-aattatgtag_catgcattaa	GAATTATTGCGTCATTTATTCCCGTTATCACTGCGGTTGCGCTTTTACTGGCAACCGCGGGCGTGGTATTGGTGCTTTCGCTGGCCTACGGCATGGTTGCCCTGGTGGGTTACAGCGTCAGCTTTGATAAAACAACGTTCCGCCTGCTGCGGGGTGAAAGTAACCTGTTCTATACCCTGGCAAAATGGGAGAACGGTAAGATAAACGTCGAGCTGCCCGAGAATCTCGATATGCAAAGCCCAACAATGTCGCTGATCTATAACGAAGACGGTGAGTTGTTGTGGGCGCAGCGCAATGTTCCCTGGCTGACGCACAGTATCCAACCGGAATGGCTAAAAGCGAACGGTTTTCATGAGATTGAAGCCAATGTAGATGCCACCAGCACCTTACTGGGCGAAG…	2458	1	CardRes_00932	baeS
Klebsiella pneumoniae	pathogenic	PMB	polymyxin-B	ST permeabilizers	run1-acaagtagga_taactatgga	GAATTTCGTCTGGCTGATACGGCGGCTCCGGTGGAGCAATATCCAGCTCATGACGAGACTGAGATATAAACTCGCCAAACCACTGCTGGAAATGTTCCGGCTGATTAATCAGTCCGAGCATCATTTCACGCAGCTTGTCCATTTCCTGCGGCAGAACGTCAGCCGGATGATCGCGCGGCGGCAGGTCAGGATCGCTGTAATACGTGCTACCCAGCTCACGTTGCAAAACGTAATCGGCGAAGCCGCTGATCAGTTCGCGAGTATTCGGCGCGCGGAAACCGACCGAATAGTTCATGGCGTTTTCCAGCGCATAGCCTTCGTGCGGGAATCCTGGTGGAATGTACAGGATATCGCCGGGTTCCAGCTCTTCATCGATGATGGCTTCAAACGGGCGACCTG…	2453	1	CardRes_00137	cpxA
Escherichia coli	pathogenic	MOX	moxifloxacin	DT non-permeabilizers	run1-acaccagtta_caactcaaaa	GAATTAAGCGGGTCATTACGCCGCTGGGGGTCGGATCGCATCTGCGCTACTGGGGAATGGACGGGGCGCTGATTACCGAAGCGGACTGGCAGCAGGCGGTACCGGCCAGCGACGAGCTCACCGTCCACGTGCTGCCGGCGCGGCACTTTCCGGCCGTGGGCTGAAGCGTAACCAGACGCTGTGGGCCAGTTTTCTGTTCGTTACCCGCAGCAAAGATTTATTACAGCGGCGACAGCGGGTATGGGCCGCACTTTAAAGCGATAGGCGATGAGTTCGGTCCGGTCGATCTGGCGATCATGGAGAACGGGCAGTATGACCAGGACTGGAAATATATCCACATGATGCCGGATGAAACGGCTCAGGCTGCCGACGATCTGCGCGCTCGCGCGGTGCTGCCTG…	1360	2	CardRes_01568	ramA
Escherichia coli	pathogenic	DOX	doxycycline	ST non-permeabilizers	run1-acaccagtta_caactcaaaa	GAATTAAGCGGGTCATTACGCCGCTGGGGGTCGGATCGCATCTGCGCTACTGGGGAATGGACGGGGCGCTGATTACCGAAGCGGACTGGCAGCAGGCGGTACCGGCCAGCGACGAGCTCACCGTCCACGTGCTGCCGGCGCGGCACTTTCCGGCCGTGGGCTGAAGCGTAACCAGACGCTGTGGGCCAGTTTTCTGTTCGTTACCCGCAGCAAAGATTTATTACAGCGGCGACAGCGGGTATGGGCCGCACTTTAAAGCGATAGGCGATGAGTTCGGTCCGGTCGATCTGGCGATCATGGAGAACGGGCAGTATGACCAGGACTGGAAATATATCCACATGATGCCGGATGAAACGGCTCAGGCTGCCGACGATCTGCGCGCTCGCGCGGTGCTGCCTG…	1360	2	CardRes_01568	ramA
Escherichia coli	pathogenic	GEP	gepotidacin	DT non-permeabilizers	run1-acaccagtta_caactcaaaa	GAATTAAGCGGGTCATTACGCCGCTGGGGGTCGGATCGCATCTGCGCTACTGGGGAATGGACGGGGCGCTGATTACCGAAGCGGACTGGCAGCAGGCGGTACCGGCCAGCGACGAGCTCACCGTCCACGTGCTGCCGGCGCGGCACTTTCCGGCCGTGGGCTGAAGCGTAACCAGACGCTGTGGGCCAGTTTTCTGTTCGTTACCCGCAGCAAAGATTTATTACAGCGGCGACAGCGGGTATGGGCCGCACTTTAAAGCGATAGGCGATGAGTTCGGTCCGGTCGATCTGGCGATCATGGAGAACGGGCAGTATGACCAGGACTGGAAATATATCCACATGATGCCGGATGAAACGGCTCAGGCTGCCGACGATCTGCGCGCTCGCGCGGTGCTGCCTG…	1360	2	CardRes_01568	ramA
Escherichia coli	pathogenic	OMA	omadacycline	ST non-permeabilizers	run1-acaccagtta_caactcaaaa	GAATTAAGCGGGTCATTACGCCGCTGGGGGTCGGATCGCATCTGCGCTACTGGGGAATGGACGGGGCGCTGATTACCGAAGCGGACTGGCAGCAGGCGGTACCGGCCAGCGACGAGCTCACCGTCCACGTGCTGCCGGCGCGGCACTTTCCGGCCGTGGGCTGAAGCGTAACCAGACGCTGTGGGCCAGTTTTCTGTTCGTTACCCGCAGCAAAGATTTATTACAGCGGCGACAGCGGGTATGGGCCGCACTTTAAAGCGATAGGCGATGAGTTCGGTCCGGTCGATCTGGCGATCATGGAGAACGGGCAGTATGACCAGGACTGGAAATATATCCACATGATGCCGGATGAAACGGCTCAGGCTGCCGACGATCTGCGCGCTCGCGCGGTGCTGCCTG…	1360	2	CardRes_01568	ramA
Escherichia coli	pathogenic	ERA	eravacycline	ST non-permeabilizers	run1-acactctaat_ctctctagga	GAATTGATTTCAAAGCTAAGAATCTAACATCAAATGCAGGTCTTTTTCTGCTCCTTGAGAATGCAAAAAGCAATGGGATTTTTGATTTTATTGAAAATGACCTCGTATTTGATAATGACTCAACAAATAAAATCAAGATGAATCATATAAAGACCATGCTCTGCGGTCACTTCATTGGCATTGATAAGTTAGAACGTCTAAAGCTACTTCAAAATGATCCCCTCGTCAACGAGTTTGATAAAGGGCCTGGCGTCTGCTGACGCCTGTGCAGGGCGAGCCGGTGTGGGTCGCCGATAAGACGCAATCATTTAACGCCTGGTGGCGCTAAGCGCCAGTGCAGTATCAGAGGAGAGAGCATATGACGATTTCCGCTCAGGTGATTGATACTATCGTCGAGTG…	1071	1	CardRes_01568	ramA
Escherichia coli	pathogenic	GEP	gepotidacin	DT non-permeabilizers	run1-acactctaat_ctctctagga	GAATTGATTTCAAAGCTAAGAATCTAACATCAAATGCAGGTCTTTTTCTGCTCCTTGAGAATGCAAAAAGCAATGGGATTTTTGATTTTATTGAAAATGACCTCGTATTTGATAATGACTCAACAAATAAAATCAAGATGAATCATATAAAGACCATGCTCTGCGGTCACTTCATTGGCATTGATAAGTTAGAACGTCTAAAGCTACTTCAAAATGATCCCCTCGTCAACGAGTTTGATAAAGGGCCTGGCGTCTGCTGACGCCTGTGCAGGGCGAGCCGGTGTGGGTCGCCGATAAGACGCAATCATTTAACGCCTGGTGGCGCTAAGCGCCAGTGCAGTATCAGAGGAGAGAGCATATGACGATTTCCGCTCAGGTGATTGATACTATCGTCGAGTG…	1071	1	CardRes_01568	ramA
Escherichia coli	pathogenic	MOX	moxifloxacin	DT non-permeabilizers	run1-acactctaat_ctctctagga	GAATTGATTTCAAAGCTAAGAATCTAACATCAAATGCAGGTCTTTTTCTGCTCCTTGAGAATGCAAAAAGCAATGGGATTTTTGATTTTATTGAAAATGACCTCGTATTTGATAATGACTCAACAAATAAAATCAAGATGAATCATATAAAGACCATGCTCTGCGGTCACTTCATTGGCATTGATAAGTTAGAACGTCTAAAGCTACTTCAAAATGATCCCCTCGTCAACGAGTTTGATAAAGGGCCTGGCGTCTGCTGACGCCTGTGCAGGGCGAGCCGGTGTGGGTCGCCGATAAGACGCAATCATTTAACGCCTGGTGGCGCTAAGCGCCAGTGCAGTATCAGAGGAGAGAGCATATGACGATTTCCGCTCAGGTGATTGATACTATCGTCGAGTG…	1071	1	CardRes_01568	ramA
Escherichia coli	pathogenic	OMA	omadacycline	ST non-permeabilizers	run1-acactctaat_ctctctagga	GAATTGATTTCAAAGCTAAGAATCTAACATCAAATGCAGGTCTTTTTCTGCTCCTTGAGAATGCAAAAAGCAATGGGATTTTTGATTTTATTGAAAATGACCTCGTATTTGATAATGACTCAACAAATAAAATCAAGATGAATCATATAAAGACCATGCTCTGCGGTCACTTCATTGGCATTGATAAGTTAGAACGTCTAAAGCTACTTCAAAATGATCCCCTCGTCAACGAGTTTGATAAAGGGCCTGGCGTCTGCTGACGCCTGTGCAGGGCGAGCCGGTGTGGGTCGCCGATAAGACGCAATCATTTAACGCCTGGTGGCGCTAAGCGCCAGTGCAGTATCAGAGGAGAGAGCATATGACGATTTCCGCTCAGGTGATTGATACTATCGTCGAGTG…	1071	1	CardRes_01568	ramA
Escherichia coli	pathogenic	DEL	delafloxacin	DT non-permeabilizers	run1-acactctaat_ctctctagga	GAATTGATTTCAAAGCTAAGAATCTAACATCAAATGCAGGTCTTTTTCTGCTCCTTGAGAATGCAAAAAGCAATGGGATTTTTGATTTTATTGAAAATGACCTCGTATTTGATAATGACTCAACAAATAAAATCAAGATGAATCATATAAAGACCATGCTCTGCGGTCACTTCATTGGCATTGATAAGTTAGAACGTCTAAAGCTACTTCAAAATGATCCCCTCGTCAACGAGTTTGATAAAGGGCCTGGCGTCTGCTGACGCCTGTGCAGGGCGAGCCGGTGTGGGTCGCCGATAAGACGCAATCATTTAACGCCTGGTGGCGCTAAGCGCCAGTGCAGTATCAGAGGAGAGAGCATATGACGATTTCCGCTCAGGTGATTGATACTATCGTCGAGTG…	1071	1	CardRes_01568	ramA
Klebsiella pneumoniae	pathogenic	PMB	polymyxin-B	ST permeabilizers	run1-acagggaaag_cgataacttt	GGAATTTCTTATACGCACTTATTTGGCGCAACGTTAACTTAACTAACTGCACAAACACGCCCTGACCGCGCATTAGAAGAAGTACCGGCCCCCAACGGAATCCAAGTCCAACTTCGGGAGGCCCCCTTCCCATGCAGTTAACCAATCCTCCAGGCAGAAACAGCGATGAACCCTCGTGAACATGGAAAACGATCGATCGATAACGAGACACGCAGTGCGCTCGGGCACCAACGCCCAGCGGTCATCTGGCTGACCGGGTTGAGTGGTGCTGGAAAATCCACTATTGCGAATGCGCTGGAACTAGCGCTTTTTCGAACAGAAGAAACATACGTTTTCCTGGACGGCGACGATCTCCGCCTTGGCCTGTGCCGAAACCTTGGCTACAGCGACGAAGATCGC…	3692	1	CardRes_00137	cpxA
Klebsiella pneumoniae	soil	PMB	polymyxin-B	ST permeabilizers	run1-acagggcaga_tttcggtcga	GAATTCGACCTGCTGGCGATCCTGATGAAGAACGCCGGGCGGGCGATGAGCCGCGAGGAGCTGATCAAGCTGGTTTGGGGCGACGATTGGGTCGGCGATCCGCGCACGCTCGACGTGCACGTGCGCTGGCTGCGGCTGAAGATCGAGGAAGACCCAGCTACGCCCCAGTACATCCAAACCGTGCGCGGCTTTGGCTACCGTTTTGCCGGGCAAGAGGAGCTGGCCTGAGGGCTGAAGCCGTCACTACAGAACCACAATAATGAGAATATCCCGCTCACTTAACACACGCCTGGTGCTCTCGCACCTGGCCGTATCGCTGGTATCGATCGTCTTAATGGCCCTGTTCGCGGGGAGGTTCATCTTCCAGGCGGCGACCGCCGAAACCGAGCACAACATGCA…	2111	3	CardRes_02013;CardRes_00932;CardRes_00320	vanRI;baeS;smeS
Escherichia coli	pathogenic	ZOL	zoliflodacin	DT non-permeabilizers	run1-acatacttga_caattaccaa	GAATTCTGCCTACCGAATGGCTGGGCGAGCACAGCGCGGAGTTGGTATCGGAAGCGGTGAACTCGCTGCTCGACGACATCAGCCACGATCGCGCGCATCAAATCCGCCACGCCTTCGATCGCGCCACGTTCAGGCTTATCGACAAACTGAAAAACGATCCGGAGATGGCGAACCGGGCAGAAAGCATCAAAGATTACCTGAAAGAAGATGAAGCCTTTAACCGCTACCTCGGCGAGCTGTGGGCGGATTTACGTCAGTGGCTGAAGCAGGATATCAACGCCGACGATTCCAGGGTGAAGCAGCGAATCGCCCATGCCGGACAGTGGTTTGGCGAAACGCTGATCGCCGACGATGCGCTGCGCGCTTCGCTCAACGGCCATCTGGAGCAGGCCGCCCATC…	1414	NA	NA	NA
Escherichia coli	pathogenic	DEL	delafloxacin	DT non-permeabilizers	run1-acatacttga_caattaccaa	GAATTCTGCCTACCGAATGGCTGGGCGAGCACAGCGCGGAGTTGGTATCGGAAGCGGTGAACTCGCTGCTCGACGACATCAGCCACGATCGCGCGCATCAAATCCGCCACGCCTTCGATCGCGCCACGTTCAGGCTTATCGACAAACTGAAAAACGATCCGGAGATGGCGAACCGGGCAGAAAGCATCAAAGATTACCTGAAAGAAGATGAAGCCTTTAACCGCTACCTCGGCGAGCTGTGGGCGGATTTACGTCAGTGGCTGAAGCAGGATATCAACGCCGACGATTCCAGGGTGAAGCAGCGAATCGCCCATGCCGGACAGTGGTTTGGCGAAACGCTGATCGCCGACGATGCGCTGCGCGCTTCGCTCAACGGCCATCTGGAGCAGGCCGCCCATC…	1414	NA	NA	NA
Klebsiella pneumoniae	gut	OMA	omadacycline	ST non-permeabilizers	run1-acatatcgct_atttattgca	GAATTGGCAGGCATGATGAGACGGCTGACAGACTGCATCCGCTTCAATGACATGACGCAGAACTTTCAGCCGCCGTTTAAAAGCAAGATGATGGTTGAACTGGCGGACGAACTTTCTCAGACGCTTAGGTTGTTCCGTGGACGCCTGCTCGAGGAAGAGATCAAGCACCAGTATTACGAGAACCTTTTAAATAAGGTAGATACGGCTGTGGTAGTGACTGACCGTTCGGGCCGGGTGGAATGGATGAACCGTGCGGCCGTGGCACTGGTCGGACAAGAATCCCGGTTGCCTCAGGAGTGGCTGACCACCTCCTGGAACGAGACGCAGGTGGTACGTATCCGGCAGCAAGGAGCCTCGGTAGAGATGGCGGTATCATGTACTTTGTTTGCCGCACAAAAT…	1731	NA	NA	NA
Klebsiella pneumoniae	gut	ERA	eravacycline	ST non-permeabilizers	run1-acatatcgct_atttattgca	GAATTGGCAGGCATGATGAGACGGCTGACAGACTGCATCCGCTTCAATGACATGACGCAGAACTTTCAGCCGCCGTTTAAAAGCAAGATGATGGTTGAACTGGCGGACGAACTTTCTCAGACGCTTAGGTTGTTCCGTGGACGCCTGCTCGAGGAAGAGATCAAGCACCAGTATTACGAGAACCTTTTAAATAAGGTAGATACGGCTGTGGTAGTGACTGACCGTTCGGGCCGGGTGGAATGGATGAACCGTGCGGCCGTGGCACTGGTCGGACAAGAATCCCGGTTGCCTCAGGAGTGGCTGACCACCTCCTGGAACGAGACGCAGGTGGTACGTATCCGGCAGCAAGGAGCCTCGGTAGAGATGGCGGTATCATGTACTTTGTTTGCCGCACAAAAT…	1731	NA	NA	NA
Klebsiella pneumoniae	gut	PMB	polymyxin-B	ST permeabilizers	run1-acatgtctaa_atccaattgg	GAATTGGCTTGCTTTGCCTTTCCGGCCAGTTACGTCCGGCTTTCTTTTATGTAGGAGAGGGGCTGATCCTGTTCATCTTGGTCTATCTGGTTTTCTTTTATCGTAAGATAGTGAAACCTTTGAACACGATTGGAAGCGGTATGGAATTGTTACGCGAGCAGGATTTCAGTAGTCGACTGAGCCGGGTGGGGCAGTACGAAGCCGACCGTATCGTGAATATCTTCAACCGCATGATGGAACAACTCAAGAACGAACGCCTCCGTCTGCGCGAACAGAATCATTTTCTCGATTTGATGATTAAGGCTTCTCCTATGGGAGTTATCATCACCTCCCTTGACGACGAACTTTCGGAACTTAACCCTATGGCGTTGAAAATGCTCGGTGTCCGCTTCGAAGATG…	1354	1	CardRes_01241	evgS
Klebsiella pneumoniae	soil	PMB	polymyxin-B	ST permeabilizers	run1-accacgagtc_ttcactccct	GAATTGGAATGCGGCGATCTGCGGCTCGATACGAAGCTGGCGCGCGTGACGTATCAGGGCACGCCGGTAAAGCTGACGTCGCTCGAATATCGCTTGCTTGCCTATCTCATGCATCATCAGGGCCGCGTCGTGCCGCGGCTGGAACTCGTCGAGCATCTTTACGAGCAGGATTTCGACCGCGATTCGAACACCGTCGAGGTGTTTATCGGCCGCCTGCGCAAGAAGCTCTCGCCCGACGCCATCGTAACGGTTCGCGGCCTCGGCTATCGTCTCAATGGATCTGAAAATCAGGCGTAACTCGCTTTCCCGGCGCCTCTTCCTCTCTTCGGCCGTCTGGACGCTGCTCGTGCTGCCGATCGCGGGCATCGTGCTGGTATCGCTGTACCGCGGCGCCGTGGA…	1688	1	CardRes_01538	vanRG
Klebsiella pneumoniae	pathogenic	SUO	sulopenem	ST non-permeabilizers	run1-accagattag_ggaataccat	AGGGGAATTCTCCTGGAGCTGAGTGGCGACCCCGCGGATCTGTGTCATGTCGTTATCGGCATAGGGATCAACGTCAACATGAAGACCGCCACTGATATCGGCCAGCCTTGGACCTCCCTGCGCGAAGCGCTGGGGAGCTGGTGGATCGTTCGCGGCTGCTTTCTGCTCTCAATCGGCAGTTGGCCGATTATCTCGATAGGCATTCGCGCGAAGGCTTTGCTGCAAGTCGCGAGGAGTGGGAGTCCTGCAATCTCTGGCAGGGTGCCCAGGTCATTCTCTCGACTGCTCTGAGTTCCATCGAGGGTCGTGTGCTGGGTGTCGATAGCCGAGGAGCGCTGCGTCTCGAGGTGGATGGCGTGGAGCAGGGGTTCAGTGGAGGAGCTTAGTTTGAGGTTGCGT…	861	NA	NA	NA
Klebsiella pneumoniae	pathogenic	OMA	omadacycline	ST non-permeabilizers	run1-accagattag_ggaataccat	AGGGGAATTCTCCTGGAGCTGAGTGGCGACCCCGCGGATCTGTGTCATGTCGTTATCGGCATAGGGATCAACGTCAACATGAAGACCGCCACTGATATCGGCCAGCCTTGGACCTCCCTGCGCGAAGCGCTGGGGAGCTGGTGGATCGTTCGCGGCTGCTTTCTGCTCTCAATCGGCAGTTGGCCGATTATCTCGATAGGCATTCGCGCGAAGGCTTTGCTGCAAGTCGCGAGGAGTGGGAGTCCTGCAATCTCTGGCAGGGTGCCCAGGTCATTCTCTCGACTGCTCTGAGTTCCATCGAGGGTCGTGTGCTGGGTGTCGATAGCCGAGGAGCGCTGCGTCTCGAGGTGGATGGCGTGGAGCAGGGGTTCAGTGGAGGAGCTTAGTTTGAGGTTGCGT…	861	NA	NA	NA
Klebsiella pneumoniae	pathogenic	PMB	polymyxin-B	ST permeabilizers	run1-accatacgaa_acagactagc	GAATTTTTTAACAAAAGGTGCGCTATGGAATGGCATGTGAAGAAGTCTTGCTGTCACAAGAAAGCAGAGAGGCTCTATATCGTACTTTGCGATAGTGGTGGTTCGCTTAAGATGCTCGCTGAGGCGCAATCTTTCGAGCGGGTTAAACCTGGCGATCTTCTTTCACCGCTGAAAGATGCGCAGTATTGTGTTAATCGCGATGTATCCCGCGTGATTAAAATAATCGATGCCAGACAGTACATATGTGACGAATGGGAGCGCCTGTTACGACTGTCGGCAGATAAATGAGCTCAGCGCCGGTGCTTGTCTGCAGGCAGAAAAATCGTCATTAAACCCGCCATGATGCACAGTACCCCAACCAGCGCCTTTACTGAAAATGTTCCCTGCCAGCCGGGCAGA…	1460	1	CardRes_02673	ArnT
Klebsiella pneumoniae	soil	SUO	sulopenem	ST non-permeabilizers	run1-acccttgaac_cgtagtatga	GAATTGCACAGTTATTGTTTTTAGCCGAAGGCACTGTCCGTAATTATTTGTCGGACGCTATCAATAAACTTAATGCCGCCAACCGCGTTGACGCTGCCCGTATTGCTCAGCAGCGGGGCTGGTTGTAGTGTTTTTTACAAGGGCTGTTGTTGGGTGGATCGCAGGCCGCTGCAGCATAACTTTGTTGTCTGATGCCGCATTCTGGCCTGACAATGTTTTTTATTCGGTTTTATTCATCAAACCCAGGCTGTAACTGAGTAACCCGGCATCAGCCACATCGCCATGGCCCGGTACCAGAATTTTGATGTCCGGATAAGCCTGTTGGATCCGTTGTAAGCTGTGTGGCCACTGTGCCACATCGGCGTCGGCAATATTACCCAGGCCAGGATAACGCGGTGC…	1362	1	CardRes_01257	BcII
Klebsiella pneumoniae	soil	MER	meropenem	ST non-permeabilizers	run1-acccttgaac_cgtagtatga	GAATTGCACAGTTATTGTTTTTAGCCGAAGGCACTGTCCGTAATTATTTGTCGGACGCTATCAATAAACTTAATGCCGCCAACCGCGTTGACGCTGCCCGTATTGCTCAGCAGCGGGGCTGGTTGTAGTGTTTTTTACAAGGGCTGTTGTTGGGTGGATCGCAGGCCGCTGCAGCATAACTTTGTTGTCTGATGCCGCATTCTGGCCTGACAATGTTTTTTATTCGGTTTTATTCATCAAACCCAGGCTGTAACTGAGTAACCCGGCATCAGCCACATCGCCATGGCCCGGTACCAGAATTTTGATGTCCGGATAAGCCTGTTGGATCCGTTGTAAGCTGTGTGGCCACTGTGCCACATCGGCGTCGGCAATATTACCCAGGCCAGGATAACGCGGTGC…	1362	1	CardRes_01257	BcII
Escherichia coli	gut	DEL	delafloxacin	DT non-permeabilizers	run1-acctaatcct_gctagcaatt	GAATTTTCGGCAGAATGCCCGACCTGTGGCGGAACCGGACGCGTGGAGCCATAAGATGGATAAATCCCGCACTCCGGAAATATCCGCGGAAAACCGGCCGGTATCCCTGGCCGCATCCACGTCCGCCGCTGCACCTTGTTCCGCATCTGACACAGCGGTTTGCACTGCCGGTTCTCCGATTTCAAACGCCGCCGACAAAGCAGTCAATGCCGGCAAAGTGGTCAAAGTACACAAATGCCCGATTTGCGGCAAGCTGACCGACAATGCCAAATATCGCCCGTTTTGTTCCAAACGCTGCGCCGATATTGACCTCGGTACCTGGTTTGCCGAAGGATATGTTATTGAAGGCAAAGCGCCGGTTGACGAGGAAGAAGGGGAATAATATTCCCCTTCTCTTTA…	2138	1	CardRes_00755	mfpA
Escherichia coli	pathogenic	DEL	delafloxacin	DT non-permeabilizers	run1-acctagacta_gtctggtgct	GGAATTCTGCCTACCGAATGGCTGGGCGAGCACAGCGCGGAGTTGGTATCGGAAGCGGTGAACTCGCTGCTCGACGACATCAGCCACGATCGCGCGCATCAAATCCGCCACGCCTTCGATCGCGCCACGTTCAGGCTTATCGACAAACTGAAAAACGATCCGGAGATGGCGAACCGGGCAGAAAGCATCAAAGATTACCTGAAAGAAGATGAAGCCTTTAACCGCTACCTCGGCGAGCTGTGGGCGGATTTACGTCAGTGGCTGAAGCAGGATATCAACGCCGACGATTCCAGGGTGAAGCAGCGAATCGCCCATGCCGGACAGTGGTTTGGCGAAACGCTGATCGCCGACGATGCGCTGCGCGCTTCGCTCAACGGCCATCTGGAGCAGGCCGCCCAT…	1421	NA	NA	NA
Escherichia coli	pathogenic	ZOL	zoliflodacin	DT non-permeabilizers	run1-acctagacta_gtctggtgct	GGAATTCTGCCTACCGAATGGCTGGGCGAGCACAGCGCGGAGTTGGTATCGGAAGCGGTGAACTCGCTGCTCGACGACATCAGCCACGATCGCGCGCATCAAATCCGCCACGCCTTCGATCGCGCCACGTTCAGGCTTATCGACAAACTGAAAAACGATCCGGAGATGGCGAACCGGGCAGAAAGCATCAAAGATTACCTGAAAGAAGATGAAGCCTTTAACCGCTACCTCGGCGAGCTGTGGGCGGATTTACGTCAGTGGCTGAAGCAGGATATCAACGCCGACGATTCCAGGGTGAAGCAGCGAATCGCCCATGCCGGACAGTGGTTTGGCGAAACGCTGATCGCCGACGATGCGCTGCGCGCTTCGCTCAACGGCCATCTGGAGCAGGCCGCCCAT…	1421	NA	NA	NA
Klebsiella pneumoniae	soil	PMB	polymyxin-B	ST permeabilizers	run1-acctcagggg_acatttagta	GAATTCTGCTGCTATGCGCCGCACCGGCGATCAGTGCAGAATCGGCACCGGTCCGAAGCGACACGCGCATGCTCGCCCAGGGGGCGGCCTGACCCTCGACCAGGCGGTCGAGCAGGTTCGGCGGCAATACAATGGCCGGATCGTGAGCGCCGAGACCCGGGTCAGCGGCAACCGCGAGATTCATTACATCAAGGTCCTGCAAGAGGACGGCAAGGTCAAGACGGTCACTGTGGCGGGCCGCACTCGGCAAGAACAAGGGCCAGGCCTGAAATCCCGCATGCGCCTGCTCGTAATCGAAGACGACCGGACGCTGCGCGAATCGCTCTGTGGCCAACTCGAAGCAGCCGGTTTTGCCATCGAGCAGGCCGGAGACGGCAAGGAGGGCCTGTACTTCGGCCT…	2538	2	CardRes_01304;CardRes_02682	arlR;ParS
Klebsiella pneumoniae	gut	OMA	omadacycline	ST non-permeabilizers	run1-accttaagat_ggccccccag	GAATTGCTGAAACGTAAAGTCGGGTTTAAACATTTCAATTTCGTTTTGAGTTGATTCTTCTTGTGCTTCTTTGCCATAGATAAACATTTGCTGTTCATAATTTTTAACAGCCTCTTCAATGCTATTAAATTTTCCATCGGCTAGATTATCAGACAATATCAAGGCATCCACCAACCCACTATTTACTCCCTGCCCTGCAAAAGGCGGCATCAAATGTGCGGCATCCCCAATCATTGTTATGGGTAATGGGCGCTTGCTTTTCCAAGGCTTTTCTAAAGGAAATATCCGTGTAGCCAATCCTACAAATGACAACGTCGTATGAATCAATTCTTTGTAGCGTTCGTCCCAATCGGAAAATTCTTTCAGAAGAAAATCAACGACACTATTTCTGTTTTGAAA…	1431	1	CardRes_00732	tetX
Klebsiella pneumoniae	gut	DOX	doxycycline	ST non-permeabilizers	run1-accttaagat_ggccccccag	GAATTGCTGAAACGTAAAGTCGGGTTTAAACATTTCAATTTCGTTTTGAGTTGATTCTTCTTGTGCTTCTTTGCCATAGATAAACATTTGCTGTTCATAATTTTTAACAGCCTCTTCAATGCTATTAAATTTTCCATCGGCTAGATTATCAGACAATATCAAGGCATCCACCAACCCACTATTTACTCCCTGCCCTGCAAAAGGCGGCATCAAATGTGCGGCATCCCCAATCATTGTTATGGGTAATGGGCGCTTGCTTTTCCAAGGCTTTTCTAAAGGAAATATCCGTGTAGCCAATCCTACAAATGACAACGTCGTATGAATCAATTCTTTGTAGCGTTCGTCCCAATCGGAAAATTCTTTCAGAAGAAAATCAACGACACTATTTCTGTTTTGAAA…	1431	1	CardRes_00732	tetX
Klebsiella pneumoniae	gut	ERA	eravacycline	ST non-permeabilizers	run1-accttaagat_ggccccccag	GAATTGCTGAAACGTAAAGTCGGGTTTAAACATTTCAATTTCGTTTTGAGTTGATTCTTCTTGTGCTTCTTTGCCATAGATAAACATTTGCTGTTCATAATTTTTAACAGCCTCTTCAATGCTATTAAATTTTCCATCGGCTAGATTATCAGACAATATCAAGGCATCCACCAACCCACTATTTACTCCCTGCCCTGCAAAAGGCGGCATCAAATGTGCGGCATCCCCAATCATTGTTATGGGTAATGGGCGCTTGCTTTTCCAAGGCTTTTCTAAAGGAAATATCCGTGTAGCCAATCCTACAAATGACAACGTCGTATGAATCAATTCTTTGTAGCGTTCGTCCCAATCGGAAAATTCTTTCAGAAGAAAATCAACGACACTATTTCTGTTTTGAAA…	1431	1	CardRes_00732	tetX
Klebsiella pneumoniae	pathogenic	GEP	gepotidacin	DT non-permeabilizers	run1-acgaacacct_tcagtttcac	GAATTTCGCTGCGCATCCAGCGTCTGTAACTTTTCAGCCATCTCATTAAAGTCATTGACGAGCCTATTCATCTCTCCCAACTTAGAACTGCTGTTAAATGCTCTGGCACTAAGGTTTCCCTGAGAGATTTGTTTCAGGCTGTATGCAACGTCATTCAGTGGGTTGAATATTCTTGCAGACAGCTTTACGGTAAAGAAAAGTGCAACGACCAGACTGGTAATGGACGCCATCAGAATCCACATCCAGTCAAGGAATGTCATAGCATCTTCACTACCTTCGTTCATTCCACCCGGTAGGTAATAAATCAGGAAACTATAAAATAAGTAGGAACCGAGTATTGCAATGGCAATAATAACAAACGTTAACAACAACATATATGTCAAAATCTGACGGCTCAGA…	2368	1	CardRes_00425	adeR
Klebsiella pneumoniae	pathogenic	DEL	delafloxacin	DT non-permeabilizers	run1-acgaacacct_tcagtttcac	GAATTTCGCTGCGCATCCAGCGTCTGTAACTTTTCAGCCATCTCATTAAAGTCATTGACGAGCCTATTCATCTCTCCCAACTTAGAACTGCTGTTAAATGCTCTGGCACTAAGGTTTCCCTGAGAGATTTGTTTCAGGCTGTATGCAACGTCATTCAGTGGGTTGAATATTCTTGCAGACAGCTTTACGGTAAAGAAAAGTGCAACGACCAGACTGGTAATGGACGCCATCAGAATCCACATCCAGTCAAGGAATGTCATAGCATCTTCACTACCTTCGTTCATTCCACCCGGTAGGTAATAAATCAGGAAACTATAAAATAAGTAGGAACCGAGTATTGCAATGGCAATAATAACAAACGTTAACAACAACATATATGTCAAAATCTGACGGCTCAGA…	2368	1	CardRes_00425	adeR
Klebsiella pneumoniae	pathogenic	ERA	eravacycline	ST non-permeabilizers	run1-acgaacacct_tcagtttcac	GAATTTCGCTGCGCATCCAGCGTCTGTAACTTTTCAGCCATCTCATTAAAGTCATTGACGAGCCTATTCATCTCTCCCAACTTAGAACTGCTGTTAAATGCTCTGGCACTAAGGTTTCCCTGAGAGATTTGTTTCAGGCTGTATGCAACGTCATTCAGTGGGTTGAATATTCTTGCAGACAGCTTTACGGTAAAGAAAAGTGCAACGACCAGACTGGTAATGGACGCCATCAGAATCCACATCCAGTCAAGGAATGTCATAGCATCTTCACTACCTTCGTTCATTCCACCCGGTAGGTAATAAATCAGGAAACTATAAAATAAGTAGGAACCGAGTATTGCAATGGCAATAATAACAAACGTTAACAACAACATATATGTCAAAATCTGACGGCTCAGA…	2368	1	CardRes_00425	adeR
Escherichia coli	pathogenic	PMB	polymyxin-B	ST permeabilizers	run1-acgaacccaa_agaaagactc	GGGAATTGATGTGAAAACTCTTAGCAAACAGGATAATGCAATGGAATGGCTGGTCAAAAAATCGTGCTGCAATAAACAAAATAACAGACATGTACTTATGCTCTGCGATGCTGGCGGTGCGATAAAAATGATCGCCGAAGTGAAGAGTGACTTCGCCGTGAAAGTGGGGGATTTACTCTCGCCTTTGCAGAATGCGCTTTACTGTATTAATCGTGAAAAGCTGCACACGGTGAAAGTCCTTTCTGCAAGCTGTTATAGCCCCGATGAGTGGGAACGGCAGTCTAAAGCGGCAGGGAAAACTCAGTAACGTTGTTTTGTTGTGGGCAGGAAAATCAGCATCAACCCGCTCATAATACAGGCTACTCCCAGTAGTGCTTTCAGCGAAAAAGTCCCTTCCCA…	680	NA	NA	NA
Klebsiella pneumoniae	soil	PMB	polymyxin-B	ST permeabilizers	run1-acgaacccaa_agaaagactc	GGGAATTGATGTGAAAACTCTTAGCAAACAGGATAATGCAATGGAATGGCTGGTCAAAAAATCGTGCTGCAATAAACAAAATAACAGACATGTACTTATGCTCTGCGATGCTGGCGGTGCGATAAAAATGATCGCCGAAGTGAAGAGTGACTTCGCCGTGAAAGTGGGGGATTTACTCTCGCCTTTGCAGAATGCGCTTTACTGTATTAATCGTGAAAAGCTGCACACGGTGAAAGTCCTTTCTGCAAGCTGTTATAGCCCCGATGAGTGGGAACGGCAGTCTAAAGCGGCAGGGAAAACTCAGTAACGTTGTTTTGTTGTGGGCAGGAAAATCAGCATCAACCCGCTCATAATACAGGCTACTCCCAGTAGTGCTTTCAGCGAAAAAGTCCCTTCCCA…	680	NA	NA	NA
Klebsiella pneumoniae	pathogenic	SUO	sulopenem	ST non-permeabilizers	run1-acgaatagga_aggaagatta	GAATTCCGATCTCTCGCGGCGCTTCGTGCATAGAACTTCTGACCGTTCCCGGTCAGAAGTTCTATGCACACACGGCGGCCAGCCCAGTGAACTGGTGCAGTCGCCTTCTGAAAACGACAGCGGCAGCCTGTCGCGTAACTTAGGACTTGTGCGACATGTCGTTTTCAGAAGACGGCTGCACTGAACGTCAGAAGCCGACTGCACTATAGCAGCGGGGGTTGGATCCATCAGGCAACGACGGGCTGCTGCCGGCCATCAGCGGACGCAGGGAGGACTTTCCGCAACCGGCCGTTCGATGCGGCACCGATGGCCTTCGCGCAGGGGTAGTGAATCCGCCAGGATTGACTTGCGCTGCCCTACCTCTCACTAGTGAGGGGCGGCAGCGCATCAAGCGGTGAG…	3132	2	CardRes_01139;CardRes_00938	VIM-1;AAC(6')-Ib9
Klebsiella pneumoniae	pathogenic	OMA	omadacycline	ST non-permeabilizers	run1-acgaatagga_aggaagatta	GAATTCCGATCTCTCGCGGCGCTTCGTGCATAGAACTTCTGACCGTTCCCGGTCAGAAGTTCTATGCACACACGGCGGCCAGCCCAGTGAACTGGTGCAGTCGCCTTCTGAAAACGACAGCGGCAGCCTGTCGCGTAACTTAGGACTTGTGCGACATGTCGTTTTCAGAAGACGGCTGCACTGAACGTCAGAAGCCGACTGCACTATAGCAGCGGGGGTTGGATCCATCAGGCAACGACGGGCTGCTGCCGGCCATCAGCGGACGCAGGGAGGACTTTCCGCAACCGGCCGTTCGATGCGGCACCGATGGCCTTCGCGCAGGGGTAGTGAATCCGCCAGGATTGACTTGCGCTGCCCTACCTCTCACTAGTGAGGGGCGGCAGCGCATCAAGCGGTGAG…	3132	2	CardRes_01139;CardRes_00938	VIM-1;AAC(6')-Ib9
Klebsiella pneumoniae	pathogenic	MER	meropenem	ST non-permeabilizers	run1-acgaatagga_aggaagatta	GAATTCCGATCTCTCGCGGCGCTTCGTGCATAGAACTTCTGACCGTTCCCGGTCAGAAGTTCTATGCACACACGGCGGCCAGCCCAGTGAACTGGTGCAGTCGCCTTCTGAAAACGACAGCGGCAGCCTGTCGCGTAACTTAGGACTTGTGCGACATGTCGTTTTCAGAAGACGGCTGCACTGAACGTCAGAAGCCGACTGCACTATAGCAGCGGGGGTTGGATCCATCAGGCAACGACGGGCTGCTGCCGGCCATCAGCGGACGCAGGGAGGACTTTCCGCAACCGGCCGTTCGATGCGGCACCGATGGCCTTCGCGCAGGGGTAGTGAATCCGCCAGGATTGACTTGCGCTGCCCTACCTCTCACTAGTGAGGGGCGGCAGCGCATCAAGCGGTGAG…	3132	2	CardRes_01139;CardRes_00938	VIM-1;AAC(6')-Ib9
Klebsiella pneumoniae	soil	GEP	gepotidacin	DT non-permeabilizers	run1-acgaatagga_aggaagatta	GAATTCCGATCTCTCGCGGCGCTTCGTGCATAGAACTTCTGACCGTTCCCGGTCAGAAGTTCTATGCACACACGGCGGCCAGCCCAGTGAACTGGTGCAGTCGCCTTCTGAAAACGACAGCGGCAGCCTGTCGCGTAACTTAGGACTTGTGCGACATGTCGTTTTCAGAAGACGGCTGCACTGAACGTCAGAAGCCGACTGCACTATAGCAGCGGGGGTTGGATCCATCAGGCAACGACGGGCTGCTGCCGGCCATCAGCGGACGCAGGGAGGACTTTCCGCAACCGGCCGTTCGATGCGGCACCGATGGCCTTCGCGCAGGGGTAGTGAATCCGCCAGGATTGACTTGCGCTGCCCTACCTCTCACTAGTGAGGGGCGGCAGCGCATCAAGCGGTGAG…	3132	2	CardRes_01139;CardRes_00938	VIM-1;AAC(6')-Ib9
Escherichia coli	soil	GEP	gepotidacin	DT non-permeabilizers	run1-acgaatgaag_gtatagtact	GAATTCCTGCTTTCAGCAGTTCATCAATGGCATTTGTTATTCGTTCTTTTTTGAATCATTCGCATGAAACCAATACTGAAAATCATTTGGGAAGCGATCCTGGGGGAAGAAAAAAGCTATACCACCGGCAATATTAACCGGGCTATCGTGCTGCTCTCGATTCCCATGATCCTGGAAATGGTCATGGAGGCTTTGTTTGCCGTGGTTGACGTTTTTTTGTCTCGAAAGTGAGCGTCAATGCGGTGGCGACGATAGGATTGACCGAGTCGGTGATTACGCTGGTCTATTCGATTGCGATGGGACTAAGCCTGGCTACCACTGCCATGGTTTCGCGCCGCATTGGTGAAGGTGATCATGAAAGAGCGTCTATTGCTGCGGTACAGGCGATTGCTATTACTT…	1670	1	CardRes_02048	cdeA
Klebsiella pneumoniae	gut	PMB	polymyxin-B	ST permeabilizers	run1-acgctttgaa_tttcttcatc	GAATTATCACTTTCAGTCTCATCTTTCTTATCTTTTTTACCGCAAGGTGATTAAACCATTGGATACTATCGGCAATGGTATGGATTTACTCCGCGAACAGGATTTCAGCAGTCGCCTCACTCCGGTGGGGCAGAAGGAAGCCGACCGCATTGTGCTTGTATTCAACCGCATGATGGAACAGTTGAAAGACGAACGACTGCGCTTGCGCGAGCAAAATCATTTTCTTGATTTGCTGGTCAGCGTATCTCCTATGGGACTGATCATTCTGACTCTTGACGGACATGTCTCCATGATTAATGCTGCCGCGCTCCGTTATCTGGATTATGTGACAGACGATGAAGTGAAGGGACGTTTGCTTTGTGAACTTACTTCGCCTTTGGCGGAAGAGATAGAGCGCAT…	1690	1	CardRes_01797	vanSA
Escherichia coli	pathogenic	ZOL	zoliflodacin	DT non-permeabilizers	run1-acggcgaggt_ctaagtaagc	GAATTCTGCCTACCGAATGGCTGGGCGAGCACAGCGCGGAGTTGGTATCGGAAGCGGTGAACTCGCTGCTCGACGACATCAGCCACGATCGCGCGCATCAAATCCGCCACGCCTTCGATCGCGCCACGTTCAGGCTTATCGACAAACTGAAAAACGATCCGGAGATGGCGAACCGGGCAGAAAGCATCAAAGATTACCTGAAAGAAGATGAAGCCTTTAACCGCTACCTCGGCGAGCTGTGGGCGGATTTACGTCAGTGGCTGAAGCAGGATATCAACGCCGACGATTCCAGGGTGAAGCAGCGAATCGCCCATGCCGGACAGTGGTTTGGCGAAACGCTGATCGCCGACGATGCGCTGCGCGCTTCGCTCAACGGCCATCTGGAGCAGGCCGCCCATC…	1421	NA	NA	NA
Escherichia coli	pathogenic	DEL	delafloxacin	DT non-permeabilizers	run1-acggcgaggt_ctaagtaagc	GAATTCTGCCTACCGAATGGCTGGGCGAGCACAGCGCGGAGTTGGTATCGGAAGCGGTGAACTCGCTGCTCGACGACATCAGCCACGATCGCGCGCATCAAATCCGCCACGCCTTCGATCGCGCCACGTTCAGGCTTATCGACAAACTGAAAAACGATCCGGAGATGGCGAACCGGGCAGAAAGCATCAAAGATTACCTGAAAGAAGATGAAGCCTTTAACCGCTACCTCGGCGAGCTGTGGGCGGATTTACGTCAGTGGCTGAAGCAGGATATCAACGCCGACGATTCCAGGGTGAAGCAGCGAATCGCCCATGCCGGACAGTGGTTTGGCGAAACGCTGATCGCCGACGATGCGCTGCGCGCTTCGCTCAACGGCCATCTGGAGCAGGCCGCCCATC…	1421	NA	NA	NA
Escherichia coli	pathogenic	PMB	polymyxin-B	ST permeabilizers	run1-acgtttctgg_tgactgacat	TGTCAGGAATTTTTTTTGCAGAAGGACAACATGCCGGATGACGAAAGACGCGCCGGGTATGGCGGGGGACGCTTTTCGCTCCGGGCGCTGATTTTACTGCTGCTGACCAGCGCTTTTATCTCCGGCTTCCTGACCGGAGCCCTGGCCATGCTCTGGTTTGTCATTGACTGCATGTAATGCGATGAACTGAACATCCGGAACCATGACTCTGAGACGTTTACTTAAACAAAAACCGGCACTGCTGGCTGGCGCTCTTCTGATGGTGGCCGGTGCGGCCACACTGTATTTTCCGGAAACCTGGTACCCGGAGGAAACGCAGTGGCAGCTTGCGACAGAAAAAGACATTCCCGGTATACAGGGCGGTCTCTCCGGCCTGACGTGGAACCCGGACAGCGGAAC…	1029	NA	NA	NA
Escherichia coli	gut	ZOL	zoliflodacin	DT non-permeabilizers	run1-actatacgaa_gaggcagtct	GAATTGCCTAAAATTATCTTGAAAAATGAGGACGGAAAATGTCAATCAGACTGATTTGCAGCGATATTGACGGTACGCTGCTGCAATACGGCAGGAAAGAGCTGGAAGACGAGATCTTTGAGCAGATACGGGAGCTGCACCGGCGCGGCATTCTGTTTTGCCCGGCATCCGGTCGGCAGTATACCAGCCTGCGCAAGCTCTTTGCACCGGTGGCAGACTGTTGTGTGTTTCTCTGCGAAAACGGCGGTGTGATTTATAAGGACGAACAGTGCATGGATTACAACAACCTGCGCAATATGGCGCGCTTTGTGGGCGGCGACCCGGAGCATAAAGTGTCTCTGCTGATGGATCATACCCGTCGCCCCGGCGATGTGGCCGACCCATGGTATACCGGGCACT…	1376	1	CardRes_02069	qnrE1
Klebsiella pneumoniae	pathogenic	PMB	polymyxin-B	ST permeabilizers	run1-actcactgaa_tgatttttaa	GAATTTCGTCTGGCTGATACGGCGGCTCCGGTGGAGCAATATCCAGCTCATGACGAGACTGAGATATAAACTCGCCAAACCACTGCTGGAAATGTTCCGGCTGATTAATCAGTCCGAGCATCATTTCACGCAGCTTGTCCATTTCCTGCGGCAGAACGTCAGCCGGATGATCGCGCGGCGGCAGGTCAGGATCGCTGTAATACGTGCTACCCAGCTCACGTTGCAAAACGTAATCGGCGAAGCCGCTGATCAGTTCGCGAGTATTCGGCGCGCGGAAACCGACCGAATAGTTCATGGCGTTTTCCAGCGCATAGCCTTCGTGCGGGAATCCTGGTGGAATGTACAGGATATCGCCGGGTTCCAGCTCTTCATCGATGATGGCTTCAAACGGGGCGACCT…	2461	1	CardRes_01797	vanSA
Klebsiella pneumoniae	gut	SUO	sulopenem	ST non-permeabilizers	run1-actcgaacct_tggttcacgg	GAATTCTTTAGTTCAGATACTTCGTCGAGGGCGACTGTCATAGCGGTCTAACGTTTGACATGAGGGGCGGCCAAGGGCGCCAGCCCTTGGACGTCCCCCTCGATGGAAGGGTTAGGCATCACTGCGTGTTCGCTCGAATGCCTGGCGTGTTTGAACCATGTACACGGCTGGACCATCTGGGGTGGTTACGGTACCTTGCCTCTCAAACCCCGCTTTCTCGTAGCATCGGATCGCTCGCAAGTTGCTCGGCGACGGGTCCGTTTGGATCTTGGTGACCTCGGGATCATTGAACAGCAACTCAACCAGTGCTCGAACCAGCTTGGTTCCCAAGCCTTTGCCCAGTTGTGATGCATTCGCCAGTGACTGGTCTATTCCGCGTACTCCTGGATCGGTTTCTTC…	3136	3	CardRes_00938;CardRes_01684;CardRes_01955	AAC(6')-Ib9;VIM-42;AAC(6')-Ib7
Escherichia coli	pathogenic	ERA	eravacycline	ST non-permeabilizers	run1-acttaggaac_tagagtccca	GAATTAAGCGGGTCATTACGCCGCTGGGGGTCGGATCGCATCTGCGCTACTGGGGAATGGACGGGGCGCTGATTACCGAAGCGGACTGGCAGCAGGCGGTACCGGCCAGCGACGAGCTCACCGTCCACGTGCTGCCGGCGCGGCACTTTTCCGGCCGTGGGCTGAAGCGTAACCAGACGCTGTGGGCCAGTTTTCTGTTCGTTACCCCGCAGCAAAAGATTTATTACAGCGGCGACAGCGGGTATGGGCCGCACTTTAAAGCGATAGGCGATGAGTTCGGTCCGGTCGATCTGGCGATCATGGAGAACGGGCAGTATGACCAGGACTGGAAATATATCCACATGATGCCGGATGAAACGGCTCAGGCTGCCGACGATCTGCGCGCTCGCGCGGTGCTGC…	1357	1	CardRes_01568	ramA
Escherichia coli	pathogenic	OMA	omadacycline	ST non-permeabilizers	run1-acttaggaac_tagagtccca	GAATTAAGCGGGTCATTACGCCGCTGGGGGTCGGATCGCATCTGCGCTACTGGGGAATGGACGGGGCGCTGATTACCGAAGCGGACTGGCAGCAGGCGGTACCGGCCAGCGACGAGCTCACCGTCCACGTGCTGCCGGCGCGGCACTTTTCCGGCCGTGGGCTGAAGCGTAACCAGACGCTGTGGGCCAGTTTTCTGTTCGTTACCCCGCAGCAAAAGATTTATTACAGCGGCGACAGCGGGTATGGGCCGCACTTTAAAGCGATAGGCGATGAGTTCGGTCCGGTCGATCTGGCGATCATGGAGAACGGGCAGTATGACCAGGACTGGAAATATATCCACATGATGCCGGATGAAACGGCTCAGGCTGCCGACGATCTGCGCGCTCGCGCGGTGCTGC…	1357	1	CardRes_01568	ramA
Escherichia coli	pathogenic	DOX	doxycycline	ST non-permeabilizers	run1-acttaggaac_tagagtccca	GAATTAAGCGGGTCATTACGCCGCTGGGGGTCGGATCGCATCTGCGCTACTGGGGAATGGACGGGGCGCTGATTACCGAAGCGGACTGGCAGCAGGCGGTACCGGCCAGCGACGAGCTCACCGTCCACGTGCTGCCGGCGCGGCACTTTTCCGGCCGTGGGCTGAAGCGTAACCAGACGCTGTGGGCCAGTTTTCTGTTCGTTACCCCGCAGCAAAAGATTTATTACAGCGGCGACAGCGGGTATGGGCCGCACTTTAAAGCGATAGGCGATGAGTTCGGTCCGGTCGATCTGGCGATCATGGAGAACGGGCAGTATGACCAGGACTGGAAATATATCCACATGATGCCGGATGAAACGGCTCAGGCTGCCGACGATCTGCGCGCTCGCGCGGTGCTGC…	1357	1	CardRes_01568	ramA
Escherichia coli	pathogenic	GEP	gepotidacin	DT non-permeabilizers	run1-acttaggaac_tagagtccca	GAATTAAGCGGGTCATTACGCCGCTGGGGGTCGGATCGCATCTGCGCTACTGGGGAATGGACGGGGCGCTGATTACCGAAGCGGACTGGCAGCAGGCGGTACCGGCCAGCGACGAGCTCACCGTCCACGTGCTGCCGGCGCGGCACTTTTCCGGCCGTGGGCTGAAGCGTAACCAGACGCTGTGGGCCAGTTTTCTGTTCGTTACCCCGCAGCAAAAGATTTATTACAGCGGCGACAGCGGGTATGGGCCGCACTTTAAAGCGATAGGCGATGAGTTCGGTCCGGTCGATCTGGCGATCATGGAGAACGGGCAGTATGACCAGGACTGGAAATATATCCACATGATGCCGGATGAAACGGCTCAGGCTGCCGACGATCTGCGCGCTCGCGCGGTGCTGC…	1357	1	CardRes_01568	ramA
Escherichia coli	pathogenic	DEL	delafloxacin	DT non-permeabilizers	run1-acttaggaac_tagagtccca	GAATTAAGCGGGTCATTACGCCGCTGGGGGTCGGATCGCATCTGCGCTACTGGGGAATGGACGGGGCGCTGATTACCGAAGCGGACTGGCAGCAGGCGGTACCGGCCAGCGACGAGCTCACCGTCCACGTGCTGCCGGCGCGGCACTTTTCCGGCCGTGGGCTGAAGCGTAACCAGACGCTGTGGGCCAGTTTTCTGTTCGTTACCCCGCAGCAAAAGATTTATTACAGCGGCGACAGCGGGTATGGGCCGCACTTTAAAGCGATAGGCGATGAGTTCGGTCCGGTCGATCTGGCGATCATGGAGAACGGGCAGTATGACCAGGACTGGAAATATATCCACATGATGCCGGATGAAACGGCTCAGGCTGCCGACGATCTGCGCGCTCGCGCGGTGCTGC…	1357	1	CardRes_01568	ramA
Escherichia coli	pathogenic	MOX	moxifloxacin	DT non-permeabilizers	run1-acttaggaac_tagagtccca	GAATTAAGCGGGTCATTACGCCGCTGGGGGTCGGATCGCATCTGCGCTACTGGGGAATGGACGGGGCGCTGATTACCGAAGCGGACTGGCAGCAGGCGGTACCGGCCAGCGACGAGCTCACCGTCCACGTGCTGCCGGCGCGGCACTTTTCCGGCCGTGGGCTGAAGCGTAACCAGACGCTGTGGGCCAGTTTTCTGTTCGTTACCCCGCAGCAAAAGATTTATTACAGCGGCGACAGCGGGTATGGGCCGCACTTTAAAGCGATAGGCGATGAGTTCGGTCCGGTCGATCTGGCGATCATGGAGAACGGGCAGTATGACCAGGACTGGAAATATATCCACATGATGCCGGATGAAACGGCTCAGGCTGCCGACGATCTGCGCGCTCGCGCGGTGCTGC…	1357	1	CardRes_01568	ramA
Escherichia coli	pathogenic	PMB	polymyxin-B	ST permeabilizers	run1-acttctttgc_ctaggaaccc	AAGGGAATTGATGTGAAAACTCTTAGCAAACAGGATAATGCAATGGAATGGCTGGTCAAAAAATCGTGCTGCAATAAACAAAATAACAGACATGTACTTATGCTCTGCGATGCTGGCGGTGCGATAAAAATGATCGCCGAAGTGAAGAGTGACTTCGCCGTGAAAGTGGGGGATTTACTCTCGCCTTTGCAGAATGCGCTTTACTGTATTAATCGTGAAAAGCTGCACACGGTGAAAGTCCTTTCTGCAAGCTGTTATAGCCCCGATGAGTGGGAACGGCAGTCTAAAGCGGCAGGGAAAACTCAGTAACGTTGTTTTGTTGTGGGCAGGAAAATCAGCATCAACCCGCTCATAATACAGGCTACTCCCAGTAGTGCTTTCAGCGAAAAAGTCCCTTCC…	678	NA	NA	NA
Klebsiella pneumoniae	pathogenic	ERA	eravacycline	ST non-permeabilizers	run1-acttgccgaa_actctcgttc	GAATTAAAATCGAGACCGGCACAGCCAGTCTTAGCAGCCTCAACGCAGTTATCCGCGCCAAGACCGCCTGCCAGCAATACGTTATCCAGCGATTGTCCTTGCAGTAACGACCAGTCAAAACGCTGACCGCTGCCGCCCTGGCCGTTATCCAGCACGTATTTGTCGACATGCTGATAATCGCGGGCCGGGAGAGTGTCACCGACGCTCAGCGCTTTCCAGATCTGTACGTTTTCAGGCAGCGCGGCGCGTAGCGCATCAACATACGCCTGATCTTCGCGGCCATGCAGCTGTACGGCTGTCAGTGAAAGCTGTACAGCTTTTTCACAGACGTCGGCGATGTCGTGATTGCGGAATACGCCAACATACTGTAGCGGGGCGGCGGACTGCACTTCGCGGGCC…	3878	2	CardRes_00170;CardRes_00425	adeS;adeR
Klebsiella pneumoniae	pathogenic	GEP	gepotidacin	DT non-permeabilizers	run1-acttgccgaa_actctcgttc	GAATTAAAATCGAGACCGGCACAGCCAGTCTTAGCAGCCTCAACGCAGTTATCCGCGCCAAGACCGCCTGCCAGCAATACGTTATCCAGCGATTGTCCTTGCAGTAACGACCAGTCAAAACGCTGACCGCTGCCGCCCTGGCCGTTATCCAGCACGTATTTGTCGACATGCTGATAATCGCGGGCCGGGAGAGTGTCACCGACGCTCAGCGCTTTCCAGATCTGTACGTTTTCAGGCAGCGCGGCGCGTAGCGCATCAACATACGCCTGATCTTCGCGGCCATGCAGCTGTACGGCTGTCAGTGAAAGCTGTACAGCTTTTTCACAGACGTCGGCGATGTCGTGATTGCGGAATACGCCAACATACTGTAGCGGGGCGGCGGACTGCACTTCGCGGGCC…	3878	2	CardRes_00170;CardRes_00425	adeS;adeR
Klebsiella pneumoniae	pathogenic	OMA	omadacycline	ST non-permeabilizers	run1-acttgccgaa_actctcgttc	GAATTAAAATCGAGACCGGCACAGCCAGTCTTAGCAGCCTCAACGCAGTTATCCGCGCCAAGACCGCCTGCCAGCAATACGTTATCCAGCGATTGTCCTTGCAGTAACGACCAGTCAAAACGCTGACCGCTGCCGCCCTGGCCGTTATCCAGCACGTATTTGTCGACATGCTGATAATCGCGGGCCGGGAGAGTGTCACCGACGCTCAGCGCTTTCCAGATCTGTACGTTTTCAGGCAGCGCGGCGCGTAGCGCATCAACATACGCCTGATCTTCGCGGCCATGCAGCTGTACGGCTGTCAGTGAAAGCTGTACAGCTTTTTCACAGACGTCGGCGATGTCGTGATTGCGGAATACGCCAACATACTGTAGCGGGGCGGCGGACTGCACTTCGCGGGCC…	3878	2	CardRes_00170;CardRes_00425	adeS;adeR
Klebsiella pneumoniae	pathogenic	DOX	doxycycline	ST non-permeabilizers	run1-acttgccgaa_actctcgttc	GAATTAAAATCGAGACCGGCACAGCCAGTCTTAGCAGCCTCAACGCAGTTATCCGCGCCAAGACCGCCTGCCAGCAATACGTTATCCAGCGATTGTCCTTGCAGTAACGACCAGTCAAAACGCTGACCGCTGCCGCCCTGGCCGTTATCCAGCACGTATTTGTCGACATGCTGATAATCGCGGGCCGGGAGAGTGTCACCGACGCTCAGCGCTTTCCAGATCTGTACGTTTTCAGGCAGCGCGGCGCGTAGCGCATCAACATACGCCTGATCTTCGCGGCCATGCAGCTGTACGGCTGTCAGTGAAAGCTGTACAGCTTTTTCACAGACGTCGGCGATGTCGTGATTGCGGAATACGCCAACATACTGTAGCGGGGCGGCGGACTGCACTTCGCGGGCC…	3878	2	CardRes_00170;CardRes_00425	adeS;adeR
Klebsiella pneumoniae	pathogenic	DEL	delafloxacin	DT non-permeabilizers	run1-acttgccgaa_actctcgttc	GAATTAAAATCGAGACCGGCACAGCCAGTCTTAGCAGCCTCAACGCAGTTATCCGCGCCAAGACCGCCTGCCAGCAATACGTTATCCAGCGATTGTCCTTGCAGTAACGACCAGTCAAAACGCTGACCGCTGCCGCCCTGGCCGTTATCCAGCACGTATTTGTCGACATGCTGATAATCGCGGGCCGGGAGAGTGTCACCGACGCTCAGCGCTTTCCAGATCTGTACGTTTTCAGGCAGCGCGGCGCGTAGCGCATCAACATACGCCTGATCTTCGCGGCCATGCAGCTGTACGGCTGTCAGTGAAAGCTGTACAGCTTTTTCACAGACGTCGGCGATGTCGTGATTGCGGAATACGCCAACATACTGTAGCGGGGCGGCGGACTGCACTTCGCGGGCC…	3878	2	CardRes_00170;CardRes_00425	adeS;adeR
Escherichia coli	pathogenic	DOX	doxycycline	ST non-permeabilizers	run1-acttggtgat_ggtcactttc	GAATTAAGCGGGTCATTACGCCGCTGGGGGTCGGATCGCATCTGCGCTACTGGGGAATGGACGGGGCGCTGATTACCGAAGCGGACTGGCAGCAGGCGGTACCGGCCAGCGACGAGCTCACCGTCCACGTGCTGCCGGCGCGGCACTTTCCGGCCGTGGGCTGAAGCGTAACCAGACGCTGTGGGCCAGTTTTCTGTTCGTTACCCCGCAGCAAAAGATTTATTACAGCGGCGACAGCGGGTATGGGCCGCACTTTAAAGCGATAGGCGATGAGTTCGGTCCGGTCGATCTGGCGATCATGGAGAACGGGCAGTATGACCAGGACTGGAAATATATCCACATGATGCCGGATGAAACGGCTCAGGCTGCCGACGATCTGCGCGCTCGCGCGGTGCTGCC…	1355	2	CardRes_01568	ramA
Escherichia coli	pathogenic	OMA	omadacycline	ST non-permeabilizers	run1-acttggtgat_ggtcactttc	GAATTAAGCGGGTCATTACGCCGCTGGGGGTCGGATCGCATCTGCGCTACTGGGGAATGGACGGGGCGCTGATTACCGAAGCGGACTGGCAGCAGGCGGTACCGGCCAGCGACGAGCTCACCGTCCACGTGCTGCCGGCGCGGCACTTTCCGGCCGTGGGCTGAAGCGTAACCAGACGCTGTGGGCCAGTTTTCTGTTCGTTACCCCGCAGCAAAAGATTTATTACAGCGGCGACAGCGGGTATGGGCCGCACTTTAAAGCGATAGGCGATGAGTTCGGTCCGGTCGATCTGGCGATCATGGAGAACGGGCAGTATGACCAGGACTGGAAATATATCCACATGATGCCGGATGAAACGGCTCAGGCTGCCGACGATCTGCGCGCTCGCGCGGTGCTGCC…	1355	2	CardRes_01568	ramA
Escherichia coli	pathogenic	DEL	delafloxacin	DT non-permeabilizers	run1-acttggtgat_ggtcactttc	GAATTAAGCGGGTCATTACGCCGCTGGGGGTCGGATCGCATCTGCGCTACTGGGGAATGGACGGGGCGCTGATTACCGAAGCGGACTGGCAGCAGGCGGTACCGGCCAGCGACGAGCTCACCGTCCACGTGCTGCCGGCGCGGCACTTTCCGGCCGTGGGCTGAAGCGTAACCAGACGCTGTGGGCCAGTTTTCTGTTCGTTACCCCGCAGCAAAAGATTTATTACAGCGGCGACAGCGGGTATGGGCCGCACTTTAAAGCGATAGGCGATGAGTTCGGTCCGGTCGATCTGGCGATCATGGAGAACGGGCAGTATGACCAGGACTGGAAATATATCCACATGATGCCGGATGAAACGGCTCAGGCTGCCGACGATCTGCGCGCTCGCGCGGTGCTGCC…	1355	2	CardRes_01568	ramA
Escherichia coli	pathogenic	ERA	eravacycline	ST non-permeabilizers	run1-acttggtgat_ggtcactttc	GAATTAAGCGGGTCATTACGCCGCTGGGGGTCGGATCGCATCTGCGCTACTGGGGAATGGACGGGGCGCTGATTACCGAAGCGGACTGGCAGCAGGCGGTACCGGCCAGCGACGAGCTCACCGTCCACGTGCTGCCGGCGCGGCACTTTCCGGCCGTGGGCTGAAGCGTAACCAGACGCTGTGGGCCAGTTTTCTGTTCGTTACCCCGCAGCAAAAGATTTATTACAGCGGCGACAGCGGGTATGGGCCGCACTTTAAAGCGATAGGCGATGAGTTCGGTCCGGTCGATCTGGCGATCATGGAGAACGGGCAGTATGACCAGGACTGGAAATATATCCACATGATGCCGGATGAAACGGCTCAGGCTGCCGACGATCTGCGCGCTCGCGCGGTGCTGCC…	1355	2	CardRes_01568	ramA
Escherichia coli	pathogenic	MOX	moxifloxacin	DT non-permeabilizers	run1-acttggtgat_ggtcactttc	GAATTAAGCGGGTCATTACGCCGCTGGGGGTCGGATCGCATCTGCGCTACTGGGGAATGGACGGGGCGCTGATTACCGAAGCGGACTGGCAGCAGGCGGTACCGGCCAGCGACGAGCTCACCGTCCACGTGCTGCCGGCGCGGCACTTTCCGGCCGTGGGCTGAAGCGTAACCAGACGCTGTGGGCCAGTTTTCTGTTCGTTACCCCGCAGCAAAAGATTTATTACAGCGGCGACAGCGGGTATGGGCCGCACTTTAAAGCGATAGGCGATGAGTTCGGTCCGGTCGATCTGGCGATCATGGAGAACGGGCAGTATGACCAGGACTGGAAATATATCCACATGATGCCGGATGAAACGGCTCAGGCTGCCGACGATCTGCGCGCTCGCGCGGTGCTGCC…	1355	2	CardRes_01568	ramA
Escherichia coli	pathogenic	GEP	gepotidacin	DT non-permeabilizers	run1-acttggtgat_ggtcactttc	GAATTAAGCGGGTCATTACGCCGCTGGGGGTCGGATCGCATCTGCGCTACTGGGGAATGGACGGGGCGCTGATTACCGAAGCGGACTGGCAGCAGGCGGTACCGGCCAGCGACGAGCTCACCGTCCACGTGCTGCCGGCGCGGCACTTTCCGGCCGTGGGCTGAAGCGTAACCAGACGCTGTGGGCCAGTTTTCTGTTCGTTACCCCGCAGCAAAAGATTTATTACAGCGGCGACAGCGGGTATGGGCCGCACTTTAAAGCGATAGGCGATGAGTTCGGTCCGGTCGATCTGGCGATCATGGAGAACGGGCAGTATGACCAGGACTGGAAATATATCCACATGATGCCGGATGAAACGGCTCAGGCTGCCGACGATCTGCGCGCTCGCGCGGTGCTGCC…	1355	2	CardRes_01568	ramA
Escherichia coli	soil	GEP	gepotidacin	DT non-permeabilizers	run1-actttcggaa_tccctatatt	GAATTTCCTTGTAGTACATTCGCGCCGCCTCGTCCGAGGCAAAGCAGGGGAAGTGCCATGCACATCGAAAGAATCAAAACCAACGAGTGCTTTCGAGCCGACCAGTAAGCGGCGTCGCGGATTCCCCTCCGAGCGTCATGTCAAACGCGGTCACCGCGTCGTGCATGGCGACAAGGAGTTGCTTCCCGAAGCTTGGACGCAACGACCTCTGCCCCTGTGGCTCCTGGAGGTTGTTTCAAGAACTGCTGCATGCGGTCTGGTTCGTTTGACGGCTCCAATCGTCACTTCTACCAGCGCTGACGCACGCCTGTAATAAAACGGGTTGCCCCAAGTCAAGGCTTGCAGCGCGAGCCGTTGCCATCGGCAGTGGAAAAATGAAGTGACCCATAACAATCCTTG…	2820	1	CardRes_02048	cdeA
Escherichia coli	pathogenic	ZOL	zoliflodacin	DT non-permeabilizers	run1-actttgtttg_gttcaattgc	GAATTCTGCCTACCGAATGGCTGGGCGAGCACAGCGCGGAGTTGGTATCGGAAGCGGTGAACTCGCTGCTCGACGACATCAGCCACGATCGCGCGCATCAAATCCGCCACGCCTTCGATCGCGCCACGTTCAGGCTTATCGACAAACTGAAAAACGATCCGGAGATGGCGAACCGGGCAGAAAGCATCAAAGATTACCTGAAAGAAGATGAAGCCTTTAACCGCTACCTCGGCGAGCTGTGGGCGGATTTACGTCAGTGGCTGAAGCAGGATATCAACGCCGACGATTCCAGGGTGAAGCAGCGAATCGCCCATGCCGGACAGTGGTTTGGCGAAACGCTGATCGCCGACGATGCGCTGCGCGCTTCGCTCAACGGCCATCTGGAGCAGGCCGCCCATC…	1420	NA	NA	NA
Escherichia coli	pathogenic	DEL	delafloxacin	DT non-permeabilizers	run1-actttgtttg_gttcaattgc	GAATTCTGCCTACCGAATGGCTGGGCGAGCACAGCGCGGAGTTGGTATCGGAAGCGGTGAACTCGCTGCTCGACGACATCAGCCACGATCGCGCGCATCAAATCCGCCACGCCTTCGATCGCGCCACGTTCAGGCTTATCGACAAACTGAAAAACGATCCGGAGATGGCGAACCGGGCAGAAAGCATCAAAGATTACCTGAAAGAAGATGAAGCCTTTAACCGCTACCTCGGCGAGCTGTGGGCGGATTTACGTCAGTGGCTGAAGCAGGATATCAACGCCGACGATTCCAGGGTGAAGCAGCGAATCGCCCATGCCGGACAGTGGTTTGGCGAAACGCTGATCGCCGACGATGCGCTGCGCGCTTCGCTCAACGGCCATCTGGAGCAGGCCGCCCATC…	1420	NA	NA	NA
Klebsiella pneumoniae	soil	APR	apramycin	ST non-permeabilizers	run1-agaaaataag_tttcatgtct	GGAATTGACCAGATATATAGAATGGCCAAGCAAATGACCCCAATGATGCCAAGCACAACAACGCAGCCCTTGCGTTTAAACATCTATCGTTCCAGGGATCGACGATTATCCAGTGAACGCAGGAAGGCACCTAGCTCGCCGAAGAGGTAGACGCCGGCGAAGTCGGCGGTGAGGTCGAGGAGGGAGAAGTTGCGGTTGGCGAGGGAATCTGGGTGGCCTCTTCGATGATGATGAAAACCATCAGAAAGAGGCTGCTTTTGAGGATGGGGAAGAACCACAGGCGCAAGCGCCGGGTGGGGAAGCCCAGGCTGACCAGGAATGAGAGCACGCCGAAGAGGGTAAAGTGGCCGATCTTATCCGCATAGGGCAGCGACCAGATGAAGGCAAAGGTCTCGCCGC…	2361	2	CardRes_02779;CardRes_02096	aac(3)-IVa_1_X01385;AAC(3)-IV
Escherichia coli	pathogenic	DEL	delafloxacin	DT non-permeabilizers	run1-agaaagacta_tcgacaagtt	GAATTGCTGACGCAAAAAAGGCGTCAGCTTGTCAGATTCAGCAGCGTCAGCAAACTGCGTCCTCTGACTGAAATGCTATTTTGATTTTTGATGCCGATTTTGATTTGGCTCCCTGTTTATTTTCTGACAAGCAGCGTAAACTCCGCGTCTCTTCACATTATTGATATCAAAACATGCACAACACCCCCGTAGCCGCCACACCCAAGGCGTTTGATTTAACGTCTTCGGCGTTCCTGCTTGTCGCATTTCTGACGGGTATCGCCGGTGCGTTGCAGACGCCAACGCTCAGCCTTTTTCTGACGGATGAAGTCCATGCCCGTCCCGGCATGGTCGGGTTCTTTTTACCGGTAGCGCCGTGATCGGCATTTTGGTGAGTCAGTTTCTGGCTGGACGTTCAGA…	1513	NA	NA	NA
Klebsiella pneumoniae	pathogenic	PMB	polymyxin-B	ST permeabilizers	run1-agaaataccg_gcctgccgtc	AATTTTTTAACAAAAGGTGCGCTATGGAATGGCATGTGAAGAAGTCTTGCTGTCACAAGAAAGCAGAGAGGCTCTATATCGTACTTTGCGATAGTGGTGGTTCGCTTAAGATGCTCGCTGAGGCGCAATCTTTCGAGCGGGTTAAACCTGGCGATCTTCTTTCACCGCTGAAAGATGCGCAGTATTGTGTTAATCGCGATGTATCCCGCGTGATTAAAATAATCGATGCCAGACAGTACATATGTGACGAATGGGAGCGCCTGTTACGACTGTCGGCAGATAAATGAGCTCAGCGCCGGTGCTTGTCTGCAGGCAGAAAAATCGTCATTAAACCCGCCATGATGCACAGTACCCCAACCAGCGCCTTTACTGAAAATGTTCCCTGCCAGCCGGGCAGAA…	1460	1	CardRes_02673	ArnT
Escherichia coli	gut	ZOL	zoliflodacin	DT non-permeabilizers	run1-agaagaacga_gtatgtaatg	GAATTTGAAATCGCATCCGCCGCCACCAGCACCGAGGAGATCGGCAACCCGGTCTATCCGCCCGCCCGGCGGAAGCTGGCCGAGCACGGCATCTCCTGCGAGGGTAAAATCGCCCGACAGATGACCCGGAGGGATTACGAAACCTACGATTACCTGATCGCCATGGATCACAACAACCTGCGCAATATGGCGCGCTTTGTGGGCGGCGACCCGGAGCATAAAGTGTCTCTGCTGATGGATCATACCCGCCGCCCCGGCGATGTGGCCGACCCATGGTATACCGGGGACTTTGAAGCTACCTGGCAGGATGTGCTGGAAGGCTGCACGGCTCTGCTGGAAGAACTGCGCTGACAGGAGAATTTTATGACAGAGCGTTATTGTGAGGGTGAACGGTTTACT…	1256	1	CardRes_00485	QnrD2
Klebsiella pneumoniae	gut	PMB	polymyxin-B	ST permeabilizers	run1-agaagaagaa_ggcggtcgct	GAATTGATAGCCGAGGCCATTCATATCAACAGTCAGCGAGCCAAACATCCTTTTGTGAAAGTGAATCTTGGAGGTATCTCCCAAAGCCTGTTCGAAAGTGAAATGTTCGGGCACAAGAAAGGAGCTTTTACCGATGCTTCCGCAGACCGTATCGGACGTTTTGAAATGGCAAACAAAGGGACGATTTTCCTGGATGAAATAGGTGATCTCGACCCTTCGTGCCAGGTGAAGTTACTGCGTGTATTGCAGGATCAGACATTTGAAGTGCTCGGCGACAGCCGTCCGCGCAAGACGGATATCCGGGTGGTATCAGCCACCAATGCCGATTTGCGCAAAATGGTAGGCGAACGTACTTTTCGTGAAGACCTCTTCTATCGTATCAATCTGATAACAGTGAAA…	2193	1	CardRes_02633	Txr
Klebsiella pneumoniae	soil	MOX	moxifloxacin	DT non-permeabilizers	run1-agaaggagaa_agtatgacaa	GAATTGGCGATCCTCAAGCGGCTGTGATGACGATCGCGCGGCAGTGGCGTCCGCCGGCGCGACGGTAGGCGTGCGGCACGGTCGAATCGAAATAGATCGCATCGCCTGCTTCGAGCGTCTGTTCCTCCGCGCCCATCTGCATTCCGAGCGTGCCTTCGATCACGTAGACGAACTCCACGCCGGGATGGCTGTGTGGCCGGCCGCGGTCCTTCGGCTGCGGCAGAAACTCCGCATGGTAGGCGTTGAACCGCCGCTCGGTGGCCGCGTAGTCGAGCGATTCAAAGCGGTACGCGGCGTCGCGCGCCCCGGCCGATCGGGGAGCGAGATGCGTGAGGGCTTTCGCGCGACGGCCAGCATGGGCTTCTCGCGTGCGCCGGCAAAGAAGTAGTCGAGCCCGAC…	1981	NA	NA	NA
Klebsiella pneumoniae	pathogenic	SUO	sulopenem	ST non-permeabilizers	run1-agaaggagaa_agtatgacaa	GAATTGGCGATCCTCAAGCGGCTGTGATGACGATCGCGCGGCAGTGGCGTCCGCCGGCGCGACGGTAGGCGTGCGGCACGGTCGAATCGAAATAGATCGCATCGCCTGCTTCGAGCGTCTGTTCCTCCGCGCCCATCTGCATTCCGAGCGTGCCTTCGATCACGTAGACGAACTCCACGCCGGGATGGCTGTGTGGCCGGCCGCGGTCCTTCGGCTGCGGCAGAAACTCCGCATGGTAGGCGTTGAACCGCCGCTCGGTGGCCGCGTAGTCGAGCGATTCAAAGCGGTACGCGGCGTCGCGCGCCCCGGCCGATCGGGGAGCGAGATGCGTGAGGGCTTTCGCGCGACGGCCAGCATGGGCTTCTCGCGTGCGCCGGCAAAGAAGTAGTCGAGCCCGAC…	1981	NA	NA	NA
Klebsiella pneumoniae	soil	OMA	omadacycline	ST non-permeabilizers	run1-agaaggagaa_agtatgacaa	GAATTGGCGATCCTCAAGCGGCTGTGATGACGATCGCGCGGCAGTGGCGTCCGCCGGCGCGACGGTAGGCGTGCGGCACGGTCGAATCGAAATAGATCGCATCGCCTGCTTCGAGCGTCTGTTCCTCCGCGCCCATCTGCATTCCGAGCGTGCCTTCGATCACGTAGACGAACTCCACGCCGGGATGGCTGTGTGGCCGGCCGCGGTCCTTCGGCTGCGGCAGAAACTCCGCATGGTAGGCGTTGAACCGCCGCTCGGTGGCCGCGTAGTCGAGCGATTCAAAGCGGTACGCGGCGTCGCGCGCCCCGGCCGATCGGGGAGCGAGATGCGTGAGGGCTTTCGCGCGACGGCCAGCATGGGCTTCTCGCGTGCGCCGGCAAAGAAGTAGTCGAGCCCGAC…	1981	NA	NA	NA
Klebsiella pneumoniae	soil	DEL	delafloxacin	DT non-permeabilizers	run1-agaaggagaa_agtatgacaa	GAATTGGCGATCCTCAAGCGGCTGTGATGACGATCGCGCGGCAGTGGCGTCCGCCGGCGCGACGGTAGGCGTGCGGCACGGTCGAATCGAAATAGATCGCATCGCCTGCTTCGAGCGTCTGTTCCTCCGCGCCCATCTGCATTCCGAGCGTGCCTTCGATCACGTAGACGAACTCCACGCCGGGATGGCTGTGTGGCCGGCCGCGGTCCTTCGGCTGCGGCAGAAACTCCGCATGGTAGGCGTTGAACCGCCGCTCGGTGGCCGCGTAGTCGAGCGATTCAAAGCGGTACGCGGCGTCGCGCGCCCCGGCCGATCGGGGAGCGAGATGCGTGAGGGCTTTCGCGCGACGGCCAGCATGGGCTTCTCGCGTGCGCCGGCAAAGAAGTAGTCGAGCCCGAC…	1981	NA	NA	NA
Klebsiella pneumoniae	soil	ERA	eravacycline	ST non-permeabilizers	run1-agaaggagaa_agtatgacaa	GAATTGGCGATCCTCAAGCGGCTGTGATGACGATCGCGCGGCAGTGGCGTCCGCCGGCGCGACGGTAGGCGTGCGGCACGGTCGAATCGAAATAGATCGCATCGCCTGCTTCGAGCGTCTGTTCCTCCGCGCCCATCTGCATTCCGAGCGTGCCTTCGATCACGTAGACGAACTCCACGCCGGGATGGCTGTGTGGCCGGCCGCGGTCCTTCGGCTGCGGCAGAAACTCCGCATGGTAGGCGTTGAACCGCCGCTCGGTGGCCGCGTAGTCGAGCGATTCAAAGCGGTACGCGGCGTCGCGCGCCCCGGCCGATCGGGGAGCGAGATGCGTGAGGGCTTTCGCGCGACGGCCAGCATGGGCTTCTCGCGTGCGCCGGCAAAGAAGTAGTCGAGCCCGAC…	1981	NA	NA	NA
Klebsiella pneumoniae	soil	GEP	gepotidacin	DT non-permeabilizers	run1-agaaggagaa_agtatgacaa	GAATTGGCGATCCTCAAGCGGCTGTGATGACGATCGCGCGGCAGTGGCGTCCGCCGGCGCGACGGTAGGCGTGCGGCACGGTCGAATCGAAATAGATCGCATCGCCTGCTTCGAGCGTCTGTTCCTCCGCGCCCATCTGCATTCCGAGCGTGCCTTCGATCACGTAGACGAACTCCACGCCGGGATGGCTGTGTGGCCGGCCGCGGTCCTTCGGCTGCGGCAGAAACTCCGCATGGTAGGCGTTGAACCGCCGCTCGGTGGCCGCGTAGTCGAGCGATTCAAAGCGGTACGCGGCGTCGCGCGCCCCGGCCGATCGGGGAGCGAGATGCGTGAGGGCTTTCGCGCGACGGCCAGCATGGGCTTCTCGCGTGCGCCGGCAAAGAAGTAGTCGAGCCCGAC…	1981	NA	NA	NA
Klebsiella pneumoniae	soil	PMB	polymyxin-B	ST permeabilizers	run1-agaagttaac_tcaagcgtaa	GAATTGAGACTCTCCGCGGCCGCGGATATCGCTTCGCGCTCGAAAGAAACCAGCGGGAGTAAACCCGCCGCATGTCATCGCTCAGTTCCCGCTTGCTGATATCCGTCAGCCTGCTGCTGCTGTTTTTTTTCAGCGTAACGATCGTCGTACTGGACATCGCGTTTCGCAAAGCCGGCGAGCAGGCGCAGCAGGACATACTCGATGGCCAGTTGATGTCGCTCCTCGCGGCAGCCGAGCCGAACATCTATGGCGAGTTGCAGATACCGCCCGACCTCCCGGAACCGCGGTTTTCCAGCGTGGACTCCGGCCTCTATGGCGAGCTGCGGGACGACAGCGGCGAGCCGGTCTGGAAGTCGCAGTCGGCGCTGGGACTGGACCTGCCGTACGGCGAACGCCCGC…	1519	1	CardRes_00932	baeS
Klebsiella pneumoniae	gut	MOX	moxifloxacin	DT non-permeabilizers	run1-agaatatata_tattgcggtt	GAATTGCCGATTTTCCCATTTCTGAAAAAAATGGTGAAAAAAATATTTTCTTCTGACCGCGTTTGTTGTAAAATAGAGATATAGGTTTGGCATTTGATTTTTGTTCAAGCGCCGGATGACCTATCCTCATCTTATTAAAACTGAAAGGATTCGATCATTATGACTCCTATGATTTTTGATCACCCACTCATCCAGCACAAGATTTCCCTGCTGAGAAACAAAAACACCGGTTCCAAGGAATTCCGCGAACTGGTCGGCGAGGTATCCATGCTGATGTGCTATGAAGCTACCCGCGACCTGCCGCTTAAAGAGGTTGAAATCGAAACTCCTGTTGCTCTGGCAAAGACCAAGGTCATTGCCGGCAGAAAACTGGCATTCGTTCCAATCCTGCGTGCCGGT…	2031	1	CardRes_00515	QnrB28
Klebsiella pneumoniae	soil	GEN	gentamicin	ST non-permeabilizers	run1-agaatctatg_gtcagggtca	GAATTATTATCAATCTACCTAGGAGGATACGCGATGACCGAGACCCCTGGTTTTGATATCCCCACCGCCCACCGCTATTTTTCGGCCCACTGTTTTAACCGGGCCTGGGAGCTGATTGAGAAAACCGGCCGGACGCCGGCCGAGGACGAAGAGATGCTGCGGCTCAGCCTGGCAGCCACCTGGCACTGGACGCAGCGGCCAGACTGCACATCGACCAACCTGTCGATCGGCTACTGGCAGACCGCCCGCATTTATGCCCTGCTGGGTCAGGCCGAGAATGCACGGCGCTACGCCCAGATGTGCTTCGAAGTCAGCCAGCAGCCGGGCGTGAAGCCGTTTTCCTGGCCTACGCTTACGAAGCCCTGGCGCGGGCCGAAGCGGCGGCCGGAGAGAAGGGTA…	2450	1	CardRes_02096	AAC(3)-IV
Klebsiella pneumoniae	soil	APR	apramycin	ST non-permeabilizers	run1-agaatctatg_gtcagggtca	GAATTATTATCAATCTACCTAGGAGGATACGCGATGACCGAGACCCCTGGTTTTGATATCCCCACCGCCCACCGCTATTTTTCGGCCCACTGTTTTAACCGGGCCTGGGAGCTGATTGAGAAAACCGGCCGGACGCCGGCCGAGGACGAAGAGATGCTGCGGCTCAGCCTGGCAGCCACCTGGCACTGGACGCAGCGGCCAGACTGCACATCGACCAACCTGTCGATCGGCTACTGGCAGACCGCCCGCATTTATGCCCTGCTGGGTCAGGCCGAGAATGCACGGCGCTACGCCCAGATGTGCTTCGAAGTCAGCCAGCAGCCGGGCGTGAAGCCGTTTTCCTGGCCTACGCTTACGAAGCCCTGGCGCGGGCCGAAGCGGCGGCCGGAGAGAAGGGTA…	2450	1	CardRes_02096	AAC(3)-IV
Klebsiella pneumoniae	gut	DOX	doxycycline	ST non-permeabilizers	run1-agacccaaat_tcaacggtac	GAATTTTGACATATCCCCAAAAACAGCAATCACAAACAGGTGTATGCTGTATATGTGTATGTCCGCAACTTATCATCCCCAGTGGTAAAAGTATTTTACTGCTGGGGATTTTTATGCCCTTCGGGGCAGTAAAGGGAGGACAATCACATGAAAATAATCAATATTGGAATTCTTGCCCATGTAGACGCTGGAAAGACGACCTTGACGGAGAGCCTGCTATATGCCAGCGGAGCCATTTCAGAACCGGGGAGCGTCGAAAAAGGGACAACGAGGACGGACACCATGTTTTTGGAGCGGCAGCGTGGGATTACCATTCAAGCGGCAGTCACTTCCTTCCAGTGGCACAGATGTAAAGTCAACATTGTGGATACGCCGGCCACATGGATTTTTTGGCGGAGG…	2254	4	CardRes_03843;CardRes_03868;CardRes_03849	tet(W)_3_AJ427421;tet(W/32/O)_4_AM710605;tet(O/W)_5_AM889122
Klebsiella pneumoniae	pathogenic	PMB	polymyxin-B	ST permeabilizers	run1-agagacgctt_ccggtcaggg	GAATTTTTTAACAAAAGGTGCGCTATGGAATGGCATGTGAAGAAGTCTTGCTGTCAAGAAAGCAGAGGCTCTATATCGTACTTTGCGATAGTGGTGGTTCGCTTAAGATGCTCGCTGAGGCGCAATCTTTCGAGCGGGTTAAACCTGGCGATCTTCTTTCACCGCTGAAAGATGCGCAGTATTGTGTTAATCGCGATGTATCCCGCGTGATTAAAATAATCGATGCCAGACAGTACATATGTGACGAATGGGAGCGCCTGTTACGACTGTCGGCAGATAAATGAGCTCAGCGCCGGTGCTTGTCTGCAGGCAGAAAAATCGTCATTAAACCCGCCATGATGCACAGTACCCCAACCAGCGCCTTTACTGAAAATGTTCCCTGCCAGCCGGGCAGAATCA…	1458	1	CardRes_02673	ArnT
Klebsiella pneumoniae	soil	GEP	gepotidacin	DT non-permeabilizers	run1-agagcaatga_tatagcgttg	TTACAGAATTGCCCAATATTATGCACCCGGTCGCGAAGCTGAGCACCGCATTAGCCGCTGCATTGATGCTGAGCGGGTGCATGCCCGGTGAAATCCGCCCGACGATTGGCCAGCAAATGGAAACTGGCGACCAACGGTTTGGCGATCTGGTTTTCCGCCAGCTCGCACCGAATGTCTGGCAGCACACTTCCTATCTCGACATGCCGGGTTTCGGGGCAGTCGCTTCCAACGGTTTGATCGTCAGGGATGGCGGCCGCGTGCTGGTGGTCGATACCGCCTGGACCGATGACCAGACCGCCCAGATCCTCAACTGGATCAAGCAGGAGATCAACCTGCCGGTCGCGCTGGCGGTGGTGACTCACGCGCATCAGGACAAGATGGGCGGTATGGACGCGCTGC…	1002	2	CardRes_00005;CardRes_02268	NDM-6;determinant of bleomycin resistance
Escherichia coli	pathogenic	GEN	gentamicin	ST non-permeabilizers	run1-agatgaacaa_atctttaagg	GAATTCGTGACGTTGTAACAAAACGTGCAGTTGCACCAGATTCAGCGACGTTGCACCCGCCTCAAAGAAGTTTTCTGCGGGTGTGACAGACTCGCCAACCACCTCGCGGAAGGCGTCGCAAATCAGGCTGACGGTGCTCTCGTCCGCCGCAATGTGTGGCTGAGAGTGCTCAGGGCATACGCGCGGTGAGCGTTCTGCGCATTGCCCTGCGTGTTTAACGGGAGGCACCAGCGCGGCGAGCGGCAGTTGCCAGCCGCTTTCATCCTCGGCCATTCGGTTTAGCAATGCGCAATACTGTTCAAACTGGCGCTCCACCTGTCCGGCAGGAAACAGCGCGGCGACAAAATCCCAGTTAAAGCGCAGTTCGCCTTCGGATTCATAAACCTGGTGATCGAGCCA…	3555	2	CardRes_02772;CardRes_01955	aac(3)-Ia_1_X15852;AAC(6')-Ib7
Klebsiella pneumoniae	pathogenic	GEN	gentamicin	ST non-permeabilizers	run1-agatgaacaa_atctttaagg	GAATTCGTGACGTTGTAACAAAACGTGCAGTTGCACCAGATTCAGCGACGTTGCACCCGCCTCAAAGAAGTTTTCTGCGGGTGTGACAGACTCGCCAACCACCTCGCGGAAGGCGTCGCAAATCAGGCTGACGGTGCTCTCGTCCGCCGCAATGTGTGGCTGAGAGTGCTCAGGGCATACGCGCGGTGAGCGTTCTGCGCATTGCCCTGCGTGTTTAACGGGAGGCACCAGCGCGGCGAGCGGCAGTTGCCAGCCGCTTTCATCCTCGGCCATTCGGTTTAGCAATGCGCAATACTGTTCAAACTGGCGCTCCACCTGTCCGGCAGGAAACAGCGCGGCGACAAAATCCCAGTTAAAGCGCAGTTCGCCTTCGGATTCATAAACCTGGTGATCGAGCCA…	3555	2	CardRes_02772;CardRes_01955	aac(3)-Ia_1_X15852;AAC(6')-Ib7
Klebsiella pneumoniae	soil	PMB	polymyxin-B	ST permeabilizers	run1-agcaaccaag_gttgtctagg	GAATTTAGTGATTAGTTTTTTAACTCTGATGGCAGTTCCACCGAAAAGCACGTACCCTCTTCGGGGTGCGTATGAAATCTTACTTTGCCTTTCAGGTAGTTCTCGCTGATCAGCCGGATGCTGTATGTTCCCAGTCCCCGTCCCCGGCCTTTGGCAGAATGCATAGGTTTGAAAATGCCTATGCTTTCGGCGTGGTCGATATAGGCTTGGTTATGTACGGTAAAGAGCACGGAGTTGTCGGTACGGGAACAGCGGATAGTCACACCGGGAATGATGTTAGGGGCTTCCAGTGCATTTTTGACCATATTGAGAAGTACCCTGAGCAGTAGCGAAGGGTCGGTACTGAACCTGAAATCCTCCTCCTCCATTTTAATCTGGATCATCCCCGAACCCGGAACA…	1517	NA	NA	NA
Escherichia coli	pathogenic	DEL	delafloxacin	DT non-permeabilizers	run1-agcaatcacc_ttctttcagt	GAATTGCTGACGCAAAAAGGCGTCAGCTTGTCAGATTCAGCAGCGTCAGCAAACTGCGTCCTCTGACTGAAATGCTATTTTGATTTTTGATGCCGATTTTGATTTGGCTCCCTGTTTATTTTCTGACAAGCAGCGTAAACTCCGCGTCTCTTCACATTATTGATATCAAAACATGCACAACACCCCCGTAGCCGCCACACCCAAGGCGTTTGATTTAACGTCTTCGGCGTTCCTGCTTGTCGCATTTCTGACGGGTATCGCCGGTGCGTTGCAGACGCCAACGCTCAGCCTTTTTCTGACGGATGAAGTCCATGCCCGTCCCGGCATGGTCGGGTTCTTTTTTACCGGTAGCGCCGTGATCGGCATTTTGGTGAGTCAGTTTCTGGCTGGACGTTCAGA…	1514	NA	NA	NA
Klebsiella pneumoniae	gut	PMB	polymyxin-B	ST permeabilizers	run1-agcagtgcta_ggctgacgat	GAATTGAGTGGGATAATCCATCCGCTTTCATGTTGCGGGCCGTAGATTCTTTCCCTTTCAATATCCCTTTCTCCTCTGCGTAATCGATCGTATTCTTATAATCCCTGTATCGTTTCAGAGCCTCGTCGTATTGTATGCGTTCTTCCTTGCTGAGGTTTGCCACGTCGGCTACTTCCAGCAACTTATCGAAGACCGCCTTTTTCGCCTTGAACGGCATTCTCTCTAAAGTGTCCATATGCTTCAATAAATAAATCCAACGTTCAAAATCATTCTCGCACTCGTCCGGTTCTTTTTGGAAGTAAGGCAGCTCGAGATAGACTTGCCGTATCCTGTCGCTAAACATCCTTCCGGTTTCCCGGTCCGCCAATATAACATCGGTCCGGAACTTTGAGTTCCCGG…	2170	2	CardRes_00650;CardRes_00425	vanRE;adeR
Escherichia coli	pathogenic	MER	meropenem	ST non-permeabilizers	run1-agcatcattg_tttgggtgga	CCCAGGGAATTAAGATCATCTATTTACTAGGCCTCGCATTTGCGGGGTTTTTAATGCTGAATAAAAGGAAAACTTGATGGAATTGCCCAATATTATGCACCCGGTCGCGAAGCTGAGCACCGCATTAGCCGCTGCATTGATGCTGAGTGGTGCATGCCCGGTGAAATCCGCCCGACGATTGGCCAGCAAATGGAAACTGGCGACCAACGGTTTGGCGATCTGGTTTTCCGCCAGCTCGCACCGAATGTCTGGCAGCACACTTCCTATCTCGACATGCCGGGTTTCGGGGCAGTCGCTTCCAACGGTTTGATCGTCAGGGATGGCGGCCGCGTGCTGGTGGTCGATACCGCCTGGACCGATGACCAGACCGCCCAGATCCTCAACTGGATCAAGCAGGAG…	1075	2	CardRes_01101;CardRes_02195	NDM-9;NDM-27
Escherichia coli	pathogenic	SUO	sulopenem	ST non-permeabilizers	run1-agcatcattg_tttgggtgga	CCCAGGGAATTAAGATCATCTATTTACTAGGCCTCGCATTTGCGGGGTTTTTAATGCTGAATAAAAGGAAAACTTGATGGAATTGCCCAATATTATGCACCCGGTCGCGAAGCTGAGCACCGCATTAGCCGCTGCATTGATGCTGAGTGGTGCATGCCCGGTGAAATCCGCCCGACGATTGGCCAGCAAATGGAAACTGGCGACCAACGGTTTGGCGATCTGGTTTTCCGCCAGCTCGCACCGAATGTCTGGCAGCACACTTCCTATCTCGACATGCCGGGTTTCGGGGCAGTCGCTTCCAACGGTTTGATCGTCAGGGATGGCGGCCGCGTGCTGGTGGTCGATACCGCCTGGACCGATGACCAGACCGCCCAGATCCTCAACTGGATCAAGCAGGAG…	1075	2	CardRes_01101;CardRes_02195	NDM-9;NDM-27
Klebsiella pneumoniae	soil	GEP	gepotidacin	DT non-permeabilizers	run1-agcatcattg_tttgggtgga	CCCAGGGAATTAAGATCATCTATTTACTAGGCCTCGCATTTGCGGGGTTTTTAATGCTGAATAAAAGGAAAACTTGATGGAATTGCCCAATATTATGCACCCGGTCGCGAAGCTGAGCACCGCATTAGCCGCTGCATTGATGCTGAGTGGTGCATGCCCGGTGAAATCCGCCCGACGATTGGCCAGCAAATGGAAACTGGCGACCAACGGTTTGGCGATCTGGTTTTCCGCCAGCTCGCACCGAATGTCTGGCAGCACACTTCCTATCTCGACATGCCGGGTTTCGGGGCAGTCGCTTCCAACGGTTTGATCGTCAGGGATGGCGGCCGCGTGCTGGTGGTCGATACCGCCTGGACCGATGACCAGACCGCCCAGATCCTCAACTGGATCAAGCAGGAG…	1075	2	CardRes_01101;CardRes_02195	NDM-9;NDM-27
Klebsiella pneumoniae	pathogenic	SUO	sulopenem	ST non-permeabilizers	run1-agcatcattg_tttgggtgga	CCCAGGGAATTAAGATCATCTATTTACTAGGCCTCGCATTTGCGGGGTTTTTAATGCTGAATAAAAGGAAAACTTGATGGAATTGCCCAATATTATGCACCCGGTCGCGAAGCTGAGCACCGCATTAGCCGCTGCATTGATGCTGAGTGGTGCATGCCCGGTGAAATCCGCCCGACGATTGGCCAGCAAATGGAAACTGGCGACCAACGGTTTGGCGATCTGGTTTTCCGCCAGCTCGCACCGAATGTCTGGCAGCACACTTCCTATCTCGACATGCCGGGTTTCGGGGCAGTCGCTTCCAACGGTTTGATCGTCAGGGATGGCGGCCGCGTGCTGGTGGTCGATACCGCCTGGACCGATGACCAGACCGCCCAGATCCTCAACTGGATCAAGCAGGAG…	1075	2	CardRes_01101;CardRes_02195	NDM-9;NDM-27
Klebsiella pneumoniae	pathogenic	OMA	omadacycline	ST non-permeabilizers	run1-agcatcattg_tttgggtgga	CCCAGGGAATTAAGATCATCTATTTACTAGGCCTCGCATTTGCGGGGTTTTTAATGCTGAATAAAAGGAAAACTTGATGGAATTGCCCAATATTATGCACCCGGTCGCGAAGCTGAGCACCGCATTAGCCGCTGCATTGATGCTGAGTGGTGCATGCCCGGTGAAATCCGCCCGACGATTGGCCAGCAAATGGAAACTGGCGACCAACGGTTTGGCGATCTGGTTTTCCGCCAGCTCGCACCGAATGTCTGGCAGCACACTTCCTATCTCGACATGCCGGGTTTCGGGGCAGTCGCTTCCAACGGTTTGATCGTCAGGGATGGCGGCCGCGTGCTGGTGGTCGATACCGCCTGGACCGATGACCAGACCGCCCAGATCCTCAACTGGATCAAGCAGGAG…	1075	2	CardRes_01101;CardRes_02195	NDM-9;NDM-27
Klebsiella pneumoniae	soil	PMB	polymyxin-B	ST permeabilizers	run1-agcccaagat_actttgtata	GAATTAAGGTAAAAAAATCCGCCAGTGGCGGATTTTTTGTTTTGGGGTCTTGATTGTCCAGGGTGCTCAAATAATACCTTCCGCTCCTTTGGAGCGGATAACCCCGTGCCCACGCACTGTCGTGCCGGCCGTTGTCATTCCGCGATCTCGAACCGGATCACGAAGCGCGCTCCCTTCGCGGGCTCGACGAGTATGGTGCCGCGCAGCTGGCCCAGGAGGAGGGACACCAGGTCCAGCCCGAATCCCTCCTGCTTCGCGATCTCGAATCCGCCGGGAAGACCGATGCCGTCGTCCTCGACAGACAGGGTGACGGTCCGGTCATGCTTCGAGACGGCCACCCGGATGGTGCCGCTCCTGCCGCCCGGGAACGCGTATTTCATGGCATTGGTGATGAGCTCG…	2047	NA	NA	NA
Escherichia coli	pathogenic	DOX	doxycycline	ST non-permeabilizers	run1-agcccgatct_tatcatcttt	GAATTAAGCGGGTCATTACGCCGCTGGGGGTCGGATCGCATCTGCGCTACTGGGGAATGGACGGGGCGCTGATTACCGAAGCGGACTGGCAGCAGGCGGTACCGGCCAGCGACGAGCTCACCGTCCACGTGCTGCCGGCGCGGCACTTTCCGGCCGTGGGCTGAAGCGTAACCAGACGCTGTGGGCCAGTTTTCTGTTCGTTACCCCGCAGCAAAAGATTTATTACAGCGGCGACAGCGGGTATGGGCCGCACTTTAAAGCGATAGGCGATGAGTTCGGTCCGGTCGATCTGGCGATCATGGAGAACGGGCAGTATGACCAGGACTGGAAATATATCCACATGATGCCGGATGAAACGGCTCAGGCTGCCGACGATCTGCGCGCTCGCGCGGTGCTGCT…	1357	1	CardRes_01568	ramA
Escherichia coli	pathogenic	DEL	delafloxacin	DT non-permeabilizers	run1-agcccgatct_tatcatcttt	GAATTAAGCGGGTCATTACGCCGCTGGGGGTCGGATCGCATCTGCGCTACTGGGGAATGGACGGGGCGCTGATTACCGAAGCGGACTGGCAGCAGGCGGTACCGGCCAGCGACGAGCTCACCGTCCACGTGCTGCCGGCGCGGCACTTTCCGGCCGTGGGCTGAAGCGTAACCAGACGCTGTGGGCCAGTTTTCTGTTCGTTACCCCGCAGCAAAAGATTTATTACAGCGGCGACAGCGGGTATGGGCCGCACTTTAAAGCGATAGGCGATGAGTTCGGTCCGGTCGATCTGGCGATCATGGAGAACGGGCAGTATGACCAGGACTGGAAATATATCCACATGATGCCGGATGAAACGGCTCAGGCTGCCGACGATCTGCGCGCTCGCGCGGTGCTGCT…	1357	1	CardRes_01568	ramA
Escherichia coli	pathogenic	MOX	moxifloxacin	DT non-permeabilizers	run1-agcccgatct_tatcatcttt	GAATTAAGCGGGTCATTACGCCGCTGGGGGTCGGATCGCATCTGCGCTACTGGGGAATGGACGGGGCGCTGATTACCGAAGCGGACTGGCAGCAGGCGGTACCGGCCAGCGACGAGCTCACCGTCCACGTGCTGCCGGCGCGGCACTTTCCGGCCGTGGGCTGAAGCGTAACCAGACGCTGTGGGCCAGTTTTCTGTTCGTTACCCCGCAGCAAAAGATTTATTACAGCGGCGACAGCGGGTATGGGCCGCACTTTAAAGCGATAGGCGATGAGTTCGGTCCGGTCGATCTGGCGATCATGGAGAACGGGCAGTATGACCAGGACTGGAAATATATCCACATGATGCCGGATGAAACGGCTCAGGCTGCCGACGATCTGCGCGCTCGCGCGGTGCTGCT…	1357	1	CardRes_01568	ramA
Escherichia coli	pathogenic	OMA	omadacycline	ST non-permeabilizers	run1-agcccgatct_tatcatcttt	GAATTAAGCGGGTCATTACGCCGCTGGGGGTCGGATCGCATCTGCGCTACTGGGGAATGGACGGGGCGCTGATTACCGAAGCGGACTGGCAGCAGGCGGTACCGGCCAGCGACGAGCTCACCGTCCACGTGCTGCCGGCGCGGCACTTTCCGGCCGTGGGCTGAAGCGTAACCAGACGCTGTGGGCCAGTTTTCTGTTCGTTACCCCGCAGCAAAAGATTTATTACAGCGGCGACAGCGGGTATGGGCCGCACTTTAAAGCGATAGGCGATGAGTTCGGTCCGGTCGATCTGGCGATCATGGAGAACGGGCAGTATGACCAGGACTGGAAATATATCCACATGATGCCGGATGAAACGGCTCAGGCTGCCGACGATCTGCGCGCTCGCGCGGTGCTGCT…	1357	1	CardRes_01568	ramA
Escherichia coli	pathogenic	GEP	gepotidacin	DT non-permeabilizers	run1-agcccgatct_tatcatcttt	GAATTAAGCGGGTCATTACGCCGCTGGGGGTCGGATCGCATCTGCGCTACTGGGGAATGGACGGGGCGCTGATTACCGAAGCGGACTGGCAGCAGGCGGTACCGGCCAGCGACGAGCTCACCGTCCACGTGCTGCCGGCGCGGCACTTTCCGGCCGTGGGCTGAAGCGTAACCAGACGCTGTGGGCCAGTTTTCTGTTCGTTACCCCGCAGCAAAAGATTTATTACAGCGGCGACAGCGGGTATGGGCCGCACTTTAAAGCGATAGGCGATGAGTTCGGTCCGGTCGATCTGGCGATCATGGAGAACGGGCAGTATGACCAGGACTGGAAATATATCCACATGATGCCGGATGAAACGGCTCAGGCTGCCGACGATCTGCGCGCTCGCGCGGTGCTGCT…	1357	1	CardRes_01568	ramA
Escherichia coli	pathogenic	ERA	eravacycline	ST non-permeabilizers	run1-agcccgatct_tatcatcttt	GAATTAAGCGGGTCATTACGCCGCTGGGGGTCGGATCGCATCTGCGCTACTGGGGAATGGACGGGGCGCTGATTACCGAAGCGGACTGGCAGCAGGCGGTACCGGCCAGCGACGAGCTCACCGTCCACGTGCTGCCGGCGCGGCACTTTCCGGCCGTGGGCTGAAGCGTAACCAGACGCTGTGGGCCAGTTTTCTGTTCGTTACCCCGCAGCAAAAGATTTATTACAGCGGCGACAGCGGGTATGGGCCGCACTTTAAAGCGATAGGCGATGAGTTCGGTCCGGTCGATCTGGCGATCATGGAGAACGGGCAGTATGACCAGGACTGGAAATATATCCACATGATGCCGGATGAAACGGCTCAGGCTGCCGACGATCTGCGCGCTCGCGCGGTGCTGCT…	1357	1	CardRes_01568	ramA
Klebsiella pneumoniae	pathogenic	MER	meropenem	ST non-permeabilizers	run1-agccttattt_tcggctgggt	GAATTCTTTAGTTCAGATACTTCGTCGAGGGCGACTGTCATAGCGGTCTAACGTTTGACATGAGGGGCGGCCAAGGGCGCCAGCCCTTGGACGTCCCCCTCGATGGAAGGGTTAGGCATCACTGCGTGTTCGCTCGAATGCCTGGCGTGTTTGAACCATGTACACGGCTGGACCATCTGGGGTGGTTACGGTACCTTGCCTCTCAAACCCCGCTTTCTCGTAGCATCGGATCGCTCGCAAGTTGCTCGGCGACGGGTCCGTTTGGATCTTGGTGACCTCGGGATCATTGAACAGCAACTCAACCAGTGCTCGAACCAGCTTGGTTCCCAAGCCTTTGCCCAGTTGTGATGCATTCGCCAGTGACTGGTCTATTCCGCGTACTCCTGGATCGGTTTCTTC…	3141	3	CardRes_00938;CardRes_01684;CardRes_01955	AAC(6')-Ib9;VIM-42;AAC(6')-Ib7
Klebsiella pneumoniae	soil	GEP	gepotidacin	DT non-permeabilizers	run1-agcgcctagg_gtatactaca	GAATTGAATGCGGATGGGTATGCCGCCTCACCAGCGGAGCGGTTTGCGGACGCTCTGGCCGGCATGGCATTCGCAAAACTGTTGGAACAAGAAAGCAACCCTTGGAAACGCCGAGCGATTTACCTGTCGAATATTGGTTGGGCGTGCGCCAAACCTTCGCTCAGGCACCTTTTTCCGCGGGAAGCGGCCATTCTGAAGCAGTATTATGCGGAGCCGCACACGGAAATAACCTTGCGGCAGAAGGAGCTGCTGTCCAAACCTGTTCGGGACGTTTTGCAATGCGATTTGGATTTTGAGGATAGAGATTGTCGACTTGAATAAACGTGCGGAGGCACCTTGGAACCAGCGTTTTCTACCCCAAACACAACGATTGATTCCCGCCGGCAGCGTTGGCGTTCC…	1890	1	CardRes_02295	PmpM
Escherichia coli	soil	GEP	gepotidacin	DT non-permeabilizers	run1-agcgcctagg_gtatactaca	GAATTGAATGCGGATGGGTATGCCGCCTCACCAGCGGAGCGGTTTGCGGACGCTCTGGCCGGCATGGCATTCGCAAAACTGTTGGAACAAGAAAGCAACCCTTGGAAACGCCGAGCGATTTACCTGTCGAATATTGGTTGGGCGTGCGCCAAACCTTCGCTCAGGCACCTTTTTCCGCGGGAAGCGGCCATTCTGAAGCAGTATTATGCGGAGCCGCACACGGAAATAACCTTGCGGCAGAAGGAGCTGCTGTCCAAACCTGTTCGGGACGTTTTGCAATGCGATTTGGATTTTGAGGATAGAGATTGTCGACTTGAATAAACGTGCGGAGGCACCTTGGAACCAGCGTTTTCTACCCCAAACACAACGATTGATTCCCGCCGGCAGCGTTGGCGTTCC…	1890	1	CardRes_02295	PmpM
Klebsiella pneumoniae	soil	OMA	omadacycline	ST non-permeabilizers	run1-agcggagggc_aatcggtacc	GAATTTGCAGGCTCAGGACAAACAACGCTACGACTACGCTTAACGCAAGAGCGGGGCGCAGTAATGTTTCGAAATGCTGTCGCCGCGCTGCTGTGGGAGGCGCGGGCATCAGATGGCTAAGGCGCGCAGGAGAGGGGCCAGAAGCTATTTGTATCGTCTGTCGTACATCACGTAGCAAGCCCCGTTCCTCGTTCAGCGCCCGGCGACAGTCGGTGCAACCTGCAATGTGATTTTCGACACGCTGTCGCTCGGCCGGCGATAGCAGGTCAAGGAGGTAGTCTGATAGCTTGTGTGAAGGATGTTCTTGTGCCAACATGATTGCGTTATTCTCCCGCTTGCTCGTGATCTTTTAGATATTCTTTGAGAGCTTTGTGGGCCAGACGCATGCGTGACTGAGCG…	1483	NA	NA	NA
Klebsiella pneumoniae	pathogenic	SUO	sulopenem	ST non-permeabilizers	run1-agcggagggc_aatcggtacc	GAATTTGCAGGCTCAGGACAAACAACGCTACGACTACGCTTAACGCAAGAGCGGGGCGCAGTAATGTTTCGAAATGCTGTCGCCGCGCTGCTGTGGGAGGCGCGGGCATCAGATGGCTAAGGCGCGCAGGAGAGGGGCCAGAAGCTATTTGTATCGTCTGTCGTACATCACGTAGCAAGCCCCGTTCCTCGTTCAGCGCCCGGCGACAGTCGGTGCAACCTGCAATGTGATTTTCGACACGCTGTCGCTCGGCCGGCGATAGCAGGTCAAGGAGGTAGTCTGATAGCTTGTGTGAAGGATGTTCTTGTGCCAACATGATTGCGTTATTCTCCCGCTTGCTCGTGATCTTTTAGATATTCTTTGAGAGCTTTGTGGGCCAGACGCATGCGTGACTGAGCG…	1483	NA	NA	NA
Klebsiella pneumoniae	gut	DEL	delafloxacin	DT non-permeabilizers	run1-agctcccggc_atatctttgg	ATTCGAATTGATTCTCCGCATCTAATATTTTCATATCCTTTGTCTGAGGATGATAACAAAGGATACCACGATCCGTCAATAAAATCAGATAGCCTGACATGTGGAACCGCATGTTATAGATATAATCTGCACCCGCCATCGGACAATGTTCAAAACTGTCCGATTCTTTATTATATCGATACAATCCAGAACCTATCGTTCCAAAAAACAAAGTACCATCAGACGACTCTGTCATCTTTGTTACCATAAACTTTCCAAGTCCCTTCTGCCCCAACGGATAAATATATTTTTCGCCCGGAGACGACATATTGATGCGAACAAGTTCATTTCGACGAGAAAGCCATATAAAACGTTCAGAGTCTATAAACATAGCGACTCCTCCTTGCAAAGTTTCAGGGA…	663	NA	NA	NA
Klebsiella pneumoniae	pathogenic	PMB	polymyxin-B	ST permeabilizers	run1-agctttgcgt_cgttcccctc	GAATTTTTTAACAAAAGGTGCGCTATGGAATGGCATGTGAAGAAGTCTTGCTGTCACAAGAAAGCAGAGAGGCTCTATATCGTACTTTGCGATAGTGGTGGTTCGCTTAAGATGCTCGCTGAGGCGCAATCTTTCGAGCGGGTTAAACCTGGCGATCTTCTTTCACCGCTGAAAGATGCGCAGTATTGTGTTAATCGCGATGTATCCCGCGTGATTAAAATAATCGATGCCAGACAGTACATATGTGACGAATGGGAGCGCCTGTTACGACTGTCGGCAGATAAATGAGCTCAGCGCCGGTGCTTGTCTGCAGGCAGAAAAATCGTCATTAAACCCGCCATGATGCACAGTACCCCAACCAGCGCCTTTACTGAAAATGTTCCCTGCCAGCCGGGCAGA…	1461	1	CardRes_02673	ArnT
Klebsiella pneumoniae	soil	PMB	polymyxin-B	ST permeabilizers	run1-aggactttac_gactcccagg	AATTGGAAAGCGCGCCGCAACGGTCTACTATCGTCCTTACACCGAAAAGGCCTTCGTGCGCCGGGCGGTTCGCCTGCTTGCCCGGTTCGGTTGAAAGGCCGATGATGGTTTCGCCGCTTCGATCTCGGCTGGGGGCCGAAGACGCGGTGAGGATAGGGTCCGGATCGGGCGGGATCCGGAATCGTGGTCGAATGCCGCGGGAGGGCGGCCGGGCGAGAGCGGGGAAACTCTTGGACGATTCAGGCAGAGCGGTGGCGGGCGCTTCCGGCGACCGGCCCGTGCCGAAGGTGCGGCGCCGGCTGTCGACGCGCATCCTCGTCATCACGGCGCTCGCCGTCATGCTGGCCGAGGTCCTGATCTTCGTCCCCTCGGTTTCCAAGTTCCGCTATGACTGGCTGA…	1820	1	CardRes_00905	vanSC
Klebsiella pneumoniae	soil	PMB	polymyxin-B	ST permeabilizers	run1-aggagtaagc_agcggtgcct	GAATTGGGCAGGGCCTCAATATTCGCGCTTTTGCCGGAATTGTAGTGCCCTATCCGACGTTATCGGAGGTGGGTAAGCGCGCGGCCATCGGCTTCTACGCGCCGCGCCTGGGCAGTCCTTGGATGCGGCGCATCCTGGGCTGGCTGCAACGTCTCGGCTGAGGTCGCCTACTGGAATGACGAACGAGAACACCAGGACCGGAGCATCGCAGGTGCCGGAACGCGGCTCGCGCATGGGCCTCTCCGGCAAGCTGCTGCTTTTGACGGTGCTGTTCGTGATGATCGCCGAAGTGCTGATCTATGTGCCGTCGATCGCCAACTTCCGCCTGAACTGGCTCAAGGACAAGCTGGCGGCGGCGCGCACCGCGGCGCTGGTGCTCGAGCCCGGCGCCGACCGCGT…	1688	NA	NA	NA
Klebsiella pneumoniae	pathogenic	ERA	eravacycline	ST non-permeabilizers	run1-aggctacccg_accttaagaa	GAATTCAGTGACCAGAAATGGAAAACCTATTCTTATGTTGCGCAATACGTGACGTCAGAAACTAAAAACCAATATAAATCATGACATTGAATATGACATGTGGAAAACGATAAACTTCTTTCTCACGGTATAAAATCCTTGTTCATTTTTTCACCTAAGGTGTAACGCCATGTCCGGACTCCATCCTTTACGCTTTCCACCGGAATCTGAAGCCCTTCTGCTCCAGCAAGCGCAGCAGCTTTCGGGCTATTCGCTGGGCGAACTGGCGGCGATGGCAGGTATTGTTGCGCCGAAAGATCTCAAGCGGGACAAAGGCTGGATCGGCGTATTACTGGAACTCTGGTTGGGGGCCAGCGCCGGAAGTAAGCCTGAACAGGATTTCGCCGCATTAGGCGTCGA…	1618	1	CardRes_00425	adeR
Klebsiella pneumoniae	pathogenic	OMA	omadacycline	ST non-permeabilizers	run1-aggctacccg_accttaagaa	GAATTCAGTGACCAGAAATGGAAAACCTATTCTTATGTTGCGCAATACGTGACGTCAGAAACTAAAAACCAATATAAATCATGACATTGAATATGACATGTGGAAAACGATAAACTTCTTTCTCACGGTATAAAATCCTTGTTCATTTTTTCACCTAAGGTGTAACGCCATGTCCGGACTCCATCCTTTACGCTTTCCACCGGAATCTGAAGCCCTTCTGCTCCAGCAAGCGCAGCAGCTTTCGGGCTATTCGCTGGGCGAACTGGCGGCGATGGCAGGTATTGTTGCGCCGAAAGATCTCAAGCGGGACAAAGGCTGGATCGGCGTATTACTGGAACTCTGGTTGGGGGCCAGCGCCGGAAGTAAGCCTGAACAGGATTTCGCCGCATTAGGCGTCGA…	1618	1	CardRes_00425	adeR
Klebsiella pneumoniae	pathogenic	GEP	gepotidacin	DT non-permeabilizers	run1-aggctacccg_accttaagaa	GAATTCAGTGACCAGAAATGGAAAACCTATTCTTATGTTGCGCAATACGTGACGTCAGAAACTAAAAACCAATATAAATCATGACATTGAATATGACATGTGGAAAACGATAAACTTCTTTCTCACGGTATAAAATCCTTGTTCATTTTTTCACCTAAGGTGTAACGCCATGTCCGGACTCCATCCTTTACGCTTTCCACCGGAATCTGAAGCCCTTCTGCTCCAGCAAGCGCAGCAGCTTTCGGGCTATTCGCTGGGCGAACTGGCGGCGATGGCAGGTATTGTTGCGCCGAAAGATCTCAAGCGGGACAAAGGCTGGATCGGCGTATTACTGGAACTCTGGTTGGGGGCCAGCGCCGGAAGTAAGCCTGAACAGGATTTCGCCGCATTAGGCGTCGA…	1618	1	CardRes_00425	adeR
Klebsiella pneumoniae	pathogenic	MOX	moxifloxacin	DT non-permeabilizers	run1-aggctacccg_accttaagaa	GAATTCAGTGACCAGAAATGGAAAACCTATTCTTATGTTGCGCAATACGTGACGTCAGAAACTAAAAACCAATATAAATCATGACATTGAATATGACATGTGGAAAACGATAAACTTCTTTCTCACGGTATAAAATCCTTGTTCATTTTTTCACCTAAGGTGTAACGCCATGTCCGGACTCCATCCTTTACGCTTTCCACCGGAATCTGAAGCCCTTCTGCTCCAGCAAGCGCAGCAGCTTTCGGGCTATTCGCTGGGCGAACTGGCGGCGATGGCAGGTATTGTTGCGCCGAAAGATCTCAAGCGGGACAAAGGCTGGATCGGCGTATTACTGGAACTCTGGTTGGGGGCCAGCGCCGGAAGTAAGCCTGAACAGGATTTCGCCGCATTAGGCGTCGA…	1618	1	CardRes_00425	adeR
Klebsiella pneumoniae	pathogenic	DOX	doxycycline	ST non-permeabilizers	run1-aggctacccg_accttaagaa	GAATTCAGTGACCAGAAATGGAAAACCTATTCTTATGTTGCGCAATACGTGACGTCAGAAACTAAAAACCAATATAAATCATGACATTGAATATGACATGTGGAAAACGATAAACTTCTTTCTCACGGTATAAAATCCTTGTTCATTTTTTCACCTAAGGTGTAACGCCATGTCCGGACTCCATCCTTTACGCTTTCCACCGGAATCTGAAGCCCTTCTGCTCCAGCAAGCGCAGCAGCTTTCGGGCTATTCGCTGGGCGAACTGGCGGCGATGGCAGGTATTGTTGCGCCGAAAGATCTCAAGCGGGACAAAGGCTGGATCGGCGTATTACTGGAACTCTGGTTGGGGGCCAGCGCCGGAAGTAAGCCTGAACAGGATTTCGCCGCATTAGGCGTCGA…	1618	1	CardRes_00425	adeR
Klebsiella pneumoniae	pathogenic	DEL	delafloxacin	DT non-permeabilizers	run1-aggctacccg_accttaagaa	GAATTCAGTGACCAGAAATGGAAAACCTATTCTTATGTTGCGCAATACGTGACGTCAGAAACTAAAAACCAATATAAATCATGACATTGAATATGACATGTGGAAAACGATAAACTTCTTTCTCACGGTATAAAATCCTTGTTCATTTTTTCACCTAAGGTGTAACGCCATGTCCGGACTCCATCCTTTACGCTTTCCACCGGAATCTGAAGCCCTTCTGCTCCAGCAAGCGCAGCAGCTTTCGGGCTATTCGCTGGGCGAACTGGCGGCGATGGCAGGTATTGTTGCGCCGAAAGATCTCAAGCGGGACAAAGGCTGGATCGGCGTATTACTGGAACTCTGGTTGGGGGCCAGCGCCGGAAGTAAGCCTGAACAGGATTTCGCCGCATTAGGCGTCGA…	1618	1	CardRes_00425	adeR
Klebsiella pneumoniae	pathogenic	OMA	omadacycline	ST non-permeabilizers	run1-agggacacta_gctatctgag	GAATTGCCCAATATTATGCACCCGGTCGCGAAGCTGAGCACCGCATTAGCCGCTGCATTGATGCTGAGCGGGTGCATGCCCGGTGAAATCCGCCCGACGATTGGCCAGCAAATGGAAACTGGCGACCAACGGTTTGGCGATCTGGTTTTCCGCCAGCTCGCACCGAATGTCTGGCAGCACACTTCCTATCTCGACATGCCGGGTTTCGGGGCAGTCGCTTCCAACGGTTTGATCGTCAGGGATGGCGGCCGCGTGCTGGTGGTCGATACCGCCTGGACCGATGACCAGACCGCCCAGATCCTCAACTGGATCAAGCAGGAGATCAACCTGCCGGTCGCGCTGGCGGTGGTGACTCACGCGCATCAGGACAAGATGGGCGGTATGGACGCGCTGCATGCG…	2130	3	CardRes_00005;CardRes_02268;CardRes_03360	NDM-6;determinant of bleomycin resistance;blaDHA-14_1_DQ478687
Klebsiella pneumoniae	soil	GEP	gepotidacin	DT non-permeabilizers	run1-agggacacta_gctatctgag	GAATTGCCCAATATTATGCACCCGGTCGCGAAGCTGAGCACCGCATTAGCCGCTGCATTGATGCTGAGCGGGTGCATGCCCGGTGAAATCCGCCCGACGATTGGCCAGCAAATGGAAACTGGCGACCAACGGTTTGGCGATCTGGTTTTCCGCCAGCTCGCACCGAATGTCTGGCAGCACACTTCCTATCTCGACATGCCGGGTTTCGGGGCAGTCGCTTCCAACGGTTTGATCGTCAGGGATGGCGGCCGCGTGCTGGTGGTCGATACCGCCTGGACCGATGACCAGACCGCCCAGATCCTCAACTGGATCAAGCAGGAGATCAACCTGCCGGTCGCGCTGGCGGTGGTGACTCACGCGCATCAGGACAAGATGGGCGGTATGGACGCGCTGCATGCG…	2130	3	CardRes_00005;CardRes_02268;CardRes_03360	NDM-6;determinant of bleomycin resistance;blaDHA-14_1_DQ478687
Klebsiella pneumoniae	pathogenic	SUO	sulopenem	ST non-permeabilizers	run1-agggacacta_gctatctgag	GAATTGCCCAATATTATGCACCCGGTCGCGAAGCTGAGCACCGCATTAGCCGCTGCATTGATGCTGAGCGGGTGCATGCCCGGTGAAATCCGCCCGACGATTGGCCAGCAAATGGAAACTGGCGACCAACGGTTTGGCGATCTGGTTTTCCGCCAGCTCGCACCGAATGTCTGGCAGCACACTTCCTATCTCGACATGCCGGGTTTCGGGGCAGTCGCTTCCAACGGTTTGATCGTCAGGGATGGCGGCCGCGTGCTGGTGGTCGATACCGCCTGGACCGATGACCAGACCGCCCAGATCCTCAACTGGATCAAGCAGGAGATCAACCTGCCGGTCGCGCTGGCGGTGGTGACTCACGCGCATCAGGACAAGATGGGCGGTATGGACGCGCTGCATGCG…	2130	3	CardRes_00005;CardRes_02268;CardRes_03360	NDM-6;determinant of bleomycin resistance;blaDHA-14_1_DQ478687
Klebsiella pneumoniae	pathogenic	OMA	omadacycline	ST non-permeabilizers	run1-agtcaaatga_acatagggga	ATTGAAGGGAATTGCCCAATATTATGCACCCGGTCGCGAAGCTGAGCACCGCATTAGCCGCTGCATTGATGCTGAGCGGGTGCATGCCCGGTGAAATCCGCCCGACGATTGGCCAGCAAATGGAAACTGGCGACCAACGGTTTGGCGATCTGGTTTTCCGCCAGCTCGCACCGAATGTCTGGCAGCACACTTCCTATCTCGACATGCCGGGTTTCGGGGCAGTCGCTTCCAACGGTTTGATCGTCAGGGATGGCGGCCGCGTGCTGGTGGTCGATACCGCCTGGACCGATGACCAGACCGCCCAGATCCTCAACTGGATCAAGCAGGAGATCAACCTGCCGGTCGCGCTGGCGGTGGTGACTCACGCGCATCAGGACAAGATGGGCGGTATGGACGCGC…	1002	1	CardRes_00005	NDM-6
Klebsiella pneumoniae	soil	GEP	gepotidacin	DT non-permeabilizers	run1-agtcaaatga_acatagggga	ATTGAAGGGAATTGCCCAATATTATGCACCCGGTCGCGAAGCTGAGCACCGCATTAGCCGCTGCATTGATGCTGAGCGGGTGCATGCCCGGTGAAATCCGCCCGACGATTGGCCAGCAAATGGAAACTGGCGACCAACGGTTTGGCGATCTGGTTTTCCGCCAGCTCGCACCGAATGTCTGGCAGCACACTTCCTATCTCGACATGCCGGGTTTCGGGGCAGTCGCTTCCAACGGTTTGATCGTCAGGGATGGCGGCCGCGTGCTGGTGGTCGATACCGCCTGGACCGATGACCAGACCGCCCAGATCCTCAACTGGATCAAGCAGGAGATCAACCTGCCGGTCGCGCTGGCGGTGGTGACTCACGCGCATCAGGACAAGATGGGCGGTATGGACGCGC…	1002	1	CardRes_00005	NDM-6
Klebsiella pneumoniae	soil	GEP	gepotidacin	DT non-permeabilizers	run1-agtctagcat_gacccccatg	GAATTGACGTTGATGCCTTTTGCTCCGTAAACGGTCACGCGCGGAGCGAGAAGCTCGTAGAACTCGTCGGTCATGTCAGCGACCATGTGGAGCTCTTCGACGGACTTGAAATAAGTGTTCGGCGGGATATTCTCGGCGCCCAGGTCGCGGTAGAGGGCGGATTCGTCGCCGCCGTTTAAGCTTTGTTTGTCCTCGTCGATCCAATCGATCATGTTGTTGATGAGCTTTCCGAAGTCGTAATAGCCGTAGGCCTCGGCGAACGTCTCGTCGTTTTCGATTTTGCCTTGAAAGACGTTGAGCACGTTTTTCTTGGCGATCTCGCGCACCGTTTCGCTTTCGGATCGAGATCGTTGATGTCGATCTTCGAGCCCTCGGCAAGGATGTCGGCGCGAATCGCGG…	1692	NA	NA	NA
Klebsiella pneumoniae	pathogenic	SUO	sulopenem	ST non-permeabilizers	run1-agtctagcat_gacccccatg	GAATTGACGTTGATGCCTTTTGCTCCGTAAACGGTCACGCGCGGAGCGAGAAGCTCGTAGAACTCGTCGGTCATGTCAGCGACCATGTGGAGCTCTTCGACGGACTTGAAATAAGTGTTCGGCGGGATATTCTCGGCGCCCAGGTCGCGGTAGAGGGCGGATTCGTCGCCGCCGTTTAAGCTTTGTTTGTCCTCGTCGATCCAATCGATCATGTTGTTGATGAGCTTTCCGAAGTCGTAATAGCCGTAGGCCTCGGCGAACGTCTCGTCGTTTTCGATTTTGCCTTGAAAGACGTTGAGCACGTTTTTCTTGGCGATCTCGCGCACCGTTTCGCTTTCGGATCGAGATCGTTGATGTCGATCTTCGAGCCCTCGGCAAGGATGTCGGCGCGAATCGCGG…	1692	NA	NA	NA
Klebsiella pneumoniae	soil	OMA	omadacycline	ST non-permeabilizers	run1-agtctagcat_gacccccatg	GAATTGACGTTGATGCCTTTTGCTCCGTAAACGGTCACGCGCGGAGCGAGAAGCTCGTAGAACTCGTCGGTCATGTCAGCGACCATGTGGAGCTCTTCGACGGACTTGAAATAAGTGTTCGGCGGGATATTCTCGGCGCCCAGGTCGCGGTAGAGGGCGGATTCGTCGCCGCCGTTTAAGCTTTGTTTGTCCTCGTCGATCCAATCGATCATGTTGTTGATGAGCTTTCCGAAGTCGTAATAGCCGTAGGCCTCGGCGAACGTCTCGTCGTTTTCGATTTTGCCTTGAAAGACGTTGAGCACGTTTTTCTTGGCGATCTCGCGCACCGTTTCGCTTTCGGATCGAGATCGTTGATGTCGATCTTCGAGCCCTCGGCAAGGATGTCGGCGCGAATCGCGG…	1692	NA	NA	NA
Klebsiella pneumoniae	soil	MOX	moxifloxacin	DT non-permeabilizers	run1-agtctagcat_gacccccatg	GAATTGACGTTGATGCCTTTTGCTCCGTAAACGGTCACGCGCGGAGCGAGAAGCTCGTAGAACTCGTCGGTCATGTCAGCGACCATGTGGAGCTCTTCGACGGACTTGAAATAAGTGTTCGGCGGGATATTCTCGGCGCCCAGGTCGCGGTAGAGGGCGGATTCGTCGCCGCCGTTTAAGCTTTGTTTGTCCTCGTCGATCCAATCGATCATGTTGTTGATGAGCTTTCCGAAGTCGTAATAGCCGTAGGCCTCGGCGAACGTCTCGTCGTTTTCGATTTTGCCTTGAAAGACGTTGAGCACGTTTTTCTTGGCGATCTCGCGCACCGTTTCGCTTTCGGATCGAGATCGTTGATGTCGATCTTCGAGCCCTCGGCAAGGATGTCGGCGCGAATCGCGG…	1692	NA	NA	NA
Klebsiella pneumoniae	soil	ERA	eravacycline	ST non-permeabilizers	run1-agtctagcat_gacccccatg	GAATTGACGTTGATGCCTTTTGCTCCGTAAACGGTCACGCGCGGAGCGAGAAGCTCGTAGAACTCGTCGGTCATGTCAGCGACCATGTGGAGCTCTTCGACGGACTTGAAATAAGTGTTCGGCGGGATATTCTCGGCGCCCAGGTCGCGGTAGAGGGCGGATTCGTCGCCGCCGTTTAAGCTTTGTTTGTCCTCGTCGATCCAATCGATCATGTTGTTGATGAGCTTTCCGAAGTCGTAATAGCCGTAGGCCTCGGCGAACGTCTCGTCGTTTTCGATTTTGCCTTGAAAGACGTTGAGCACGTTTTTCTTGGCGATCTCGCGCACCGTTTCGCTTTCGGATCGAGATCGTTGATGTCGATCTTCGAGCCCTCGGCAAGGATGTCGGCGCGAATCGCGG…	1692	NA	NA	NA
Klebsiella pneumoniae	soil	DEL	delafloxacin	DT non-permeabilizers	run1-agtctagcat_gacccccatg	GAATTGACGTTGATGCCTTTTGCTCCGTAAACGGTCACGCGCGGAGCGAGAAGCTCGTAGAACTCGTCGGTCATGTCAGCGACCATGTGGAGCTCTTCGACGGACTTGAAATAAGTGTTCGGCGGGATATTCTCGGCGCCCAGGTCGCGGTAGAGGGCGGATTCGTCGCCGCCGTTTAAGCTTTGTTTGTCCTCGTCGATCCAATCGATCATGTTGTTGATGAGCTTTCCGAAGTCGTAATAGCCGTAGGCCTCGGCGAACGTCTCGTCGTTTTCGATTTTGCCTTGAAAGACGTTGAGCACGTTTTTCTTGGCGATCTCGCGCACCGTTTCGCTTTCGGATCGAGATCGTTGATGTCGATCTTCGAGCCCTCGGCAAGGATGTCGGCGCGAATCGCGG…	1692	NA	NA	NA
Escherichia coli	pathogenic	DOX	doxycycline	ST non-permeabilizers	run1-agtctcgtaa_tgaactggaa	GAATTGAAAATAGTCTTGACGATTTTCTACTCCTTCCTAATAATGAGTGCTTACTCACTCATAATCAAGTTATATCATAAAGTCTCCTGGATGGGGCTTTCGTCTGGTCAGGATATGAACCGTGTCACCTTTAGCGTGGTCGCCATTATGTTATTAGCAGCAGCAACGACATTGCCGTTTGTTCTTAATGCCGGTTTTGGCAAAGCGCCGCAGGGTGCGCAGCTCAGTCTTGTCGAACAGTCGCCGAACTACCGTGACGGCCAGTTCCATAACCAACTGCCGACGCCGGGATTCACCGGCCAGAAAAACATGCTGGCCGCGTGGTGGGATTTTCTGGTCACGAAACGAGAAAACGCGCGCCCGCAGCAGCCGTTGCCGCTGGTGAATACCGATCTTGCC…	1806	1	CardRes_01568	ramA
Escherichia coli	pathogenic	OMA	omadacycline	ST non-permeabilizers	run1-agtctcgtaa_tgaactggaa	GAATTGAAAATAGTCTTGACGATTTTCTACTCCTTCCTAATAATGAGTGCTTACTCACTCATAATCAAGTTATATCATAAAGTCTCCTGGATGGGGCTTTCGTCTGGTCAGGATATGAACCGTGTCACCTTTAGCGTGGTCGCCATTATGTTATTAGCAGCAGCAACGACATTGCCGTTTGTTCTTAATGCCGGTTTTGGCAAAGCGCCGCAGGGTGCGCAGCTCAGTCTTGTCGAACAGTCGCCGAACTACCGTGACGGCCAGTTCCATAACCAACTGCCGACGCCGGGATTCACCGGCCAGAAAAACATGCTGGCCGCGTGGTGGGATTTTCTGGTCACGAAACGAGAAAACGCGCGCCCGCAGCAGCCGTTGCCGCTGGTGAATACCGATCTTGCC…	1806	1	CardRes_01568	ramA
Escherichia coli	pathogenic	ERA	eravacycline	ST non-permeabilizers	run1-agtctcgtaa_tgaactggaa	GAATTGAAAATAGTCTTGACGATTTTCTACTCCTTCCTAATAATGAGTGCTTACTCACTCATAATCAAGTTATATCATAAAGTCTCCTGGATGGGGCTTTCGTCTGGTCAGGATATGAACCGTGTCACCTTTAGCGTGGTCGCCATTATGTTATTAGCAGCAGCAACGACATTGCCGTTTGTTCTTAATGCCGGTTTTGGCAAAGCGCCGCAGGGTGCGCAGCTCAGTCTTGTCGAACAGTCGCCGAACTACCGTGACGGCCAGTTCCATAACCAACTGCCGACGCCGGGATTCACCGGCCAGAAAAACATGCTGGCCGCGTGGTGGGATTTTCTGGTCACGAAACGAGAAAACGCGCGCCCGCAGCAGCCGTTGCCGCTGGTGAATACCGATCTTGCC…	1806	1	CardRes_01568	ramA
Escherichia coli	pathogenic	MOX	moxifloxacin	DT non-permeabilizers	run1-agtctcgtaa_tgaactggaa	GAATTGAAAATAGTCTTGACGATTTTCTACTCCTTCCTAATAATGAGTGCTTACTCACTCATAATCAAGTTATATCATAAAGTCTCCTGGATGGGGCTTTCGTCTGGTCAGGATATGAACCGTGTCACCTTTAGCGTGGTCGCCATTATGTTATTAGCAGCAGCAACGACATTGCCGTTTGTTCTTAATGCCGGTTTTGGCAAAGCGCCGCAGGGTGCGCAGCTCAGTCTTGTCGAACAGTCGCCGAACTACCGTGACGGCCAGTTCCATAACCAACTGCCGACGCCGGGATTCACCGGCCAGAAAAACATGCTGGCCGCGTGGTGGGATTTTCTGGTCACGAAACGAGAAAACGCGCGCCCGCAGCAGCCGTTGCCGCTGGTGAATACCGATCTTGCC…	1806	1	CardRes_01568	ramA
Escherichia coli	pathogenic	GEP	gepotidacin	DT non-permeabilizers	run1-agtctcgtaa_tgaactggaa	GAATTGAAAATAGTCTTGACGATTTTCTACTCCTTCCTAATAATGAGTGCTTACTCACTCATAATCAAGTTATATCATAAAGTCTCCTGGATGGGGCTTTCGTCTGGTCAGGATATGAACCGTGTCACCTTTAGCGTGGTCGCCATTATGTTATTAGCAGCAGCAACGACATTGCCGTTTGTTCTTAATGCCGGTTTTGGCAAAGCGCCGCAGGGTGCGCAGCTCAGTCTTGTCGAACAGTCGCCGAACTACCGTGACGGCCAGTTCCATAACCAACTGCCGACGCCGGGATTCACCGGCCAGAAAAACATGCTGGCCGCGTGGTGGGATTTTCTGGTCACGAAACGAGAAAACGCGCGCCCGCAGCAGCCGTTGCCGCTGGTGAATACCGATCTTGCC…	1806	1	CardRes_01568	ramA
Klebsiella pneumoniae	gut	MOX	moxifloxacin	DT non-permeabilizers	run1-agtgctcatc_cgttcttggt	GAATTGCCCGCCAGATACTGCTGCGCAACCTGGCCGGAAAAATCATCATCGACTTTGCCGGTTCGGGCGAATACCGCTTTATGCGCGGCATTATGGACGTCTTGGACGAAGAACTCGCCGGCGATGCGCAAGGCGCCCGCGTTCTGGGATTAAGCAAAGCCGGAAATGTTGAAATTCTGCGCCGCCGCCGCCGTCCGACCCTGTTGGAACAATTTTCGGCAGAATGCCCGACCTGTGGCGGAACCGGACGCGTGGAGCCATAAGATGGATAAATCCCGCACTCCGGAAATATCCGCGGAAAACCGGCCGGTATCCCTGGCCGCATCCACGTCCGCCGCTGCACCTTGTTCCGCATCTGACACAGCGGTTTGCACTGCCGGTTCTCCGATTTCAAACGCC…	2487	1	CardRes_00986	QnrB33
Klebsiella pneumoniae	gut	DEL	delafloxacin	DT non-permeabilizers	run1-agtgctcatc_cgttcttggt	GAATTGCCCGCCAGATACTGCTGCGCAACCTGGCCGGAAAAATCATCATCGACTTTGCCGGTTCGGGCGAATACCGCTTTATGCGCGGCATTATGGACGTCTTGGACGAAGAACTCGCCGGCGATGCGCAAGGCGCCCGCGTTCTGGGATTAAGCAAAGCCGGAAATGTTGAAATTCTGCGCCGCCGCCGCCGTCCGACCCTGTTGGAACAATTTTCGGCAGAATGCCCGACCTGTGGCGGAACCGGACGCGTGGAGCCATAAGATGGATAAATCCCGCACTCCGGAAATATCCGCGGAAAACCGGCCGGTATCCCTGGCCGCATCCACGTCCGCCGCTGCACCTTGTTCCGCATCTGACACAGCGGTTTGCACTGCCGGTTCTCCGATTTCAAACGCC…	2487	1	CardRes_00986	QnrB33
Escherichia coli	gut	DEL	delafloxacin	DT non-permeabilizers	run1-agtgctcatc_cgttcttggt	GAATTGCCCGCCAGATACTGCTGCGCAACCTGGCCGGAAAAATCATCATCGACTTTGCCGGTTCGGGCGAATACCGCTTTATGCGCGGCATTATGGACGTCTTGGACGAAGAACTCGCCGGCGATGCGCAAGGCGCCCGCGTTCTGGGATTAAGCAAAGCCGGAAATGTTGAAATTCTGCGCCGCCGCCGCCGTCCGACCCTGTTGGAACAATTTTCGGCAGAATGCCCGACCTGTGGCGGAACCGGACGCGTGGAGCCATAAGATGGATAAATCCCGCACTCCGGAAATATCCGCGGAAAACCGGCCGGTATCCCTGGCCGCATCCACGTCCGCCGCTGCACCTTGTTCCGCATCTGACACAGCGGTTTGCACTGCCGGTTCTCCGATTTCAAACGCC…	2487	1	CardRes_00986	QnrB33
Klebsiella pneumoniae	pathogenic	MER	meropenem	ST non-permeabilizers	run1-agtgcttgtt_tgctaactga	GAATTCCGATCTCGCGGCGCTTCGTGCATAGAACTTCTGACCGTTCCCGGTCAGAAGTTCTATGCACACACGGCGGCCAGCCCAGTGAACTGGTGCAGTCGCCTTCTGAAAACGACAGCGGCAGCCTGTCGCGTAACTTAGGACTTGTGCGACATGTCGTTTTCAGAAGACGGCTGCACTGAACGTCAGAAGCCGACTGCACTATAGCAGCGGAGGGGTTGGATCCATCAGGCAACGACGGGCTGCTGCCGGCCATCAGCGGACGCAGGGAGGACTTTCCGCAACCGGCCGTTCGATGCGGCACCGATGGCCTTCGCGCAGGGGTAGTGAATCCGCCAGGATTGACTTGCGCTGCCCTACCTCTCACTAGTGAGGGGCGGCAGCGCATCAAGCGGTGAG…	3147	3	CardRes_01955;CardRes_01684;CardRes_00938	AAC(6')-Ib7;VIM-42;AAC(6')-Ib9
Escherichia coli	pathogenic	GEP	gepotidacin	DT non-permeabilizers	run1-agtggtacac_acctgttatt	GAATTGATTTCAAAGCTAAGAATCTAACATCAAATGCAGGTCTTTTTCTGCTCCTTGAGAATGCAAAAAGCAATGGGATTTTTGATTTTATTGAAAATGACCTCGTATTTGATAATGACTCAACAAATAAAATCAAGATGAATCATATAAAGACCATGCTCTGCGGTCACTTCATTGGCATTGATAAGTTAGAACGTCTAAAGCTACTTCAAAATGATCCCCTCGTCAACGAGTTTGATAAAGGGCCTGGCGTCTGCTGACGCCTGTGCAGGGCGAGCCGGTGTGGGTCGCCGATAAGACGCAATCATTTAACGCCTGGTGGCGCTAAGCGCCAGTGCAGTATCAGAGGAGAGCATATGACGATTTCCGCTCAGGTGATTGATACTATCGTCGAGTGGA…	1073	1	CardRes_01568	ramA
Escherichia coli	pathogenic	MOX	moxifloxacin	DT non-permeabilizers	run1-agtggtacac_acctgttatt	GAATTGATTTCAAAGCTAAGAATCTAACATCAAATGCAGGTCTTTTTCTGCTCCTTGAGAATGCAAAAAGCAATGGGATTTTTGATTTTATTGAAAATGACCTCGTATTTGATAATGACTCAACAAATAAAATCAAGATGAATCATATAAAGACCATGCTCTGCGGTCACTTCATTGGCATTGATAAGTTAGAACGTCTAAAGCTACTTCAAAATGATCCCCTCGTCAACGAGTTTGATAAAGGGCCTGGCGTCTGCTGACGCCTGTGCAGGGCGAGCCGGTGTGGGTCGCCGATAAGACGCAATCATTTAACGCCTGGTGGCGCTAAGCGCCAGTGCAGTATCAGAGGAGAGCATATGACGATTTCCGCTCAGGTGATTGATACTATCGTCGAGTGGA…	1073	1	CardRes_01568	ramA
Escherichia coli	pathogenic	OMA	omadacycline	ST non-permeabilizers	run1-agtggtacac_acctgttatt	GAATTGATTTCAAAGCTAAGAATCTAACATCAAATGCAGGTCTTTTTCTGCTCCTTGAGAATGCAAAAAGCAATGGGATTTTTGATTTTATTGAAAATGACCTCGTATTTGATAATGACTCAACAAATAAAATCAAGATGAATCATATAAAGACCATGCTCTGCGGTCACTTCATTGGCATTGATAAGTTAGAACGTCTAAAGCTACTTCAAAATGATCCCCTCGTCAACGAGTTTGATAAAGGGCCTGGCGTCTGCTGACGCCTGTGCAGGGCGAGCCGGTGTGGGTCGCCGATAAGACGCAATCATTTAACGCCTGGTGGCGCTAAGCGCCAGTGCAGTATCAGAGGAGAGCATATGACGATTTCCGCTCAGGTGATTGATACTATCGTCGAGTGGA…	1073	1	CardRes_01568	ramA
Escherichia coli	pathogenic	DEL	delafloxacin	DT non-permeabilizers	run1-agtggtacac_acctgttatt	GAATTGATTTCAAAGCTAAGAATCTAACATCAAATGCAGGTCTTTTTCTGCTCCTTGAGAATGCAAAAAGCAATGGGATTTTTGATTTTATTGAAAATGACCTCGTATTTGATAATGACTCAACAAATAAAATCAAGATGAATCATATAAAGACCATGCTCTGCGGTCACTTCATTGGCATTGATAAGTTAGAACGTCTAAAGCTACTTCAAAATGATCCCCTCGTCAACGAGTTTGATAAAGGGCCTGGCGTCTGCTGACGCCTGTGCAGGGCGAGCCGGTGTGGGTCGCCGATAAGACGCAATCATTTAACGCCTGGTGGCGCTAAGCGCCAGTGCAGTATCAGAGGAGAGCATATGACGATTTCCGCTCAGGTGATTGATACTATCGTCGAGTGGA…	1073	1	CardRes_01568	ramA
Klebsiella pneumoniae	gut	OMA	omadacycline	ST non-permeabilizers	run1-agtgtgaacc_ctcttcccag	GAATTGCTTACCGAACTGGAAGCTAAGAAGAAAGATCCGAAACAGATGAAGAAGACCGGATTTGCCGCACGCCTGGAAGCTATGCAAAAACAACAGGAACAATTGGCAAAAGAACGGGCTAATAAGCAGAATAAGAAATAAGAGATAGAAATCAGCTTAAATACCGAAGAGCCGGACAAGCAGTGTATGTTTGTCCGGCTTTCTTTTCCTTTATTGAACAGATTACAACATGACTACTAAATACACATACAAAGAAATATGGATTATCGCCTACCCCATCCTGATCAGCCTGATCATGGAACAGCTGATAGGCATGACCGACACTGCTTTTCTGGGACGTGTGGGCGAAGTCGAACTGGGAGCCTCGGCCATTGCCGGTGTATACTATCTGGCTATTTT…	1639	1	CardRes_02116	hmrM
Klebsiella pneumoniae	gut	ERA	eravacycline	ST non-permeabilizers	run1-agtgtgaacc_ctcttcccag	GAATTGCTTACCGAACTGGAAGCTAAGAAGAAAGATCCGAAACAGATGAAGAAGACCGGATTTGCCGCACGCCTGGAAGCTATGCAAAAACAACAGGAACAATTGGCAAAAGAACGGGCTAATAAGCAGAATAAGAAATAAGAGATAGAAATCAGCTTAAATACCGAAGAGCCGGACAAGCAGTGTATGTTTGTCCGGCTTTCTTTTCCTTTATTGAACAGATTACAACATGACTACTAAATACACATACAAAGAAATATGGATTATCGCCTACCCCATCCTGATCAGCCTGATCATGGAACAGCTGATAGGCATGACCGACACTGCTTTTCTGGGACGTGTGGGCGAAGTCGAACTGGGAGCCTCGGCCATTGCCGGTGTATACTATCTGGCTATTTT…	1639	1	CardRes_02116	hmrM
Klebsiella pneumoniae	pathogenic	SUO	sulopenem	ST non-permeabilizers	run1-agttggtgtc_gtatttggtc	GAATTCTTTAGTTCAGATACTTCGTCGAGGGCGACTGTCATAGCGGTCTAACGTTTGACATGAGGGGCGGCCAAGGGCGCCAGCCCTTGGACGTCCCCCTCGATGGAAGGGTTAGGCATCACTGCGTGTTCGCTCGAATGCCTGGCGTGTTTGAACCATGTACACGGCTGGACCATCTGGGGTGGTTACGGTACCTTGCCTCTCAAACCCCGCTTTCTCGTAGCATCGGATCGCTCGCAAGTTGCTCGGCGACGGGTCCGTTTGGATCTTGGTGACCTCGGGATCATTGAACAGCAACTCAACCAGTGCTCGAACCAGCTTGGTTCCCAAGCCTTTGCCCAGTTGTGATGCATTCGCCAGTGACTGGTCTATTCCGCGTACTCCTGGATCGGTTTCTTC…	3118	4	CardRes_00938;CardRes_01430;CardRes_01684;CardRes_01955	AAC(6')-Ib9;VIM-32;VIM-42;AAC(6')-Ib7
Klebsiella pneumoniae	pathogenic	OMA	omadacycline	ST non-permeabilizers	run1-agttggtgtc_gtatttggtc	GAATTCTTTAGTTCAGATACTTCGTCGAGGGCGACTGTCATAGCGGTCTAACGTTTGACATGAGGGGCGGCCAAGGGCGCCAGCCCTTGGACGTCCCCCTCGATGGAAGGGTTAGGCATCACTGCGTGTTCGCTCGAATGCCTGGCGTGTTTGAACCATGTACACGGCTGGACCATCTGGGGTGGTTACGGTACCTTGCCTCTCAAACCCCGCTTTCTCGTAGCATCGGATCGCTCGCAAGTTGCTCGGCGACGGGTCCGTTTGGATCTTGGTGACCTCGGGATCATTGAACAGCAACTCAACCAGTGCTCGAACCAGCTTGGTTCCCAAGCCTTTGCCCAGTTGTGATGCATTCGCCAGTGACTGGTCTATTCCGCGTACTCCTGGATCGGTTTCTTC…	3118	4	CardRes_00938;CardRes_01430;CardRes_01684;CardRes_01955	AAC(6')-Ib9;VIM-32;VIM-42;AAC(6')-Ib7
Escherichia coli	pathogenic	MOX	moxifloxacin	DT non-permeabilizers	run1-agttgtgaac_tcggacggag	GAATTAAGCGGGTCATTACGCCGCTGGGGGTCGGATCGCATCTGCGCTACTGGGGAATGGACGGGGCGCTGATTACCGAAGCGGACTGGCAGCAGGCGGTACCGGCCAGCGACGAGCTCACCGTCCACGTGCTGCCGGCGCGGCACTTTTCCGGCCGTGGGCTGAAGCGTAACCAGACGCTGTGGGCCAGTTTTCTGTTCGTTACCCCGCAGCAAAAGATTTATTACAGCGGCGACAGCGGGTATGGGCCGCACTTTAAAGCGATAGGCGATGAGTTCGGTCCGGTCGATCTGGCGATCATGGAGAACGGGCAGTATGACCAGGACTGGAAATATATCCACATGATGCCGGATGAAACGGCTCAGGCTGCCGACGATCTGCGCGCTCGCGCGGTGCTGC…	1354	1	CardRes_01568	ramA
Escherichia coli	pathogenic	DOX	doxycycline	ST non-permeabilizers	run1-agttgtgaac_tcggacggag	GAATTAAGCGGGTCATTACGCCGCTGGGGGTCGGATCGCATCTGCGCTACTGGGGAATGGACGGGGCGCTGATTACCGAAGCGGACTGGCAGCAGGCGGTACCGGCCAGCGACGAGCTCACCGTCCACGTGCTGCCGGCGCGGCACTTTTCCGGCCGTGGGCTGAAGCGTAACCAGACGCTGTGGGCCAGTTTTCTGTTCGTTACCCCGCAGCAAAAGATTTATTACAGCGGCGACAGCGGGTATGGGCCGCACTTTAAAGCGATAGGCGATGAGTTCGGTCCGGTCGATCTGGCGATCATGGAGAACGGGCAGTATGACCAGGACTGGAAATATATCCACATGATGCCGGATGAAACGGCTCAGGCTGCCGACGATCTGCGCGCTCGCGCGGTGCTGC…	1354	1	CardRes_01568	ramA
Escherichia coli	pathogenic	OMA	omadacycline	ST non-permeabilizers	run1-agttgtgaac_tcggacggag	GAATTAAGCGGGTCATTACGCCGCTGGGGGTCGGATCGCATCTGCGCTACTGGGGAATGGACGGGGCGCTGATTACCGAAGCGGACTGGCAGCAGGCGGTACCGGCCAGCGACGAGCTCACCGTCCACGTGCTGCCGGCGCGGCACTTTTCCGGCCGTGGGCTGAAGCGTAACCAGACGCTGTGGGCCAGTTTTCTGTTCGTTACCCCGCAGCAAAAGATTTATTACAGCGGCGACAGCGGGTATGGGCCGCACTTTAAAGCGATAGGCGATGAGTTCGGTCCGGTCGATCTGGCGATCATGGAGAACGGGCAGTATGACCAGGACTGGAAATATATCCACATGATGCCGGATGAAACGGCTCAGGCTGCCGACGATCTGCGCGCTCGCGCGGTGCTGC…	1354	1	CardRes_01568	ramA
Escherichia coli	pathogenic	ERA	eravacycline	ST non-permeabilizers	run1-agttgtgaac_tcggacggag	GAATTAAGCGGGTCATTACGCCGCTGGGGGTCGGATCGCATCTGCGCTACTGGGGAATGGACGGGGCGCTGATTACCGAAGCGGACTGGCAGCAGGCGGTACCGGCCAGCGACGAGCTCACCGTCCACGTGCTGCCGGCGCGGCACTTTTCCGGCCGTGGGCTGAAGCGTAACCAGACGCTGTGGGCCAGTTTTCTGTTCGTTACCCCGCAGCAAAAGATTTATTACAGCGGCGACAGCGGGTATGGGCCGCACTTTAAAGCGATAGGCGATGAGTTCGGTCCGGTCGATCTGGCGATCATGGAGAACGGGCAGTATGACCAGGACTGGAAATATATCCACATGATGCCGGATGAAACGGCTCAGGCTGCCGACGATCTGCGCGCTCGCGCGGTGCTGC…	1354	1	CardRes_01568	ramA
Escherichia coli	pathogenic	GEP	gepotidacin	DT non-permeabilizers	run1-agttgtgaac_tcggacggag	GAATTAAGCGGGTCATTACGCCGCTGGGGGTCGGATCGCATCTGCGCTACTGGGGAATGGACGGGGCGCTGATTACCGAAGCGGACTGGCAGCAGGCGGTACCGGCCAGCGACGAGCTCACCGTCCACGTGCTGCCGGCGCGGCACTTTTCCGGCCGTGGGCTGAAGCGTAACCAGACGCTGTGGGCCAGTTTTCTGTTCGTTACCCCGCAGCAAAAGATTTATTACAGCGGCGACAGCGGGTATGGGCCGCACTTTAAAGCGATAGGCGATGAGTTCGGTCCGGTCGATCTGGCGATCATGGAGAACGGGCAGTATGACCAGGACTGGAAATATATCCACATGATGCCGGATGAAACGGCTCAGGCTGCCGACGATCTGCGCGCTCGCGCGGTGCTGC…	1354	1	CardRes_01568	ramA
Klebsiella pneumoniae	pathogenic	OMA	omadacycline	ST non-permeabilizers	run1-agttgtggaa_ccaccctgaa	GAATTCTGTTCTTATTTATTTATCAACATACTAACAATATCCTGATATATTTCCTGCAGATGTTGTGGATCGCTTTTTTGCGGTGTTAAACGACGATAAACCGTACCTTCCATCATGGTAGCAAACACTTCAACGCAGCAACGAATGTGCTCGTCGCTAAGATGGGGATGCATTCTTTTCATATGTGCACAACCGTTAGCGAACATTCTGGCGTCAGCTTCTTCAAGCATTGCCATAACCCGCGGGTTGCGTGTGGCTTCTGCAGCCACTTCCAGCATCAGCGCGTCGTCGTCCTCATTTAAGGATTTACGCAAGGCAAGGACTTCCGGGAAGTGATCGGTACGCGCGTCAATGTCCATTTGGGCAATACGAAAGTCGATGATACGACGAACCATCTCT…	1690	3	CardRes_00170;CardRes_00425	adeS;adeR
Klebsiella pneumoniae	pathogenic	DOX	doxycycline	ST non-permeabilizers	run1-agttgtggaa_ccaccctgaa	GAATTCTGTTCTTATTTATTTATCAACATACTAACAATATCCTGATATATTTCCTGCAGATGTTGTGGATCGCTTTTTTGCGGTGTTAAACGACGATAAACCGTACCTTCCATCATGGTAGCAAACACTTCAACGCAGCAACGAATGTGCTCGTCGCTAAGATGGGGATGCATTCTTTTCATATGTGCACAACCGTTAGCGAACATTCTGGCGTCAGCTTCTTCAAGCATTGCCATAACCCGCGGGTTGCGTGTGGCTTCTGCAGCCACTTCCAGCATCAGCGCGTCGTCGTCCTCATTTAAGGATTTACGCAAGGCAAGGACTTCCGGGAAGTGATCGGTACGCGCGTCAATGTCCATTTGGGCAATACGAAAGTCGATGATACGACGAACCATCTCT…	1690	3	CardRes_00170;CardRes_00425	adeS;adeR
Klebsiella pneumoniae	pathogenic	DEL	delafloxacin	DT non-permeabilizers	run1-agttgtggaa_ccaccctgaa	GAATTCTGTTCTTATTTATTTATCAACATACTAACAATATCCTGATATATTTCCTGCAGATGTTGTGGATCGCTTTTTTGCGGTGTTAAACGACGATAAACCGTACCTTCCATCATGGTAGCAAACACTTCAACGCAGCAACGAATGTGCTCGTCGCTAAGATGGGGATGCATTCTTTTCATATGTGCACAACCGTTAGCGAACATTCTGGCGTCAGCTTCTTCAAGCATTGCCATAACCCGCGGGTTGCGTGTGGCTTCTGCAGCCACTTCCAGCATCAGCGCGTCGTCGTCCTCATTTAAGGATTTACGCAAGGCAAGGACTTCCGGGAAGTGATCGGTACGCGCGTCAATGTCCATTTGGGCAATACGAAAGTCGATGATACGACGAACCATCTCT…	1690	3	CardRes_00170;CardRes_00425	adeS;adeR
Klebsiella pneumoniae	pathogenic	GEP	gepotidacin	DT non-permeabilizers	run1-agttgtggaa_ccaccctgaa	GAATTCTGTTCTTATTTATTTATCAACATACTAACAATATCCTGATATATTTCCTGCAGATGTTGTGGATCGCTTTTTTGCGGTGTTAAACGACGATAAACCGTACCTTCCATCATGGTAGCAAACACTTCAACGCAGCAACGAATGTGCTCGTCGCTAAGATGGGGATGCATTCTTTTCATATGTGCACAACCGTTAGCGAACATTCTGGCGTCAGCTTCTTCAAGCATTGCCATAACCCGCGGGTTGCGTGTGGCTTCTGCAGCCACTTCCAGCATCAGCGCGTCGTCGTCCTCATTTAAGGATTTACGCAAGGCAAGGACTTCCGGGAAGTGATCGGTACGCGCGTCAATGTCCATTTGGGCAATACGAAAGTCGATGATACGACGAACCATCTCT…	1690	3	CardRes_00170;CardRes_00425	adeS;adeR
Klebsiella pneumoniae	pathogenic	ERA	eravacycline	ST non-permeabilizers	run1-agttgtggaa_ccaccctgaa	GAATTCTGTTCTTATTTATTTATCAACATACTAACAATATCCTGATATATTTCCTGCAGATGTTGTGGATCGCTTTTTTGCGGTGTTAAACGACGATAAACCGTACCTTCCATCATGGTAGCAAACACTTCAACGCAGCAACGAATGTGCTCGTCGCTAAGATGGGGATGCATTCTTTTCATATGTGCACAACCGTTAGCGAACATTCTGGCGTCAGCTTCTTCAAGCATTGCCATAACCCGCGGGTTGCGTGTGGCTTCTGCAGCCACTTCCAGCATCAGCGCGTCGTCGTCCTCATTTAAGGATTTACGCAAGGCAAGGACTTCCGGGAAGTGATCGGTACGCGCGTCAATGTCCATTTGGGCAATACGAAAGTCGATGATACGACGAACCATCTCT…	1690	3	CardRes_00170;CardRes_00425	adeS;adeR
Klebsiella pneumoniae	soil	APR	apramycin	ST non-permeabilizers	run1-ataaaaccaa_cattggccgg	GAATTGCGAAAGAGTGTGGCTACGACTACTTTGAGTGGAGCGTGGGCGGGCTGCTGCACCCGCGCGAGGATGAAAGCGTATTTGAGAAGGCCCTGGAAGAGGCCAAGAGCGTTGGGCTGCCCTGTGAAGCGGCCAACGTGTTCATCCCCGGCGATCTGAAGGTCACCGGACCGGAAGTTAACACCGAGGCGCTGCATGCTTTTGTTACCACCGCGCTGGAACGGGCTGAAAAGGCAGGGTTGAAAGTGATTGTGTTTGGCTCGGGCGGCGCGCGACGCATCCCGGACGGCTTTGACCCGACACATGCCTGGCAGCAGCTGGTGGAATTCTGCCAGTGGATGGGGCCGGTGGCGCAAAAGCACGGTGTGGCCATCGCCATCGAGCCGCTGAACAATACCG…	1587	1	CardRes_02096	AAC(3)-IV
Escherichia coli	soil	APR	apramycin	ST non-permeabilizers	run1-ataaaaccaa_cattggccgg	GAATTGCGAAAGAGTGTGGCTACGACTACTTTGAGTGGAGCGTGGGCGGGCTGCTGCACCCGCGCGAGGATGAAAGCGTATTTGAGAAGGCCCTGGAAGAGGCCAAGAGCGTTGGGCTGCCCTGTGAAGCGGCCAACGTGTTCATCCCCGGCGATCTGAAGGTCACCGGACCGGAAGTTAACACCGAGGCGCTGCATGCTTTTGTTACCACCGCGCTGGAACGGGCTGAAAAGGCAGGGTTGAAAGTGATTGTGTTTGGCTCGGGCGGCGCGCGACGCATCCCGGACGGCTTTGACCCGACACATGCCTGGCAGCAGCTGGTGGAATTCTGCCAGTGGATGGGGCCGGTGGCGCAAAAGCACGGTGTGGCCATCGCCATCGAGCCGCTGAACAATACCG…	1587	1	CardRes_02096	AAC(3)-IV
Klebsiella pneumoniae	pathogenic	PMB	polymyxin-B	ST permeabilizers	run1-ataaaagata_tccaaactcg	GAATTATTGCGTCATTTATTCCCGTTATCACTGCGGTTGCGCTTTTTACTGGCAACCGCGGGCGTGGTATTGGTGCTTTCGCTGGCCTACGGCATGGTTGCCCTGGTGGGTTACAGCGTCAGCTTTGATAAAACAACGTTCCGCCTGCTGCGGGGTGAAAGTAACCTGTTCTATACCCTGGCAAAATGGGAGAACGGTAAGATAAACGTCGAGCTGCCCGAGAATCTCGATATGCAAAGCCCAACAATGTCGCTGATCTATAACGAAGACGGTGAGTTGTTGTGGGCGCAGCGCAATGTTCCCTGGCTGACGCACAGTATCCAACCGGAATGGCTAAAAGCGAACGGTTTTCATGAGATTGAAGCCAATGTAGATGCCACCAGCACCTTACTGGGCGAA…	2450	1	CardRes_00932	baeS
Escherichia coli	pathogenic	ERA	eravacycline	ST non-permeabilizers	run1-ataaatagaa_ctgcacggtg	GAATTGATTTCAAAGCTAAGAATCTAACATCAAATGCAGGTCTTTTTCTGCTCCTTGAGAATGCAAAAAGCAATGGGATTTTTGATTTTATTGAAAATGACCTCGTATTTGATAATGACTCAACAAATAAAATCAAGATGAATCATATAAAGACCATGCTCTGCGGTCACTTCATTGGCATTGATAAGTTAGAACGTCTAAAGCTACTTCAAAATGATCCCCTCGTCAACGAGTTTGATAAAGGGCCTGGCGTCTGCTGACGCCTGTGCAGGGCGAGCCGGTGTGGGTCGCCGATAAGACGCAATCATTTAACGCCTGGTGGCGCTAAGCGCCAGTGCAGTATCAGAGGAGAGAGCATATGACGATTTCCGCTCAGGTGATTGATACTATCGTCGAGTG…	1076	1	CardRes_01568	ramA
Escherichia coli	pathogenic	MOX	moxifloxacin	DT non-permeabilizers	run1-ataaatagaa_ctgcacggtg	GAATTGATTTCAAAGCTAAGAATCTAACATCAAATGCAGGTCTTTTTCTGCTCCTTGAGAATGCAAAAAGCAATGGGATTTTTGATTTTATTGAAAATGACCTCGTATTTGATAATGACTCAACAAATAAAATCAAGATGAATCATATAAAGACCATGCTCTGCGGTCACTTCATTGGCATTGATAAGTTAGAACGTCTAAAGCTACTTCAAAATGATCCCCTCGTCAACGAGTTTGATAAAGGGCCTGGCGTCTGCTGACGCCTGTGCAGGGCGAGCCGGTGTGGGTCGCCGATAAGACGCAATCATTTAACGCCTGGTGGCGCTAAGCGCCAGTGCAGTATCAGAGGAGAGAGCATATGACGATTTCCGCTCAGGTGATTGATACTATCGTCGAGTG…	1076	1	CardRes_01568	ramA
Escherichia coli	pathogenic	DEL	delafloxacin	DT non-permeabilizers	run1-ataaatagaa_ctgcacggtg	GAATTGATTTCAAAGCTAAGAATCTAACATCAAATGCAGGTCTTTTTCTGCTCCTTGAGAATGCAAAAAGCAATGGGATTTTTGATTTTATTGAAAATGACCTCGTATTTGATAATGACTCAACAAATAAAATCAAGATGAATCATATAAAGACCATGCTCTGCGGTCACTTCATTGGCATTGATAAGTTAGAACGTCTAAAGCTACTTCAAAATGATCCCCTCGTCAACGAGTTTGATAAAGGGCCTGGCGTCTGCTGACGCCTGTGCAGGGCGAGCCGGTGTGGGTCGCCGATAAGACGCAATCATTTAACGCCTGGTGGCGCTAAGCGCCAGTGCAGTATCAGAGGAGAGAGCATATGACGATTTCCGCTCAGGTGATTGATACTATCGTCGAGTG…	1076	1	CardRes_01568	ramA
Escherichia coli	pathogenic	OMA	omadacycline	ST non-permeabilizers	run1-ataaatagaa_ctgcacggtg	GAATTGATTTCAAAGCTAAGAATCTAACATCAAATGCAGGTCTTTTTCTGCTCCTTGAGAATGCAAAAAGCAATGGGATTTTTGATTTTATTGAAAATGACCTCGTATTTGATAATGACTCAACAAATAAAATCAAGATGAATCATATAAAGACCATGCTCTGCGGTCACTTCATTGGCATTGATAAGTTAGAACGTCTAAAGCTACTTCAAAATGATCCCCTCGTCAACGAGTTTGATAAAGGGCCTGGCGTCTGCTGACGCCTGTGCAGGGCGAGCCGGTGTGGGTCGCCGATAAGACGCAATCATTTAACGCCTGGTGGCGCTAAGCGCCAGTGCAGTATCAGAGGAGAGAGCATATGACGATTTCCGCTCAGGTGATTGATACTATCGTCGAGTG…	1076	1	CardRes_01568	ramA
Escherichia coli	pathogenic	GEP	gepotidacin	DT non-permeabilizers	run1-ataaatagaa_ctgcacggtg	GAATTGATTTCAAAGCTAAGAATCTAACATCAAATGCAGGTCTTTTTCTGCTCCTTGAGAATGCAAAAAGCAATGGGATTTTTGATTTTATTGAAAATGACCTCGTATTTGATAATGACTCAACAAATAAAATCAAGATGAATCATATAAAGACCATGCTCTGCGGTCACTTCATTGGCATTGATAAGTTAGAACGTCTAAAGCTACTTCAAAATGATCCCCTCGTCAACGAGTTTGATAAAGGGCCTGGCGTCTGCTGACGCCTGTGCAGGGCGAGCCGGTGTGGGTCGCCGATAAGACGCAATCATTTAACGCCTGGTGGCGCTAAGCGCCAGTGCAGTATCAGAGGAGAGAGCATATGACGATTTCCGCTCAGGTGATTGATACTATCGTCGAGTG…	1076	1	CardRes_01568	ramA
Escherichia coli	pathogenic	DOX	doxycycline	ST non-permeabilizers	run1-ataaatagaa_ctgcacggtg	GAATTGATTTCAAAGCTAAGAATCTAACATCAAATGCAGGTCTTTTTCTGCTCCTTGAGAATGCAAAAAGCAATGGGATTTTTGATTTTATTGAAAATGACCTCGTATTTGATAATGACTCAACAAATAAAATCAAGATGAATCATATAAAGACCATGCTCTGCGGTCACTTCATTGGCATTGATAAGTTAGAACGTCTAAAGCTACTTCAAAATGATCCCCTCGTCAACGAGTTTGATAAAGGGCCTGGCGTCTGCTGACGCCTGTGCAGGGCGAGCCGGTGTGGGTCGCCGATAAGACGCAATCATTTAACGCCTGGTGGCGCTAAGCGCCAGTGCAGTATCAGAGGAGAGAGCATATGACGATTTCCGCTCAGGTGATTGATACTATCGTCGAGTG…	1076	1	CardRes_01568	ramA
Escherichia coli	soil	APR	apramycin	ST non-permeabilizers	run1-ataagttgtc_tacttatgta	GAATTACCAGAACGCGCGTCCCGCTGGCCCGGTGACGGTCGCCATTGGCACCGTCACGGTTCAGCACCGCCAGCCGCTGCGAGTCCAGTGGACGCCGCCCGCCGTTTCGACCACCCTGCTGCCCACCCAGCCCGCCGCCTGCCTGACCGCCAAAGACTGGCAGGCCGCCCAGCCCCAGCCGCTCGCGCTGCCCGAAGGGCTTTCTGGCCAGGTGCTCACTTACGGCCCGGCGGACCCGGCCAACCCGGAGGGTTCGTGGGAAGTGGCTATCACCGCCCTGGATGGCTCGCAGCGCCAGCCGCTCCCTGGTGTCAGAGATGGTTCATTCTCGCCGGACGGCGCGAAGCTGGCCTATTCACTCATCGATGGCGGCATCCTGATCCGAGACCTGGCCACGGG…	1894	1	CardRes_02096	AAC(3)-IV
Klebsiella pneumoniae	soil	APR	apramycin	ST non-permeabilizers	run1-ataagttgtc_tacttatgta	GAATTACCAGAACGCGCGTCCCGCTGGCCCGGTGACGGTCGCCATTGGCACCGTCACGGTTCAGCACCGCCAGCCGCTGCGAGTCCAGTGGACGCCGCCCGCCGTTTCGACCACCCTGCTGCCCACCCAGCCCGCCGCCTGCCTGACCGCCAAAGACTGGCAGGCCGCCCAGCCCCAGCCGCTCGCGCTGCCCGAAGGGCTTTCTGGCCAGGTGCTCACTTACGGCCCGGCGGACCCGGCCAACCCGGAGGGTTCGTGGGAAGTGGCTATCACCGCCCTGGATGGCTCGCAGCGCCAGCCGCTCCCTGGTGTCAGAGATGGTTCATTCTCGCCGGACGGCGCGAAGCTGGCCTATTCACTCATCGATGGCGGCATCCTGATCCGAGACCTGGCCACGGG…	1894	1	CardRes_02096	AAC(3)-IV
Klebsiella pneumoniae	pathogenic	MER	meropenem	ST non-permeabilizers	run1-atacagtgga_cctgtcggcg	CAGGGAATTGCCCAATATTATGCACCCGGTCGCGAAGCTGAGCACCGCATTAGCCGCTGCATTGATGCTGAGCGGGTGCATGCCCGGTGAAATCCGCCCGACGATTGGCCAGCAAATGGAAACTGGCGACCAACGGTTTGGCGATCTGGTTTTCCGCCAGCTCGCACCGAATGTCTGGCAGCACACTTCCTATCTCGACATGCCGGGTTTCGGGGCAGTCGCTTCCAACGGTTTGATCGTCAGGGATGGCGGCCGCGTGCTGGTGGTCGATACCGCCTGGACCGATGACCAGACCGCCCAGATCCTCAACTGGATCAAGCAGGAGATCAACCTGCCGGTCGCGCTGGCGGTGGTGACTCACGCGCATCAGGACAAGATGGGCGGTATGGACGCGCTGCA…	995	1	CardRes_00005	NDM-6
Klebsiella pneumoniae	pathogenic	SUO	sulopenem	ST non-permeabilizers	run1-atacagtgga_cctgtcggcg	CAGGGAATTGCCCAATATTATGCACCCGGTCGCGAAGCTGAGCACCGCATTAGCCGCTGCATTGATGCTGAGCGGGTGCATGCCCGGTGAAATCCGCCCGACGATTGGCCAGCAAATGGAAACTGGCGACCAACGGTTTGGCGATCTGGTTTTCCGCCAGCTCGCACCGAATGTCTGGCAGCACACTTCCTATCTCGACATGCCGGGTTTCGGGGCAGTCGCTTCCAACGGTTTGATCGTCAGGGATGGCGGCCGCGTGCTGGTGGTCGATACCGCCTGGACCGATGACCAGACCGCCCAGATCCTCAACTGGATCAAGCAGGAGATCAACCTGCCGGTCGCGCTGGCGGTGGTGACTCACGCGCATCAGGACAAGATGGGCGGTATGGACGCGCTGCA…	995	1	CardRes_00005	NDM-6
Klebsiella pneumoniae	soil	GEP	gepotidacin	DT non-permeabilizers	run1-atacagtgga_cctgtcggcg	CAGGGAATTGCCCAATATTATGCACCCGGTCGCGAAGCTGAGCACCGCATTAGCCGCTGCATTGATGCTGAGCGGGTGCATGCCCGGTGAAATCCGCCCGACGATTGGCCAGCAAATGGAAACTGGCGACCAACGGTTTGGCGATCTGGTTTTCCGCCAGCTCGCACCGAATGTCTGGCAGCACACTTCCTATCTCGACATGCCGGGTTTCGGGGCAGTCGCTTCCAACGGTTTGATCGTCAGGGATGGCGGCCGCGTGCTGGTGGTCGATACCGCCTGGACCGATGACCAGACCGCCCAGATCCTCAACTGGATCAAGCAGGAGATCAACCTGCCGGTCGCGCTGGCGGTGGTGACTCACGCGCATCAGGACAAGATGGGCGGTATGGACGCGCTGCA…	995	1	CardRes_00005	NDM-6
Klebsiella pneumoniae	pathogenic	OMA	omadacycline	ST non-permeabilizers	run1-atacagtgga_cctgtcggcg	CAGGGAATTGCCCAATATTATGCACCCGGTCGCGAAGCTGAGCACCGCATTAGCCGCTGCATTGATGCTGAGCGGGTGCATGCCCGGTGAAATCCGCCCGACGATTGGCCAGCAAATGGAAACTGGCGACCAACGGTTTGGCGATCTGGTTTTCCGCCAGCTCGCACCGAATGTCTGGCAGCACACTTCCTATCTCGACATGCCGGGTTTCGGGGCAGTCGCTTCCAACGGTTTGATCGTCAGGGATGGCGGCCGCGTGCTGGTGGTCGATACCGCCTGGACCGATGACCAGACCGCCCAGATCCTCAACTGGATCAAGCAGGAGATCAACCTGCCGGTCGCGCTGGCGGTGGTGACTCACGCGCATCAGGACAAGATGGGCGGTATGGACGCGCTGCA…	995	1	CardRes_00005	NDM-6
Klebsiella pneumoniae	pathogenic	ZOL	zoliflodacin	DT non-permeabilizers	run1-atacatgctc_gagagtaaat	AATCGGGGAATTATTCAGCATTGTAAAAGAAACTGTTTACAGATCACAGGATTACAATAATCACGTTTTATTGGGTTCAAAAAAAGCATTAATGCGCAAAAAAAACACTGAATGCTAAAACAACAAAAAATGCTATTATCCAATAATCTGATGTCAGGTGTTTGTAGTTGAAAGGATGAGGATATTTTATGGATCAGGCCGGCATTATTCGCGACCTATTAATCTGGCTGGAAGGTCATCTGGATCAGCCGCTGTCGCTTGACAATGTGGCGGCAAAAGCGGGTTATTCAAGTGGCATCTGCAGAGAATGTTTAAGGACGTGACGGGTCATGCGATTGGCGCGTATATCCGCGCACGCCGCTTATCGAAATCTGCCGTTGCGCTTCGCCTGACGGCTCG…	596	NA	NA	NA
Klebsiella pneumoniae	soil	GEN	gentamicin	ST non-permeabilizers	run1-atagacgtgg_atacatctca	GAATTTTCTCGCTAGATTCGGTGATTACTGCCGTGGGCATTTCGGGCAACATGGCGATTATGGTCACGGCGATTGTGGTGGCGGCGGGTGTGATGCTCTTCTTTGCCGGCGCGATTGCGCGCTTTGTCGAGAAGCACCCGACCTTCAAGGTGCTGGCGCTCTCCTTCCTGATCATGATCGGCGCGGTGCTGGTCTTTGAAGGGTGGAACTCGGAACTGGCACACACGCTGCACATCAAGAACTATGTCTACTTTGCCATGTTCTTTGCGGTGATCATCGAGCTGATCAACATGCGTCTGCGCCCGCCGGAAAAGCCGGTGGAACTGCACAATACGCCCAAGGCGGCGGCGTTACTGCCCGATACGCATATTGAGATGGCGAGTGACGTGTATTAGTTGG…	1646	1	CardRes_02335	AAC(2')-Ie
Escherichia coli	soil	GEN	gentamicin	ST non-permeabilizers	run1-atagacgtgg_atacatctca	GAATTTTCTCGCTAGATTCGGTGATTACTGCCGTGGGCATTTCGGGCAACATGGCGATTATGGTCACGGCGATTGTGGTGGCGGCGGGTGTGATGCTCTTCTTTGCCGGCGCGATTGCGCGCTTTGTCGAGAAGCACCCGACCTTCAAGGTGCTGGCGCTCTCCTTCCTGATCATGATCGGCGCGGTGCTGGTCTTTGAAGGGTGGAACTCGGAACTGGCACACACGCTGCACATCAAGAACTATGTCTACTTTGCCATGTTCTTTGCGGTGATCATCGAGCTGATCAACATGCGTCTGCGCCCGCCGGAAAAGCCGGTGGAACTGCACAATACGCCCAAGGCGGCGGCGTTACTGCCCGATACGCATATTGAGATGGCGAGTGACGTGTATTAGTTGG…	1646	1	CardRes_02335	AAC(2')-Ie
Escherichia coli	pathogenic	MOX	moxifloxacin	DT non-permeabilizers	run1-atagcttatt_tctgctaatt	GAATTGAAAATAGTCTTGACGATTTTCTACTCCTTCCTAATAATGAGTGCTTACTCACTCATAATCAAGTTATATCATAAAGTCTCCTGGATGGGGCTTTCGTCTGGTCAGGATATGAACCGTGTCACCTTTAGCGTGGTCGCCATTATGTTATTAGCAGCAGCAACGACATTGCCGTTTGTTCTTAATGCCGGTTTTGGCAAAGCGCCGCAGGGTGCGCAGCTCAGTCTTGTCGAACAGTCGCCGAACTACCGTGACGGCCAGTTCCATAACCAACTGCCGACGCCGGGATTCACCGGCCAGAAAAACATGCTGGCCGCGTGGTGGGATTTTCTGGTCACGAAACGAGAAAACGCGCGCCCGCAGCAGCCGTTGCCGCTGGTGAATACCGATCTTGCC…	1810	1	CardRes_01568	ramA
Escherichia coli	pathogenic	ERA	eravacycline	ST non-permeabilizers	run1-atagcttatt_tctgctaatt	GAATTGAAAATAGTCTTGACGATTTTCTACTCCTTCCTAATAATGAGTGCTTACTCACTCATAATCAAGTTATATCATAAAGTCTCCTGGATGGGGCTTTCGTCTGGTCAGGATATGAACCGTGTCACCTTTAGCGTGGTCGCCATTATGTTATTAGCAGCAGCAACGACATTGCCGTTTGTTCTTAATGCCGGTTTTGGCAAAGCGCCGCAGGGTGCGCAGCTCAGTCTTGTCGAACAGTCGCCGAACTACCGTGACGGCCAGTTCCATAACCAACTGCCGACGCCGGGATTCACCGGCCAGAAAAACATGCTGGCCGCGTGGTGGGATTTTCTGGTCACGAAACGAGAAAACGCGCGCCCGCAGCAGCCGTTGCCGCTGGTGAATACCGATCTTGCC…	1810	1	CardRes_01568	ramA
Escherichia coli	pathogenic	OMA	omadacycline	ST non-permeabilizers	run1-atagcttatt_tctgctaatt	GAATTGAAAATAGTCTTGACGATTTTCTACTCCTTCCTAATAATGAGTGCTTACTCACTCATAATCAAGTTATATCATAAAGTCTCCTGGATGGGGCTTTCGTCTGGTCAGGATATGAACCGTGTCACCTTTAGCGTGGTCGCCATTATGTTATTAGCAGCAGCAACGACATTGCCGTTTGTTCTTAATGCCGGTTTTGGCAAAGCGCCGCAGGGTGCGCAGCTCAGTCTTGTCGAACAGTCGCCGAACTACCGTGACGGCCAGTTCCATAACCAACTGCCGACGCCGGGATTCACCGGCCAGAAAAACATGCTGGCCGCGTGGTGGGATTTTCTGGTCACGAAACGAGAAAACGCGCGCCCGCAGCAGCCGTTGCCGCTGGTGAATACCGATCTTGCC…	1810	1	CardRes_01568	ramA
Escherichia coli	pathogenic	GEP	gepotidacin	DT non-permeabilizers	run1-atagcttatt_tctgctaatt	GAATTGAAAATAGTCTTGACGATTTTCTACTCCTTCCTAATAATGAGTGCTTACTCACTCATAATCAAGTTATATCATAAAGTCTCCTGGATGGGGCTTTCGTCTGGTCAGGATATGAACCGTGTCACCTTTAGCGTGGTCGCCATTATGTTATTAGCAGCAGCAACGACATTGCCGTTTGTTCTTAATGCCGGTTTTGGCAAAGCGCCGCAGGGTGCGCAGCTCAGTCTTGTCGAACAGTCGCCGAACTACCGTGACGGCCAGTTCCATAACCAACTGCCGACGCCGGGATTCACCGGCCAGAAAAACATGCTGGCCGCGTGGTGGGATTTTCTGGTCACGAAACGAGAAAACGCGCGCCCGCAGCAGCCGTTGCCGCTGGTGAATACCGATCTTGCC…	1810	1	CardRes_01568	ramA
Escherichia coli	pathogenic	DOX	doxycycline	ST non-permeabilizers	run1-atagcttatt_tctgctaatt	GAATTGAAAATAGTCTTGACGATTTTCTACTCCTTCCTAATAATGAGTGCTTACTCACTCATAATCAAGTTATATCATAAAGTCTCCTGGATGGGGCTTTCGTCTGGTCAGGATATGAACCGTGTCACCTTTAGCGTGGTCGCCATTATGTTATTAGCAGCAGCAACGACATTGCCGTTTGTTCTTAATGCCGGTTTTGGCAAAGCGCCGCAGGGTGCGCAGCTCAGTCTTGTCGAACAGTCGCCGAACTACCGTGACGGCCAGTTCCATAACCAACTGCCGACGCCGGGATTCACCGGCCAGAAAAACATGCTGGCCGCGTGGTGGGATTTTCTGGTCACGAAACGAGAAAACGCGCGCCCGCAGCAGCCGTTGCCGCTGGTGAATACCGATCTTGCC…	1810	1	CardRes_01568	ramA
Klebsiella pneumoniae	gut	PMB	polymyxin-B	ST permeabilizers	run1-atatgtatga_tttgacttag	GAATTGAAAAGCAAACGATTCTTCAGGCACTGGAACGCTATAAAGGGAATCTCAGCCAGGTGGCTACCGCATTGGGAATCAGTCGTGCAGCATTGTATCGCCGTTTGGAGAAATATGATATCGGTGATAAGTAACCCGTTGCTTATCATGGTCCGTTAATCGTTAATCATCAATCACATGTCAGTAAAGGGATTCTTCTTCATACTTGTTTTCTTCTTGGTCGCTATCATGGGTTTTCTGATTTATATATCCGAAACCGTTGTCGTGAAGTATCTCTATATTGCCGAAGCATTGATGCTGCTCCTGATGCTGTATCTTATTTTGTTTTACCGGAAAATCGTGAAACCGATGAACACCATCGGCAGTGGTATGGAACTTCTCAGAGAACAGGACTTCAGT…	2048	NA	NA	NA
Klebsiella pneumoniae	soil	GEP	gepotidacin	DT non-permeabilizers	run1-atatgtattc_ggccacgata	GAATTTTTCTAATGGCTGCCGCGAGTATTCGTCGTTTGCCGCAAATCCTGCGCAAGCCTAGATTTTCCCCGCCCGCCGATCAAGGAGCGCTCCCGGGGCGGTTTCTCATGCAGCCAACGACAAAGGACGCCAATCCTCATGCGCGATACCAGATTCCCCTGCCTGTGCGGCATCGCCGCTTCCACACTGCTGTTCGCCACCACCCCGGCCATTGCCGGCGAGGCCCCGGCGGATCGCCTGAAGGCACTGGTCGACGCCGCCGTACAACCGGTGATGAAGGCCAATGACATTCCGGGCCTGGCCGTAGCCATCAGCCTGAAAGGAGAACCGCATTACTTCAGCTATGGGCTGGCCTCGAAAGAGGACGGCCGCCGGGTGACGCCGGAGACCCTGTTCGAG…	3327	2	CardRes_02958;CardRes_01241	blaPAO_1_AY083595;evgS
Escherichia coli	pathogenic	OMA	omadacycline	ST non-permeabilizers	run1-atattaaaca_cttcttgggc	GAATTAAGCGGGTCATTACGCCGCTGGGGTCGGATCGCATCTGCGCTACTGGGGAATGGACGGGGCGCTGATTACCGAAGCGGACTGGCAGCAGGCGGTACCGGCCAGCGACGAGCTCACCGTCCACGTGCTGCCGGCGCGGCACTTTTCCGGCCGTGGGCTGAAGCGTAACCAGACGCTGTGGGCCAGTTTTCTGTTCGTTACCCCGCAGCAAAAGATTTATTACAGCGGCGACAGCGGGTATGGGCCGCACTTTAAAGCGATAGGCGATGAGTTCGGTCCGGTCGATCTGGCGATCATGGAGAACGGGCAGTATGACCAGGACTGGAAATATATCCACATGATGCCGGATGAAACGGCTCAGGCTGCCGACGATCTGCGCGCTCGCGCGGTGCTGCC…	1356	2	CardRes_01568	ramA
Escherichia coli	pathogenic	GEP	gepotidacin	DT non-permeabilizers	run1-atattaaaca_cttcttgggc	GAATTAAGCGGGTCATTACGCCGCTGGGGTCGGATCGCATCTGCGCTACTGGGGAATGGACGGGGCGCTGATTACCGAAGCGGACTGGCAGCAGGCGGTACCGGCCAGCGACGAGCTCACCGTCCACGTGCTGCCGGCGCGGCACTTTTCCGGCCGTGGGCTGAAGCGTAACCAGACGCTGTGGGCCAGTTTTCTGTTCGTTACCCCGCAGCAAAAGATTTATTACAGCGGCGACAGCGGGTATGGGCCGCACTTTAAAGCGATAGGCGATGAGTTCGGTCCGGTCGATCTGGCGATCATGGAGAACGGGCAGTATGACCAGGACTGGAAATATATCCACATGATGCCGGATGAAACGGCTCAGGCTGCCGACGATCTGCGCGCTCGCGCGGTGCTGCC…	1356	2	CardRes_01568	ramA
Escherichia coli	pathogenic	MOX	moxifloxacin	DT non-permeabilizers	run1-atattaaaca_cttcttgggc	GAATTAAGCGGGTCATTACGCCGCTGGGGTCGGATCGCATCTGCGCTACTGGGGAATGGACGGGGCGCTGATTACCGAAGCGGACTGGCAGCAGGCGGTACCGGCCAGCGACGAGCTCACCGTCCACGTGCTGCCGGCGCGGCACTTTTCCGGCCGTGGGCTGAAGCGTAACCAGACGCTGTGGGCCAGTTTTCTGTTCGTTACCCCGCAGCAAAAGATTTATTACAGCGGCGACAGCGGGTATGGGCCGCACTTTAAAGCGATAGGCGATGAGTTCGGTCCGGTCGATCTGGCGATCATGGAGAACGGGCAGTATGACCAGGACTGGAAATATATCCACATGATGCCGGATGAAACGGCTCAGGCTGCCGACGATCTGCGCGCTCGCGCGGTGCTGCC…	1356	2	CardRes_01568	ramA
Escherichia coli	pathogenic	DEL	delafloxacin	DT non-permeabilizers	run1-atattaaaca_cttcttgggc	GAATTAAGCGGGTCATTACGCCGCTGGGGTCGGATCGCATCTGCGCTACTGGGGAATGGACGGGGCGCTGATTACCGAAGCGGACTGGCAGCAGGCGGTACCGGCCAGCGACGAGCTCACCGTCCACGTGCTGCCGGCGCGGCACTTTTCCGGCCGTGGGCTGAAGCGTAACCAGACGCTGTGGGCCAGTTTTCTGTTCGTTACCCCGCAGCAAAAGATTTATTACAGCGGCGACAGCGGGTATGGGCCGCACTTTAAAGCGATAGGCGATGAGTTCGGTCCGGTCGATCTGGCGATCATGGAGAACGGGCAGTATGACCAGGACTGGAAATATATCCACATGATGCCGGATGAAACGGCTCAGGCTGCCGACGATCTGCGCGCTCGCGCGGTGCTGCC…	1356	2	CardRes_01568	ramA
Escherichia coli	pathogenic	DOX	doxycycline	ST non-permeabilizers	run1-atattaaaca_cttcttgggc	GAATTAAGCGGGTCATTACGCCGCTGGGGTCGGATCGCATCTGCGCTACTGGGGAATGGACGGGGCGCTGATTACCGAAGCGGACTGGCAGCAGGCGGTACCGGCCAGCGACGAGCTCACCGTCCACGTGCTGCCGGCGCGGCACTTTTCCGGCCGTGGGCTGAAGCGTAACCAGACGCTGTGGGCCAGTTTTCTGTTCGTTACCCCGCAGCAAAAGATTTATTACAGCGGCGACAGCGGGTATGGGCCGCACTTTAAAGCGATAGGCGATGAGTTCGGTCCGGTCGATCTGGCGATCATGGAGAACGGGCAGTATGACCAGGACTGGAAATATATCCACATGATGCCGGATGAAACGGCTCAGGCTGCCGACGATCTGCGCGCTCGCGCGGTGCTGCC…	1356	2	CardRes_01568	ramA
Escherichia coli	pathogenic	ERA	eravacycline	ST non-permeabilizers	run1-atattaaaca_cttcttgggc	GAATTAAGCGGGTCATTACGCCGCTGGGGTCGGATCGCATCTGCGCTACTGGGGAATGGACGGGGCGCTGATTACCGAAGCGGACTGGCAGCAGGCGGTACCGGCCAGCGACGAGCTCACCGTCCACGTGCTGCCGGCGCGGCACTTTTCCGGCCGTGGGCTGAAGCGTAACCAGACGCTGTGGGCCAGTTTTCTGTTCGTTACCCCGCAGCAAAAGATTTATTACAGCGGCGACAGCGGGTATGGGCCGCACTTTAAAGCGATAGGCGATGAGTTCGGTCCGGTCGATCTGGCGATCATGGAGAACGGGCAGTATGACCAGGACTGGAAATATATCCACATGATGCCGGATGAAACGGCTCAGGCTGCCGACGATCTGCGCGCTCGCGCGGTGCTGCC…	1356	2	CardRes_01568	ramA
Escherichia coli	soil	GEN	gentamicin	ST non-permeabilizers	run1-atattgagga_cgatcatcga	GAATTACACGCTACTGCGCGTATGCTACCTGGTCCCCGCGGTGACGCAAGTAGGGTTGATGTGCGCGTCCCCGGAGGGGCCGGGGTTTACCGTCACATTCGAGAATTTCCAGGTTTGCCCGGGATAAAAGAACCACATGGAGCGAGCAATGATCCCCAAGAGCCAGGTCACCCGGCAGCTGCTCGACCTGGGCGTGCAGCCCGGCGGGGTGCTGCTGGTACACTGCGCCTTTTCCCAGGTGAAGCCGGTGGAGGATGGGCCGGAAGGATTGATTGCCGCGCTGCGGTCTGCTTTAGGCCCGGAGGGCACGCTGGTGATGCCCAGCATGACCGCCGACGATGACCATCCGTTTGACCCGCGCGCCACTTCTTGCATCGGCATGGGCATCGTCGCCCAGAC…	1744	1	CardRes_02096	AAC(3)-IV
Klebsiella pneumoniae	soil	GEN	gentamicin	ST non-permeabilizers	run1-atattgagga_cgatcatcga	GAATTACACGCTACTGCGCGTATGCTACCTGGTCCCCGCGGTGACGCAAGTAGGGTTGATGTGCGCGTCCCCGGAGGGGCCGGGGTTTACCGTCACATTCGAGAATTTCCAGGTTTGCCCGGGATAAAAGAACCACATGGAGCGAGCAATGATCCCCAAGAGCCAGGTCACCCGGCAGCTGCTCGACCTGGGCGTGCAGCCCGGCGGGGTGCTGCTGGTACACTGCGCCTTTTCCCAGGTGAAGCCGGTGGAGGATGGGCCGGAAGGATTGATTGCCGCGCTGCGGTCTGCTTTAGGCCCGGAGGGCACGCTGGTGATGCCCAGCATGACCGCCGACGATGACCATCCGTTTGACCCGCGCGCCACTTCTTGCATCGGCATGGGCATCGTCGCCCAGAC…	1744	1	CardRes_02096	AAC(3)-IV
Klebsiella pneumoniae	soil	APR	apramycin	ST non-permeabilizers	run1-atattgagga_cgatcatcga	GAATTACACGCTACTGCGCGTATGCTACCTGGTCCCCGCGGTGACGCAAGTAGGGTTGATGTGCGCGTCCCCGGAGGGGCCGGGGTTTACCGTCACATTCGAGAATTTCCAGGTTTGCCCGGGATAAAAGAACCACATGGAGCGAGCAATGATCCCCAAGAGCCAGGTCACCCGGCAGCTGCTCGACCTGGGCGTGCAGCCCGGCGGGGTGCTGCTGGTACACTGCGCCTTTTCCCAGGTGAAGCCGGTGGAGGATGGGCCGGAAGGATTGATTGCCGCGCTGCGGTCTGCTTTAGGCCCGGAGGGCACGCTGGTGATGCCCAGCATGACCGCCGACGATGACCATCCGTTTGACCCGCGCGCCACTTCTTGCATCGGCATGGGCATCGTCGCCCAGAC…	1744	1	CardRes_02096	AAC(3)-IV
Escherichia coli	soil	APR	apramycin	ST non-permeabilizers	run1-atattgagga_cgatcatcga	GAATTACACGCTACTGCGCGTATGCTACCTGGTCCCCGCGGTGACGCAAGTAGGGTTGATGTGCGCGTCCCCGGAGGGGCCGGGGTTTACCGTCACATTCGAGAATTTCCAGGTTTGCCCGGGATAAAAGAACCACATGGAGCGAGCAATGATCCCCAAGAGCCAGGTCACCCGGCAGCTGCTCGACCTGGGCGTGCAGCCCGGCGGGGTGCTGCTGGTACACTGCGCCTTTTCCCAGGTGAAGCCGGTGGAGGATGGGCCGGAAGGATTGATTGCCGCGCTGCGGTCTGCTTTAGGCCCGGAGGGCACGCTGGTGATGCCCAGCATGACCGCCGACGATGACCATCCGTTTGACCCGCGCGCCACTTCTTGCATCGGCATGGGCATCGTCGCCCAGAC…	1744	1	CardRes_02096	AAC(3)-IV
Klebsiella pneumoniae	pathogenic	PMB	polymyxin-B	ST permeabilizers	run1-atcaaaacat_gagatttacg	GAATTTCGTCTGGCTGATACGGCGGCTCCGGTGGAGCAATATCCAGCTCATGACGAGACTGAGATATAAACTCGCCAAACCACTGCTGGAAATGTTCCGGCTGATTAATCAGTCCGAGCATCATTTCACGCAGCTTGTCCATTTCCTGCGGCAGAACGTCAGCCGGATGATCGCGCGGCGGCAGGTCAGGATCGCTGTAATACGTGCTACCCAGCTCACGTTGCAAAACGTAATCGGCGAAGCCGCTGATCAGTTCGCGAGTATTCGGCGCGCGGAAACCGACCGAATAGTTCATGGCGTTTTCCAGCGCATAGCCTTCGTGCGGGAATCCTGGTGGAATGTACAGGATATCGCCGGGTTCCAGCTCTTCATCGATGATGGCTTCAAACGGGGCGACCT…	2452	1	CardRes_00320	smeS
Klebsiella pneumoniae	soil	SUO	sulopenem	ST non-permeabilizers	run1-atcaacggta_tcaggggccc	GAATTTCCCGACGAATGGACGCAGCACGAGTATCTGGAAAACAAAAAACTTTTGGAATCCGAAGGGATCAAAGTGATCCTTGTCGATACGATCCTAAACCCTATCGAGGGGGCCGAAACGGTGACCTACAACCCCTATGCGATGCGCCAGGAGCCCAAAGGAAGCGTGTTCGTGTTTTATTGTGATACGGGCAAATCGTCCAAGGAACGGCTGGATGAATTCCGAGCAAAATTTCCGGAGCATGTATGCATCAGTTTGCGGGGAGGACGCGGGTATTGGCGCAAACATCTGAGAATATAACCGACGCGTTTGAGCTGTTTGCTCGCCTGGTATCGGAGGGGAGCTATTATGATGCCCACGAAGCGATCGAAGCGTTGTGGTATCCGCGCCGTTTTGATA…	2241	NA	NA	NA
Klebsiella pneumoniae	soil	DEL	delafloxacin	DT non-permeabilizers	run1-atcaacggta_tcaggggccc	GAATTTCCCGACGAATGGACGCAGCACGAGTATCTGGAAAACAAAAAACTTTTGGAATCCGAAGGGATCAAAGTGATCCTTGTCGATACGATCCTAAACCCTATCGAGGGGGCCGAAACGGTGACCTACAACCCCTATGCGATGCGCCAGGAGCCCAAAGGAAGCGTGTTCGTGTTTTATTGTGATACGGGCAAATCGTCCAAGGAACGGCTGGATGAATTCCGAGCAAAATTTCCGGAGCATGTATGCATCAGTTTGCGGGGAGGACGCGGGTATTGGCGCAAACATCTGAGAATATAACCGACGCGTTTGAGCTGTTTGCTCGCCTGGTATCGGAGGGGAGCTATTATGATGCCCACGAAGCGATCGAAGCGTTGTGGTATCCGCGCCGTTTTGATA…	2241	NA	NA	NA
Klebsiella pneumoniae	soil	ERA	eravacycline	ST non-permeabilizers	run1-atcctaaact_ggtgaccgac	CAGGGAATTAATCCAGCTCAATCTTAACGGGACGATCCGCCGGAGCCCACCATGACCCTCACTGAGTTACGTTACGTCGTCACGCTTGCGAAGGAAAAGCACTTTGGCCGCGCCGCGGCGCTGCCATGTCAGTCAGCCAACGCTGAGTGTAGCGGTCAAGAAACTGGAAGACGAACTGGGCATTCCGCTGTTTGAACGCAGTAAAAGCAGCATTCGGGTAACCGAGGTAGGCCAGCGCATCATCGAGCAGGCCCAGCGGGTGCTGGATCAGGTGGGCGTGATTAAGGACATGGCCCAGGATGGCAAGAACCAGCTGAATTCACCGCTGAAAGTGGGCGCTATCTACACCATCGGGCCCTACCTGTTCCCGCATCTGTTGCCGGAGCTGCGCCGGGCCGC…	668	NA	NA	NA
Klebsiella pneumoniae	soil	OMA	omadacycline	ST non-permeabilizers	run1-atcctaaact_ggtgaccgac	CAGGGAATTAATCCAGCTCAATCTTAACGGGACGATCCGCCGGAGCCCACCATGACCCTCACTGAGTTACGTTACGTCGTCACGCTTGCGAAGGAAAAGCACTTTGGCCGCGCCGCGGCGCTGCCATGTCAGTCAGCCAACGCTGAGTGTAGCGGTCAAGAAACTGGAAGACGAACTGGGCATTCCGCTGTTTGAACGCAGTAAAAGCAGCATTCGGGTAACCGAGGTAGGCCAGCGCATCATCGAGCAGGCCCAGCGGGTGCTGGATCAGGTGGGCGTGATTAAGGACATGGCCCAGGATGGCAAGAACCAGCTGAATTCACCGCTGAAAGTGGGCGCTATCTACACCATCGGGCCCTACCTGTTCCCGCATCTGTTGCCGGAGCTGCGCCGGGCCGC…	668	NA	NA	NA
Klebsiella pneumoniae	pathogenic	SUO	sulopenem	ST non-permeabilizers	run1-atcctaaact_ggtgaccgac	CAGGGAATTAATCCAGCTCAATCTTAACGGGACGATCCGCCGGAGCCCACCATGACCCTCACTGAGTTACGTTACGTCGTCACGCTTGCGAAGGAAAAGCACTTTGGCCGCGCCGCGGCGCTGCCATGTCAGTCAGCCAACGCTGAGTGTAGCGGTCAAGAAACTGGAAGACGAACTGGGCATTCCGCTGTTTGAACGCAGTAAAAGCAGCATTCGGGTAACCGAGGTAGGCCAGCGCATCATCGAGCAGGCCCAGCGGGTGCTGGATCAGGTGGGCGTGATTAAGGACATGGCCCAGGATGGCAAGAACCAGCTGAATTCACCGCTGAAAGTGGGCGCTATCTACACCATCGGGCCCTACCTGTTCCCGCATCTGTTGCCGGAGCTGCGCCGGGCCGC…	668	NA	NA	NA
Klebsiella pneumoniae	soil	OMA	omadacycline	ST non-permeabilizers	run1-atcgcgtagc_atctcggtcg	GAATTGGAGGCCAGGTCGCTGGCGCGGCCGGAGGCAGTAGTCAGGCTGCGGAATTGAGCAGCGGCGATCTGTCGCTTGGCCTTGGCCAACTCGCTTTCAAGGTCCGTCTCACGCAAGGCCGGGATTTCCATGAAAATGGCTTCCGTGAGCGCATCGCGGTGTTCCATCAGCGCATCGGCCGAAACCCCGAAAAGTCCCTCGCGGCCGGAGCATACCCAGGCGAAGGCGGAAATTTCGAGAGCCAGCCCGCGCTCGTCGCGCAGCTTGTGGTGGAGGCGCGATGAGCGTCCGCGACCGAGGATGGCGGCGAGCACCTCGAAGGCGGGTGCGTCCGGGTGATCCAGCGCCGGGATTTTCCATGCCAGTGAGATGCGGCTGGCCGGGATGGCGAAGGTCTCG…	1860	NA	NA	NA
Klebsiella pneumoniae	soil	ERA	eravacycline	ST non-permeabilizers	run1-atcgcgtagc_atctcggtcg	GAATTGGAGGCCAGGTCGCTGGCGCGGCCGGAGGCAGTAGTCAGGCTGCGGAATTGAGCAGCGGCGATCTGTCGCTTGGCCTTGGCCAACTCGCTTTCAAGGTCCGTCTCACGCAAGGCCGGGATTTCCATGAAAATGGCTTCCGTGAGCGCATCGCGGTGTTCCATCAGCGCATCGGCCGAAACCCCGAAAAGTCCCTCGCGGCCGGAGCATACCCAGGCGAAGGCGGAAATTTCGAGAGCCAGCCCGCGCTCGTCGCGCAGCTTGTGGTGGAGGCGCGATGAGCGTCCGCGACCGAGGATGGCGGCGAGCACCTCGAAGGCGGGTGCGTCCGGGTGATCCAGCGCCGGGATTTTCCATGCCAGTGAGATGCGGCTGGCCGGGATGGCGAAGGTCTCG…	1860	NA	NA	NA
Klebsiella pneumoniae	pathogenic	SUO	sulopenem	ST non-permeabilizers	run1-atcgcgtagc_atctcggtcg	GAATTGGAGGCCAGGTCGCTGGCGCGGCCGGAGGCAGTAGTCAGGCTGCGGAATTGAGCAGCGGCGATCTGTCGCTTGGCCTTGGCCAACTCGCTTTCAAGGTCCGTCTCACGCAAGGCCGGGATTTCCATGAAAATGGCTTCCGTGAGCGCATCGCGGTGTTCCATCAGCGCATCGGCCGAAACCCCGAAAAGTCCCTCGCGGCCGGAGCATACCCAGGCGAAGGCGGAAATTTCGAGAGCCAGCCCGCGCTCGTCGCGCAGCTTGTGGTGGAGGCGCGATGAGCGTCCGCGACCGAGGATGGCGGCGAGCACCTCGAAGGCGGGTGCGTCCGGGTGATCCAGCGCCGGGATTTTCCATGCCAGTGAGATGCGGCTGGCCGGGATGGCGAAGGTCTCG…	1860	NA	NA	NA
Klebsiella pneumoniae	soil	MOX	moxifloxacin	DT non-permeabilizers	run1-atcgcgtagc_atctcggtcg	GAATTGGAGGCCAGGTCGCTGGCGCGGCCGGAGGCAGTAGTCAGGCTGCGGAATTGAGCAGCGGCGATCTGTCGCTTGGCCTTGGCCAACTCGCTTTCAAGGTCCGTCTCACGCAAGGCCGGGATTTCCATGAAAATGGCTTCCGTGAGCGCATCGCGGTGTTCCATCAGCGCATCGGCCGAAACCCCGAAAAGTCCCTCGCGGCCGGAGCATACCCAGGCGAAGGCGGAAATTTCGAGAGCCAGCCCGCGCTCGTCGCGCAGCTTGTGGTGGAGGCGCGATGAGCGTCCGCGACCGAGGATGGCGGCGAGCACCTCGAAGGCGGGTGCGTCCGGGTGATCCAGCGCCGGGATTTTCCATGCCAGTGAGATGCGGCTGGCCGGGATGGCGAAGGTCTCG…	1860	NA	NA	NA
Escherichia coli	pathogenic	PMB	polymyxin-B	ST permeabilizers	run1-atctggggtt_tagccaatat	CAGGGAATTCTTATCAAGCAGGGTGGTGCAATGGAATGGCTGGTTAAAAAGTCATGCTGTGATAAACAAGATAACAGACATGTACTTAAGCTTTGTGATGCTGGTGGCACGATAAAAATGATCGCCGAAGTGAAGAGTGACTTCGCCGTGAAAGTGGGGGATTTACTCTCGCCTTTGCAGAATGCGCTTTATTGTATTAATCGTGAAAAGCTGCATACGGTGAAAGTCCTCTCGGCAAGCAGTTATAGCCCCGATGAGTGGGAACGGCAGTGTAAAGTGGCAGGGAAAACTCAGTAACGTTGTTTTGTCGTGGGCAGGAAAATCAGCATCAACCCGCTCATAATACAGGCTACTCCCAGTAGTGCTTTCAGCGAAAAAGTCCCTTCCCAGCCGGGAAGT…	669	NA	NA	NA
Klebsiella pneumoniae	gut	OMA	omadacycline	ST non-permeabilizers	run1-atgaaacacg_actggttcag	GAATTGGCAGGCATGATGAGACGGCTGACAGACTGCATCCGCTTCAATGACATGACGCAGAACTTTCAGCCGCCGTTTAAAAGCAAGATGATGGTTGAACTGGCGGACGAACTTTCTCAGACGCTTAGGTTGTTCCGTGGACGCCTGCTCGAGGAAGAGATCAAGCACCAGTATTACGAGAACCTTTTAAATAAGGTAGATACGGCTGTGGTAGTGACTGACCGTTCGGGCCGGGTGGAATGGATGAACCGTGCGGCCGTGGCACTGGTCGGACAAGAATCCCGGTTGCCTCAGGAGTGGCTGACCACCTCCTGGAACGAGACGCAGGTGGTACGTATCCGGCAGCAAGGAGCCTCGGTAGAGATGGCGGTATCATGTACTTTGTTTGCCGCACAAAAT…	1723	NA	NA	NA
Klebsiella pneumoniae	gut	ERA	eravacycline	ST non-permeabilizers	run1-atgaaacacg_actggttcag	GAATTGGCAGGCATGATGAGACGGCTGACAGACTGCATCCGCTTCAATGACATGACGCAGAACTTTCAGCCGCCGTTTAAAAGCAAGATGATGGTTGAACTGGCGGACGAACTTTCTCAGACGCTTAGGTTGTTCCGTGGACGCCTGCTCGAGGAAGAGATCAAGCACCAGTATTACGAGAACCTTTTAAATAAGGTAGATACGGCTGTGGTAGTGACTGACCGTTCGGGCCGGGTGGAATGGATGAACCGTGCGGCCGTGGCACTGGTCGGACAAGAATCCCGGTTGCCTCAGGAGTGGCTGACCACCTCCTGGAACGAGACGCAGGTGGTACGTATCCGGCAGCAAGGAGCCTCGGTAGAGATGGCGGTATCATGTACTTTGTTTGCCGCACAAAAT…	1723	NA	NA	NA
Klebsiella pneumoniae	pathogenic	PMB	polymyxin-B	ST permeabilizers	run1-atgagaacac_gtgcaacgta	AATTTTTTAACAAAAGGTGCGCTATGGAATGGCATGTGAAGAAGTCTTGCTGTCACAAGAAAGCAGAGGCTCTATATCGTACTTTGCGATAGTGGTGGTTCGCTTAAGATGCTCGCTGAGGCGCAATCTTTCGAGCGGGTTAAACCTGGCGATCTTCTTTCACCGCTGAAAGATGCGCAGTATTGTGTTAATCGCGATGTATCCCGCGTGATTAAAATAATCGATGCCAGACAGTACATATGTGACGAATGGGAGCGCCTGTTACGACTGTCGGCAGATAAATGAGCTCAGCGCCGGTGCTTGTCTGCAGGCAGAAAAATCGTCATTAAACCCGCCATGATGCACAGTACCCCAACCAGCGCCTTTACTGAAAATGTTCCCTGCCAGCCGGGCAGAATC…	1458	1	CardRes_02673	ArnT
Klebsiella pneumoniae	gut	PMB	polymyxin-B	ST permeabilizers	run1-atgccaacag_gctgttcaat	GAATTACAGAATTAAGTGAAACATTTTCATTGTATGCTTTCATTCGCGATCAGTCAACAAAAAATTGACAAAAAATCAGTCGTCCGGCAACCGCACGACAAACAGGGAACCCTTTCCCGGCGTGCTTTTGACTTCAATGCCGCCGCCGTGACGTTCCGCAATTTCCATGGCGATGGACAACCCGAGGCCGGTTCCCGCCGTCTGCCGGCTGCGGGTTTTGTCCGCCCGGTAAAAGCGTTCGAAAATATGGGGAATGTCTTTTTCGTCAATCCCGATTCCTGATCCTCAACTTCAATCCGGCAGCCTTTGTCTTCTTTTAAGACCCGCACCGTCACCTGCGAGTTTTCCGGACTGTACTTGACGGCGTTGTCCAAAAGAATAAGCAGCAGCCGGCGGATC…	1803	2	CardRes_00169;CardRes_01304	arlS;arlR
Klebsiella pneumoniae	soil	ERA	eravacycline	ST non-permeabilizers	run1-atggccaaag_ttccctatgt	GAATTGTACAGTGCTATGAGGCATTCTTGTTCAGGTCCCCAAGAAGTGCCCAAAGTGGAAAAGCAGCGTAGGTCAGAAAGGAGATCACGATGGCAGCAAAACCGATTCCTGATGGTTATCACAGCGCAACCCCGTATTTGGTGCTCGAGAATGCCGCCAAGGCCATTGAGTTTTACAAGCAAGCGTTTGGCGCTGTAGAACTCTTCCGCATGGCTGCGCCAGGCGGGAAAATCGGCCACGCCGAGATCAAGATCGGAGATTCTCCCATCATGCTGGCGGACGAGTTTCCTGAGATGGGATACCGCGGCCCGCGGGCTCTGGGCGGATCGCCCGTAAGCATCATGCTTTACGTGGAAGACGTCGATGCCTGTTTTAATCAAGCCGTGAAGGCAGGCGCAA…	2321	NA	NA	NA
Klebsiella pneumoniae	pathogenic	MOX	moxifloxacin	DT non-permeabilizers	run1-atgggacgcg_cgttggagga	GAATTCCAGTGCTTAAGCGTCTTCACGTACCGTTAATCTGCATCACCGGTCGCCCGGAGAGCAGCATGGCGCGCGCCGCAGATGTGCATCTGTGTGTTAAAGTAGCGAAAGAAGCCTGTCCGTTAGGGCTGGCACCGACCAGCAGCACAACCGCCACGCTGGTTATGGGCGATGCCCTCGCTGTCGCGCTGTTAAAAGCACGCGGCTTTACTGCTGAAGATTTTGCGCTCTCACACCCAGGCGGCGCACTGGGTCGTAAACTTCTGCTGCGCGTAAACGATATTATGCATACGGGCGATGAGATCCCGCATGTTAAGAAAACGGCCAGTCTGCGTGACGCATTGCTGGAAGTTACCCGCAAAAATCTTGGTATGACTGTCATTTGCGATGACAATATGA…	1801	NA	NA	NA
Klebsiella pneumoniae	pathogenic	DOX	doxycycline	ST non-permeabilizers	run1-atgggacgcg_cgttggagga	GAATTCCAGTGCTTAAGCGTCTTCACGTACCGTTAATCTGCATCACCGGTCGCCCGGAGAGCAGCATGGCGCGCGCCGCAGATGTGCATCTGTGTGTTAAAGTAGCGAAAGAAGCCTGTCCGTTAGGGCTGGCACCGACCAGCAGCACAACCGCCACGCTGGTTATGGGCGATGCCCTCGCTGTCGCGCTGTTAAAAGCACGCGGCTTTACTGCTGAAGATTTTGCGCTCTCACACCCAGGCGGCGCACTGGGTCGTAAACTTCTGCTGCGCGTAAACGATATTATGCATACGGGCGATGAGATCCCGCATGTTAAGAAAACGGCCAGTCTGCGTGACGCATTGCTGGAAGTTACCCGCAAAAATCTTGGTATGACTGTCATTTGCGATGACAATATGA…	1801	NA	NA	NA
Klebsiella pneumoniae	pathogenic	OMA	omadacycline	ST non-permeabilizers	run1-atgggacgcg_cgttggagga	GAATTCCAGTGCTTAAGCGTCTTCACGTACCGTTAATCTGCATCACCGGTCGCCCGGAGAGCAGCATGGCGCGCGCCGCAGATGTGCATCTGTGTGTTAAAGTAGCGAAAGAAGCCTGTCCGTTAGGGCTGGCACCGACCAGCAGCACAACCGCCACGCTGGTTATGGGCGATGCCCTCGCTGTCGCGCTGTTAAAAGCACGCGGCTTTACTGCTGAAGATTTTGCGCTCTCACACCCAGGCGGCGCACTGGGTCGTAAACTTCTGCTGCGCGTAAACGATATTATGCATACGGGCGATGAGATCCCGCATGTTAAGAAAACGGCCAGTCTGCGTGACGCATTGCTGGAAGTTACCCGCAAAAATCTTGGTATGACTGTCATTTGCGATGACAATATGA…	1801	NA	NA	NA
Klebsiella pneumoniae	pathogenic	GEP	gepotidacin	DT non-permeabilizers	run1-atgggacgcg_cgttggagga	GAATTCCAGTGCTTAAGCGTCTTCACGTACCGTTAATCTGCATCACCGGTCGCCCGGAGAGCAGCATGGCGCGCGCCGCAGATGTGCATCTGTGTGTTAAAGTAGCGAAAGAAGCCTGTCCGTTAGGGCTGGCACCGACCAGCAGCACAACCGCCACGCTGGTTATGGGCGATGCCCTCGCTGTCGCGCTGTTAAAAGCACGCGGCTTTACTGCTGAAGATTTTGCGCTCTCACACCCAGGCGGCGCACTGGGTCGTAAACTTCTGCTGCGCGTAAACGATATTATGCATACGGGCGATGAGATCCCGCATGTTAAGAAAACGGCCAGTCTGCGTGACGCATTGCTGGAAGTTACCCGCAAAAATCTTGGTATGACTGTCATTTGCGATGACAATATGA…	1801	NA	NA	NA
Escherichia coli	pathogenic	PMB	polymyxin-B	ST permeabilizers	run1-atgtttctag_tattgcgcaa	AGGAGAATTTTTTGCAGAAGGACAACATGCCGGATGACGAAAGACGCGCCGGGTATGGCGGGGGACGCTTTTCGCTCCGGGCGCTGATTTTACTGCTGCTGACCAGCGCTTTTATCTCCGGCTTCCTGACCGGAGCCCTGGCCATGCTCTGGTTTGTCATTGACTGCATGTAATGCGATGAACTGAACATCCGGAACCATGACTCTGAGACGTTTACTTAAACAAAAACCGGCACTGCTGGCTGGCGCTCTTCTGATGGTGGCCGGTGCGGCCACACTGTATTTTCCGGAAACCTGGTACCCGGAGGAAACGCAGTGGCAGCTTGCGACAGAAAAAGACATTCCCGGTATACAGGGCGGTCTCTCCGGCCTGACGTGGAACCCGGACAGCGGAACGCTG…	1020	NA	NA	NA
Klebsiella pneumoniae	pathogenic	GEP	gepotidacin	DT non-permeabilizers	run1-attaaatcag_cttgtactga	GAATTACAAGGTTGCCACCCTCCAGGTCGACCTGTTCGACGGCAAGGACGGCAAGCTGGTCTGGCGCGGCAGCGGCGAGCAGATCATGCGCACCAGCCCGCCGAGCCCGGCCGAGCGCGAGCAGGCGATCCGCGAGACGGTGCAGAAAGTCATGTCGCAATACCCGCCGCGCTGACATGCAGCTCAGCCACCGCCCGGCGGAGACCGGTGACCTGGAGACGGTCGCCGGCTTCCCCAGGACCGCGACGAACTCTTCTATTGCTACCCCAAGGCGATCTGGCCGTTCAGCGTCGCCCAGCTGGCCGCCGCCATCGCCGAACGCCGCGGCAGCACCGTGGCCGTGCACGACGGACAGGTGCTCGGCTTCGCCAACTTCTACCAGTGGCAGCACGGCGACTT…	1759	NA	NA	NA
Klebsiella pneumoniae	pathogenic	ERA	eravacycline	ST non-permeabilizers	run1-attaaatcag_cttgtactga	GAATTACAAGGTTGCCACCCTCCAGGTCGACCTGTTCGACGGCAAGGACGGCAAGCTGGTCTGGCGCGGCAGCGGCGAGCAGATCATGCGCACCAGCCCGCCGAGCCCGGCCGAGCGCGAGCAGGCGATCCGCGAGACGGTGCAGAAAGTCATGTCGCAATACCCGCCGCGCTGACATGCAGCTCAGCCACCGCCCGGCGGAGACCGGTGACCTGGAGACGGTCGCCGGCTTCCCCAGGACCGCGACGAACTCTTCTATTGCTACCCCAAGGCGATCTGGCCGTTCAGCGTCGCCCAGCTGGCCGCCGCCATCGCCGAACGCCGCGGCAGCACCGTGGCCGTGCACGACGGACAGGTGCTCGGCTTCGCCAACTTCTACCAGTGGCAGCACGGCGACTT…	1759	NA	NA	NA
Klebsiella pneumoniae	pathogenic	DEL	delafloxacin	DT non-permeabilizers	run1-attaaatcag_cttgtactga	GAATTACAAGGTTGCCACCCTCCAGGTCGACCTGTTCGACGGCAAGGACGGCAAGCTGGTCTGGCGCGGCAGCGGCGAGCAGATCATGCGCACCAGCCCGCCGAGCCCGGCCGAGCGCGAGCAGGCGATCCGCGAGACGGTGCAGAAAGTCATGTCGCAATACCCGCCGCGCTGACATGCAGCTCAGCCACCGCCCGGCGGAGACCGGTGACCTGGAGACGGTCGCCGGCTTCCCCAGGACCGCGACGAACTCTTCTATTGCTACCCCAAGGCGATCTGGCCGTTCAGCGTCGCCCAGCTGGCCGCCGCCATCGCCGAACGCCGCGGCAGCACCGTGGCCGTGCACGACGGACAGGTGCTCGGCTTCGCCAACTTCTACCAGTGGCAGCACGGCGACTT…	1759	NA	NA	NA
Klebsiella pneumoniae	pathogenic	OMA	omadacycline	ST non-permeabilizers	run1-attaaatcag_cttgtactga	GAATTACAAGGTTGCCACCCTCCAGGTCGACCTGTTCGACGGCAAGGACGGCAAGCTGGTCTGGCGCGGCAGCGGCGAGCAGATCATGCGCACCAGCCCGCCGAGCCCGGCCGAGCGCGAGCAGGCGATCCGCGAGACGGTGCAGAAAGTCATGTCGCAATACCCGCCGCGCTGACATGCAGCTCAGCCACCGCCCGGCGGAGACCGGTGACCTGGAGACGGTCGCCGGCTTCCCCAGGACCGCGACGAACTCTTCTATTGCTACCCCAAGGCGATCTGGCCGTTCAGCGTCGCCCAGCTGGCCGCCGCCATCGCCGAACGCCGCGGCAGCACCGTGGCCGTGCACGACGGACAGGTGCTCGGCTTCGCCAACTTCTACCAGTGGCAGCACGGCGACTT…	1759	NA	NA	NA
Klebsiella pneumoniae	pathogenic	DOX	doxycycline	ST non-permeabilizers	run1-attaaatcag_cttgtactga	GAATTACAAGGTTGCCACCCTCCAGGTCGACCTGTTCGACGGCAAGGACGGCAAGCTGGTCTGGCGCGGCAGCGGCGAGCAGATCATGCGCACCAGCCCGCCGAGCCCGGCCGAGCGCGAGCAGGCGATCCGCGAGACGGTGCAGAAAGTCATGTCGCAATACCCGCCGCGCTGACATGCAGCTCAGCCACCGCCCGGCGGAGACCGGTGACCTGGAGACGGTCGCCGGCTTCCCCAGGACCGCGACGAACTCTTCTATTGCTACCCCAAGGCGATCTGGCCGTTCAGCGTCGCCCAGCTGGCCGCCGCCATCGCCGAACGCCGCGGCAGCACCGTGGCCGTGCACGACGGACAGGTGCTCGGCTTCGCCAACTTCTACCAGTGGCAGCACGGCGACTT…	1759	NA	NA	NA
Klebsiella pneumoniae	soil	MER	meropenem	ST non-permeabilizers	run1-attccacagg_gtctaagaag	GAATTGCCACCATGGCCGTGTTCTGCGCGCTCGACGCGCCGGAAAGCATGACCGGGGCGGTCCTCGATGCCAATGGAGCAAGCTATGTTCGGTAAACTCGCGCTGTCCGCCCTCGCCCTGCTGCTGCTCGGCGCGGCCCCTGCTCCGCTGGCGGACCGCCCCGGCGCGAGCAAGGATATCGCCAAGGCCTGCGGCACCCGCGATGGCTGGGCCGATCCGGCCCCGCCCGCCCATATCCATGGCCAGACCTGGTACGTCGGCACCTGCGGGATCACCGTGGTCCTGGTCGATACCGGCGCCGGGCTGGTGCTGATCGACACCGGCCCGCAGGAAGCCGTGCCGCACGTTCTGGCCAGTATCCGGGCGCTGGGGTTCGATCCGAAGCGGATCCGCTGGATC…	1626	1	CardRes_00665	AIM-1
Klebsiella pneumoniae	soil	MOX	moxifloxacin	DT non-permeabilizers	run1-attccacagg_gtctaagaag	GAATTGCCACCATGGCCGTGTTCTGCGCGCTCGACGCGCCGGAAAGCATGACCGGGGCGGTCCTCGATGCCAATGGAGCAAGCTATGTTCGGTAAACTCGCGCTGTCCGCCCTCGCCCTGCTGCTGCTCGGCGCGGCCCCTGCTCCGCTGGCGGACCGCCCCGGCGCGAGCAAGGATATCGCCAAGGCCTGCGGCACCCGCGATGGCTGGGCCGATCCGGCCCCGCCCGCCCATATCCATGGCCAGACCTGGTACGTCGGCACCTGCGGGATCACCGTGGTCCTGGTCGATACCGGCGCCGGGCTGGTGCTGATCGACACCGGCCCGCAGGAAGCCGTGCCGCACGTTCTGGCCAGTATCCGGGCGCTGGGGTTCGATCCGAAGCGGATCCGCTGGATC…	1626	1	CardRes_00665	AIM-1
Klebsiella pneumoniae	soil	SUO	sulopenem	ST non-permeabilizers	run1-attccacagg_gtctaagaag	GAATTGCCACCATGGCCGTGTTCTGCGCGCTCGACGCGCCGGAAAGCATGACCGGGGCGGTCCTCGATGCCAATGGAGCAAGCTATGTTCGGTAAACTCGCGCTGTCCGCCCTCGCCCTGCTGCTGCTCGGCGCGGCCCCTGCTCCGCTGGCGGACCGCCCCGGCGCGAGCAAGGATATCGCCAAGGCCTGCGGCACCCGCGATGGCTGGGCCGATCCGGCCCCGCCCGCCCATATCCATGGCCAGACCTGGTACGTCGGCACCTGCGGGATCACCGTGGTCCTGGTCGATACCGGCGCCGGGCTGGTGCTGATCGACACCGGCCCGCAGGAAGCCGTGCCGCACGTTCTGGCCAGTATCCGGGCGCTGGGGTTCGATCCGAAGCGGATCCGCTGGATC…	1626	1	CardRes_00665	AIM-1
Klebsiella pneumoniae	pathogenic	MER	meropenem	ST non-permeabilizers	run1-attccacttg_ggtacaaact	GAATTCTTTAGTTCAGATACTTCGTCGAGGGCGACTGTCATAGCGGTCTAACGTTTGACATGAGGGGCGGCCAAGGGCGCCAGCCCTTGGACGTCCCCCTCGATGGAAGGGTTAGGCATCACTGCGTGTTCGCTCGAATGCCTGGCGTGTTTGAACCATGTACACGGCTGGACCATCTGGGGTGGTTACGGTACCTTGCCTCTCAAACCCCGCTTTCTCGTAGCATCGGATCGCTCGCAAGTTGCTCGGCGACGGGTCCGTTTGGATCTTGGTGACCTCGGGATCATTGAACAGCAACTCAACCAGTGCTCGAACCAGCTTGGTTCCCAAGCCTTTGCCCAGTTGTGATGCATTCGCCAGTGACTGGTCTATTCCGCGTACTCCTGGATCGGTTTCTTC…	3145	3	CardRes_00938;CardRes_01684;CardRes_01955	AAC(6')-Ib9;VIM-42;AAC(6')-Ib7
Klebsiella pneumoniae	pathogenic	SUO	sulopenem	ST non-permeabilizers	run1-attccacttg_ggtacaaact	GAATTCTTTAGTTCAGATACTTCGTCGAGGGCGACTGTCATAGCGGTCTAACGTTTGACATGAGGGGCGGCCAAGGGCGCCAGCCCTTGGACGTCCCCCTCGATGGAAGGGTTAGGCATCACTGCGTGTTCGCTCGAATGCCTGGCGTGTTTGAACCATGTACACGGCTGGACCATCTGGGGTGGTTACGGTACCTTGCCTCTCAAACCCCGCTTTCTCGTAGCATCGGATCGCTCGCAAGTTGCTCGGCGACGGGTCCGTTTGGATCTTGGTGACCTCGGGATCATTGAACAGCAACTCAACCAGTGCTCGAACCAGCTTGGTTCCCAAGCCTTTGCCCAGTTGTGATGCATTCGCCAGTGACTGGTCTATTCCGCGTACTCCTGGATCGGTTTCTTC…	3145	3	CardRes_00938;CardRes_01684;CardRes_01955	AAC(6')-Ib9;VIM-42;AAC(6')-Ib7
Klebsiella pneumoniae	pathogenic	OMA	omadacycline	ST non-permeabilizers	run1-attccacttg_ggtacaaact	GAATTCTTTAGTTCAGATACTTCGTCGAGGGCGACTGTCATAGCGGTCTAACGTTTGACATGAGGGGCGGCCAAGGGCGCCAGCCCTTGGACGTCCCCCTCGATGGAAGGGTTAGGCATCACTGCGTGTTCGCTCGAATGCCTGGCGTGTTTGAACCATGTACACGGCTGGACCATCTGGGGTGGTTACGGTACCTTGCCTCTCAAACCCCGCTTTCTCGTAGCATCGGATCGCTCGCAAGTTGCTCGGCGACGGGTCCGTTTGGATCTTGGTGACCTCGGGATCATTGAACAGCAACTCAACCAGTGCTCGAACCAGCTTGGTTCCCAAGCCTTTGCCCAGTTGTGATGCATTCGCCAGTGACTGGTCTATTCCGCGTACTCCTGGATCGGTTTCTTC…	3145	3	CardRes_00938;CardRes_01684;CardRes_01955	AAC(6')-Ib9;VIM-42;AAC(6')-Ib7
Escherichia coli	pathogenic	DOX	doxycycline	ST non-permeabilizers	run1-attccctatg_attgatcgaa	GAATTTGGTCCGGTCGATCTGGCGATCATGGAGAACGGGCAGTATGACCAGGACTGGAAATATATTCACATGATGCCGGATGAAACAGCTCAGGCCGCCGACGACCTGCGCGCTCGCGCGGTGCTGCCTGGGCATGCAGGACGATTCGTTTTGGCGAAACACAGCTGGGATGAACCGTATCAACGGCTGGCGGCTGCCAGCGAAGGAAGGCCTGGCGTCTGCTGACGCCTGTGCAGGGCGAGCCGGTGTGGGTCGCCGATAAGACGCAATCATTTAACGCCTGGTGGCGCTAAGCGCCAGTGCAGTATCAGAGGAGAGAGCATATGACGATTTCCGCTCAGGTGATTGATACTATCGTCGAGTGGATTGATGACAACCTGCATCAACCGCTGCGTATTG…	1083	2	CardRes_01568	ramA
Escherichia coli	pathogenic	ERA	eravacycline	ST non-permeabilizers	run1-attccctatg_attgatcgaa	GAATTTGGTCCGGTCGATCTGGCGATCATGGAGAACGGGCAGTATGACCAGGACTGGAAATATATTCACATGATGCCGGATGAAACAGCTCAGGCCGCCGACGACCTGCGCGCTCGCGCGGTGCTGCCTGGGCATGCAGGACGATTCGTTTTGGCGAAACACAGCTGGGATGAACCGTATCAACGGCTGGCGGCTGCCAGCGAAGGAAGGCCTGGCGTCTGCTGACGCCTGTGCAGGGCGAGCCGGTGTGGGTCGCCGATAAGACGCAATCATTTAACGCCTGGTGGCGCTAAGCGCCAGTGCAGTATCAGAGGAGAGAGCATATGACGATTTCCGCTCAGGTGATTGATACTATCGTCGAGTGGATTGATGACAACCTGCATCAACCGCTGCGTATTG…	1083	2	CardRes_01568	ramA
Escherichia coli	pathogenic	GEP	gepotidacin	DT non-permeabilizers	run1-attccctatg_attgatcgaa	GAATTTGGTCCGGTCGATCTGGCGATCATGGAGAACGGGCAGTATGACCAGGACTGGAAATATATTCACATGATGCCGGATGAAACAGCTCAGGCCGCCGACGACCTGCGCGCTCGCGCGGTGCTGCCTGGGCATGCAGGACGATTCGTTTTGGCGAAACACAGCTGGGATGAACCGTATCAACGGCTGGCGGCTGCCAGCGAAGGAAGGCCTGGCGTCTGCTGACGCCTGTGCAGGGCGAGCCGGTGTGGGTCGCCGATAAGACGCAATCATTTAACGCCTGGTGGCGCTAAGCGCCAGTGCAGTATCAGAGGAGAGAGCATATGACGATTTCCGCTCAGGTGATTGATACTATCGTCGAGTGGATTGATGACAACCTGCATCAACCGCTGCGTATTG…	1083	2	CardRes_01568	ramA
Escherichia coli	pathogenic	OMA	omadacycline	ST non-permeabilizers	run1-attccctatg_attgatcgaa	GAATTTGGTCCGGTCGATCTGGCGATCATGGAGAACGGGCAGTATGACCAGGACTGGAAATATATTCACATGATGCCGGATGAAACAGCTCAGGCCGCCGACGACCTGCGCGCTCGCGCGGTGCTGCCTGGGCATGCAGGACGATTCGTTTTGGCGAAACACAGCTGGGATGAACCGTATCAACGGCTGGCGGCTGCCAGCGAAGGAAGGCCTGGCGTCTGCTGACGCCTGTGCAGGGCGAGCCGGTGTGGGTCGCCGATAAGACGCAATCATTTAACGCCTGGTGGCGCTAAGCGCCAGTGCAGTATCAGAGGAGAGAGCATATGACGATTTCCGCTCAGGTGATTGATACTATCGTCGAGTGGATTGATGACAACCTGCATCAACCGCTGCGTATTG…	1083	2	CardRes_01568	ramA
Escherichia coli	pathogenic	MOX	moxifloxacin	DT non-permeabilizers	run1-attccctatg_attgatcgaa	GAATTTGGTCCGGTCGATCTGGCGATCATGGAGAACGGGCAGTATGACCAGGACTGGAAATATATTCACATGATGCCGGATGAAACAGCTCAGGCCGCCGACGACCTGCGCGCTCGCGCGGTGCTGCCTGGGCATGCAGGACGATTCGTTTTGGCGAAACACAGCTGGGATGAACCGTATCAACGGCTGGCGGCTGCCAGCGAAGGAAGGCCTGGCGTCTGCTGACGCCTGTGCAGGGCGAGCCGGTGTGGGTCGCCGATAAGACGCAATCATTTAACGCCTGGTGGCGCTAAGCGCCAGTGCAGTATCAGAGGAGAGAGCATATGACGATTTCCGCTCAGGTGATTGATACTATCGTCGAGTGGATTGATGACAACCTGCATCAACCGCTGCGTATTG…	1083	2	CardRes_01568	ramA
Escherichia coli	pathogenic	PMB	polymyxin-B	ST permeabilizers	run1-attgatggtg_acaagtgtcc	CGGGAATTGATGTGAAAACTCTTATCAAACAGGATAATGCAATGGAATGGCTGGTCAAAAAATCGTGCTGCAATAAACAAAATAACAGACATGTACTTATGCTCTGCGATGCTGGCGGCGCGATAAAAATGATCGCCGAAGTGAAGAGTGACTTCGCCGTGAAAGTGGGGGATTTACTCTCGCCTTTGCAGAATGCGCTTTACTGTATTAATCGTGAAAAGCTGCACACGGTGAAAGTTCTTTCTGCAAGCTGTTATAGCCCCGATGAGTGGGAACGGCAGTGTAAAGCGGCAGGAAAACTCAGTAACGTTGTTTTGTTGTGGGCAGGAAAATCAGCATCAACCCGCTCATAATACAGGCTACTCCCAGTAGTGCTTTCAGCGAAAAAGTCCCTTCCCA…	679	NA	NA	NA
Klebsiella pneumoniae	pathogenic	PMB	polymyxin-B	ST permeabilizers	run1-attgatggtg_acaagtgtcc	CGGGAATTGATGTGAAAACTCTTATCAAACAGGATAATGCAATGGAATGGCTGGTCAAAAAATCGTGCTGCAATAAACAAAATAACAGACATGTACTTATGCTCTGCGATGCTGGCGGCGCGATAAAAATGATCGCCGAAGTGAAGAGTGACTTCGCCGTGAAAGTGGGGGATTTACTCTCGCCTTTGCAGAATGCGCTTTACTGTATTAATCGTGAAAAGCTGCACACGGTGAAAGTTCTTTCTGCAAGCTGTTATAGCCCCGATGAGTGGGAACGGCAGTGTAAAGCGGCAGGAAAACTCAGTAACGTTGTTTTGTTGTGGGCAGGAAAATCAGCATCAACCCGCTCATAATACAGGCTACTCCCAGTAGTGCTTTCAGCGAAAAAGTCCCTTCCCA…	679	NA	NA	NA
Klebsiella pneumoniae	soil	OMA	omadacycline	ST non-permeabilizers	run1-attgcgctcc_tacctcgagt	GAATTGAAACCGAGCGCGGGCGACTTTCCCGCGAGGTCAATGCGGGACGCCTCGAACCCAAAGAGGCGACAGAGATCTTTCAGCAGCAGTTTGAGGCAAGACGAAAACCGGGGTATGGAGACAAACTCCTGGATTTCAAGATAACGAAATCCCGGCCGCCAAAAATCACTACCGCTTAACCGGCAGCCAGACGGTAACCGTTGTGCCTTGCCCTACTTCCGAAGCCACCGCGATTTTTCCGAAATGCTTGTCGATGATCGTCTGTACAATCGAAAGCCCGAGTCGGTGCCGCCCATCTTTTTCGAACGGGATTTGTCGACGCGATAGAACCGGAGAAAGATATTTTCCAGCTCCTCTTCCGGGATTCCGATTCCCTTATCTTCGACCTCCAGCTTCAGC…	1986	2	CardRes_00169;CardRes_00932	arlS;baeS
Klebsiella pneumoniae	soil	ERA	eravacycline	ST non-permeabilizers	run1-attgcgctcc_tacctcgagt	GAATTGAAACCGAGCGCGGGCGACTTTCCCGCGAGGTCAATGCGGGACGCCTCGAACCCAAAGAGGCGACAGAGATCTTTCAGCAGCAGTTTGAGGCAAGACGAAAACCGGGGTATGGAGACAAACTCCTGGATTTCAAGATAACGAAATCCCGGCCGCCAAAAATCACTACCGCTTAACCGGCAGCCAGACGGTAACCGTTGTGCCTTGCCCTACTTCCGAAGCCACCGCGATTTTTCCGAAATGCTTGTCGATGATCGTCTGTACAATCGAAAGCCCGAGTCGGTGCCGCCCATCTTTTTCGAACGGGATTTGTCGACGCGATAGAACCGGAGAAAGATATTTTCCAGCTCCTCTTCCGGGATTCCGATTCCCTTATCTTCGACCTCCAGCTTCAGC…	1986	2	CardRes_00169;CardRes_00932	arlS;baeS
Klebsiella pneumoniae	pathogenic	PMB	polymyxin-B	ST permeabilizers	run1-attgctccgc_ccgtaagtta	GAATTTCGTCTGGCTGATACGGCGGCTCCGGTGGAGCAATATCCAGCTCATGACGAGACTGAGATATAAACTCGCCAAACCACTGCTGGAAATGTTCCGGCTGATTAATCAGTCCGAGCATCATTTCACGCAGCTTGTCCATTTCCTGCGGCAGAACGTCAGCCGGATGATCGCGCGGCGGCAGGTCAGGATCGCTGTAATACGTGCTACCCAGCTCACGTTGCAAAACGTAATCGGCGAAGCCGCTGATCAGTTCGCGAGTATTCGGCGCGCGGAAACCGACCGAATAGTTCATGGCGTTTTCCAGCGCATAGCCTTCGTGCGGGAATCCTGGTGGAATGTACAGGATATCGCCGGGTTCCAGCTCTTCATCGATGATGGCTTCAAACGGGGCGACCT…	2466	1	CardRes_00137	cpxA
Klebsiella pneumoniae	pathogenic	PMB	polymyxin-B	ST permeabilizers	run1-atttagtgcg_tgggtcctgc	AATTTTTTAACAAAAGGTGCGCTATGGAATGGCATGTGAAGAAGTCTTGCTGTCACAAGAAAGCAGAGAGGCTCTATATCGTACTTTGCGATAGTGGTGGTTCGCTTAAGATGCTCGCTGAGGCGCAATCTTTCGAGCGGGTTAAACCTGGCGATCTTCTTTCACCGCTGAAAGATGCGCAGTATTGTGTTAATCGCGATGTATCCCGCGTGATTAAAATAATCGATGCCAGACAGTACATATGTGACGAATGGGAGCGCCTGTTACGACTGTCGGCAGATAAATGAGCTCAGCGCCGGTGCTTGTCTGCAGGCAGAAAAATCGTCATTAAACCCGCCATGATGCACAGTACCCCAACCAGCGCCTTTACTGAAAATGTTCCCTGCCAGCCGGGCAGAA…	1460	1	CardRes_02673	ArnT
Klebsiella pneumoniae	soil	PMB	polymyxin-B	ST permeabilizers	run1-atttataaaa_ttataaagct	GAATCTGTACAGAATTGAAACGCAAGCGGGAGGAAAATATGAGGCTGGAAAACGAAGTGCGCCTAAGAACGGAAGAGCTGATGACTCAGAAGGTGAAGCTTGAGGAACTGAATAAGATCAAAGACAAACTTTTCTCCGTCGTGTCGCACGATATCAAGGAGCCCTTAACCTCCCTCAAACTCTCGGTAGCCCTGGCGCGCATGGACAAACTGAGTCATGATGAATTCAAGACTATCAGTGTAGAACTGGACAACCACCTCGACCGCACTACCGAGTTTATTCAAAATCTACTCCACTGGGCGAAGTTCCAGTTACGGGGTGAATCGGTACGGGCTGTTTCGTTCGTTCTCAATCCACTCATTGAAGAAACTACCACCTTGATTTCTCACAGCGCCCGGC…	1424	1	CardRes_01241	evgS
Escherichia coli	pathogenic	PMB	polymyxin-B	ST permeabilizers	run1-atttctctcg_ccggtccgga	AATTTTTTGCAGAAGGACAACATGCCGGATGACGAAAGACGCGCCGGGTATGGCGGGGGACGCTTTTCGCTCCGGGCGCTGATTTTACTGCTGCTGACCAGCGCTTTTATCTCCGGCTTCCTGACCGGAGCCCTGGCCATGCTCTGGTTTGTCATTGACTGCATGTAATGCGATGAACTGAACATCCGGAACCATGACTCTGAGACGTTTACTTAAACAAAAACCGGCACTGCTGGCTGGCGCTCTTCTGATGGTGGCCGGTGCGGCCACACTGTATTTTCCGGAAACCTGGTACCCGGAGGAAACGCAGTGGCAGCTTGCGACAGAAAAAGACATTCCCGGTATACAGGGCGGTCTCTCCGGCCTGACGTGGAACCCGGACAGCGGAACGCTGTTTGC…	1242	NA	NA	NA
Escherichia coli	pathogenic	DEL	delafloxacin	DT non-permeabilizers	run1-atttgcagta_cgacacagct	GAATTCTGCCTACCGAATGGCTGGGCGAGCACAGCGCGGAGTTGGTATCGGAAGCGGTGAACTCGCTGCTCGACGACATCAGCCACGATCGCGCGCATCAAATCCGCCACGCCTTCGATCGCGCCACGTTCAGGCTTATCGACAAACTGAAAAACGATCCGGAGATGGCGAACCGGGCAGAAAGCATCAAAGATTACCTGAAAGAAGATGAAGCCTTTAACCGCTACCTCGGCGAGCTGTGGGCGGATTTACGTCAGTGGCTGAAGCAGGATATCAACGCCGACGATTCCAGGGTGAAGCAGCGAATCGCCCATGCCGGACAGTGGTTTGGCGAAACGCTGATCGCCGACGATGCGCTGCGCGCTTCGCTCAACGGCCATCTGGAGCAGGCCGCCCATC…	1421	NA	NA	NA
Escherichia coli	pathogenic	ZOL	zoliflodacin	DT non-permeabilizers	run1-atttgcagta_cgacacagct	GAATTCTGCCTACCGAATGGCTGGGCGAGCACAGCGCGGAGTTGGTATCGGAAGCGGTGAACTCGCTGCTCGACGACATCAGCCACGATCGCGCGCATCAAATCCGCCACGCCTTCGATCGCGCCACGTTCAGGCTTATCGACAAACTGAAAAACGATCCGGAGATGGCGAACCGGGCAGAAAGCATCAAAGATTACCTGAAAGAAGATGAAGCCTTTAACCGCTACCTCGGCGAGCTGTGGGCGGATTTACGTCAGTGGCTGAAGCAGGATATCAACGCCGACGATTCCAGGGTGAAGCAGCGAATCGCCCATGCCGGACAGTGGTTTGGCGAAACGCTGATCGCCGACGATGCGCTGCGCGCTTCGCTCAACGGCCATCTGGAGCAGGCCGCCCATC…	1421	NA	NA	NA
Klebsiella pneumoniae	gut	PMB	polymyxin-B	ST permeabilizers	run1-caaagcccta_ctcgttcttc	GAATTCTTTTTCTTCATACTTGTCCTTTTTCTGCTCGGTCTGGGTGGAATGCTGGTATATCTGCTGAGTGGAAAGCCTTCTTTGTATCTGTACGTGTTGGAGGGGCTCATCGGGTTTATCCTTATCTATCTGATAGTATTCTATAATAAGATAGTGAAGCCGATGAATACCATCGGCAGCGGTATGGAGTTGCTGCGCGAGCAGGATTTCAGTAGCCGTCTCAGTCGGGTAGGGCAGTACGAGGCAGACCGCATTGTGAATATCTTTAACCGAATGATGGAGCAGCTCAAGAATGAACGGTTGCGCATGCGCGAGCAGAATCACTTCTTGGATTTGCTGATTCAGGCATCTCCAATGGGGGTTATTATCCTGACAATGGACGATGAAGTGTCGCAACTG…	1329	1	CardRes_01797	vanSA
Escherichia coli	pathogenic	DEL	delafloxacin	DT non-permeabilizers	run1-caaagtcaag_tcaaccaaca	GAATTCTGCCTACCGAATGGCTGGGCGAGCACAGCGCGGAGTTGGTATCGGAAGCGGTGAACTCGCTGCTCGACGACATCAGCCACGATCGCGCGCATCAAATCCGCCACGCCTTCGATCGCGCCACGTTCAGGCTTATCGACAAACTGAAAAACGATCCGGAGATGGCGAACCGGGCAGAAAGCATCAAAGATTACCTGAAAGAAGATGAAGCCTTTAACCGCTACCTCGGCGAGCTGTGGGCGGATTTACGTCAGTGGCTGAAGCAGGATATCAACGCCGACGATTCCAGGGTGAAGCAGCGAATCGCCCATGCCGGACAGTGGTTTGGCGAAACGCTGATCGCCGACGATGCGCTGCGCGCTTCGCTCAACGGCCATCTGGAGCAGGCCGCCCATC…	1421	NA	NA	NA
Escherichia coli	pathogenic	ZOL	zoliflodacin	DT non-permeabilizers	run1-caaagtcaag_tcaaccaaca	GAATTCTGCCTACCGAATGGCTGGGCGAGCACAGCGCGGAGTTGGTATCGGAAGCGGTGAACTCGCTGCTCGACGACATCAGCCACGATCGCGCGCATCAAATCCGCCACGCCTTCGATCGCGCCACGTTCAGGCTTATCGACAAACTGAAAAACGATCCGGAGATGGCGAACCGGGCAGAAAGCATCAAAGATTACCTGAAAGAAGATGAAGCCTTTAACCGCTACCTCGGCGAGCTGTGGGCGGATTTACGTCAGTGGCTGAAGCAGGATATCAACGCCGACGATTCCAGGGTGAAGCAGCGAATCGCCCATGCCGGACAGTGGTTTGGCGAAACGCTGATCGCCGACGATGCGCTGCGCGCTTCGCTCAACGGCCATCTGGAGCAGGCCGCCCATC…	1421	NA	NA	NA
Escherichia coli	pathogenic	DOX	doxycycline	ST non-permeabilizers	run1-caaatagcaa_catttcacca	GAATTAAGCGGGTCATTACGCCGCTGGGGGTCGGATCGCATCTGCGCTACTGGGGAATGGACGGGGCGCTGATTACCGAAGCGGACTGGCAGCAGGCGGTACCGGCCAGCGACGAGCTCACCGTCCACGTGCTGCCGGCGCGGCACTTTTCCGGCCGTGGGCTGAAGCGTAACCAGACGCTGTGGGCCAGTTTTCTGTTCGTTACCCCGCAGCAAAAGATTTATTACAGCGGCGACAGCGGGTATGGGCCGCACTTTAAAGCGATAGGCGATGAGTTCGGTCCGGTCGATCTGGCGATCATGGAGAACGGGCAGTATGACCAGGACTGGAAATATATCCACATGATGCCGGATGAAACGGCTCAGGCTGCCGACGATCTGCGCGCTCGCGCGGTGCTGC…	1364	1	CardRes_01568	ramA
Escherichia coli	pathogenic	ERA	eravacycline	ST non-permeabilizers	run1-caaatagcaa_catttcacca	GAATTAAGCGGGTCATTACGCCGCTGGGGGTCGGATCGCATCTGCGCTACTGGGGAATGGACGGGGCGCTGATTACCGAAGCGGACTGGCAGCAGGCGGTACCGGCCAGCGACGAGCTCACCGTCCACGTGCTGCCGGCGCGGCACTTTTCCGGCCGTGGGCTGAAGCGTAACCAGACGCTGTGGGCCAGTTTTCTGTTCGTTACCCCGCAGCAAAAGATTTATTACAGCGGCGACAGCGGGTATGGGCCGCACTTTAAAGCGATAGGCGATGAGTTCGGTCCGGTCGATCTGGCGATCATGGAGAACGGGCAGTATGACCAGGACTGGAAATATATCCACATGATGCCGGATGAAACGGCTCAGGCTGCCGACGATCTGCGCGCTCGCGCGGTGCTGC…	1364	1	CardRes_01568	ramA
Escherichia coli	pathogenic	MOX	moxifloxacin	DT non-permeabilizers	run1-caaatagcaa_catttcacca	GAATTAAGCGGGTCATTACGCCGCTGGGGGTCGGATCGCATCTGCGCTACTGGGGAATGGACGGGGCGCTGATTACCGAAGCGGACTGGCAGCAGGCGGTACCGGCCAGCGACGAGCTCACCGTCCACGTGCTGCCGGCGCGGCACTTTTCCGGCCGTGGGCTGAAGCGTAACCAGACGCTGTGGGCCAGTTTTCTGTTCGTTACCCCGCAGCAAAAGATTTATTACAGCGGCGACAGCGGGTATGGGCCGCACTTTAAAGCGATAGGCGATGAGTTCGGTCCGGTCGATCTGGCGATCATGGAGAACGGGCAGTATGACCAGGACTGGAAATATATCCACATGATGCCGGATGAAACGGCTCAGGCTGCCGACGATCTGCGCGCTCGCGCGGTGCTGC…	1364	1	CardRes_01568	ramA
Escherichia coli	pathogenic	GEP	gepotidacin	DT non-permeabilizers	run1-caaatagcaa_catttcacca	GAATTAAGCGGGTCATTACGCCGCTGGGGGTCGGATCGCATCTGCGCTACTGGGGAATGGACGGGGCGCTGATTACCGAAGCGGACTGGCAGCAGGCGGTACCGGCCAGCGACGAGCTCACCGTCCACGTGCTGCCGGCGCGGCACTTTTCCGGCCGTGGGCTGAAGCGTAACCAGACGCTGTGGGCCAGTTTTCTGTTCGTTACCCCGCAGCAAAAGATTTATTACAGCGGCGACAGCGGGTATGGGCCGCACTTTAAAGCGATAGGCGATGAGTTCGGTCCGGTCGATCTGGCGATCATGGAGAACGGGCAGTATGACCAGGACTGGAAATATATCCACATGATGCCGGATGAAACGGCTCAGGCTGCCGACGATCTGCGCGCTCGCGCGGTGCTGC…	1364	1	CardRes_01568	ramA
Escherichia coli	pathogenic	OMA	omadacycline	ST non-permeabilizers	run1-caaatagcaa_catttcacca	GAATTAAGCGGGTCATTACGCCGCTGGGGGTCGGATCGCATCTGCGCTACTGGGGAATGGACGGGGCGCTGATTACCGAAGCGGACTGGCAGCAGGCGGTACCGGCCAGCGACGAGCTCACCGTCCACGTGCTGCCGGCGCGGCACTTTTCCGGCCGTGGGCTGAAGCGTAACCAGACGCTGTGGGCCAGTTTTCTGTTCGTTACCCCGCAGCAAAAGATTTATTACAGCGGCGACAGCGGGTATGGGCCGCACTTTAAAGCGATAGGCGATGAGTTCGGTCCGGTCGATCTGGCGATCATGGAGAACGGGCAGTATGACCAGGACTGGAAATATATCCACATGATGCCGGATGAAACGGCTCAGGCTGCCGACGATCTGCGCGCTCGCGCGGTGCTGC…	1364	1	CardRes_01568	ramA
Klebsiella pneumoniae	soil	DOX	doxycycline	ST non-permeabilizers	run1-caaatagtgt_cacatgcctt	GAATTGCTAACGCAGTCAGGCACCGTGTATGAAATCTAACAATGCGCTCATCGTCATCCTCGGCACCGTCACCCTGGATGCTGTAGGCATAGGCTTGGTTATGCCGGTACTGCCGGGCCTCTTGCGGGATATCGTCCATTCCGACAGCATCGCCAGTCACTATGGCGTGCTGCTAGCGCTATATGCGTTGATGCAATTTCTATGCGCACCCGTTCTCGGAGCACTGTCCGACCGCTTTGGCCGCCGCCCAGTCCTGCTCGCTTCGCTACTTGGAGCCACTATCGACTACGCGATCATGGCGACCACACCCGTCCTGTGGATCCTCTACGCCGGACGCATCGTGGCCGGCATCACCGGCGCCACAGGTGCGGTTGCTGGCGCCTATATCGCCGACATCAC…	1287	2	CardRes_03799;CardRes_00912	tet(C)_3_AF055345;tet(C)
Escherichia coli	soil	DOX	doxycycline	ST non-permeabilizers	run1-caaatagtgt_cacatgcctt	GAATTGCTAACGCAGTCAGGCACCGTGTATGAAATCTAACAATGCGCTCATCGTCATCCTCGGCACCGTCACCCTGGATGCTGTAGGCATAGGCTTGGTTATGCCGGTACTGCCGGGCCTCTTGCGGGATATCGTCCATTCCGACAGCATCGCCAGTCACTATGGCGTGCTGCTAGCGCTATATGCGTTGATGCAATTTCTATGCGCACCCGTTCTCGGAGCACTGTCCGACCGCTTTGGCCGCCGCCCAGTCCTGCTCGCTTCGCTACTTGGAGCCACTATCGACTACGCGATCATGGCGACCACACCCGTCCTGTGGATCCTCTACGCCGGACGCATCGTGGCCGGCATCACCGGCGCCACAGGTGCGGTTGCTGGCGCCTATATCGCCGACATCAC…	1287	2	CardRes_03799;CardRes_00912	tet(C)_3_AF055345;tet(C)
Klebsiella pneumoniae	soil	GEP	gepotidacin	DT non-permeabilizers	run1-caaatgaaat_gtcgtgcgat	GAATTTCTGTACAGAATTTTCTAATGGCTGCCGCGAGTATTCGTCGTTTGCCGCAAATCCTGCGCAAGCCTAGATTTTCCCCGCCCGCCGATCAAGGAGCGCTCCCGGGGCGGTTTCTCATGCAGCCAACGACAAAGGACGCCAATCCTCATGCGCGATACCAGATTCCCCTGCCTGTGCGGCATCGCCGCTTCCACACTGCTGTTCGCCACCACCCCGGCCATTGCCGGCGAGGCCCCGGCGGATCGCCTGAAGGCACTGGTCGACGCCGCCGTACAACCGGTGATGAAGGCCAATGACATTCCGGGCCTGGCCGTAGCCATCAGCCTGAAAGGAGAACCGCATTACTTCAGCTATGGGCTGGCCTCGAAAGAGGACGGCCGCCGGGTGACGCCGGAG…	3336	2	CardRes_02958;CardRes_01241	blaPAO_1_AY083595;evgS
Klebsiella pneumoniae	soil	PMB	polymyxin-B	ST permeabilizers	run1-caacgggcag_cggtatcagg	AGGGAATTGATTTACGAGTTATGATCTGGAATAGCCGGGGTCTCAGATGGATTACATGTTCGGCTTGACCATCATCGTTCTCCTGATCGGCGCCTGGTATGCATGGCGCTATTACAGGCTGCGCCGCGATGTCGACGAATATGCCGGCCGCGTGCGGGGGCTGGACACCGGCACCAACATCCAGGAGCTCCAGAGCCTCTCGAGCGCTATTTCATCGCTTGTATCGGCCTTCAACGTTCAGCATTCGGCGCTGGAATCTGAGCGCTCGCGCCTTGCCACCCTCCTGGATCAGATTACCGATGGCGTGCTCATCGCGGATGCACAGGGACTCATCCAGTTTGCGAATCCCGCAGCAGGCAGGCTTTTCCAGTCTGGCAGCCCGGTCGATCGCAGCATTGT…	1021	1	CardRes_00932	baeS
Klebsiella pneumoniae	pathogenic	PMB	polymyxin-B	ST permeabilizers	run1-caagaccaat_ttcggcacga	GAATTGATGTGAAAACTCTTATCAAACAGGATAATGCAATGGAATGGCTGGTCAAAAAATCGTGCTGCAATAAACAAAATAACAGACATGTACTTATGCTCTGCGATGCTGGCGGCGCGATAAAAATGATCGCCGAAGTGAAGAGTGACTTCGCCGTGAAAGTGGGGATTTACTCTCGCCTTTGCAGAATGCGCTTTACTGTATTAATCGTGAAAAGCTGCACACGGTGAAAGTTCTTTCTGCAAGCTGTTATAGCCCCGATGAGTGGGAACGGCAGTGTAAAGCGGCAGGGAAAACTCAGTAACGTTGTTTTGTTGTGGGCAGGAAAATCAGCATCAACCCGCTCATAATACAGGCTACTCCCAGTAGTGCTTTCAGCGAAAAAGTCCCTTCCCAGCC…	2642	NA	NA	NA
Escherichia coli	soil	APR	apramycin	ST non-permeabilizers	run1-caagcgaccg_caggggttgc	GAATACAGAATTACCAGAACGCGCGTCCCGCTGGCCCGGTGACGGTCGCCATTGGCGCGATCACGGTTCAGCACCGCCAGCCGCTGCAAGTCCAGTGGACGCCGCCCGCCGTATCGACCACCCTGCTGCCCACCCAGCCCGCCGCCTGCCTGACCGTCGAAGCCTGGCAAACCGCCCAGGCCCAGCCGTTCGCGCTGCCCGAAGGACTCTCTGGCCAGGTGCTCACCTACGGCCCGGCGGACCCGGCCATCCCGGATGGATCGTGGGAAGTGGCTATCACACCCCTGAATGGCTCGCAGCGCCAGCCGCTCCCCGGTGTCAGAGATGGTTCATTCTCGCCGGACGGCGCGAAGCTGGCTTATTCGCTCATCGATGGCGGCATCCTGATCCGAGACCTGA…	2091	1	CardRes_02096	AAC(3)-IV
Klebsiella pneumoniae	soil	APR	apramycin	ST non-permeabilizers	run1-caagcgaccg_caggggttgc	GAATACAGAATTACCAGAACGCGCGTCCCGCTGGCCCGGTGACGGTCGCCATTGGCGCGATCACGGTTCAGCACCGCCAGCCGCTGCAAGTCCAGTGGACGCCGCCCGCCGTATCGACCACCCTGCTGCCCACCCAGCCCGCCGCCTGCCTGACCGTCGAAGCCTGGCAAACCGCCCAGGCCCAGCCGTTCGCGCTGCCCGAAGGACTCTCTGGCCAGGTGCTCACCTACGGCCCGGCGGACCCGGCCATCCCGGATGGATCGTGGGAAGTGGCTATCACACCCCTGAATGGCTCGCAGCGCCAGCCGCTCCCCGGTGTCAGAGATGGTTCATTCTCGCCGGACGGCGCGAAGCTGGCTTATTCGCTCATCGATGGCGGCATCCTGATCCGAGACCTGA…	2091	1	CardRes_02096	AAC(3)-IV
Klebsiella pneumoniae	pathogenic	PMB	polymyxin-B	ST permeabilizers	run1-caagtaacgt_gttgtacggt	GAATTATTGCGTCATTTATTCCCGTTATCACTGCGGTTGCGCTTTTTACTGGCAACCGCGGGCGTGGTATTGGTGCTTTCGCTGGCCTACGGCATGGTTTGCCCTGGTGGGTTACAGCGTCAGCTTTGATAAAACAACGTTCCGCCTGCTGCGGGGTGAAAGTAACCTGTTCTATACCCTGGCAAAATGGGAGAACGGTAAGATAAACGTCGAGCTGCCCGAGAATCTCGATATGCAAAGCCCAACAATGTCGCTGATCTATAACGAAGACGGTGAGTTGTTGTGGGCGCAGCGCAATGTTCCCTGGCTGACGCACAGTATCCAACCGGAATGGCTAAAAGCGAACGGTTTTCATGAGATTGAAGCCAATGTAGATGCCACCAGCACCTTACTGGGCGA…	2464	1	CardRes_00932	baeS
Escherichia coli	pathogenic	ERA	eravacycline	ST non-permeabilizers	run1-caataacgat_gcaacaccta	GAATTGATTTCAAAGCTAAGAATCTAACATCAAATGCAGGTCTTTTTCTGCTCCTTGAGAATGCAAAAAGCAATGGGATTTTTGATTTTATTGAAAATGACCTCGTATTTGATAATGACTCAACAAATAAAATCAAGATGAATCATATAAAGACCATGCTCTGCGGTCACTTCATTGGCATTGATAAGTTAGAACGTCTAAAGCTACTTCAAAATGATCCCCTCGTCAACGAGTTTGATAAAGGGCCTGGCGTCTGCTGACGCCTGTGCAGGGCGAGCCGGTGTGGGTCGCCGATAAGACGCAATCATTTAACGCCTGGTGGCGCTAAGCGCCAGTGCAGTATCAGAGGAGAGAGCATATGACGATTTCCGCTCAGGTGATTGATACTATCGTCGAGTG…	1075	1	CardRes_01568	ramA
Escherichia coli	pathogenic	MOX	moxifloxacin	DT non-permeabilizers	run1-caataacgat_gcaacaccta	GAATTGATTTCAAAGCTAAGAATCTAACATCAAATGCAGGTCTTTTTCTGCTCCTTGAGAATGCAAAAAGCAATGGGATTTTTGATTTTATTGAAAATGACCTCGTATTTGATAATGACTCAACAAATAAAATCAAGATGAATCATATAAAGACCATGCTCTGCGGTCACTTCATTGGCATTGATAAGTTAGAACGTCTAAAGCTACTTCAAAATGATCCCCTCGTCAACGAGTTTGATAAAGGGCCTGGCGTCTGCTGACGCCTGTGCAGGGCGAGCCGGTGTGGGTCGCCGATAAGACGCAATCATTTAACGCCTGGTGGCGCTAAGCGCCAGTGCAGTATCAGAGGAGAGAGCATATGACGATTTCCGCTCAGGTGATTGATACTATCGTCGAGTG…	1075	1	CardRes_01568	ramA
Escherichia coli	pathogenic	GEP	gepotidacin	DT non-permeabilizers	run1-caataacgat_gcaacaccta	GAATTGATTTCAAAGCTAAGAATCTAACATCAAATGCAGGTCTTTTTCTGCTCCTTGAGAATGCAAAAAGCAATGGGATTTTTGATTTTATTGAAAATGACCTCGTATTTGATAATGACTCAACAAATAAAATCAAGATGAATCATATAAAGACCATGCTCTGCGGTCACTTCATTGGCATTGATAAGTTAGAACGTCTAAAGCTACTTCAAAATGATCCCCTCGTCAACGAGTTTGATAAAGGGCCTGGCGTCTGCTGACGCCTGTGCAGGGCGAGCCGGTGTGGGTCGCCGATAAGACGCAATCATTTAACGCCTGGTGGCGCTAAGCGCCAGTGCAGTATCAGAGGAGAGAGCATATGACGATTTCCGCTCAGGTGATTGATACTATCGTCGAGTG…	1075	1	CardRes_01568	ramA
Escherichia coli	pathogenic	DEL	delafloxacin	DT non-permeabilizers	run1-caataacgat_gcaacaccta	GAATTGATTTCAAAGCTAAGAATCTAACATCAAATGCAGGTCTTTTTCTGCTCCTTGAGAATGCAAAAAGCAATGGGATTTTTGATTTTATTGAAAATGACCTCGTATTTGATAATGACTCAACAAATAAAATCAAGATGAATCATATAAAGACCATGCTCTGCGGTCACTTCATTGGCATTGATAAGTTAGAACGTCTAAAGCTACTTCAAAATGATCCCCTCGTCAACGAGTTTGATAAAGGGCCTGGCGTCTGCTGACGCCTGTGCAGGGCGAGCCGGTGTGGGTCGCCGATAAGACGCAATCATTTAACGCCTGGTGGCGCTAAGCGCCAGTGCAGTATCAGAGGAGAGAGCATATGACGATTTCCGCTCAGGTGATTGATACTATCGTCGAGTG…	1075	1	CardRes_01568	ramA
Escherichia coli	pathogenic	OMA	omadacycline	ST non-permeabilizers	run1-caataacgat_gcaacaccta	GAATTGATTTCAAAGCTAAGAATCTAACATCAAATGCAGGTCTTTTTCTGCTCCTTGAGAATGCAAAAAGCAATGGGATTTTTGATTTTATTGAAAATGACCTCGTATTTGATAATGACTCAACAAATAAAATCAAGATGAATCATATAAAGACCATGCTCTGCGGTCACTTCATTGGCATTGATAAGTTAGAACGTCTAAAGCTACTTCAAAATGATCCCCTCGTCAACGAGTTTGATAAAGGGCCTGGCGTCTGCTGACGCCTGTGCAGGGCGAGCCGGTGTGGGTCGCCGATAAGACGCAATCATTTAACGCCTGGTGGCGCTAAGCGCCAGTGCAGTATCAGAGGAGAGAGCATATGACGATTTCCGCTCAGGTGATTGATACTATCGTCGAGTG…	1075	1	CardRes_01568	ramA
Escherichia coli	pathogenic	DOX	doxycycline	ST non-permeabilizers	run1-caataacgat_gcaacaccta	GAATTGATTTCAAAGCTAAGAATCTAACATCAAATGCAGGTCTTTTTCTGCTCCTTGAGAATGCAAAAAGCAATGGGATTTTTGATTTTATTGAAAATGACCTCGTATTTGATAATGACTCAACAAATAAAATCAAGATGAATCATATAAAGACCATGCTCTGCGGTCACTTCATTGGCATTGATAAGTTAGAACGTCTAAAGCTACTTCAAAATGATCCCCTCGTCAACGAGTTTGATAAAGGGCCTGGCGTCTGCTGACGCCTGTGCAGGGCGAGCCGGTGTGGGTCGCCGATAAGACGCAATCATTTAACGCCTGGTGGCGCTAAGCGCCAGTGCAGTATCAGAGGAGAGAGCATATGACGATTTCCGCTCAGGTGATTGATACTATCGTCGAGTG…	1075	1	CardRes_01568	ramA
Klebsiella pneumoniae	soil	OMA	omadacycline	ST non-permeabilizers	run1-caattaacct_ggtaattctc	GAATTTTCAGCCGTTCAGATTTCAATGTCGTTGCCGTATTTCATCGTTTTCTGGCCAGCTGATCTCAAATACTGCGCCACCTTGAGAGGCGCCACATGTTGCTTGCCCTCCATGCGCTTGTGCAATAGCGGCAACCACGGCCAGTCCAAGTCCGCTGCCACCGCCACACGATTCTGGGGAGCGCCGGAAAGCCGTAAATACATGGGGGGCAAACGTTTCTGGAATTCCCGGCCCTTCATCAGAAACGCTCAGGTGATACAAGCCATCCTTTATGCGTGCCTGAATCCGTACTGTACCCGGTGTGGCGTGCTTCCTCACATTCTCCAGTAGCGCCAAGAGCGCTTGCCGAATCCTGGTTGGATCACAGTTGGCCTGTTGAATCTGGAGATCGAGAACTGG…	1254	1	CardRes_00170	adeS
Klebsiella pneumoniae	soil	DOX	doxycycline	ST non-permeabilizers	run1-caattaacct_ggtaattctc	GAATTTTCAGCCGTTCAGATTTCAATGTCGTTGCCGTATTTCATCGTTTTCTGGCCAGCTGATCTCAAATACTGCGCCACCTTGAGAGGCGCCACATGTTGCTTGCCCTCCATGCGCTTGTGCAATAGCGGCAACCACGGCCAGTCCAAGTCCGCTGCCACCGCCACACGATTCTGGGGAGCGCCGGAAAGCCGTAAATACATGGGGGGCAAACGTTTCTGGAATTCCCGGCCCTTCATCAGAAACGCTCAGGTGATACAAGCCATCCTTTATGCGTGCCTGAATCCGTACTGTACCCGGTGTGGCGTGCTTCCTCACATTCTCCAGTAGCGCCAAGAGCGCTTGCCGAATCCTGGTTGGATCACAGTTGGCCTGTTGAATCTGGAGATCGAGAACTGG…	1254	1	CardRes_00170	adeS
Klebsiella pneumoniae	soil	ERA	eravacycline	ST non-permeabilizers	run1-caattaacct_ggtaattctc	GAATTTTCAGCCGTTCAGATTTCAATGTCGTTGCCGTATTTCATCGTTTTCTGGCCAGCTGATCTCAAATACTGCGCCACCTTGAGAGGCGCCACATGTTGCTTGCCCTCCATGCGCTTGTGCAATAGCGGCAACCACGGCCAGTCCAAGTCCGCTGCCACCGCCACACGATTCTGGGGAGCGCCGGAAAGCCGTAAATACATGGGGGGCAAACGTTTCTGGAATTCCCGGCCCTTCATCAGAAACGCTCAGGTGATACAAGCCATCCTTTATGCGTGCCTGAATCCGTACTGTACCCGGTGTGGCGTGCTTCCTCACATTCTCCAGTAGCGCCAAGAGCGCTTGCCGAATCCTGGTTGGATCACAGTTGGCCTGTTGAATCTGGAGATCGAGAACTGG…	1254	1	CardRes_00170	adeS
Klebsiella pneumoniae	pathogenic	SUO	sulopenem	ST non-permeabilizers	run1-caattaacct_ggtaattctc	GAATTTTCAGCCGTTCAGATTTCAATGTCGTTGCCGTATTTCATCGTTTTCTGGCCAGCTGATCTCAAATACTGCGCCACCTTGAGAGGCGCCACATGTTGCTTGCCCTCCATGCGCTTGTGCAATAGCGGCAACCACGGCCAGTCCAAGTCCGCTGCCACCGCCACACGATTCTGGGGAGCGCCGGAAAGCCGTAAATACATGGGGGGCAAACGTTTCTGGAATTCCCGGCCCTTCATCAGAAACGCTCAGGTGATACAAGCCATCCTTTATGCGTGCCTGAATCCGTACTGTACCCGGTGTGGCGTGCTTCCTCACATTCTCCAGTAGCGCCAAGAGCGCTTGCCGAATCCTGGTTGGATCACAGTTGGCCTGTTGAATCTGGAGATCGAGAACTGG…	1254	1	CardRes_00170	adeS
Escherichia coli	gut	ZOL	zoliflodacin	DT non-permeabilizers	run1-cacaacctaa_gagcgctcag	GAATTATAAAAAAGGAACCTTTGCAACATGACAAAAAGAAATACAACTAAACCCGTCCGTGTAGTTTCTCCAATAATGGAAGAACAAGAAACCAGTGCAAGCACTTTACAAGAATGGCTTGACAAGGAAGAAACAGTCTCCGATCTTTTATTTAGCAAAGGAAAAGAAGAAGGAATCAACAAGTCCTATAAAAGTTTCAAGAACTGTACTTTCCAAAATCAGATATTCAGCGAATGCAAATTCCATTCATCCCAACTGACAGATGTCCGGTTCGAGAACTGCGACCTATCCAATATCTCTTTTGCAGAAAGCTCTTTGTACCGAGTAGAATTTATTTCCTGTAAGTTGCTGGGAACTAATTTTTCGGAAACCACTTTGAATCATATTCTGCTACACGAG…	2133	1	CardRes_02111	QnrS15
Klebsiella pneumoniae	pathogenic	PMB	polymyxin-B	ST permeabilizers	run1-caccgctcgc_ggctcacaca	AATTTTTTAACAAAAGGTGCGCTATGGAATGGCATGTGAAGAAGTCTTGCTGTCACAAGAAAGCAGAGAGGCTCTATATCGTACTTTGCGATAGTGGTGGTTCGCTTAAGATGCTCGCTGAGGCGCAATCTTTCGAGCGGGTTAAACCTGGCGATCTTCTTTCACCGCTGAAAGATGCGCAGTATTGTGTTAATCGCGATGTATCCCGCGTGATTAAAATAATCGATGCCAGACAGTACATATGTGACGAATGGGAGCGCCTGTTACGACTGTCGGCAGATAAATGAGCTCAGCGCCGGTGCTTGTCTGCAGGCAGAAAAATCGTCATTAAACCCGCCATGATGCACAGTACCCCAACCAGCGCCTTTACTGAAAATGTTCCCTGCCAGCCGGGCAGAA…	1459	1	CardRes_02673	ArnT
Klebsiella pneumoniae	soil	SUO	sulopenem	ST non-permeabilizers	run1-caccgtgtat_gtgatggggc	GAATTAATAGTAGTATTATGCCGATAGGGTGGTGCTCTGATGCCGTGTTCGCCGAAGAATGATCCGCTCTTCGCCTGCCTGGTGCTGGAGAGGGGCGCGCCTTACGAAAAAGGGGCCTGTTTTCTCCTGCGGCAAAGCAAACTGACGCTGGGAAGGAGCACGAGCTCGTGCACCCCCGATATCACGTTCGACAGCCTGCTGATATCCCGAAAACATTGCTGTATAGAACAGCGCGGCGAGGGTTGGTCGATATGCGAGCTGAAAAGCAAACACGGCACGCTGCTGAACGGCGAACCGCTGCCCCAGTCCTTATCCGTCCCGCTCAAGCACGGGGATAAAATCGGTCTGGCGGCAAACATTGTGTCGCTGCGGTTTTCCCTGACCCCGGAACTGGACCAG…	2652	1	CardRes_02322	BAT-1
Klebsiella pneumoniae	pathogenic	ERA	eravacycline	ST non-permeabilizers	run1-cacgcctaaa_gtacttgtgc	GAATTTCGCTGCGCATCCAGCGTCTGTAACTTTTCAGCCATCTCATTAAAGTCATTGACGAGCCTATTCATCTCTCCCAACTTAGAACTGCTGTTAAATGCTCTGGCACTAAGGTTTCCCTGAGAGATTTGTTTCAGGCTGTATGCAACGTCATTCAGTGGGTTGAATATTCTTGCAGACAGCTTTACGGTAAAGAAAAGTGCAACGACCAGACTGGTAATGGACGCCATCAGAATCCACATCCAGTCAAGGAATGTCATAGCATCTTCACTACCTTCGTTCATTCCACCCGGTAGGTAATAAATCAGGAAACTATAAAATAAGTAGGAACCGAGTATTGCAATGGCAATAATAACAAACGTTAACAACAACATATATGTCAAAATCTGACGGCTCAGA…	1410	1	CardRes_00425	adeR
Klebsiella pneumoniae	pathogenic	DOX	doxycycline	ST non-permeabilizers	run1-cacgcctaaa_gtacttgtgc	GAATTTCGCTGCGCATCCAGCGTCTGTAACTTTTCAGCCATCTCATTAAAGTCATTGACGAGCCTATTCATCTCTCCCAACTTAGAACTGCTGTTAAATGCTCTGGCACTAAGGTTTCCCTGAGAGATTTGTTTCAGGCTGTATGCAACGTCATTCAGTGGGTTGAATATTCTTGCAGACAGCTTTACGGTAAAGAAAAGTGCAACGACCAGACTGGTAATGGACGCCATCAGAATCCACATCCAGTCAAGGAATGTCATAGCATCTTCACTACCTTCGTTCATTCCACCCGGTAGGTAATAAATCAGGAAACTATAAAATAAGTAGGAACCGAGTATTGCAATGGCAATAATAACAAACGTTAACAACAACATATATGTCAAAATCTGACGGCTCAGA…	1410	1	CardRes_00425	adeR
Klebsiella pneumoniae	pathogenic	GEP	gepotidacin	DT non-permeabilizers	run1-cacgcctaaa_gtacttgtgc	GAATTTCGCTGCGCATCCAGCGTCTGTAACTTTTCAGCCATCTCATTAAAGTCATTGACGAGCCTATTCATCTCTCCCAACTTAGAACTGCTGTTAAATGCTCTGGCACTAAGGTTTCCCTGAGAGATTTGTTTCAGGCTGTATGCAACGTCATTCAGTGGGTTGAATATTCTTGCAGACAGCTTTACGGTAAAGAAAAGTGCAACGACCAGACTGGTAATGGACGCCATCAGAATCCACATCCAGTCAAGGAATGTCATAGCATCTTCACTACCTTCGTTCATTCCACCCGGTAGGTAATAAATCAGGAAACTATAAAATAAGTAGGAACCGAGTATTGCAATGGCAATAATAACAAACGTTAACAACAACATATATGTCAAAATCTGACGGCTCAGA…	1410	1	CardRes_00425	adeR
Klebsiella pneumoniae	pathogenic	OMA	omadacycline	ST non-permeabilizers	run1-cacgcctaaa_gtacttgtgc	GAATTTCGCTGCGCATCCAGCGTCTGTAACTTTTCAGCCATCTCATTAAAGTCATTGACGAGCCTATTCATCTCTCCCAACTTAGAACTGCTGTTAAATGCTCTGGCACTAAGGTTTCCCTGAGAGATTTGTTTCAGGCTGTATGCAACGTCATTCAGTGGGTTGAATATTCTTGCAGACAGCTTTACGGTAAAGAAAAGTGCAACGACCAGACTGGTAATGGACGCCATCAGAATCCACATCCAGTCAAGGAATGTCATAGCATCTTCACTACCTTCGTTCATTCCACCCGGTAGGTAATAAATCAGGAAACTATAAAATAAGTAGGAACCGAGTATTGCAATGGCAATAATAACAAACGTTAACAACAACATATATGTCAAAATCTGACGGCTCAGA…	1410	1	CardRes_00425	adeR
Klebsiella pneumoniae	pathogenic	GEN	gentamicin	ST non-permeabilizers	run1-cactgaaaga_agctcccgga	GAATTGTTAGGTGGCGGTACTTGGGTCGATATCAAAGTGCATCACTTCTTCCCGTATGCCCAACTTTGTATAGAGAGCCACTGCGGGATCGTCACCGTAATCTGCTTGCACGTAGATCACATAAGCACCAAGCGCGTTGGCCTCATGCTTGAGGAGATTGATGAGCGCGGTGGCAATGCCTTGCCTCCGGTGCTCGCCGGAGACTGCGAGATCATAGATATAGATCTCACTACGCGCCTGCTCAAACTTTGGCAGAACGTAAGCCGCGAGAGCGCCAACAACCGCTTCTTGGTCGAAGGCAGCAAGCGCGATGAATGTCTTACTACGGAGCAAGTTCCCAGGTAATCGGAGTCCGGCTGATGTTGGGAGTAGGTGGCTACGTCTCCGAACTCACGACCG…	2168	3	CardRes_02772;CardRes_01955	aac(3)-Ia_1_X15852;AAC(6')-Ib7
Klebsiella pneumoniae	soil	GEP	gepotidacin	DT non-permeabilizers	run1-cactggtaat_ctacgcggag	GAATTTCCCGGCTTCGCTCGGCGACCACTTCAAAGATCCTGCTGCTCGTTGAGGCGGATCCTGCAGATCGAAGCATCGATTACGTCGTGAATGCGCCGGATCTGAGCGGAGACCTGCTGCGCGGTCGCTTTCGTCCGGGCATCACGGACATTTCCCAGGTCCATGCCAACTTCGCAGCTCCCGAGTGGGAGTGCTGGGTGTATCGAGTGAAGGAGCAAACGCTTGAACGTTTGCCGATGGAGCGGCTTTAGCGGCCGGTTTCAGCCCGATCCGGGAGCATCGGACCGAGCAATGTTCACACAGCGCAAACGGCATCTGCTGGGACTCATGAGTGCCGGCGCGTTCGTGGGGTGGGTCTGGTTCCGAGATGCCCCCGCATTTCTACCGCTTGCAGTTTGC…	1303	NA	NA	NA
Klebsiella pneumoniae	soil	DEL	delafloxacin	DT non-permeabilizers	run1-cactggtaat_ctacgcggag	GAATTTCCCGGCTTCGCTCGGCGACCACTTCAAAGATCCTGCTGCTCGTTGAGGCGGATCCTGCAGATCGAAGCATCGATTACGTCGTGAATGCGCCGGATCTGAGCGGAGACCTGCTGCGCGGTCGCTTTCGTCCGGGCATCACGGACATTTCCCAGGTCCATGCCAACTTCGCAGCTCCCGAGTGGGAGTGCTGGGTGTATCGAGTGAAGGAGCAAACGCTTGAACGTTTGCCGATGGAGCGGCTTTAGCGGCCGGTTTCAGCCCGATCCGGGAGCATCGGACCGAGCAATGTTCACACAGCGCAAACGGCATCTGCTGGGACTCATGAGTGCCGGCGCGTTCGTGGGGTGGGTCTGGTTCCGAGATGCCCCCGCATTTCTACCGCTTGCAGTTTGC…	1303	NA	NA	NA
Klebsiella pneumoniae	soil	MOX	moxifloxacin	DT non-permeabilizers	run1-cactggtaat_ctacgcggag	GAATTTCCCGGCTTCGCTCGGCGACCACTTCAAAGATCCTGCTGCTCGTTGAGGCGGATCCTGCAGATCGAAGCATCGATTACGTCGTGAATGCGCCGGATCTGAGCGGAGACCTGCTGCGCGGTCGCTTTCGTCCGGGCATCACGGACATTTCCCAGGTCCATGCCAACTTCGCAGCTCCCGAGTGGGAGTGCTGGGTGTATCGAGTGAAGGAGCAAACGCTTGAACGTTTGCCGATGGAGCGGCTTTAGCGGCCGGTTTCAGCCCGATCCGGGAGCATCGGACCGAGCAATGTTCACACAGCGCAAACGGCATCTGCTGGGACTCATGAGTGCCGGCGCGTTCGTGGGGTGGGTCTGGTTCCGAGATGCCCCCGCATTTCTACCGCTTGCAGTTTGC…	1303	NA	NA	NA
Klebsiella pneumoniae	soil	ERA	eravacycline	ST non-permeabilizers	run1-cactggtaat_ctacgcggag	GAATTTCCCGGCTTCGCTCGGCGACCACTTCAAAGATCCTGCTGCTCGTTGAGGCGGATCCTGCAGATCGAAGCATCGATTACGTCGTGAATGCGCCGGATCTGAGCGGAGACCTGCTGCGCGGTCGCTTTCGTCCGGGCATCACGGACATTTCCCAGGTCCATGCCAACTTCGCAGCTCCCGAGTGGGAGTGCTGGGTGTATCGAGTGAAGGAGCAAACGCTTGAACGTTTGCCGATGGAGCGGCTTTAGCGGCCGGTTTCAGCCCGATCCGGGAGCATCGGACCGAGCAATGTTCACACAGCGCAAACGGCATCTGCTGGGACTCATGAGTGCCGGCGCGTTCGTGGGGTGGGTCTGGTTCCGAGATGCCCCCGCATTTCTACCGCTTGCAGTTTGC…	1303	NA	NA	NA
Klebsiella pneumoniae	soil	OMA	omadacycline	ST non-permeabilizers	run1-cactggtaat_ctacgcggag	GAATTTCCCGGCTTCGCTCGGCGACCACTTCAAAGATCCTGCTGCTCGTTGAGGCGGATCCTGCAGATCGAAGCATCGATTACGTCGTGAATGCGCCGGATCTGAGCGGAGACCTGCTGCGCGGTCGCTTTCGTCCGGGCATCACGGACATTTCCCAGGTCCATGCCAACTTCGCAGCTCCCGAGTGGGAGTGCTGGGTGTATCGAGTGAAGGAGCAAACGCTTGAACGTTTGCCGATGGAGCGGCTTTAGCGGCCGGTTTCAGCCCGATCCGGGAGCATCGGACCGAGCAATGTTCACACAGCGCAAACGGCATCTGCTGGGACTCATGAGTGCCGGCGCGTTCGTGGGGTGGGTCTGGTTCCGAGATGCCCCCGCATTTCTACCGCTTGCAGTTTGC…	1303	NA	NA	NA
Klebsiella pneumoniae	soil	DOX	doxycycline	ST non-permeabilizers	run1-cactggtaat_ctacgcggag	GAATTTCCCGGCTTCGCTCGGCGACCACTTCAAAGATCCTGCTGCTCGTTGAGGCGGATCCTGCAGATCGAAGCATCGATTACGTCGTGAATGCGCCGGATCTGAGCGGAGACCTGCTGCGCGGTCGCTTTCGTCCGGGCATCACGGACATTTCCCAGGTCCATGCCAACTTCGCAGCTCCCGAGTGGGAGTGCTGGGTGTATCGAGTGAAGGAGCAAACGCTTGAACGTTTGCCGATGGAGCGGCTTTAGCGGCCGGTTTCAGCCCGATCCGGGAGCATCGGACCGAGCAATGTTCACACAGCGCAAACGGCATCTGCTGGGACTCATGAGTGCCGGCGCGTTCGTGGGGTGGGTCTGGTTCCGAGATGCCCCCGCATTTCTACCGCTTGCAGTTTGC…	1303	NA	NA	NA
Klebsiella pneumoniae	pathogenic	SUO	sulopenem	ST non-permeabilizers	run1-cactggtaat_ctacgcggag	GAATTTCCCGGCTTCGCTCGGCGACCACTTCAAAGATCCTGCTGCTCGTTGAGGCGGATCCTGCAGATCGAAGCATCGATTACGTCGTGAATGCGCCGGATCTGAGCGGAGACCTGCTGCGCGGTCGCTTTCGTCCGGGCATCACGGACATTTCCCAGGTCCATGCCAACTTCGCAGCTCCCGAGTGGGAGTGCTGGGTGTATCGAGTGAAGGAGCAAACGCTTGAACGTTTGCCGATGGAGCGGCTTTAGCGGCCGGTTTCAGCCCGATCCGGGAGCATCGGACCGAGCAATGTTCACACAGCGCAAACGGCATCTGCTGGGACTCATGAGTGCCGGCGCGTTCGTGGGGTGGGTCTGGTTCCGAGATGCCCCCGCATTTCTACCGCTTGCAGTTTGC…	1303	NA	NA	NA
Klebsiella pneumoniae	gut	DOX	doxycycline	ST non-permeabilizers	run1-cactgtagat_attccgcctt	GAATTGCCATATTAGAAACTGCTTTCGTAAAGGCTCGATTTCTTTTTAATTCTAATATACTTTTTCTATCGGTCGCATCCGCCACACAAAATTCAATTTGTTTTGCATATTGTGATTGCCGTCTTTTAGCCAATTCTATCATTTTTTTGCTGTAATCAAAAGCGACAACCGAAGCGCCTCTTTGTGCAAGATACGAAGAATAATTTCCATTGCCACACGCAATATCCAAAATGTAATCCGCAGGATTAGGAGATAGAAGTTCCGTTACTTTGGGACGCACTACCTCTCTGTGAAATTCATTAGATTCGTCACCCATTGCATTATCCCAAAATTGTGCGTTCTCCTCCCAGATTTTTTTACTTTCCTCTGTTCCCATGTTCTCTCCCACTCCCCAAATTT…	2600	4	CardRes_03843;CardRes_03852;CardRes_03841	tet(W)_3_AJ427421;tet(O/W/O)-3_1_EF065524;tet(W)_1_DQ060146
Escherichia coli	gut	DOX	doxycycline	ST non-permeabilizers	run1-cactgtagat_attccgcctt	GAATTGCCATATTAGAAACTGCTTTCGTAAAGGCTCGATTTCTTTTTAATTCTAATATACTTTTTCTATCGGTCGCATCCGCCACACAAAATTCAATTTGTTTTGCATATTGTGATTGCCGTCTTTTAGCCAATTCTATCATTTTTTTGCTGTAATCAAAAGCGACAACCGAAGCGCCTCTTTGTGCAAGATACGAAGAATAATTTCCATTGCCACACGCAATATCCAAAATGTAATCCGCAGGATTAGGAGATAGAAGTTCCGTTACTTTGGGACGCACTACCTCTCTGTGAAATTCATTAGATTCGTCACCCATTGCATTATCCCAAAATTGTGCGTTCTCCTCCCAGATTTTTTTACTTTCCTCTGTTCCCATGTTCTCTCCCACTCCCCAAATTT…	2600	4	CardRes_03843;CardRes_03852;CardRes_03841	tet(W)_3_AJ427421;tet(O/W/O)-3_1_EF065524;tet(W)_1_DQ060146
Klebsiella pneumoniae	soil	ERA	eravacycline	ST non-permeabilizers	run1-cagataacaa_cccgcgttct	GAATTGTCAAGTGCTATGAGGGATTCTTGTTCAGGTCCCAAAGAAGTACCCAAAGTGGAAAAGCAGCGTAGGTTAGAAAGGAGATCACGATGGCAGCAAAACCGATTCCTGATGGTTATCACAGCGCGACCCCGTATTTGGTACTCGAGAATGCCGCCAAGGCCATTGAGTTTTACAAGCAAGCGTTTGGCGCTGTAGAACTCTTCCGCATGGCTGCGCCGGGCGGGAAGATCGGACATGCCGAGATCAAGATCGGAGATTCTCCCATTATGCTGGCGGACGAGTTTCCTGAGATGGGATACCGCGGCCCGCGTGCTTTGGGCGGATCGCCCGTAAGCATCATGCTTTACGTGGAAGACGTGGATGCCTGTTTCAATCAAGCCGTGAAGGCAGGCGCAC…	2862	NA	NA	NA
Klebsiella pneumoniae	gut	APR	apramycin	ST non-permeabilizers	run1-cagcagtcaa_acctgtaggg	GAATTCCTATCCGCCTAATACTCACAGCCCATCAGCAGCCTTTCACCTCCTCCGAGCATTTACATTTTAGAAAAAATATGCTATAATGCGGGCACAAAACTCTGGGGAGAGATAATAAGATGATAAGATTGGCATCAGTCGGCGATGCAGGAGAGCTTGAGCGTCTCAATGCAGAGTTCAACGGCAAGGGCAAGACTACGGAAGAAAGCATTCGCGCCTCGCTTCTTACAAACAGGCGCGAGATTGTCATCGTTGCGGACGGCAACGGAGGACGGCTCGCCGGCTTCGTCTGCGTTCAGCTGAAAAAATCGTTCTGCTACGACGAATATATGCCCGAGATAACCGAGGTCTATGTCCGTCCCGAGTATCGCGGGCGGGGCGTCGCGCGGGAAATGTTGA…	3145	3	CardRes_02815;CardRes_03842;CardRes_03851	aac(3)-XI_1_CTEG01000046;tet(W)_2_AY049983;tet(O/W)-1_1_AY485126
Klebsiella pneumoniae	gut	ERA	eravacycline	ST non-permeabilizers	run1-caggctaaag_atttggggcg	AATTGCTGAAACGTAAAGTCGGGTTTAAACATTTCAATTTCGTTTTGAGTTGATTCTTCTTGTGCTTCTCTTCCATAAGCAAACATTTGCTGTTCATAATTTTCAATAGCCTCTTCAATGCTGTTAAATTTCCCATTGGTCAGATTATCCGACAATATCAAGGCATCCATCAACCCACTGTTTACGCCTTGTCCTGCAAAAGGAGGCATCAAATGTGCGGCATCCCCAATCATTGTTATGGGTAATGGACGCTTACTTTTCCAAGACTTATCTAAGGGAAATATTCGTGTCGCTAACCCTACAAAAGATGATGTCAAACGAATCAGTTCTTTGTAGCGTTCGTCCCAATCGGAAAATTTTTTCAGGAGAAAATCAACGACACTATTTCTGTTTTGAAAA…	2046	NA	NA	NA
Klebsiella pneumoniae	gut	DOX	doxycycline	ST non-permeabilizers	run1-caggctaaag_atttggggcg	AATTGCTGAAACGTAAAGTCGGGTTTAAACATTTCAATTTCGTTTTGAGTTGATTCTTCTTGTGCTTCTCTTCCATAAGCAAACATTTGCTGTTCATAATTTTCAATAGCCTCTTCAATGCTGTTAAATTTCCCATTGGTCAGATTATCCGACAATATCAAGGCATCCATCAACCCACTGTTTACGCCTTGTCCTGCAAAAGGAGGCATCAAATGTGCGGCATCCCCAATCATTGTTATGGGTAATGGACGCTTACTTTTCCAAGACTTATCTAAGGGAAATATTCGTGTCGCTAACCCTACAAAAGATGATGTCAAACGAATCAGTTCTTTGTAGCGTTCGTCCCAATCGGAAAATTTTTTCAGGAGAAAATCAACGACACTATTTCTGTTTTGAAAA…	2046	NA	NA	NA
Klebsiella pneumoniae	soil	DOX	doxycycline	ST non-permeabilizers	run1-caggctaaag_atttggggcg	AATTGCTGAAACGTAAAGTCGGGTTTAAACATTTCAATTTCGTTTTGAGTTGATTCTTCTTGTGCTTCTCTTCCATAAGCAAACATTTGCTGTTCATAATTTTCAATAGCCTCTTCAATGCTGTTAAATTTCCCATTGGTCAGATTATCCGACAATATCAAGGCATCCATCAACCCACTGTTTACGCCTTGTCCTGCAAAAGGAGGCATCAAATGTGCGGCATCCCCAATCATTGTTATGGGTAATGGACGCTTACTTTTCCAAGACTTATCTAAGGGAAATATTCGTGTCGCTAACCCTACAAAAGATGATGTCAAACGAATCAGTTCTTTGTAGCGTTCGTCCCAATCGGAAAATTTTTTCAGGAGAAAATCAACGACACTATTTCTGTTTTGAAAA…	2046	NA	NA	NA
Klebsiella pneumoniae	soil	OMA	omadacycline	ST non-permeabilizers	run1-caggctaaag_atttggggcg	AATTGCTGAAACGTAAAGTCGGGTTTAAACATTTCAATTTCGTTTTGAGTTGATTCTTCTTGTGCTTCTCTTCCATAAGCAAACATTTGCTGTTCATAATTTTCAATAGCCTCTTCAATGCTGTTAAATTTCCCATTGGTCAGATTATCCGACAATATCAAGGCATCCATCAACCCACTGTTTACGCCTTGTCCTGCAAAAGGAGGCATCAAATGTGCGGCATCCCCAATCATTGTTATGGGTAATGGACGCTTACTTTTCCAAGACTTATCTAAGGGAAATATTCGTGTCGCTAACCCTACAAAAGATGATGTCAAACGAATCAGTTCTTTGTAGCGTTCGTCCCAATCGGAAAATTTTTTCAGGAGAAAATCAACGACACTATTTCTGTTTTGAAAA…	2046	NA	NA	NA
Klebsiella pneumoniae	pathogenic	SUO	sulopenem	ST non-permeabilizers	run1-caggctaaag_atttggggcg	AATTGCTGAAACGTAAAGTCGGGTTTAAACATTTCAATTTCGTTTTGAGTTGATTCTTCTTGTGCTTCTCTTCCATAAGCAAACATTTGCTGTTCATAATTTTCAATAGCCTCTTCAATGCTGTTAAATTTCCCATTGGTCAGATTATCCGACAATATCAAGGCATCCATCAACCCACTGTTTACGCCTTGTCCTGCAAAAGGAGGCATCAAATGTGCGGCATCCCCAATCATTGTTATGGGTAATGGACGCTTACTTTTCCAAGACTTATCTAAGGGAAATATTCGTGTCGCTAACCCTACAAAAGATGATGTCAAACGAATCAGTTCTTTGTAGCGTTCGTCCCAATCGGAAAATTTTTTCAGGAGAAAATCAACGACACTATTTCTGTTTTGAAAA…	2046	NA	NA	NA
Klebsiella pneumoniae	soil	ERA	eravacycline	ST non-permeabilizers	run1-caggctaaag_atttggggcg	AATTGCTGAAACGTAAAGTCGGGTTTAAACATTTCAATTTCGTTTTGAGTTGATTCTTCTTGTGCTTCTCTTCCATAAGCAAACATTTGCTGTTCATAATTTTCAATAGCCTCTTCAATGCTGTTAAATTTCCCATTGGTCAGATTATCCGACAATATCAAGGCATCCATCAACCCACTGTTTACGCCTTGTCCTGCAAAAGGAGGCATCAAATGTGCGGCATCCCCAATCATTGTTATGGGTAATGGACGCTTACTTTTCCAAGACTTATCTAAGGGAAATATTCGTGTCGCTAACCCTACAAAAGATGATGTCAAACGAATCAGTTCTTTGTAGCGTTCGTCCCAATCGGAAAATTTTTTCAGGAGAAAATCAACGACACTATTTCTGTTTTGAAAA…	2046	NA	NA	NA
Klebsiella pneumoniae	gut	OMA	omadacycline	ST non-permeabilizers	run1-caggctaaag_atttggggcg	AATTGCTGAAACGTAAAGTCGGGTTTAAACATTTCAATTTCGTTTTGAGTTGATTCTTCTTGTGCTTCTCTTCCATAAGCAAACATTTGCTGTTCATAATTTTCAATAGCCTCTTCAATGCTGTTAAATTTCCCATTGGTCAGATTATCCGACAATATCAAGGCATCCATCAACCCACTGTTTACGCCTTGTCCTGCAAAAGGAGGCATCAAATGTGCGGCATCCCCAATCATTGTTATGGGTAATGGACGCTTACTTTTCCAAGACTTATCTAAGGGAAATATTCGTGTCGCTAACCCTACAAAAGATGATGTCAAACGAATCAGTTCTTTGTAGCGTTCGTCCCAATCGGAAAATTTTTTCAGGAGAAAATCAACGACACTATTTCTGTTTTGAAAA…	2046	NA	NA	NA
Klebsiella pneumoniae	pathogenic	PMB	polymyxin-B	ST permeabilizers	run1-caggtgaatg_gcgccgcacc	GAATTTTTTAACAAAAGGTGCGCTATGGAATGGCATGTGAAGAAGTCTTGCTGTCACAAGAAAGCAGAGAGGCTCTATATCGTACTTTGCGATAGTGGTGGTTCGCTTAAGATGCTCGCTGAGGCGCAATCTTTCGAGCGGGTTAAACCTGGCGATCTTCTTTCACCGCTGAAAGATGCGCAGTATTGTGTTAATCGCGATGTATCCCGCGTGATTAAAATAATCGATGCCAGACAGTACATATGTGACGAATGGGAGCGCCTGTTACGACTGTCGGCAGATAAATGAGCTCAGCGCCGGTGCTTGTCTGCAGGCAGAAAAATCGTCATTAAACCCGCCATGATGCACAGTACCCCAACCAGCGCCTTTACTGAAAATGTTCCCTGCCAGCCGGGCAGA…	1461	1	CardRes_02673	ArnT
Klebsiella pneumoniae	pathogenic	PMB	polymyxin-B	ST permeabilizers	run1-cagtcctcct_gttgtagtat	AATTTTTTAACAAAAGGTGCGCTATGGAATGGCATGTGAAGAAGTCTTGCTGTCACAAGAAAGCAGAGAGGCTCTATATCGTACTTTGCGATAGTGGTGGTTCGCTTAAGATGCTCGCTGAGGCGCAATCTTTCGAGCGGGTTAAACCTGGCGATCTTCTTTCACCGCTGAAAGATGCGCAGTATTGTGTTAATCGCGATGTATCCCGCGTGATTAAAATAATCGATGCCAGACAGTACATATGTGACGAATGGGAGCGCCTGTTACGACTGTCGGCAGATAAATGAGCTCAGCGCCGGTGCTTGTCTGCAGGCAGAAAAATCGTCATTAAACCCGCCATGATGCACAGTACCCCAACCAGCGCCTTTACTGAAAATGTTCCCTGCCAGCCGGGCAGAA…	1460	1	CardRes_02673	ArnT
Escherichia coli	pathogenic	DEL	delafloxacin	DT non-permeabilizers	run1-cagttagagt_tttctaattg	GAATTCTGCCTACCGAATGGCTGGGCGAGCACAGCGCGGAGTTGGTATCGGAAGCGGTGAACTCGCTGCTCGACGACATCAGCCACGATCGCGCGCATCAAATCCGCCACGCCTTCGATCGCGCCACGTTCAGGCTTATCGACAAACTGAAAAACGATCCGGAGATGGCGAACCGGGCAGAAAGCATCAAAGATTACCTGAAAGAAGATGAAGCCTTTAACCGCTACCTCGGCGAGCTGTGGGCGGATTTACGTCAGTGGCTGAAGCAGGATATCAACGCCGACGATTCCAGGGTGAAGCAGCGAATCGCCCATGCCGGACAGTGGTTTGGCGAAACGCTGATCGCCGACGATGCGCTGCGCGCTTCGCTCAACGGCCATCTGGAGCAGGCCGCCCATC…	1422	NA	NA	NA
Escherichia coli	pathogenic	ZOL	zoliflodacin	DT non-permeabilizers	run1-cagttagagt_tttctaattg	GAATTCTGCCTACCGAATGGCTGGGCGAGCACAGCGCGGAGTTGGTATCGGAAGCGGTGAACTCGCTGCTCGACGACATCAGCCACGATCGCGCGCATCAAATCCGCCACGCCTTCGATCGCGCCACGTTCAGGCTTATCGACAAACTGAAAAACGATCCGGAGATGGCGAACCGGGCAGAAAGCATCAAAGATTACCTGAAAGAAGATGAAGCCTTTAACCGCTACCTCGGCGAGCTGTGGGCGGATTTACGTCAGTGGCTGAAGCAGGATATCAACGCCGACGATTCCAGGGTGAAGCAGCGAATCGCCCATGCCGGACAGTGGTTTGGCGAAACGCTGATCGCCGACGATGCGCTGCGCGCTTCGCTCAACGGCCATCTGGAGCAGGCCGCCCATC…	1422	NA	NA	NA
Escherichia coli	pathogenic	ERA	eravacycline	ST non-permeabilizers	run1-cataccacaa_tcgcatctta	AGGAATTGATTTCAAAGCTAAGAATCTAACATCAAATGCAGGTCTTTTTCTGCTCCTTGAGAATGCAAAAAGCAATGGGATTTTTGATTTTATTGAAAATGACCTCGTATTTGATAATGACTCAACAAATAAAATCAAGATGAATCATATAAAGACCATGCTCTGCGGTCACTTCATTGGCATTGATAAGTTAGAACGTCTAAAGCTACTTCAAAATGATCCCCTCGTCAACGAGTTTGATAAAGGGCCTGGCGTCTGCTGACGCCTGTGCAGGGCGAGCCGGTGTGGGTCGCCGATAAGACGCAATCATTTAACGCCTGGTGGCGCTAAGCGCCAGTGCAGTATCAGAGGAGAGAGCATATGACGATTTCCGCTCAGGTGATTGATACTATCGTCGAG…	1077	1	CardRes_01568	ramA
Escherichia coli	pathogenic	OMA	omadacycline	ST non-permeabilizers	run1-cataccacaa_tcgcatctta	AGGAATTGATTTCAAAGCTAAGAATCTAACATCAAATGCAGGTCTTTTTCTGCTCCTTGAGAATGCAAAAAGCAATGGGATTTTTGATTTTATTGAAAATGACCTCGTATTTGATAATGACTCAACAAATAAAATCAAGATGAATCATATAAAGACCATGCTCTGCGGTCACTTCATTGGCATTGATAAGTTAGAACGTCTAAAGCTACTTCAAAATGATCCCCTCGTCAACGAGTTTGATAAAGGGCCTGGCGTCTGCTGACGCCTGTGCAGGGCGAGCCGGTGTGGGTCGCCGATAAGACGCAATCATTTAACGCCTGGTGGCGCTAAGCGCCAGTGCAGTATCAGAGGAGAGAGCATATGACGATTTCCGCTCAGGTGATTGATACTATCGTCGAG…	1077	1	CardRes_01568	ramA
Klebsiella pneumoniae	pathogenic	DOX	doxycycline	ST non-permeabilizers	run1-cataccacaa_tcgcatctta	AGGAATTGATTTCAAAGCTAAGAATCTAACATCAAATGCAGGTCTTTTTCTGCTCCTTGAGAATGCAAAAAGCAATGGGATTTTTGATTTTATTGAAAATGACCTCGTATTTGATAATGACTCAACAAATAAAATCAAGATGAATCATATAAAGACCATGCTCTGCGGTCACTTCATTGGCATTGATAAGTTAGAACGTCTAAAGCTACTTCAAAATGATCCCCTCGTCAACGAGTTTGATAAAGGGCCTGGCGTCTGCTGACGCCTGTGCAGGGCGAGCCGGTGTGGGTCGCCGATAAGACGCAATCATTTAACGCCTGGTGGCGCTAAGCGCCAGTGCAGTATCAGAGGAGAGAGCATATGACGATTTCCGCTCAGGTGATTGATACTATCGTCGAG…	1077	1	CardRes_01568	ramA
Escherichia coli	pathogenic	GEP	gepotidacin	DT non-permeabilizers	run1-cataccacaa_tcgcatctta	AGGAATTGATTTCAAAGCTAAGAATCTAACATCAAATGCAGGTCTTTTTCTGCTCCTTGAGAATGCAAAAAGCAATGGGATTTTTGATTTTATTGAAAATGACCTCGTATTTGATAATGACTCAACAAATAAAATCAAGATGAATCATATAAAGACCATGCTCTGCGGTCACTTCATTGGCATTGATAAGTTAGAACGTCTAAAGCTACTTCAAAATGATCCCCTCGTCAACGAGTTTGATAAAGGGCCTGGCGTCTGCTGACGCCTGTGCAGGGCGAGCCGGTGTGGGTCGCCGATAAGACGCAATCATTTAACGCCTGGTGGCGCTAAGCGCCAGTGCAGTATCAGAGGAGAGAGCATATGACGATTTCCGCTCAGGTGATTGATACTATCGTCGAG…	1077	1	CardRes_01568	ramA
Escherichia coli	pathogenic	MOX	moxifloxacin	DT non-permeabilizers	run1-cataccacaa_tcgcatctta	AGGAATTGATTTCAAAGCTAAGAATCTAACATCAAATGCAGGTCTTTTTCTGCTCCTTGAGAATGCAAAAAGCAATGGGATTTTTGATTTTATTGAAAATGACCTCGTATTTGATAATGACTCAACAAATAAAATCAAGATGAATCATATAAAGACCATGCTCTGCGGTCACTTCATTGGCATTGATAAGTTAGAACGTCTAAAGCTACTTCAAAATGATCCCCTCGTCAACGAGTTTGATAAAGGGCCTGGCGTCTGCTGACGCCTGTGCAGGGCGAGCCGGTGTGGGTCGCCGATAAGACGCAATCATTTAACGCCTGGTGGCGCTAAGCGCCAGTGCAGTATCAGAGGAGAGAGCATATGACGATTTCCGCTCAGGTGATTGATACTATCGTCGAG…	1077	1	CardRes_01568	ramA
Escherichia coli	gut	DEL	delafloxacin	DT non-permeabilizers	run1-catacggatc_tcgtgatcct	GAATTATAACGATGTGTCGATGCTGGACATTGTGGGTGTGCCCTACATTATGGATGGTGCCGCCGCACCGCTGCGGGAAAAGTACCCGAACCATACACCCCGCCCAGAGGATGTGCTGCGGGAGTTCTTGAAGCAGAACTGAATTTTGCACGCATGTGTGCAAAATTCAAAATGATACGATATAAGGAAATATTTTGACATGACGAAAGTGCTTTTCATCTGCCATGGAAACATTTGCCGCAGCCCAATGGCCGAATTTGTAATGAAAGACTTGGTGGCCAAAGCCGGGCTTTCTGATAAATTTGAAATCGCATCCGCCGCCACCAGCACCGAGGAGATCGGCAACCCGGTCTATCCGCCCGCCCGGCGGAAGCTGGCCGAGCACGGCATCTCCTGCGA…	1431	NA	NA	NA
Escherichia coli	gut	ZOL	zoliflodacin	DT non-permeabilizers	run1-catacggatc_tcgtgatcct	GAATTATAACGATGTGTCGATGCTGGACATTGTGGGTGTGCCCTACATTATGGATGGTGCCGCCGCACCGCTGCGGGAAAAGTACCCGAACCATACACCCCGCCCAGAGGATGTGCTGCGGGAGTTCTTGAAGCAGAACTGAATTTTGCACGCATGTGTGCAAAATTCAAAATGATACGATATAAGGAAATATTTTGACATGACGAAAGTGCTTTTCATCTGCCATGGAAACATTTGCCGCAGCCCAATGGCCGAATTTGTAATGAAAGACTTGGTGGCCAAAGCCGGGCTTTCTGATAAATTTGAAATCGCATCCGCCGCCACCAGCACCGAGGAGATCGGCAACCCGGTCTATCCGCCCGCCCGGCGGAAGCTGGCCGAGCACGGCATCTCCTGCGA…	1431	NA	NA	NA
Escherichia coli	gut	GEN	gentamicin	ST non-permeabilizers	run1-catagacaac_gctcgttatg	GAATTTCTCCCGCGTCAAACTGCAAAATGCCCGCCACGGATTTCAGCGTCGTGGTTTTGCCCGCGCCGTTGTGGCCGATGAAGCCGTAAATCTCACCGGGACGGATGTGCAGGTTCAGGTCGTCCACAGCCTTCTTTTCCTCGTAGGTTTTTGTCAGATGTTCAATGTTCAGCATATCGTACCTCTCCTTTTCTGTTTCGTCAGCCCCGCAGACCCGCCGCCTGCATGATGGCTTCAATGCTCTCTACCGGCTCGCTTCCCCAGAAACGGTGAATATCCGCGCATCCGGCAACGTCCAGCATGTCGTCTGCCTCGTCGGTCAGAAGCTCTTGATAGGCATAGTCCACCAGCTCCAGTTTTTCCACGCACAGCGCCTGATCGTCACCCTTGGCGGCCAAC…	1317	NA	NA	NA
Escherichia coli	pathogenic	ZOL	zoliflodacin	DT non-permeabilizers	run1-catagtctga_cagttttaca	GAATTCTGCCTACCGAATGGCTGGGCGAGCACAGCGCGGAGTTGGTATCGGAAGCGGTGAACTCGCTGCTCGACGACATCAGCCACGATCGCGCGCATCAAATCCGCCACGCCTTCGATCGCGCCACGTTCAGGCTTATCGACAAACTGAAAAACGATCCGGAGATGGCGAACCGGGCAGAAAGCATCAAAGATTACCTGAAAGAAGATGAAGCCTTTAACCGCTACCTCGGCGAGCTGTGGGCGGATTTACGTCAGTGGCTGAAGCAGGATATCAACGCCGACGATTCCAGGGTGAAGCAGCGAATCGCCCATGCCGGACAGTGGTTTGGCGAAACGCTGATCGCCGACGATGCGCTGCGCGCTTCGCTCAACGGCCATCTGGAGCAGGCCGCCCATC…	2746	NA	NA	NA
Escherichia coli	pathogenic	DEL	delafloxacin	DT non-permeabilizers	run1-catagtctga_cagttttaca	GAATTCTGCCTACCGAATGGCTGGGCGAGCACAGCGCGGAGTTGGTATCGGAAGCGGTGAACTCGCTGCTCGACGACATCAGCCACGATCGCGCGCATCAAATCCGCCACGCCTTCGATCGCGCCACGTTCAGGCTTATCGACAAACTGAAAAACGATCCGGAGATGGCGAACCGGGCAGAAAGCATCAAAGATTACCTGAAAGAAGATGAAGCCTTTAACCGCTACCTCGGCGAGCTGTGGGCGGATTTACGTCAGTGGCTGAAGCAGGATATCAACGCCGACGATTCCAGGGTGAAGCAGCGAATCGCCCATGCCGGACAGTGGTTTGGCGAAACGCTGATCGCCGACGATGCGCTGCGCGCTTCGCTCAACGGCCATCTGGAGCAGGCCGCCCATC…	2746	NA	NA	NA
Escherichia coli	gut	GEN	gentamicin	ST non-permeabilizers	run1-catatctatg_gtcgatgatt	GAATTGAGGGCGGGTCGCGCGGCGTAGTCGCATTGCCCTTTGAAGTTCCCGTCGGAGTCAATGGCCTTGTATGCCGCGTGCGCTCTGTTTCCGGGCTCTATTCCGACGGCGAGCAGACGCTCGTGCCCGTGCTTCCCTCCGATCAGGATGTAGTGGAGTCGCAGATGTTCTATCGCTCCCGGACAGGAGCATTTCTCCATGACGATTGCCGGTGTCGGACCGCAAGGGCGTGCCTATCTTGATTTTACCGAGAATCCGGTCTGGACGGTGGTCAGCGCCCTCCCCGGACTTCGCACCAACGATATAGACTCCTCGATCGAAGCTGCCGCATCGCTCTTCTCGGCCGCTGTGGCCGACGGGCTGATGAAGCGTTATCCGGAGATTGCCCGCGCACTCCGC…	1237	NA	NA	NA
Klebsiella pneumoniae	gut	DOX	doxycycline	ST non-permeabilizers	run1-catcggcaag_cccgtcattc	GAATTGCTGAAACGTAAAGTCGGGTTTAAACATTTCAATTTCGTTTTGAGTTGATTCTTCTTGTGCTTCTTTGCCATAGATAAACATTTGCTGTTCATAATTTTCAATAGCCTCTTCAATGCTGTTAAATTTCCCATTGGTCAGATTATCCGACAATATCAAGGCATCCATCAACCCGCTGTTTACGCCTTGTCCTGCAAAAGGAGGCATCAAATGAGCAGCATCTCCAATCATCGTTATGGGTAATGGACGCTTACTTTTCCAAGACTTACCTAAGGGAAATATTCGTGTCGCTAACCCTACAAAAGATGATGTCACACGAATCAGTTCTTTGTAGCGTTCATCCCAATCGGAAAATTTTTTCAGGAGAAAATCAACGACACTATTTCTGTCTTGAAA…	1417	NA	NA	NA
Klebsiella pneumoniae	gut	ERA	eravacycline	ST non-permeabilizers	run1-catcggcaag_cccgtcattc	GAATTGCTGAAACGTAAAGTCGGGTTTAAACATTTCAATTTCGTTTTGAGTTGATTCTTCTTGTGCTTCTTTGCCATAGATAAACATTTGCTGTTCATAATTTTCAATAGCCTCTTCAATGCTGTTAAATTTCCCATTGGTCAGATTATCCGACAATATCAAGGCATCCATCAACCCGCTGTTTACGCCTTGTCCTGCAAAAGGAGGCATCAAATGAGCAGCATCTCCAATCATCGTTATGGGTAATGGACGCTTACTTTTCCAAGACTTACCTAAGGGAAATATTCGTGTCGCTAACCCTACAAAAGATGATGTCACACGAATCAGTTCTTTGTAGCGTTCATCCCAATCGGAAAATTTTTTCAGGAGAAAATCAACGACACTATTTCTGTCTTGAAA…	1417	NA	NA	NA
Klebsiella pneumoniae	gut	OMA	omadacycline	ST non-permeabilizers	run1-catcggcaag_cccgtcattc	GAATTGCTGAAACGTAAAGTCGGGTTTAAACATTTCAATTTCGTTTTGAGTTGATTCTTCTTGTGCTTCTTTGCCATAGATAAACATTTGCTGTTCATAATTTTCAATAGCCTCTTCAATGCTGTTAAATTTCCCATTGGTCAGATTATCCGACAATATCAAGGCATCCATCAACCCGCTGTTTACGCCTTGTCCTGCAAAAGGAGGCATCAAATGAGCAGCATCTCCAATCATCGTTATGGGTAATGGACGCTTACTTTTCCAAGACTTACCTAAGGGAAATATTCGTGTCGCTAACCCTACAAAAGATGATGTCACACGAATCAGTTCTTTGTAGCGTTCATCCCAATCGGAAAATTTTTTCAGGAGAAAATCAACGACACTATTTCTGTCTTGAAA…	1417	NA	NA	NA
Klebsiella pneumoniae	soil	DEL	delafloxacin	DT non-permeabilizers	run1-catctatctt_cttcagcgtg	GAATTTGAGCTCGACGCCCTGATCCTCGAAACGAAAATAATGGGCCTTGCCATCGGAAACCTGGGCCACCGGGATGGTCACCAGGCCGTTTTCCGCCGTGACCTCCTCGTACTGGGACAGGAAGCCGAGCAGGGCCTGGGCCGGGCCCGCGGTCACGGCCGCGGAGGCCAGGACAAGGGCGGCCAGCAGAAAAACACGAACAGATTTCATGAAACCTCCAAAAAATGAATCAGGATGTGCAGCACAACAAAGCCGTGGAGCACAGGCCGTACCAAGGAGCTACGCCCCTTTTTTCAGGTGGTTGCAACCATGGCCTGCACAAATCTGCACCGAGCGCTGTGCAAATCGGACTAATCTACTCAATAATGCACATGTCCGGAATGGGAAGGGGCGGGGTCA…	2394	NA	NA	NA
Klebsiella pneumoniae	soil	SUO	sulopenem	ST non-permeabilizers	run1-catctatctt_cttcagcgtg	GAATTTGAGCTCGACGCCCTGATCCTCGAAACGAAAATAATGGGCCTTGCCATCGGAAACCTGGGCCACCGGGATGGTCACCAGGCCGTTTTCCGCCGTGACCTCCTCGTACTGGGACAGGAAGCCGAGCAGGGCCTGGGCCGGGCCCGCGGTCACGGCCGCGGAGGCCAGGACAAGGGCGGCCAGCAGAAAAACACGAACAGATTTCATGAAACCTCCAAAAAATGAATCAGGATGTGCAGCACAACAAAGCCGTGGAGCACAGGCCGTACCAAGGAGCTACGCCCCTTTTTTCAGGTGGTTGCAACCATGGCCTGCACAAATCTGCACCGAGCGCTGTGCAAATCGGACTAATCTACTCAATAATGCACATGTCCGGAATGGGAAGGGGCGGGGTCA…	2394	NA	NA	NA
Klebsiella pneumoniae	pathogenic	MER	meropenem	ST non-permeabilizers	run1-catgagagag_ggtgcttcat	CAGGGAATTGCCCAATATTATGCACCCGGTCGCGAAGCTGAGCACCGCATTAGCCGCTGCATTGATGCTGAGCGGGTGCATGCCCGGTGAAATCCGCCCGACGATTGGCCAGCAAATGGAAACTGGCGACCAACGGTTTGGCGATCTGGTTTTCCGCCAGCTCGCACCGAATGTCTGGCAGCACACTTCCTATCTCGACATGCCGGGTTTCGGGGCAGTCGCTTCCAACGGTTTGATCGTCAGGGATGGCGGCCGCGTGCTGTTGGTCGATACCGCCTGGACCGATGACCAGACCGCCCAGATCCTCAACTGGATCAAGCAGGAGATCAACCTGCCGGTCGCGCTGGCGGTGGTGACTCACGCGCATCAGGACAAGATGGGCGGTATGGACGCGCTGCA…	1006	2	CardRes_02302;CardRes_02268	NDM-17;determinant of bleomycin resistance
Klebsiella pneumoniae	gut	SUO	sulopenem	ST non-permeabilizers	run1-catgagagag_ggtgcttcat	CAGGGAATTGCCCAATATTATGCACCCGGTCGCGAAGCTGAGCACCGCATTAGCCGCTGCATTGATGCTGAGCGGGTGCATGCCCGGTGAAATCCGCCCGACGATTGGCCAGCAAATGGAAACTGGCGACCAACGGTTTGGCGATCTGGTTTTCCGCCAGCTCGCACCGAATGTCTGGCAGCACACTTCCTATCTCGACATGCCGGGTTTCGGGGCAGTCGCTTCCAACGGTTTGATCGTCAGGGATGGCGGCCGCGTGCTGTTGGTCGATACCGCCTGGACCGATGACCAGACCGCCCAGATCCTCAACTGGATCAAGCAGGAGATCAACCTGCCGGTCGCGCTGGCGGTGGTGACTCACGCGCATCAGGACAAGATGGGCGGTATGGACGCGCTGCA…	1006	2	CardRes_02302;CardRes_02268	NDM-17;determinant of bleomycin resistance
Klebsiella pneumoniae	gut	PMB	polymyxin-B	ST permeabilizers	run1-catgagagag_ggtgcttcat	CAGGGAATTGCCCAATATTATGCACCCGGTCGCGAAGCTGAGCACCGCATTAGCCGCTGCATTGATGCTGAGCGGGTGCATGCCCGGTGAAATCCGCCCGACGATTGGCCAGCAAATGGAAACTGGCGACCAACGGTTTGGCGATCTGGTTTTCCGCCAGCTCGCACCGAATGTCTGGCAGCACACTTCCTATCTCGACATGCCGGGTTTCGGGGCAGTCGCTTCCAACGGTTTGATCGTCAGGGATGGCGGCCGCGTGCTGTTGGTCGATACCGCCTGGACCGATGACCAGACCGCCCAGATCCTCAACTGGATCAAGCAGGAGATCAACCTGCCGGTCGCGCTGGCGGTGGTGACTCACGCGCATCAGGACAAGATGGGCGGTATGGACGCGCTGCA…	1006	2	CardRes_02302;CardRes_02268	NDM-17;determinant of bleomycin resistance
Klebsiella pneumoniae	soil	GEP	gepotidacin	DT non-permeabilizers	run1-catgagagag_ggtgcttcat	CAGGGAATTGCCCAATATTATGCACCCGGTCGCGAAGCTGAGCACCGCATTAGCCGCTGCATTGATGCTGAGCGGGTGCATGCCCGGTGAAATCCGCCCGACGATTGGCCAGCAAATGGAAACTGGCGACCAACGGTTTGGCGATCTGGTTTTCCGCCAGCTCGCACCGAATGTCTGGCAGCACACTTCCTATCTCGACATGCCGGGTTTCGGGGCAGTCGCTTCCAACGGTTTGATCGTCAGGGATGGCGGCCGCGTGCTGTTGGTCGATACCGCCTGGACCGATGACCAGACCGCCCAGATCCTCAACTGGATCAAGCAGGAGATCAACCTGCCGGTCGCGCTGGCGGTGGTGACTCACGCGCATCAGGACAAGATGGGCGGTATGGACGCGCTGCA…	1006	2	CardRes_02302;CardRes_02268	NDM-17;determinant of bleomycin resistance
Klebsiella pneumoniae	pathogenic	SUO	sulopenem	ST non-permeabilizers	run1-catgagagag_ggtgcttcat	CAGGGAATTGCCCAATATTATGCACCCGGTCGCGAAGCTGAGCACCGCATTAGCCGCTGCATTGATGCTGAGCGGGTGCATGCCCGGTGAAATCCGCCCGACGATTGGCCAGCAAATGGAAACTGGCGACCAACGGTTTGGCGATCTGGTTTTCCGCCAGCTCGCACCGAATGTCTGGCAGCACACTTCCTATCTCGACATGCCGGGTTTCGGGGCAGTCGCTTCCAACGGTTTGATCGTCAGGGATGGCGGCCGCGTGCTGTTGGTCGATACCGCCTGGACCGATGACCAGACCGCCCAGATCCTCAACTGGATCAAGCAGGAGATCAACCTGCCGGTCGCGCTGGCGGTGGTGACTCACGCGCATCAGGACAAGATGGGCGGTATGGACGCGCTGCA…	1006	2	CardRes_02302;CardRes_02268	NDM-17;determinant of bleomycin resistance
Klebsiella pneumoniae	pathogenic	OMA	omadacycline	ST non-permeabilizers	run1-catgagagag_ggtgcttcat	CAGGGAATTGCCCAATATTATGCACCCGGTCGCGAAGCTGAGCACCGCATTAGCCGCTGCATTGATGCTGAGCGGGTGCATGCCCGGTGAAATCCGCCCGACGATTGGCCAGCAAATGGAAACTGGCGACCAACGGTTTGGCGATCTGGTTTTCCGCCAGCTCGCACCGAATGTCTGGCAGCACACTTCCTATCTCGACATGCCGGGTTTCGGGGCAGTCGCTTCCAACGGTTTGATCGTCAGGGATGGCGGCCGCGTGCTGTTGGTCGATACCGCCTGGACCGATGACCAGACCGCCCAGATCCTCAACTGGATCAAGCAGGAGATCAACCTGCCGGTCGCGCTGGCGGTGGTGACTCACGCGCATCAGGACAAGATGGGCGGTATGGACGCGCTGCA…	1006	2	CardRes_02302;CardRes_02268	NDM-17;determinant of bleomycin resistance
Escherichia coli	pathogenic	MOX	moxifloxacin	DT non-permeabilizers	run1-catgatttaa_cattaccttt	GAATTAAGCGGGTCATTACGCCGCTGGGGGTCGGATCGCATCTGCGCTACTGGGGAATGGACGGGGCGCTGATTACCGAAGCGGACTGGCAGCAGGCGGTACCGGCCAGCGACGAGCTCACCGTCCACGTGCTGCCGGCGCGGCACTTTTCCGGCCGTGGGCTGAAGCGTAACCAGACGCTGTGGGCCAGTTTTCTGTTCGTTACCCCGCAGCAAAAGATTTATTACAGCGGCGACAGCGGGTATGGGCCGCACTTTAAAGCGATAGGCGATGAGTTCGGTCCGGTCGATCTGGCGATCATGGAGAACGGGCAGTATGACCAGGACTGGAAATATATCCACATGATGCCGGATGAAACGGCTCAGGCTGCCGACGATCTGCGCGCTCGCGCGGTGCTGC…	1358	2	CardRes_01568	ramA
Escherichia coli	pathogenic	OMA	omadacycline	ST non-permeabilizers	run1-catgatttaa_cattaccttt	GAATTAAGCGGGTCATTACGCCGCTGGGGGTCGGATCGCATCTGCGCTACTGGGGAATGGACGGGGCGCTGATTACCGAAGCGGACTGGCAGCAGGCGGTACCGGCCAGCGACGAGCTCACCGTCCACGTGCTGCCGGCGCGGCACTTTTCCGGCCGTGGGCTGAAGCGTAACCAGACGCTGTGGGCCAGTTTTCTGTTCGTTACCCCGCAGCAAAAGATTTATTACAGCGGCGACAGCGGGTATGGGCCGCACTTTAAAGCGATAGGCGATGAGTTCGGTCCGGTCGATCTGGCGATCATGGAGAACGGGCAGTATGACCAGGACTGGAAATATATCCACATGATGCCGGATGAAACGGCTCAGGCTGCCGACGATCTGCGCGCTCGCGCGGTGCTGC…	1358	2	CardRes_01568	ramA
Escherichia coli	pathogenic	ERA	eravacycline	ST non-permeabilizers	run1-catgatttaa_cattaccttt	GAATTAAGCGGGTCATTACGCCGCTGGGGGTCGGATCGCATCTGCGCTACTGGGGAATGGACGGGGCGCTGATTACCGAAGCGGACTGGCAGCAGGCGGTACCGGCCAGCGACGAGCTCACCGTCCACGTGCTGCCGGCGCGGCACTTTTCCGGCCGTGGGCTGAAGCGTAACCAGACGCTGTGGGCCAGTTTTCTGTTCGTTACCCCGCAGCAAAAGATTTATTACAGCGGCGACAGCGGGTATGGGCCGCACTTTAAAGCGATAGGCGATGAGTTCGGTCCGGTCGATCTGGCGATCATGGAGAACGGGCAGTATGACCAGGACTGGAAATATATCCACATGATGCCGGATGAAACGGCTCAGGCTGCCGACGATCTGCGCGCTCGCGCGGTGCTGC…	1358	2	CardRes_01568	ramA
Escherichia coli	pathogenic	DOX	doxycycline	ST non-permeabilizers	run1-catgatttaa_cattaccttt	GAATTAAGCGGGTCATTACGCCGCTGGGGGTCGGATCGCATCTGCGCTACTGGGGAATGGACGGGGCGCTGATTACCGAAGCGGACTGGCAGCAGGCGGTACCGGCCAGCGACGAGCTCACCGTCCACGTGCTGCCGGCGCGGCACTTTTCCGGCCGTGGGCTGAAGCGTAACCAGACGCTGTGGGCCAGTTTTCTGTTCGTTACCCCGCAGCAAAAGATTTATTACAGCGGCGACAGCGGGTATGGGCCGCACTTTAAAGCGATAGGCGATGAGTTCGGTCCGGTCGATCTGGCGATCATGGAGAACGGGCAGTATGACCAGGACTGGAAATATATCCACATGATGCCGGATGAAACGGCTCAGGCTGCCGACGATCTGCGCGCTCGCGCGGTGCTGC…	1358	2	CardRes_01568	ramA
Escherichia coli	pathogenic	GEP	gepotidacin	DT non-permeabilizers	run1-catgatttaa_cattaccttt	GAATTAAGCGGGTCATTACGCCGCTGGGGGTCGGATCGCATCTGCGCTACTGGGGAATGGACGGGGCGCTGATTACCGAAGCGGACTGGCAGCAGGCGGTACCGGCCAGCGACGAGCTCACCGTCCACGTGCTGCCGGCGCGGCACTTTTCCGGCCGTGGGCTGAAGCGTAACCAGACGCTGTGGGCCAGTTTTCTGTTCGTTACCCCGCAGCAAAAGATTTATTACAGCGGCGACAGCGGGTATGGGCCGCACTTTAAAGCGATAGGCGATGAGTTCGGTCCGGTCGATCTGGCGATCATGGAGAACGGGCAGTATGACCAGGACTGGAAATATATCCACATGATGCCGGATGAAACGGCTCAGGCTGCCGACGATCTGCGCGCTCGCGCGGTGCTGC…	1358	2	CardRes_01568	ramA
Escherichia coli	pathogenic	ERA	eravacycline	ST non-permeabilizers	run1-ccaacgccac_tcgttggact	GAATTAAGCGGGTCATTACGCCGCTGGGGGTCGGATCGCATCTGCGCTACTGGGGAATGGACGGGGCGCTGATTACCGAAGCGGACTGGCAGCAGGCGGTACCGGCCAGCGACGAGCTCACCGTCCACGTGCTGCCGGCGCGGCACTTTTCCGGCCGTGGGCTGAAGCGTAACCAGACGCTGTGGGCCAGTTTTCTGTTCGTTACCCCGCAGCAAAAGATTTATTACAGCGGCGACAGCGGGTATGGGCCGCACTTTAAAGCGATAGGCGATGAGTTCGGTCCGGTCGATCTGGCGATCATGGAGAACGGGCAGTATGACCAGGACTGGAAATATATCCACATGATGCCGGATGAAACGGCTCAGGCTGCCGACGATCTGCGCGCTCGCGCGGTGCTGC…	1359	1	CardRes_01568	ramA
Escherichia coli	pathogenic	GEP	gepotidacin	DT non-permeabilizers	run1-ccaacgccac_tcgttggact	GAATTAAGCGGGTCATTACGCCGCTGGGGGTCGGATCGCATCTGCGCTACTGGGGAATGGACGGGGCGCTGATTACCGAAGCGGACTGGCAGCAGGCGGTACCGGCCAGCGACGAGCTCACCGTCCACGTGCTGCCGGCGCGGCACTTTTCCGGCCGTGGGCTGAAGCGTAACCAGACGCTGTGGGCCAGTTTTCTGTTCGTTACCCCGCAGCAAAAGATTTATTACAGCGGCGACAGCGGGTATGGGCCGCACTTTAAAGCGATAGGCGATGAGTTCGGTCCGGTCGATCTGGCGATCATGGAGAACGGGCAGTATGACCAGGACTGGAAATATATCCACATGATGCCGGATGAAACGGCTCAGGCTGCCGACGATCTGCGCGCTCGCGCGGTGCTGC…	1359	1	CardRes_01568	ramA
Escherichia coli	pathogenic	MOX	moxifloxacin	DT non-permeabilizers	run1-ccaacgccac_tcgttggact	GAATTAAGCGGGTCATTACGCCGCTGGGGGTCGGATCGCATCTGCGCTACTGGGGAATGGACGGGGCGCTGATTACCGAAGCGGACTGGCAGCAGGCGGTACCGGCCAGCGACGAGCTCACCGTCCACGTGCTGCCGGCGCGGCACTTTTCCGGCCGTGGGCTGAAGCGTAACCAGACGCTGTGGGCCAGTTTTCTGTTCGTTACCCCGCAGCAAAAGATTTATTACAGCGGCGACAGCGGGTATGGGCCGCACTTTAAAGCGATAGGCGATGAGTTCGGTCCGGTCGATCTGGCGATCATGGAGAACGGGCAGTATGACCAGGACTGGAAATATATCCACATGATGCCGGATGAAACGGCTCAGGCTGCCGACGATCTGCGCGCTCGCGCGGTGCTGC…	1359	1	CardRes_01568	ramA
Escherichia coli	pathogenic	OMA	omadacycline	ST non-permeabilizers	run1-ccaacgccac_tcgttggact	GAATTAAGCGGGTCATTACGCCGCTGGGGGTCGGATCGCATCTGCGCTACTGGGGAATGGACGGGGCGCTGATTACCGAAGCGGACTGGCAGCAGGCGGTACCGGCCAGCGACGAGCTCACCGTCCACGTGCTGCCGGCGCGGCACTTTTCCGGCCGTGGGCTGAAGCGTAACCAGACGCTGTGGGCCAGTTTTCTGTTCGTTACCCCGCAGCAAAAGATTTATTACAGCGGCGACAGCGGGTATGGGCCGCACTTTAAAGCGATAGGCGATGAGTTCGGTCCGGTCGATCTGGCGATCATGGAGAACGGGCAGTATGACCAGGACTGGAAATATATCCACATGATGCCGGATGAAACGGCTCAGGCTGCCGACGATCTGCGCGCTCGCGCGGTGCTGC…	1359	1	CardRes_01568	ramA
Escherichia coli	pathogenic	DEL	delafloxacin	DT non-permeabilizers	run1-ccaacgccac_tcgttggact	GAATTAAGCGGGTCATTACGCCGCTGGGGGTCGGATCGCATCTGCGCTACTGGGGAATGGACGGGGCGCTGATTACCGAAGCGGACTGGCAGCAGGCGGTACCGGCCAGCGACGAGCTCACCGTCCACGTGCTGCCGGCGCGGCACTTTTCCGGCCGTGGGCTGAAGCGTAACCAGACGCTGTGGGCCAGTTTTCTGTTCGTTACCCCGCAGCAAAAGATTTATTACAGCGGCGACAGCGGGTATGGGCCGCACTTTAAAGCGATAGGCGATGAGTTCGGTCCGGTCGATCTGGCGATCATGGAGAACGGGCAGTATGACCAGGACTGGAAATATATCCACATGATGCCGGATGAAACGGCTCAGGCTGCCGACGATCTGCGCGCTCGCGCGGTGCTGC…	1359	1	CardRes_01568	ramA
Escherichia coli	pathogenic	DOX	doxycycline	ST non-permeabilizers	run1-ccaacgccac_tcgttggact	GAATTAAGCGGGTCATTACGCCGCTGGGGGTCGGATCGCATCTGCGCTACTGGGGAATGGACGGGGCGCTGATTACCGAAGCGGACTGGCAGCAGGCGGTACCGGCCAGCGACGAGCTCACCGTCCACGTGCTGCCGGCGCGGCACTTTTCCGGCCGTGGGCTGAAGCGTAACCAGACGCTGTGGGCCAGTTTTCTGTTCGTTACCCCGCAGCAAAAGATTTATTACAGCGGCGACAGCGGGTATGGGCCGCACTTTAAAGCGATAGGCGATGAGTTCGGTCCGGTCGATCTGGCGATCATGGAGAACGGGCAGTATGACCAGGACTGGAAATATATCCACATGATGCCGGATGAAACGGCTCAGGCTGCCGACGATCTGCGCGCTCGCGCGGTGCTGC…	1359	1	CardRes_01568	ramA
Klebsiella pneumoniae	pathogenic	DOX	doxycycline	ST non-permeabilizers	run1-ccaagtggca_taccgtattc	GAATTGCCAGAAGGTGATGTGATCGATCCACTGCCGATCTATACGCCGGGCTTTGAAAGTTATCAGGATCCGCTGAACAAACAGTATCCGCTGCAGCTTACGGGTTTCCACTATAAATCTCGCGTTCACTCAACTTACGGCAACGTTGATGTGCTGAAAGCAGCTTGCCGTCAGGAAATGTGGATCAACCCGCTTGATGCGCAAAAACGCGGTATCAGCAACGGCGATAAAGTCAGGATCTTTAATGATCGTGGTGAGGTTCATATTGAGGCGAAAGTGACGCCACGAATGATGCCGGGTGTGGTCGCACTGGGTGAAGGTGCCTGGTATGACCCGGATACAAAACGTGTCGATAAGGGCGGTTGTATTAACGTACTGACCACTCAACGTCCGTCTCCT…	1369	NA	NA	NA
Klebsiella pneumoniae	pathogenic	GEP	gepotidacin	DT non-permeabilizers	run1-ccaagtggca_taccgtattc	GAATTGCCAGAAGGTGATGTGATCGATCCACTGCCGATCTATACGCCGGGCTTTGAAAGTTATCAGGATCCGCTGAACAAACAGTATCCGCTGCAGCTTACGGGTTTCCACTATAAATCTCGCGTTCACTCAACTTACGGCAACGTTGATGTGCTGAAAGCAGCTTGCCGTCAGGAAATGTGGATCAACCCGCTTGATGCGCAAAAACGCGGTATCAGCAACGGCGATAAAGTCAGGATCTTTAATGATCGTGGTGAGGTTCATATTGAGGCGAAAGTGACGCCACGAATGATGCCGGGTGTGGTCGCACTGGGTGAAGGTGCCTGGTATGACCCGGATACAAAACGTGTCGATAAGGGCGGTTGTATTAACGTACTGACCACTCAACGTCCGTCTCCT…	1369	NA	NA	NA
Klebsiella pneumoniae	pathogenic	ERA	eravacycline	ST non-permeabilizers	run1-ccaagtggca_taccgtattc	GAATTGCCAGAAGGTGATGTGATCGATCCACTGCCGATCTATACGCCGGGCTTTGAAAGTTATCAGGATCCGCTGAACAAACAGTATCCGCTGCAGCTTACGGGTTTCCACTATAAATCTCGCGTTCACTCAACTTACGGCAACGTTGATGTGCTGAAAGCAGCTTGCCGTCAGGAAATGTGGATCAACCCGCTTGATGCGCAAAAACGCGGTATCAGCAACGGCGATAAAGTCAGGATCTTTAATGATCGTGGTGAGGTTCATATTGAGGCGAAAGTGACGCCACGAATGATGCCGGGTGTGGTCGCACTGGGTGAAGGTGCCTGGTATGACCCGGATACAAAACGTGTCGATAAGGGCGGTTGTATTAACGTACTGACCACTCAACGTCCGTCTCCT…	1369	NA	NA	NA
Klebsiella pneumoniae	pathogenic	DEL	delafloxacin	DT non-permeabilizers	run1-ccaagtggca_taccgtattc	GAATTGCCAGAAGGTGATGTGATCGATCCACTGCCGATCTATACGCCGGGCTTTGAAAGTTATCAGGATCCGCTGAACAAACAGTATCCGCTGCAGCTTACGGGTTTCCACTATAAATCTCGCGTTCACTCAACTTACGGCAACGTTGATGTGCTGAAAGCAGCTTGCCGTCAGGAAATGTGGATCAACCCGCTTGATGCGCAAAAACGCGGTATCAGCAACGGCGATAAAGTCAGGATCTTTAATGATCGTGGTGAGGTTCATATTGAGGCGAAAGTGACGCCACGAATGATGCCGGGTGTGGTCGCACTGGGTGAAGGTGCCTGGTATGACCCGGATACAAAACGTGTCGATAAGGGCGGTTGTATTAACGTACTGACCACTCAACGTCCGTCTCCT…	1369	NA	NA	NA
Klebsiella pneumoniae	pathogenic	OMA	omadacycline	ST non-permeabilizers	run1-ccaagtggca_taccgtattc	GAATTGCCAGAAGGTGATGTGATCGATCCACTGCCGATCTATACGCCGGGCTTTGAAAGTTATCAGGATCCGCTGAACAAACAGTATCCGCTGCAGCTTACGGGTTTCCACTATAAATCTCGCGTTCACTCAACTTACGGCAACGTTGATGTGCTGAAAGCAGCTTGCCGTCAGGAAATGTGGATCAACCCGCTTGATGCGCAAAAACGCGGTATCAGCAACGGCGATAAAGTCAGGATCTTTAATGATCGTGGTGAGGTTCATATTGAGGCGAAAGTGACGCCACGAATGATGCCGGGTGTGGTCGCACTGGGTGAAGGTGCCTGGTATGACCCGGATACAAAACGTGTCGATAAGGGCGGTTGTATTAACGTACTGACCACTCAACGTCCGTCTCCT…	1369	NA	NA	NA
Klebsiella pneumoniae	pathogenic	MOX	moxifloxacin	DT non-permeabilizers	run1-ccaatcatca_gtcactcatg	GAATTGCAGGAACTCGCTGCCGTCCAGGCCGACGTTACCCACGGTAATGGTCGGCTTGCCGGTCAGCTCGCGGGTCCAGCCGGCCAGGTTGAGTTCCGAGCCTTCGAACTCGGGAATCCAGAAGCGGCGGGTCGAGCAGTGGAAGATGTCGACGCCGGCCTCCACCAGCGGCGCGAGGAACTCGCGCAGGCCCTCCGGGGTTTCCACCAGGCGCGCGGAATAGTCCTGCTGCTTCCATTGGGAGAAGCGGAAGATGATCGGGAAATCCGCGCCGACCGCCGCGCGCACCGCCCGCACCAGTTCGACGGCGAAGCGCGAGCGATTGGCCAGGCTGCCGCCGTACTCGTCGTCCCGCTGGTTGCTGCCTTCCCAGAAGAACTGGTCGATCAGGTAGCCGTG…	1830	NA	NA	NA
Klebsiella pneumoniae	pathogenic	DOX	doxycycline	ST non-permeabilizers	run1-ccaatcatca_gtcactcatg	GAATTGCAGGAACTCGCTGCCGTCCAGGCCGACGTTACCCACGGTAATGGTCGGCTTGCCGGTCAGCTCGCGGGTCCAGCCGGCCAGGTTGAGTTCCGAGCCTTCGAACTCGGGAATCCAGAAGCGGCGGGTCGAGCAGTGGAAGATGTCGACGCCGGCCTCCACCAGCGGCGCGAGGAACTCGCGCAGGCCCTCCGGGGTTTCCACCAGGCGCGCGGAATAGTCCTGCTGCTTCCATTGGGAGAAGCGGAAGATGATCGGGAAATCCGCGCCGACCGCCGCGCGCACCGCCCGCACCAGTTCGACGGCGAAGCGCGAGCGATTGGCCAGGCTGCCGCCGTACTCGTCGTCCCGCTGGTTGCTGCCTTCCCAGAAGAACTGGTCGATCAGGTAGCCGTG…	1830	NA	NA	NA
Escherichia coli	pathogenic	GEP	gepotidacin	DT non-permeabilizers	run1-ccacacaaac_tcaacagttg	GAATTCGCCGCTGGCGAGGCCCTGCTCGATGATGGCGACGGTCTCGGCATGCCACATATTCATGGTCAGCAGGTAGGCCGCTTTGATGTCCGGATCGCTGTCGGCCAGCACCTGGCCTTCGCGCCACAGGCGGATATAGGGTTCCAGTCGGCCATCCTCGCTGCCGATCATCGAGAACAAGCGCTCGCGCCAGCTGGCGTCCTCAGCCACCAGCGGCATGTCGAGCATCTCGCGGATCAGGCGGATGAAAACCTGCGCTTTCAGCTCGCCGATGGAGGTGAAGTGGTGGTGCAGCTGCCCGGCGGCCACCTGGGCTTCGCGGGCGATCTGCCGCACGGTCATGGCGGCAAAGCCGCCGCGCAGCGCCAGGCGCATGGCGGCCTGCATAATCCCTTCCCG…	2457	1	CardRes_02607	Acinetobacter baumannii AmvA
Klebsiella pneumoniae	pathogenic	PMB	polymyxin-B	ST permeabilizers	run1-ccacacgacc_ccgtatcaag	GAATTTTTTAACAAAAGGTGCGCTATGGAATGGCATGTGAAGAAGTCTTGCTGTCACAAGAAAGCAGAGGCTCTATATCGTACTTTGCGATAGTGGTGGTTCGCTTAAGATGCTCGCTGAGGCGCAATCTTTCGAGCGGGTTAAACCTGGCGATCTTCTTTCACCGCTGAAAGATGCGCAGTATTGTGTTAATCGCGATGTATCCCGCGTGATTAAAATAATCGATGCCAGACAGTACATATGTGACGAATGGGAGCGCCTGTTACGACTGTCGGCAGATAAATGAGCTCAGCGCCGGTGCTTGTCTGCAGGCAGAAAAATCGTCATTAAACCCGCCATGATGCACAGTACCCCAACCAGCGCCTTTACTGAAAATGTTCCCTGCCAGCCGGGCAGAAT…	1460	1	CardRes_02673	ArnT
Escherichia coli	pathogenic	GEN	gentamicin	ST non-permeabilizers	run1-ccacgcagat_ccaagttacc	GAATTTACACATGGCATCTGACATCAGGTTAGGGTATGCCTCAACCTGACGGCGGCGAATCACAAGCGTCCGGTTTGACGCTGGTTTCGGTCGCAGTGCTGGCCCGCGCCTGGAAGCGCTGATAGCACTCCAGCCCGCAGAAATGCTCCACGTACTCGGCCCCTTCCGGCGTGAAGGCGGCATCGAGCGGGATTTCCTTGCAGCACACGCAGCAACTGGTGCTCGGTTCATTGGCGTTCATGGTGGTGTTCCTCCATTGGTTGACGAAGCCGACGAAGGCCGCCGCCGGCATCGGCCTGGCGAACAGGAAACCCTGCACCGTGTCGCAACCCGCCTGCCGCAACCACGCAAGGCAGTCGGGTGTTTCCACACCCTCGGCTACCACCTCCATTGTCGTTT…	2170	2	CardRes_01955;CardRes_02772	AAC(6')-Ib7;aac(3)-Ia_1_X15852
Klebsiella pneumoniae	pathogenic	PMB	polymyxin-B	ST permeabilizers	run1-ccactatact_gttttatagg	GAATTTCGTCTGGCTGATACGGCGGCTCCGGTGGAGCAATATCCAGCTCATGACGAGACTGAGATATAAACTCGCCAAACCACTGCTGGAAATGTTCCGGCTGATTAATCAGTCCGAGCATCATTTCACGCAGCTTGTCCATTTCCTGCGGCAGAACGTCAGCCGGATGATCGCGCGGCGGCAGGTCAGGATCGCTGTAATACGTGCTACCCAGCTCACGTTGCAAAACGTAATCGGCGAAGCCGCTGATCAGTTCGCGAGTATTCGGCGCGCGGAAACCGACCGAATAGTTCATGGCGTTTTCCAGCGCATAGCCTTCGTGCGGGAATCCTGGTGGAATGTACAGGATATCGCCGGGTTCCAGCTCTTCATCGATGATGGCTTCAAACGGGGCGACCT…	2451	1	CardRes_00932	baeS
Klebsiella pneumoniae	gut	PMB	polymyxin-B	ST permeabilizers	run1-ccacttgcga_tagtgacttg	GAATTGAAGAATCTGGTGGAACGCACCATTTTGGTAAGTGGTAAACCGCTTCTCGATGCTTCCGATTTTGACGCCCAGTACATCCGCCACGATGATGCAAGAGTAGCCGAAGGTGCAGCACTCGCAGGCATGACTTTAGACGAAATAGAACGTCAGACCATTCTTCAGGCTTTGGAACGCTGCAAAGGAAACCTTAGCCAGGTAGCTACGGCATTAGGCATCAGTCGTGCCGCCCTTTACCGACGCCTCGAAAAATATAATATTACAGTATAAAAACAAACCGTTAATTACAGATAAACGTGCGTATAAAAGGACTTTTTTACATACTTGTCATTCTGTTGCTGGCATTGGGTAGTATATTGCTCTATCTCTCCAGTCAGATGAACGCGCTCTTTTTCT…	1617	2	CardRes_02633;CardRes_01797	Txr;vanSA
Klebsiella pneumoniae	pathogenic	PMB	polymyxin-B	ST permeabilizers	run1-ccaggaggaa_ttgttgcact	GAATTTCGTCTGGCTGATACGGCGGCTCCGGTGGAGCAATATCCAGCTCATGACGAGACTGAGATATAAACTCGCCAAACCACTGCTGGAAATGTTCCGGCTGATTAATCAGTCCGAGCATCATTTCACGCAGCTTGTCCATTTCCTGCGGCAGAACGTCAGCCGGATGATCGCGCGGCGGCAGGTCAGGATCGCTGTAATACGTGCTACCCAGCTCACGTTGCAAAACGTAATCGGCGAAGCCGCTGATCAGTTCGCGAGTATTCGGCGCGCGGAAACCGACCGAATAGTTCATGGCGTTTTCCAGCGCATAGCCTTCGTGCGGGAATCCTGGTGGAATGTACAGGATATCGCCGGGTTCCAGCTCTTCATCGATGATGGCTTCAAACGGGGCGACCT…	2453	1	CardRes_00320	smeS
Escherichia coli	soil	GEP	gepotidacin	DT non-permeabilizers	run1-ccaggcgata_caacatttca	GAATTTATTTTCATATACCAGGTTATAGTTTGTGCTATGTCCTGGGCAAACCAGAACCATGTCGAGACAAACAAAAACCAATAAACTAACCTATTTCTTTTCATTAGTCAGGCAATCACTAAAGGGTGGGGAGCATGACTATACGCAGGGAAGTATCCGCGGCGCCATTGTACTGCTGGCAATACCCATGATACTTGAATTAAGTCTTGAATCAGTATTCGCAGTAGTAGATATGTACTTTGTCAGCCATTTACCCGATAATGAAATAGCTATTGCAACAGTCGGCCTTACTGAGTCTGTAATAGCTATCATTTACACACTGGCCATAGGCCTGAGCACCGGCGCCACGGCAGTGGTAGCCCGACGGATTGGCGAGAAAAATCCTGAAGCTGCTGCCCA…	1597	NA	NA	NA
Escherichia coli	gut	APR	apramycin	ST non-permeabilizers	run1-cccacaagcg_cactcgtatc	GAATTATTTTACCTGCTTTGACATATGCATTTCGCCGTCGCACTCGAAGCCGATGGCGGAGTAGAGCTTTTGCGCGGCAGTGTTATCGCTGCCCGTCAACAGCTCGAAGCTGTGGAGCGGGTATATTTTTTTGCAGTATTCCTGCGCGAAGATCAGCATTTCCCGCGCGACTCCCCGCCCGCGATACTCGGGACGGACATAGACCTCCGTTATCTCGGGCATATATTCGTCGTAGCAGAACGATTTTTTCAGCTGAACGCAGACGAAGCCGGCGAGCCGTCCTCCGTTGCCGTCCGCAACGATGACAACCTCGCGCCTGTTTGTAAGAAGCGAGGCGCGAATGCTTTCTTCCGTAGTCTTGCCCTTGCCGTTGAACTCTGCATTGAGGCGCTCAAGCTC…	1416	1	CardRes_02815	aac(3)-XI_1_CTEG01000046
Klebsiella pneumoniae	gut	APR	apramycin	ST non-permeabilizers	run1-cccacaagcg_cactcgtatc	GAATTATTTTACCTGCTTTGACATATGCATTTCGCCGTCGCACTCGAAGCCGATGGCGGAGTAGAGCTTTTGCGCGGCAGTGTTATCGCTGCCCGTCAACAGCTCGAAGCTGTGGAGCGGGTATATTTTTTTGCAGTATTCCTGCGCGAAGATCAGCATTTCCCGCGCGACTCCCCGCCCGCGATACTCGGGACGGACATAGACCTCCGTTATCTCGGGCATATATTCGTCGTAGCAGAACGATTTTTTCAGCTGAACGCAGACGAAGCCGGCGAGCCGTCCTCCGTTGCCGTCCGCAACGATGACAACCTCGCGCCTGTTTGTAAGAAGCGAGGCGCGAATGCTTTCTTCCGTAGTCTTGCCCTTGCCGTTGAACTCTGCATTGAGGCGCTCAAGCTC…	1416	1	CardRes_02815	aac(3)-XI_1_CTEG01000046
Escherichia coli	gut	MOX	moxifloxacin	DT non-permeabilizers	run1-cccagacaag_tgtagttttt	GAATTTGTACAGAATTAAAGGTTTATTTATAATCGGGGAGTAGAATTCCCTTATTGGCGAAATAAAAATTTGCACGGCGGAATTTTATCGGCATGGTGGAAATTTGCGAAACGAAGTTTTATTGGTAAAAAAATTTGAGAAAAGGAAAAGACAATGGATTTGCGTAAAACGACAGAGGATTTGGTTAAGTTCAGAACGGAGACGGGGAACGCCGCCGAGATTGACAAATGCCTGGCATATATTGCCGCGAGTTTTGACGGTACGGGCGCAGCGGTTAAAATTGAGCGGTTTGACGATGCAAGCCCGGTTATTTACATCAGCAACAACGACAGTATGACGCAAGATGCGCTGGTGCTCGGACATATTGATGTGGTAAAAGCGGCGGACGGCATGTTTGCG…	1968	1	CardRes_00986	QnrB33
Escherichia coli	gut	ZOL	zoliflodacin	DT non-permeabilizers	run1-cccagacaag_tgtagttttt	GAATTTGTACAGAATTAAAGGTTTATTTATAATCGGGGAGTAGAATTCCCTTATTGGCGAAATAAAAATTTGCACGGCGGAATTTTATCGGCATGGTGGAAATTTGCGAAACGAAGTTTTATTGGTAAAAAAATTTGAGAAAAGGAAAAGACAATGGATTTGCGTAAAACGACAGAGGATTTGGTTAAGTTCAGAACGGAGACGGGGAACGCCGCCGAGATTGACAAATGCCTGGCATATATTGCCGCGAGTTTTGACGGTACGGGCGCAGCGGTTAAAATTGAGCGGTTTGACGATGCAAGCCCGGTTATTTACATCAGCAACAACGACAGTATGACGCAAGATGCGCTGGTGCTCGGACATATTGATGTGGTAAAAGCGGCGGACGGCATGTTTGCG…	1968	1	CardRes_00986	QnrB33
Escherichia coli	gut	DEL	delafloxacin	DT non-permeabilizers	run1-cccagacaag_tgtagttttt	GAATTTGTACAGAATTAAAGGTTTATTTATAATCGGGGAGTAGAATTCCCTTATTGGCGAAATAAAAATTTGCACGGCGGAATTTTATCGGCATGGTGGAAATTTGCGAAACGAAGTTTTATTGGTAAAAAAATTTGAGAAAAGGAAAAGACAATGGATTTGCGTAAAACGACAGAGGATTTGGTTAAGTTCAGAACGGAGACGGGGAACGCCGCCGAGATTGACAAATGCCTGGCATATATTGCCGCGAGTTTTGACGGTACGGGCGCAGCGGTTAAAATTGAGCGGTTTGACGATGCAAGCCCGGTTATTTACATCAGCAACAACGACAGTATGACGCAAGATGCGCTGGTGCTCGGACATATTGATGTGGTAAAAGCGGCGGACGGCATGTTTGCG…	1968	1	CardRes_00986	QnrB33
Klebsiella pneumoniae	gut	DEL	delafloxacin	DT non-permeabilizers	run1-cccagacaag_tgtagttttt	GAATTTGTACAGAATTAAAGGTTTATTTATAATCGGGGAGTAGAATTCCCTTATTGGCGAAATAAAAATTTGCACGGCGGAATTTTATCGGCATGGTGGAAATTTGCGAAACGAAGTTTTATTGGTAAAAAAATTTGAGAAAAGGAAAAGACAATGGATTTGCGTAAAACGACAGAGGATTTGGTTAAGTTCAGAACGGAGACGGGGAACGCCGCCGAGATTGACAAATGCCTGGCATATATTGCCGCGAGTTTTGACGGTACGGGCGCAGCGGTTAAAATTGAGCGGTTTGACGATGCAAGCCCGGTTATTTACATCAGCAACAACGACAGTATGACGCAAGATGCGCTGGTGCTCGGACATATTGATGTGGTAAAAGCGGCGGACGGCATGTTTGCG…	1968	1	CardRes_00986	QnrB33
Klebsiella pneumoniae	gut	MOX	moxifloxacin	DT non-permeabilizers	run1-cccagacaag_tgtagttttt	GAATTTGTACAGAATTAAAGGTTTATTTATAATCGGGGAGTAGAATTCCCTTATTGGCGAAATAAAAATTTGCACGGCGGAATTTTATCGGCATGGTGGAAATTTGCGAAACGAAGTTTTATTGGTAAAAAAATTTGAGAAAAGGAAAAGACAATGGATTTGCGTAAAACGACAGAGGATTTGGTTAAGTTCAGAACGGAGACGGGGAACGCCGCCGAGATTGACAAATGCCTGGCATATATTGCCGCGAGTTTTGACGGTACGGGCGCAGCGGTTAAAATTGAGCGGTTTGACGATGCAAGCCCGGTTATTTACATCAGCAACAACGACAGTATGACGCAAGATGCGCTGGTGCTCGGACATATTGATGTGGTAAAAGCGGCGGACGGCATGTTTGCG…	1968	1	CardRes_00986	QnrB33
Klebsiella pneumoniae	soil	GEP	gepotidacin	DT non-permeabilizers	run1-ccccgctgag_atagctatgg	GAATTTTTCTAATGGCTGCCGCGAGTATTCGTCGTTTGCCGCAAATCCTGCGCAAGCCTGATTTTCCCCGCCCGCCGATCAAGGAGCGCTCCCGGGGCGGTTTCTCATGCAGCCAACGACAAAGGACGCCAATCCTCATGCGCGATACCAGATTCCCCTGCCTGTGCGGCATCGCCGCTTCCACACTGCTGTTCGCCACCACCCCGGCCATTGCCGGCGAGGCCCCGGCGGATCGCCTGAAGGCACTGGTCGACGCCGCCGTACAACCGGTGATGAAGGCCAATGACATTCCGGGCCTGGCCGTAGCCATCAGCCTGAAAGGAGAACCGCATTACTTCAGCTATGGGCTGGCCTCGAAGAGGACGGCCGCCGGGTGACGCCGGAGACCCTGTTCGAGAT…	3305	3	CardRes_01357;CardRes_02958;CardRes_02368	PDC-6;blaPAO_1_AY083595;PDC-73
Escherichia coli	gut	GEP	gepotidacin	DT non-permeabilizers	run1-cccctttccc_ttccacagcg	GAATTCGGCGCGGTTTGATTTGGTGTTTGCGGGGTTTCTGACGGCGTTCGGTCCGTTTGCAACCGATGTGAAGCTGCCGGCAACGGCGACATGTTGTAACGACGGCGCGCCGGCGGAACCGGCATTTGCCGCGGCGGGAGAAGCGGTCGATGAATAAAAATGCCAGACTTTTTCTTTCTTATGTGCTGCCGTCGATGGTCGGCATGCTCATCGTCGGTTCCTACAGTATCGTGGATACCATTTTTATCGGCTGGAGTGCAGGAGAACTCGGGCTTGCTTCGGTGGCCGTTACCTGGCCGCTGGTGATGATGTTCGGTGCGGTCGGCGACATGCTGGGAACCGGTGCGGCAATTATTATCGCCCAGTCGAGAGGCAGCGGCAACCTGCGGCTGGCACGGC…	1515	1	CardRes_02048	cdeA
Klebsiella pneumoniae	gut	GEP	gepotidacin	DT non-permeabilizers	run1-cccctttccc_ttccacagcg	GAATTCGGCGCGGTTTGATTTGGTGTTTGCGGGGTTTCTGACGGCGTTCGGTCCGTTTGCAACCGATGTGAAGCTGCCGGCAACGGCGACATGTTGTAACGACGGCGCGCCGGCGGAACCGGCATTTGCCGCGGCGGGAGAAGCGGTCGATGAATAAAAATGCCAGACTTTTTCTTTCTTATGTGCTGCCGTCGATGGTCGGCATGCTCATCGTCGGTTCCTACAGTATCGTGGATACCATTTTTATCGGCTGGAGTGCAGGAGAACTCGGGCTTGCTTCGGTGGCCGTTACCTGGCCGCTGGTGATGATGTTCGGTGCGGTCGGCGACATGCTGGGAACCGGTGCGGCAATTATTATCGCCCAGTCGAGAGGCAGCGGCAACCTGCGGCTGGCACGGC…	1515	1	CardRes_02048	cdeA
Klebsiella pneumoniae	soil	PMB	polymyxin-B	ST permeabilizers	run1-cccgttcaga_ctctaataga	GAATTGATAAACAGAAGGCAGCGCCGATTCTCGCGAGGGCGGATCAGTTTTGCGCTTACGCATGAGGCATCCATGACACGACAGCAGTTTGATCGAGATGGAGACGGCCCGCTGGTCGATCGCCGCGGTGGCGTCGGCATGGCGCTGCGTATCCTGCTGCTCGCGCTCGTCCTGATCGCAGCCTCGGTCGCCTTCATCTTCTTCCGGGATCAGCTCGACAACCAGATCGTTCTCGGCGTGCTCGGCATCCTGGCGATGATGGGCATCTTCTTCATCGTCTCGGCGGTCATCGGTTTCGTCGAAGTAATGCCGCAGACCAACAGCGATACGCTTGCCCGCCGCTTCCTCGCGAGCCAGCCCGAGGGCACGCTGATCACGGATGCCGAGGGCCGAATCGTC…	2532	NA	NA	NA
Escherichia coli	pathogenic	DOX	doxycycline	ST non-permeabilizers	run1-ccctaatcag_acatcttcgc	GAATTGAAAATAGTCTTGACGATTTTCTACTCCTTCCTAATAATGAGTGCTTACTCACTCATAATCAAGTTATATCATAAAGTCTCCTGGATGGGGCTTTCGTCTGGTCAGGATATGAACCGTGTCACCTTTAGCGTGGTCGCCATTATGTTATTAGCAGCAGCAACGACATTGCCGTTTGTTCTTAATGCCGGTTTTGGCAAAGCGCCGCAGGGTGCGCAGCTCAGTCTTGTCGAACAGTCGCCGAACTACCGTGACGGCCAGTTCCATAACCAACTGCCGACGCCGGGATTCACCGGCCAGAAAAACATGCTGGCCGCGTGGTGGGATTTTCTGGTCACGAAACGAGAAAACGCGCGCCCGCAGCAGCCGTTGCCGCTGGTGAATACCGATCTTGCC…	1806	1	CardRes_01568	ramA
Escherichia coli	pathogenic	GEP	gepotidacin	DT non-permeabilizers	run1-ccctaatcag_acatcttcgc	GAATTGAAAATAGTCTTGACGATTTTCTACTCCTTCCTAATAATGAGTGCTTACTCACTCATAATCAAGTTATATCATAAAGTCTCCTGGATGGGGCTTTCGTCTGGTCAGGATATGAACCGTGTCACCTTTAGCGTGGTCGCCATTATGTTATTAGCAGCAGCAACGACATTGCCGTTTGTTCTTAATGCCGGTTTTGGCAAAGCGCCGCAGGGTGCGCAGCTCAGTCTTGTCGAACAGTCGCCGAACTACCGTGACGGCCAGTTCCATAACCAACTGCCGACGCCGGGATTCACCGGCCAGAAAAACATGCTGGCCGCGTGGTGGGATTTTCTGGTCACGAAACGAGAAAACGCGCGCCCGCAGCAGCCGTTGCCGCTGGTGAATACCGATCTTGCC…	1806	1	CardRes_01568	ramA
Escherichia coli	pathogenic	ERA	eravacycline	ST non-permeabilizers	run1-ccctaatcag_acatcttcgc	GAATTGAAAATAGTCTTGACGATTTTCTACTCCTTCCTAATAATGAGTGCTTACTCACTCATAATCAAGTTATATCATAAAGTCTCCTGGATGGGGCTTTCGTCTGGTCAGGATATGAACCGTGTCACCTTTAGCGTGGTCGCCATTATGTTATTAGCAGCAGCAACGACATTGCCGTTTGTTCTTAATGCCGGTTTTGGCAAAGCGCCGCAGGGTGCGCAGCTCAGTCTTGTCGAACAGTCGCCGAACTACCGTGACGGCCAGTTCCATAACCAACTGCCGACGCCGGGATTCACCGGCCAGAAAAACATGCTGGCCGCGTGGTGGGATTTTCTGGTCACGAAACGAGAAAACGCGCGCCCGCAGCAGCCGTTGCCGCTGGTGAATACCGATCTTGCC…	1806	1	CardRes_01568	ramA
Escherichia coli	pathogenic	MOX	moxifloxacin	DT non-permeabilizers	run1-ccctaatcag_acatcttcgc	GAATTGAAAATAGTCTTGACGATTTTCTACTCCTTCCTAATAATGAGTGCTTACTCACTCATAATCAAGTTATATCATAAAGTCTCCTGGATGGGGCTTTCGTCTGGTCAGGATATGAACCGTGTCACCTTTAGCGTGGTCGCCATTATGTTATTAGCAGCAGCAACGACATTGCCGTTTGTTCTTAATGCCGGTTTTGGCAAAGCGCCGCAGGGTGCGCAGCTCAGTCTTGTCGAACAGTCGCCGAACTACCGTGACGGCCAGTTCCATAACCAACTGCCGACGCCGGGATTCACCGGCCAGAAAAACATGCTGGCCGCGTGGTGGGATTTTCTGGTCACGAAACGAGAAAACGCGCGCCCGCAGCAGCCGTTGCCGCTGGTGAATACCGATCTTGCC…	1806	1	CardRes_01568	ramA
Escherichia coli	pathogenic	OMA	omadacycline	ST non-permeabilizers	run1-ccctaatcag_acatcttcgc	GAATTGAAAATAGTCTTGACGATTTTCTACTCCTTCCTAATAATGAGTGCTTACTCACTCATAATCAAGTTATATCATAAAGTCTCCTGGATGGGGCTTTCGTCTGGTCAGGATATGAACCGTGTCACCTTTAGCGTGGTCGCCATTATGTTATTAGCAGCAGCAACGACATTGCCGTTTGTTCTTAATGCCGGTTTTGGCAAAGCGCCGCAGGGTGCGCAGCTCAGTCTTGTCGAACAGTCGCCGAACTACCGTGACGGCCAGTTCCATAACCAACTGCCGACGCCGGGATTCACCGGCCAGAAAAACATGCTGGCCGCGTGGTGGGATTTTCTGGTCACGAAACGAGAAAACGCGCGCCCGCAGCAGCCGTTGCCGCTGGTGAATACCGATCTTGCC…	1806	1	CardRes_01568	ramA
Escherichia coli	pathogenic	ERA	eravacycline	ST non-permeabilizers	run1-ccgatatcga_catgtatctc	GAATTTGGTCCGGTCGATCTGGCGATCATGGAGAACGGGCAGTATGACCAGGACTGGAAATATATTCACATGATGCCGGATGAAACAGCTCAGGCCGCCGACGACCTGCGCGCTCGCGCGGTGCTGCCTGGGCATGCAGGACGATTCGTTTTGGCGAAACACAGCTGGGATGAACCGTATCAACGGCTGGCGGCTGCCAGCGAAGGAAGGGCCTGGCGTCTGCTGACGCCTGTGCAGGGCGAGCCGGTGTGGGTCGCCGATAAGACGCAATCATTTAACGCCTGGTGGCGCTAAGCGCCAGTGCAGTATCAGAGGAGAGAGCATATGACGATTTCCGCTCAGGTGATTGATACTATCGTCGAGTGGATTGATGACAACCTGCATCAACCGCTGCGTATT…	1086	1	CardRes_01568	ramA
Escherichia coli	pathogenic	OMA	omadacycline	ST non-permeabilizers	run1-ccgatatcga_catgtatctc	GAATTTGGTCCGGTCGATCTGGCGATCATGGAGAACGGGCAGTATGACCAGGACTGGAAATATATTCACATGATGCCGGATGAAACAGCTCAGGCCGCCGACGACCTGCGCGCTCGCGCGGTGCTGCCTGGGCATGCAGGACGATTCGTTTTGGCGAAACACAGCTGGGATGAACCGTATCAACGGCTGGCGGCTGCCAGCGAAGGAAGGGCCTGGCGTCTGCTGACGCCTGTGCAGGGCGAGCCGGTGTGGGTCGCCGATAAGACGCAATCATTTAACGCCTGGTGGCGCTAAGCGCCAGTGCAGTATCAGAGGAGAGAGCATATGACGATTTCCGCTCAGGTGATTGATACTATCGTCGAGTGGATTGATGACAACCTGCATCAACCGCTGCGTATT…	1086	1	CardRes_01568	ramA
Escherichia coli	pathogenic	GEP	gepotidacin	DT non-permeabilizers	run1-ccgatatcga_catgtatctc	GAATTTGGTCCGGTCGATCTGGCGATCATGGAGAACGGGCAGTATGACCAGGACTGGAAATATATTCACATGATGCCGGATGAAACAGCTCAGGCCGCCGACGACCTGCGCGCTCGCGCGGTGCTGCCTGGGCATGCAGGACGATTCGTTTTGGCGAAACACAGCTGGGATGAACCGTATCAACGGCTGGCGGCTGCCAGCGAAGGAAGGGCCTGGCGTCTGCTGACGCCTGTGCAGGGCGAGCCGGTGTGGGTCGCCGATAAGACGCAATCATTTAACGCCTGGTGGCGCTAAGCGCCAGTGCAGTATCAGAGGAGAGAGCATATGACGATTTCCGCTCAGGTGATTGATACTATCGTCGAGTGGATTGATGACAACCTGCATCAACCGCTGCGTATT…	1086	1	CardRes_01568	ramA
Escherichia coli	pathogenic	MOX	moxifloxacin	DT non-permeabilizers	run1-ccgatatcga_catgtatctc	GAATTTGGTCCGGTCGATCTGGCGATCATGGAGAACGGGCAGTATGACCAGGACTGGAAATATATTCACATGATGCCGGATGAAACAGCTCAGGCCGCCGACGACCTGCGCGCTCGCGCGGTGCTGCCTGGGCATGCAGGACGATTCGTTTTGGCGAAACACAGCTGGGATGAACCGTATCAACGGCTGGCGGCTGCCAGCGAAGGAAGGGCCTGGCGTCTGCTGACGCCTGTGCAGGGCGAGCCGGTGTGGGTCGCCGATAAGACGCAATCATTTAACGCCTGGTGGCGCTAAGCGCCAGTGCAGTATCAGAGGAGAGAGCATATGACGATTTCCGCTCAGGTGATTGATACTATCGTCGAGTGGATTGATGACAACCTGCATCAACCGCTGCGTATT…	1086	1	CardRes_01568	ramA
Escherichia coli	pathogenic	DOX	doxycycline	ST non-permeabilizers	run1-ccgatatcga_catgtatctc	GAATTTGGTCCGGTCGATCTGGCGATCATGGAGAACGGGCAGTATGACCAGGACTGGAAATATATTCACATGATGCCGGATGAAACAGCTCAGGCCGCCGACGACCTGCGCGCTCGCGCGGTGCTGCCTGGGCATGCAGGACGATTCGTTTTGGCGAAACACAGCTGGGATGAACCGTATCAACGGCTGGCGGCTGCCAGCGAAGGAAGGGCCTGGCGTCTGCTGACGCCTGTGCAGGGCGAGCCGGTGTGGGTCGCCGATAAGACGCAATCATTTAACGCCTGGTGGCGCTAAGCGCCAGTGCAGTATCAGAGGAGAGAGCATATGACGATTTCCGCTCAGGTGATTGATACTATCGTCGAGTGGATTGATGACAACCTGCATCAACCGCTGCGTATT…	1086	1	CardRes_01568	ramA
Klebsiella pneumoniae	gut	OMA	omadacycline	ST non-permeabilizers	run1-ccgccagtta_cggcacatta	GAATTGCAGATGATACGTCGCCTGACAGGCAGTTTGCGTTATAATGATATGACACAGGCTTTCCATCCACCTTATAAAAATAAGCTGATGACAGAGATGGCTGTAGAATTATCAGAAACCCTACAGGCTTTTCGTGCCCGTTTACTAGAGGAAGAAGTGAAACACCAGTATTACGAAAGTCTGTTGAATAAAGTGGATACCGCTGTATTAGTGACTGACATGTCCGGGCGTATCGAGTGGTTGAATCGTGCTGCTACTGCTCAACTGGGGCAAGATCCACAGTTGCCGTCCGAATTCTTGAATCTTCCCTCAGGTGAAACACAAGTCATGCGTATTCATCGGAATGGGGCTACTTTGGAAATGGCCGTAGCTACTACCCTTTTCGTAGCTCGTGGCATG…	1361	1	CardRes_00169	arlS
Klebsiella pneumoniae	gut	ERA	eravacycline	ST non-permeabilizers	run1-ccgccagtta_cggcacatta	GAATTGCAGATGATACGTCGCCTGACAGGCAGTTTGCGTTATAATGATATGACACAGGCTTTCCATCCACCTTATAAAAATAAGCTGATGACAGAGATGGCTGTAGAATTATCAGAAACCCTACAGGCTTTTCGTGCCCGTTTACTAGAGGAAGAAGTGAAACACCAGTATTACGAAAGTCTGTTGAATAAAGTGGATACCGCTGTATTAGTGACTGACATGTCCGGGCGTATCGAGTGGTTGAATCGTGCTGCTACTGCTCAACTGGGGCAAGATCCACAGTTGCCGTCCGAATTCTTGAATCTTCCCTCAGGTGAAACACAAGTCATGCGTATTCATCGGAATGGGGCTACTTTGGAAATGGCCGTAGCTACTACCCTTTTCGTAGCTCGTGGCATG…	1361	1	CardRes_00169	arlS
Klebsiella pneumoniae	gut	APR	apramycin	ST non-permeabilizers	run1-ccgcttgaag_gatggttgtg	GAATTGTGCAAACTTCGCGGGCGGATAACATCAGCTTCAGCAAGGTTGTGATGATTTCCAATATTACGGCGGTTGACCGTTGCCGATACTTATATCTGCAAATTCCTATCCGCCTAATACTCACAGCCCATCAGCAGCCTTTCACCTCCTCCGAGCATTTACATTTTAGAAAAAATATGCTATAATGCGGGCACAAAACTCTGGGGAGAGATAATAAGATGATAAGATTGGCATCAGTCGGCGATGCAGGAGAGCTTGAGCGTCTCAATGCAGAGTTCAACGGCAAGGGCAAGACTACGGAAGAAAGCATTCGCGCCTCGCTTCTTACAAACAGGCGCGAGATTGTCATCGTTGCGGACGGCAACGGAGGACGGCTCGCCGGCTTCGTCTGCGTTCAGC…	1614	1	CardRes_02815	aac(3)-XI_1_CTEG01000046
Escherichia coli	pathogenic	DEL	delafloxacin	DT non-permeabilizers	run1-ccggagatcg_agcgcatgct	GAATTGCTGACGCAAAAAAGGCGTCAGCTTGTCAGATTCAGCAGCGTCAGCAAACTGCGTCCTCTGACTGAAATGCTATTTTGATTTTTGATGCCGATTTTGATTTGGCTCCCTGTTTATTTTCTGACAAGCAGCGTAAACTCCGCGTCTCTTCACATTATTGATATCAAAACATGCACAACACCCCCGTAGCCGCCACACCCAAGGCGTTTGATTTAACGTCTTCGGCGTTCCTGCTTGTCGCATTTCTGACGGGTATCGCCGGTGCGTTGCAGACGCCAACGCTCAGCCTTTTTCTGACGGATGAAGTCCATGCCCGTCCCGGCATGGTCGGGTTCTTTTTTACCGGTAGCGCCGTGATCGGCATTTTGGTGAGTCAGTTTCTGGCTGGACGTTCAG…	1515	NA	NA	NA
Klebsiella pneumoniae	pathogenic	MER	meropenem	ST non-permeabilizers	run1-ccggagatcg_agcgcatgct	GAATTGCTGACGCAAAAAAGGCGTCAGCTTGTCAGATTCAGCAGCGTCAGCAAACTGCGTCCTCTGACTGAAATGCTATTTTGATTTTTGATGCCGATTTTGATTTGGCTCCCTGTTTATTTTCTGACAAGCAGCGTAAACTCCGCGTCTCTTCACATTATTGATATCAAAACATGCACAACACCCCCGTAGCCGCCACACCCAAGGCGTTTGATTTAACGTCTTCGGCGTTCCTGCTTGTCGCATTTCTGACGGGTATCGCCGGTGCGTTGCAGACGCCAACGCTCAGCCTTTTTCTGACGGATGAAGTCCATGCCCGTCCCGGCATGGTCGGGTTCTTTTTTACCGGTAGCGCCGTGATCGGCATTTTGGTGAGTCAGTTTCTGGCTGGACGTTCAG…	1515	NA	NA	NA
Klebsiella pneumoniae	pathogenic	DEL	delafloxacin	DT non-permeabilizers	run1-ccggagatcg_agcgcatgct	GAATTGCTGACGCAAAAAAGGCGTCAGCTTGTCAGATTCAGCAGCGTCAGCAAACTGCGTCCTCTGACTGAAATGCTATTTTGATTTTTGATGCCGATTTTGATTTGGCTCCCTGTTTATTTTCTGACAAGCAGCGTAAACTCCGCGTCTCTTCACATTATTGATATCAAAACATGCACAACACCCCCGTAGCCGCCACACCCAAGGCGTTTGATTTAACGTCTTCGGCGTTCCTGCTTGTCGCATTTCTGACGGGTATCGCCGGTGCGTTGCAGACGCCAACGCTCAGCCTTTTTCTGACGGATGAAGTCCATGCCCGTCCCGGCATGGTCGGGTTCTTTTTTACCGGTAGCGCCGTGATCGGCATTTTGGTGAGTCAGTTTCTGGCTGGACGTTCAG…	1515	NA	NA	NA
Escherichia coli	pathogenic	GEP	gepotidacin	DT non-permeabilizers	run1-ccggattaaa_atcttattct	GAATTGATTTCAAAGCTAAGAATCTAACATCAAATGCAGGTCTTTTTCTGCTCCTTGAGAATGCAAAAAGCAATGGGATTTTTGATTTTATTGAAAATGACCTCGTATTTGATAATGACTCAACAAATAAAATCAAGATGAATCATATAAAGACCATGCTCTGCGGTCACTTCATTGGCATTGATAAGTTAGAACGTCTAAAGCTACTTCAAAATGATCCCCTCGTCAACGAGTTTGATAAAGGGCCTGGCGTCTGCTGACGCCTGTGCAGGGCGAGCCGGTGTGGGTCGCCGATAAGACGCAATCATTTAACGCCTGGTGGCGCTAAGCGCCAGTGCAGTATCAGAGGAGAGAGCATATGACGATTTCCGCTCAGGTGATTGATACTATCGTCGAGTG…	1073	1	CardRes_01568	ramA
Escherichia coli	pathogenic	MOX	moxifloxacin	DT non-permeabilizers	run1-ccggattaaa_atcttattct	GAATTGATTTCAAAGCTAAGAATCTAACATCAAATGCAGGTCTTTTTCTGCTCCTTGAGAATGCAAAAAGCAATGGGATTTTTGATTTTATTGAAAATGACCTCGTATTTGATAATGACTCAACAAATAAAATCAAGATGAATCATATAAAGACCATGCTCTGCGGTCACTTCATTGGCATTGATAAGTTAGAACGTCTAAAGCTACTTCAAAATGATCCCCTCGTCAACGAGTTTGATAAAGGGCCTGGCGTCTGCTGACGCCTGTGCAGGGCGAGCCGGTGTGGGTCGCCGATAAGACGCAATCATTTAACGCCTGGTGGCGCTAAGCGCCAGTGCAGTATCAGAGGAGAGAGCATATGACGATTTCCGCTCAGGTGATTGATACTATCGTCGAGTG…	1073	1	CardRes_01568	ramA
Escherichia coli	pathogenic	OMA	omadacycline	ST non-permeabilizers	run1-ccggattaaa_atcttattct	GAATTGATTTCAAAGCTAAGAATCTAACATCAAATGCAGGTCTTTTTCTGCTCCTTGAGAATGCAAAAAGCAATGGGATTTTTGATTTTATTGAAAATGACCTCGTATTTGATAATGACTCAACAAATAAAATCAAGATGAATCATATAAAGACCATGCTCTGCGGTCACTTCATTGGCATTGATAAGTTAGAACGTCTAAAGCTACTTCAAAATGATCCCCTCGTCAACGAGTTTGATAAAGGGCCTGGCGTCTGCTGACGCCTGTGCAGGGCGAGCCGGTGTGGGTCGCCGATAAGACGCAATCATTTAACGCCTGGTGGCGCTAAGCGCCAGTGCAGTATCAGAGGAGAGAGCATATGACGATTTCCGCTCAGGTGATTGATACTATCGTCGAGTG…	1073	1	CardRes_01568	ramA
Escherichia coli	pathogenic	DEL	delafloxacin	DT non-permeabilizers	run1-ccggattaaa_atcttattct	GAATTGATTTCAAAGCTAAGAATCTAACATCAAATGCAGGTCTTTTTCTGCTCCTTGAGAATGCAAAAAGCAATGGGATTTTTGATTTTATTGAAAATGACCTCGTATTTGATAATGACTCAACAAATAAAATCAAGATGAATCATATAAAGACCATGCTCTGCGGTCACTTCATTGGCATTGATAAGTTAGAACGTCTAAAGCTACTTCAAAATGATCCCCTCGTCAACGAGTTTGATAAAGGGCCTGGCGTCTGCTGACGCCTGTGCAGGGCGAGCCGGTGTGGGTCGCCGATAAGACGCAATCATTTAACGCCTGGTGGCGCTAAGCGCCAGTGCAGTATCAGAGGAGAGAGCATATGACGATTTCCGCTCAGGTGATTGATACTATCGTCGAGTG…	1073	1	CardRes_01568	ramA
Escherichia coli	pathogenic	ERA	eravacycline	ST non-permeabilizers	run1-ccggattaaa_atcttattct	GAATTGATTTCAAAGCTAAGAATCTAACATCAAATGCAGGTCTTTTTCTGCTCCTTGAGAATGCAAAAAGCAATGGGATTTTTGATTTTATTGAAAATGACCTCGTATTTGATAATGACTCAACAAATAAAATCAAGATGAATCATATAAAGACCATGCTCTGCGGTCACTTCATTGGCATTGATAAGTTAGAACGTCTAAAGCTACTTCAAAATGATCCCCTCGTCAACGAGTTTGATAAAGGGCCTGGCGTCTGCTGACGCCTGTGCAGGGCGAGCCGGTGTGGGTCGCCGATAAGACGCAATCATTTAACGCCTGGTGGCGCTAAGCGCCAGTGCAGTATCAGAGGAGAGAGCATATGACGATTTCCGCTCAGGTGATTGATACTATCGTCGAGTG…	1073	1	CardRes_01568	ramA
Escherichia coli	pathogenic	GEN	gentamicin	ST non-permeabilizers	run1-cctatagcaa_taaaggcaga	GAATTTACACATGGCATCTGACATCAGGTTAGGGTATGCCTCAACCTGACGGCGGCGAATCACAAGCGTCCGGTTTGACGCTGGTTTCGGTCGCAGTGCTGGCCCGCGCCTGGAAGCGCTGATAGCACTCCAGCCCGCAGAAATGCTCCACGTACTCGGCCCCTTCCGGCGTGAAGGCGGCATCGAGCGGGATTTCCTTGCAGCACACGCAGCAACTGGTGCTCGGTTCATTGGCGTTCATGGTGGTGTTCCTCCATTGGTTGACGAAGCCGACGAAGGCCGCCGCCGGCATCGGCCTGGCGAACAGGAAACCCTGCACCGTGTCGCAACCCGCCTGCCGCAACCACGCAAGGCAGTCGGGTGTTTCCACACCCTCGGCTACCACCTCCATTGTCGTTT…	2178	2	CardRes_01955;CardRes_02772	AAC(6')-Ib7;aac(3)-Ia_1_X15852
Escherichia coli	pathogenic	PMB	polymyxin-B	ST permeabilizers	run1-cctggatatc_agttgtctaa	GAATTTTTTGCAGAAGGACAACATGCCGGATGACGAAAGACGCGCCGGGTATGGCGGGGGACGCTTTTCGCTCCGGGCGCTGATTTTACTGCTGCTGACCAGCGCTTTTATCTCCGGCTTCCTGACCGGAGCCCTGGCCATGCTCTGGTTTGTCATTGACTGCATGTAATGCGATGAACTGAACATCCGGAACCATGACTCTGAGACGTTTACTTAAACAAAAACCGGCACTGCTGGCTGGCGCTCTTCTGATGGTGGCCGGTGCGGCCACACTGTATTTTCCGGAAACCTGGTACCCGGAGGAAACGCAGTGGCAGCTTGCGACAGAAAAAGACATTCCCGGTATACAGGGCGGTCTCCGGCCTGACGTGGAACCCGGACAGCGGAACGCTGTTTGCC…	1202	NA	NA	NA
Escherichia coli	soil	GEP	gepotidacin	DT non-permeabilizers	run1-ccttaacgcg_tagttttgtc	GAATTCCCCGATCGGGATGGTGTCCGTCCGCTCACTCGGCGCGCCGTTTTCGGGCGACACCCCTCCGAACCTGCTCTTCCACAGCTAGCCGCAACGTCTGCTCCTGCTGCGTCCGGCTGCTGGAACCGGACCGCCGACCTTTGCCTGCGCGTCCATCGGAACGAAGAAACCAAGCGTGTAAACCATGACTTACGAAACGAACAATCGATCGAACGGGCGACGAATCCTGGGCTTCGTCCGCGAAGCACTGCGCGACAACGAAACCGACTTCACGACCGGCCCGATCGGCCGCAGCCTCGGCCTGCTGGCCATCCCGATGATGCTGGAAATGGCGATGGAAGCGGTATTCGCCGTGGTGGACATCGCGTTCGTCTCGCGGCTGGGCACGAACGCGGTGGC…	2074	1	CardRes_00352	mepA
Klebsiella pneumoniae	gut	DOX	doxycycline	ST non-permeabilizers	run1-ccttaatatc_gggcccgcga	GAATTCTAATATACTTTTTCTATCGGTCGCATCCGCCACACAAAATTCAATTTGTTTTGCATATTGTGATTGCCGTCTTTTAGCCAATTCTATCATTTTTTTGCTGTAATCAAAAGCGACAACCGAAGCGCCTCTTTGTGCAAGATACGAAGAATAATTTCCATTGCCACACGCAATATCCAAAATGTAATCCGCAGGATTAGGAGATAGAAGTTCCGTTACTTTGGGACGCACTACCTCTCTGTGAAATTCATTAGATTCGTCACCCATTGCATTATCCCAAAATTGTGCGTTCTCCTCCCAGATTTTTTTACTTTCCTCTGTTCCCATGTTCTCTCCCACTCCCCAAATTTGCTTTTTTGCTTCCATTAAATCTTCCTTACTATATTCCATTGTTAC…	2809	2	CardRes_03843	tet(W)_3_AJ427421
Escherichia coli	gut	DOX	doxycycline	ST non-permeabilizers	run1-ccttaatatc_gggcccgcga	GAATTCTAATATACTTTTTCTATCGGTCGCATCCGCCACACAAAATTCAATTTGTTTTGCATATTGTGATTGCCGTCTTTTAGCCAATTCTATCATTTTTTTGCTGTAATCAAAAGCGACAACCGAAGCGCCTCTTTGTGCAAGATACGAAGAATAATTTCCATTGCCACACGCAATATCCAAAATGTAATCCGCAGGATTAGGAGATAGAAGTTCCGTTACTTTGGGACGCACTACCTCTCTGTGAAATTCATTAGATTCGTCACCCATTGCATTATCCCAAAATTGTGCGTTCTCCTCCCAGATTTTTTTACTTTCCTCTGTTCCCATGTTCTCTCCCACTCCCCAAATTTGCTTTTTTGCTTCCATTAAATCTTCCTTACTATATTCCATTGTTAC…	2809	2	CardRes_03843	tet(W)_3_AJ427421
Klebsiella pneumoniae	soil	PMB	polymyxin-B	ST permeabilizers	run1-ccttccacat_cttgagtctt	GAATTGTGCTGACGGCGGCGGAATTTGGCCTGTTGCGCTACCTGATGCTGCACCCGCAGAAGGTGGTCTCGAAAAACGAACTCAACGAACACCTGTACAATGGCGAAACGGAACGCGACTCTAACGTTCTGGAAGTGTATATCAACCACCTGCGGCGCAAGCTGGGCAAGGACATTATCGAAACCCGGCGCGGCCAGGGTTATGTCTTCCACGGAAACCCGGCATGAGGTCGATTCAGCAGCGCCTGAGCCTCGGGCTGGCCGCCATCCTGCTGGTGGCGGGCTTGCTGTTCGCCCAGACCAGCCTCTGGCTGTTTGATGAAGGCCTGCGCCGCTATCTGGAAAGCCAGCTGCGCGACGAAAGCCAGACCCTGCTCAGCGCCCTGGCCCGCGGCCCGGC…	1963	1	CardRes_00709	vanRM
Klebsiella pneumoniae	gut	PMB	polymyxin-B	ST permeabilizers	run1-ccttgcgtac_ttacttttct	GAATTGGCTTGCTTTGCCTTTCCGGCCAGTTACGTCCGGCTTTCTTTTATGTAGGAGAGGGGCTGATCCTGTTCATCTTGGTCTATCTGGTTTTCTTTTATCGTAAGATAGTGAAACCTTTGAACACGATTGGAAGCGGTATGGAATTGTTACGCGAGCAGGATTTCAGTAGTCGACTGAGCCGGGTGGGGCAGTACGAAGCCGACCGTATCGTGAATATCTTTAACCGCATGATGGAACAACTCAAGAACGAACGCCTCCGTCTGCGCGAACAGAATCATTTTCTCGATTTGATGATTAAGGCTTCTCCTATGGGAGTTATCATCACCTCCCTTGACGACGAACTTTCGGAACTTAACCCTATGGCGTTGAAAATGCTCGGTGTCCGCTTCGAAGATG…	1352	1	CardRes_01241	evgS
Klebsiella pneumoniae	pathogenic	PMB	polymyxin-B	ST permeabilizers	run1-cgaaacgcta_cttgcacgta	GAATTTTTTAACAAAAGGTGCGCTATGGAATGGCATGTGAAGAAGTCTTGCTGTCACAAGAAAGCAGAGAGGCTCTATATCGTACTTTGCGATAGTGGTGGTTCGCTTAAGATGCTCGCTGAGGCGCAATCTTTCGAGCGGGTTAAACCTGGCGATCTTCTTTCACCGCTGAAAGATGCGCAGTATTGTGTTAATCGCGATGTATCCCGCGTGATTAAAATAATCGATGCCAGACAGTACATATGTGACGAATGGGAGCGCCTGTTACGACTGTCGGCAGATAAATGAGCTCAGCGCCGGTGCTTGTCTGCAGGCAGAAAAATCGTCATTAAACCCGCCATGATGCACAGTACCCCAACCAGCGCCTTTACTGAAAATGTTCCCTGCCAGCCGGGCAGA…	1459	1	CardRes_02673	ArnT
Klebsiella pneumoniae	soil	PMB	polymyxin-B	ST permeabilizers	run1-cgaacttaag_ccgccaatgc	GATTCACAGAATTATCAGCTCATCCTCAACAACCAGGATTCTTGCGGCTGAGTCAGCGGACGACGTGTTGTTCATACAGTACCCCCTGAACCGCGGGCTCATAGACTAATGAAAAAAGTATAGCATCTTTCGCTCCCAAGGAAATCTTTACCCTGAAAAAAGGTGATTCCTGAATCGTTTCGCCCGACGTCACCGGGAAACAGCCCCCGTGCTCTCACGAGCGACGCTCTTTCCGGTATGCAATCGTAAATGACGTGCCGCCCTCATTCCCCGACACTATCTCGCCCCGAATCTGCCTGACCAGCATGGTAACCAGCTGCAGGCCCAGTGACTCGGTATTTTCGAAGTCAAGTCCCTGAGGCAGTCCAACACCATCATCCTTCACCAGAAGAACGACTC…	2226	1	CardRes_00650	vanRE
Escherichia coli	pathogenic	MOX	moxifloxacin	DT non-permeabilizers	run1-cgaacttacg_aacccgaatc	GAATTAAGCGGGTCATTACGCCGCTGGGGTCGGATCGCATCTGCGCTACTGGGGAATGGACGGGGCGCTGATTACCGAAGCGGACTGGCAGCAGGCGGTACCGGCCAGCGACGAGCTCACCGTCCACGTGCTGCCGGCGCGGCACTTTTCCGGCCGTGGGCTGAAGCGTAACCAGACGCTGTGGGCCAGTTTTCTGTTCGTTACCCCGCAGCAAAAGATTTATTACAGCGGCGACAGCGGGTATGGGCCGCACTTTAAAGCGATAGGCGATGAGTTCGGTCCGGTCGATCTGGCGATCATGGAGAACGGGCAGTATGACCAGGACTGGAAATATATCCACATGATGCCGGATGAAACGGCTCAGGCTGCCGACGATCTGCGCGCTCGCGCGGTGCTGCC…	1357	1	CardRes_01568	ramA
Escherichia coli	pathogenic	GEP	gepotidacin	DT non-permeabilizers	run1-cgaacttacg_aacccgaatc	GAATTAAGCGGGTCATTACGCCGCTGGGGTCGGATCGCATCTGCGCTACTGGGGAATGGACGGGGCGCTGATTACCGAAGCGGACTGGCAGCAGGCGGTACCGGCCAGCGACGAGCTCACCGTCCACGTGCTGCCGGCGCGGCACTTTTCCGGCCGTGGGCTGAAGCGTAACCAGACGCTGTGGGCCAGTTTTCTGTTCGTTACCCCGCAGCAAAAGATTTATTACAGCGGCGACAGCGGGTATGGGCCGCACTTTAAAGCGATAGGCGATGAGTTCGGTCCGGTCGATCTGGCGATCATGGAGAACGGGCAGTATGACCAGGACTGGAAATATATCCACATGATGCCGGATGAAACGGCTCAGGCTGCCGACGATCTGCGCGCTCGCGCGGTGCTGCC…	1357	1	CardRes_01568	ramA
Escherichia coli	pathogenic	DOX	doxycycline	ST non-permeabilizers	run1-cgaacttacg_aacccgaatc	GAATTAAGCGGGTCATTACGCCGCTGGGGTCGGATCGCATCTGCGCTACTGGGGAATGGACGGGGCGCTGATTACCGAAGCGGACTGGCAGCAGGCGGTACCGGCCAGCGACGAGCTCACCGTCCACGTGCTGCCGGCGCGGCACTTTTCCGGCCGTGGGCTGAAGCGTAACCAGACGCTGTGGGCCAGTTTTCTGTTCGTTACCCCGCAGCAAAAGATTTATTACAGCGGCGACAGCGGGTATGGGCCGCACTTTAAAGCGATAGGCGATGAGTTCGGTCCGGTCGATCTGGCGATCATGGAGAACGGGCAGTATGACCAGGACTGGAAATATATCCACATGATGCCGGATGAAACGGCTCAGGCTGCCGACGATCTGCGCGCTCGCGCGGTGCTGCC…	1357	1	CardRes_01568	ramA
Escherichia coli	pathogenic	OMA	omadacycline	ST non-permeabilizers	run1-cgaacttacg_aacccgaatc	GAATTAAGCGGGTCATTACGCCGCTGGGGTCGGATCGCATCTGCGCTACTGGGGAATGGACGGGGCGCTGATTACCGAAGCGGACTGGCAGCAGGCGGTACCGGCCAGCGACGAGCTCACCGTCCACGTGCTGCCGGCGCGGCACTTTTCCGGCCGTGGGCTGAAGCGTAACCAGACGCTGTGGGCCAGTTTTCTGTTCGTTACCCCGCAGCAAAAGATTTATTACAGCGGCGACAGCGGGTATGGGCCGCACTTTAAAGCGATAGGCGATGAGTTCGGTCCGGTCGATCTGGCGATCATGGAGAACGGGCAGTATGACCAGGACTGGAAATATATCCACATGATGCCGGATGAAACGGCTCAGGCTGCCGACGATCTGCGCGCTCGCGCGGTGCTGCC…	1357	1	CardRes_01568	ramA
Escherichia coli	pathogenic	DEL	delafloxacin	DT non-permeabilizers	run1-cgaacttacg_aacccgaatc	GAATTAAGCGGGTCATTACGCCGCTGGGGTCGGATCGCATCTGCGCTACTGGGGAATGGACGGGGCGCTGATTACCGAAGCGGACTGGCAGCAGGCGGTACCGGCCAGCGACGAGCTCACCGTCCACGTGCTGCCGGCGCGGCACTTTTCCGGCCGTGGGCTGAAGCGTAACCAGACGCTGTGGGCCAGTTTTCTGTTCGTTACCCCGCAGCAAAAGATTTATTACAGCGGCGACAGCGGGTATGGGCCGCACTTTAAAGCGATAGGCGATGAGTTCGGTCCGGTCGATCTGGCGATCATGGAGAACGGGCAGTATGACCAGGACTGGAAATATATCCACATGATGCCGGATGAAACGGCTCAGGCTGCCGACGATCTGCGCGCTCGCGCGGTGCTGCC…	1357	1	CardRes_01568	ramA
Escherichia coli	pathogenic	ERA	eravacycline	ST non-permeabilizers	run1-cgaacttacg_aacccgaatc	GAATTAAGCGGGTCATTACGCCGCTGGGGTCGGATCGCATCTGCGCTACTGGGGAATGGACGGGGCGCTGATTACCGAAGCGGACTGGCAGCAGGCGGTACCGGCCAGCGACGAGCTCACCGTCCACGTGCTGCCGGCGCGGCACTTTTCCGGCCGTGGGCTGAAGCGTAACCAGACGCTGTGGGCCAGTTTTCTGTTCGTTACCCCGCAGCAAAAGATTTATTACAGCGGCGACAGCGGGTATGGGCCGCACTTTAAAGCGATAGGCGATGAGTTCGGTCCGGTCGATCTGGCGATCATGGAGAACGGGCAGTATGACCAGGACTGGAAATATATCCACATGATGCCGGATGAAACGGCTCAGGCTGCCGACGATCTGCGCGCTCGCGCGGTGCTGCC…	1357	1	CardRes_01568	ramA
Klebsiella pneumoniae	pathogenic	PMB	polymyxin-B	ST permeabilizers	run1-cgagaacatc_gcgtggcttg	GAATTTTTTAACAAAAGGTGCGCTATGGAATGGCATGTGAAGAAGTCTTGCTGTCACAAGAAAGCAGAGAGGCTCTATATCGTACTTTGCGATAGTGGTGGTTCGCTTAAGATGCTCGCTGAGGCGCAATCTTTCGAGCGGGTTAAACCTGGCGATCTTCTTTCACCGCTGAAAGATGCGCAGTATTGTGTTAATCGCGATGTATCCCGCGTGATTAAAATAATCGATGCCAGACAGTACATATGTGACGAATGGGAGCGCCTGTTACGACTGTCGGCAGATAAATGAGCTCAGCGCCGGTGCTTGTCTGCAGGCAGAAAAATCGTCATTAAACCCGCCATGATGCACAGTACCCCAACCAGCGCCTTTACTGAAAATGTTCCCTGCCAGCCGGGCAGA…	1460	1	CardRes_02673	ArnT
Klebsiella pneumoniae	gut	PMB	polymyxin-B	ST permeabilizers	run1-cgagcccggt_gttacactgt	GAATTATTAGAAAAATATTAGTAAATGGAGGCAGAAGTCCGGAAAATGCAGCCTAAGATTGTCCGGCCGGCATCCGCACCACAAACGTACTGCCCTGATCCACCACACTTTCCACAGTCACCGTCCCGTGATAAAAACGTGCGATCTCATAAACCATTGCCAGCCCAAGCCCGGTACCTTCGCCACCGCGGGAAGCATCCGCCTGGTAAAAGCGGCGGAAAATTTTCTCCTGTTCATTACGGGCAATCCCGATTCCGTCATCTGCAACCGACAGGACAAGAGAAGAATCTTCCTGCCAGAGCCGCACCCGGATATGTCCGTTTTCCCTGCCATAGCGGTACGCATTGCTCACAAGATTCACCAACAGCCGCGAAAAAAGTTCCGGATTGACCGAAATCA…	1937	2	CardRes_00169;CardRes_01304	arlS;arlR
Klebsiella pneumoniae	gut	PMB	polymyxin-B	ST permeabilizers	run1-cgagtccagt_taggtgtatc	GAATTTTTTTTTTTTATTCTTGTATTGTTTTTGCTTGGGCTGGGTGGAGCGTTGATATATCTGGCAGGCAAAATGCAGACCACGCATCTATATGTTGTGGAGGGTATTATTGTATTCATACTGTTCTATCTGGCGGTGTTCTATCGTAAGATTGTCAAGCCGATGAGTACGATAGGAAGTGGTATGGAGTTGTTGCGCGAGCAGGATTTCAGCAGCCGGCTCAGCAGGGTGGGGCAGTATGAGGCCGACCGTATTGTGAACGTTTTCAACCGTATGATGGAACAACTCAAGAATGAGCGTCTGCGTATGCGCGAGCAGAACCATTTTCTTGATTTGCTGATTCAGGCATCGCCTATGGGGGTTGTCATTATGACGTTGGACGGTGAGGTGTCACAACTC…	1338	1	CardRes_01241	evgS
Escherichia coli	pathogenic	PMB	polymyxin-B	ST permeabilizers	run1-cgataaaggt_aggcatgccc	AATTTTTTGCAGAAGGACAACATGCCGGATGACGAAAGACGCGCCGGGTATGGCGGGGGACGCTTTTCGCTCCGGGCGCTGATTTTACTGCTGCTGACCAGCGCTTTTATCTCCGGCTTCCTGACCGGAGCCCTGGCCATGCTCTGGTTTGTCATTGACTGCATGTAATGCGATGAACTGAACATCCGGAACCATGACTCTGAGACGTTTACTTAAACAAAAACCGGCACTGCTGGCTGGCGCTCTTCTGATGGTGGCCGGTGCGGCCACACTGTATTTTCCGGAAACCTGGTACCCGGAGGAAACGCAGTGGCAGCTTGCGACAGAAAAAGACATTCCCGGTATACAGGGCGGTCTCTCCGGCCTGACGTGGAACCCGGACAGCGGAACGCTGTTTGC…	1204	NA	NA	NA
Klebsiella pneumoniae	gut	PMB	polymyxin-B	ST permeabilizers	run1-cgatatttct_aggtccccgg	GAATTGACAAAAAATCAGTCGTCCGGCAACCGCACGACAAACAGGGAACCCTTTCCCGGCGTGCTTTTGACTTCAATGCCGCCGCCGTGACGTTCCGCAATTTCCATGGCGATGGACAACCCGAGGCCGGTTCCCGCCGTCTGCCGGCTGCGGGTTTTGTCCGCCCGGTAAAAGCGTTCGAAAATATGGGGAATGTCTTTTTCGTCAATCCCGATTCCCTGATCCTCAACTTCAATCCGGCAGCCTTTGTCTTCTTTTAAGACCCGCACCGTCACCTGCGAGTTTTCCGGACTGTACTTGACGGCGTTGTCCAAAAGAATAAGCAGCAGCCGGCGGATCATTTCCCTGTCGGCACTGACCGGCACCGCGCCGGCACTGCCGTTTATCACCCGCACGTTC…	1743	2	CardRes_00169;CardRes_01304	arlS;arlR
Escherichia coli	pathogenic	DEL	delafloxacin	DT non-permeabilizers	run1-cgatccgagt_actgttcaca	GAATTGATTTCAAAGCTAAGAATCTAACATCAAATGCAGGTCTTTTTCTGCTCCTTGAGAATGCAAAAAGCAATGGGATTTTTGATTTTATTGAAAATGACCTCGTATTTGATAATGACTCAACAAATAAAATCAAGATGAATCATATAAAGACCATGCTCTGCGGTCACTTCATTGGCATTGATAAGTTAGAACGTCTAAAGCTACTTCAAAATGATCCCCTCGTCAACGAGTTTGATAAAGGGCCTGGCGTCTGCTGACGCCTGTGCAGGGCGAGCCGGTGTGGGTCGCCGATAAGACGCAATCATTTAACGCCTGGTGGCGCTAAGCGCCAGTGCAGTATCAGAGGAGAGAGCATATGACGATTTCCGCTCAGGTGATTGATACTATCGTCGAGTG…	1076	2	CardRes_01568	ramA
Escherichia coli	pathogenic	OMA	omadacycline	ST non-permeabilizers	run1-cgatccgagt_actgttcaca	GAATTGATTTCAAAGCTAAGAATCTAACATCAAATGCAGGTCTTTTTCTGCTCCTTGAGAATGCAAAAAGCAATGGGATTTTTGATTTTATTGAAAATGACCTCGTATTTGATAATGACTCAACAAATAAAATCAAGATGAATCATATAAAGACCATGCTCTGCGGTCACTTCATTGGCATTGATAAGTTAGAACGTCTAAAGCTACTTCAAAATGATCCCCTCGTCAACGAGTTTGATAAAGGGCCTGGCGTCTGCTGACGCCTGTGCAGGGCGAGCCGGTGTGGGTCGCCGATAAGACGCAATCATTTAACGCCTGGTGGCGCTAAGCGCCAGTGCAGTATCAGAGGAGAGAGCATATGACGATTTCCGCTCAGGTGATTGATACTATCGTCGAGTG…	1076	2	CardRes_01568	ramA
Escherichia coli	pathogenic	ERA	eravacycline	ST non-permeabilizers	run1-cgatccgagt_actgttcaca	GAATTGATTTCAAAGCTAAGAATCTAACATCAAATGCAGGTCTTTTTCTGCTCCTTGAGAATGCAAAAAGCAATGGGATTTTTGATTTTATTGAAAATGACCTCGTATTTGATAATGACTCAACAAATAAAATCAAGATGAATCATATAAAGACCATGCTCTGCGGTCACTTCATTGGCATTGATAAGTTAGAACGTCTAAAGCTACTTCAAAATGATCCCCTCGTCAACGAGTTTGATAAAGGGCCTGGCGTCTGCTGACGCCTGTGCAGGGCGAGCCGGTGTGGGTCGCCGATAAGACGCAATCATTTAACGCCTGGTGGCGCTAAGCGCCAGTGCAGTATCAGAGGAGAGAGCATATGACGATTTCCGCTCAGGTGATTGATACTATCGTCGAGTG…	1076	2	CardRes_01568	ramA
Escherichia coli	pathogenic	MOX	moxifloxacin	DT non-permeabilizers	run1-cgatccgagt_actgttcaca	GAATTGATTTCAAAGCTAAGAATCTAACATCAAATGCAGGTCTTTTTCTGCTCCTTGAGAATGCAAAAAGCAATGGGATTTTTGATTTTATTGAAAATGACCTCGTATTTGATAATGACTCAACAAATAAAATCAAGATGAATCATATAAAGACCATGCTCTGCGGTCACTTCATTGGCATTGATAAGTTAGAACGTCTAAAGCTACTTCAAAATGATCCCCTCGTCAACGAGTTTGATAAAGGGCCTGGCGTCTGCTGACGCCTGTGCAGGGCGAGCCGGTGTGGGTCGCCGATAAGACGCAATCATTTAACGCCTGGTGGCGCTAAGCGCCAGTGCAGTATCAGAGGAGAGAGCATATGACGATTTCCGCTCAGGTGATTGATACTATCGTCGAGTG…	1076	2	CardRes_01568	ramA
Escherichia coli	pathogenic	GEP	gepotidacin	DT non-permeabilizers	run1-cgatccgagt_actgttcaca	GAATTGATTTCAAAGCTAAGAATCTAACATCAAATGCAGGTCTTTTTCTGCTCCTTGAGAATGCAAAAAGCAATGGGATTTTTGATTTTATTGAAAATGACCTCGTATTTGATAATGACTCAACAAATAAAATCAAGATGAATCATATAAAGACCATGCTCTGCGGTCACTTCATTGGCATTGATAAGTTAGAACGTCTAAAGCTACTTCAAAATGATCCCCTCGTCAACGAGTTTGATAAAGGGCCTGGCGTCTGCTGACGCCTGTGCAGGGCGAGCCGGTGTGGGTCGCCGATAAGACGCAATCATTTAACGCCTGGTGGCGCTAAGCGCCAGTGCAGTATCAGAGGAGAGAGCATATGACGATTTCCGCTCAGGTGATTGATACTATCGTCGAGTG…	1076	2	CardRes_01568	ramA
Klebsiella pneumoniae	pathogenic	GEP	gepotidacin	DT non-permeabilizers	run1-cgatgcatcg_tctggttttc	ACAGAATTCGAGGTCGACGCCTTCCATCTCGAACAGCTTGGCGTACTGCTTGGTGAGAGCGTTCTTCGGCTCGGTCAGGATCTGCATGAGCGCAGCCTCATCGAGTTCATCAAGAGTCGCGATCACCGGCAAACGCCCTACAAACTCGGGAATAAGACCGAACTTGACGAGATCTTCCGGCTCGACTTCCTTGAACGCCTCGCCGACCTTCTTGCCCATCTCCTGACTGCGCACTTCGGCATTGAAACCGATGCCGCCGCGCGCGGAACGGTTCTGGATGACCCGCTCCAGACCGGCGAAAGCGCCGCCGCAGATGAACAGGATGTTGCGCGTATCGACCTGCAGGAACTCCTGCTGCGGATGCTTGCGACCGCCCTGCGGCGGTACCGAGGCAACGGT…	2315	2	CardRes_00425	adeR
Klebsiella pneumoniae	pathogenic	ERA	eravacycline	ST non-permeabilizers	run1-cgatgcatcg_tctggttttc	ACAGAATTCGAGGTCGACGCCTTCCATCTCGAACAGCTTGGCGTACTGCTTGGTGAGAGCGTTCTTCGGCTCGGTCAGGATCTGCATGAGCGCAGCCTCATCGAGTTCATCAAGAGTCGCGATCACCGGCAAACGCCCTACAAACTCGGGAATAAGACCGAACTTGACGAGATCTTCCGGCTCGACTTCCTTGAACGCCTCGCCGACCTTCTTGCCCATCTCCTGACTGCGCACTTCGGCATTGAAACCGATGCCGCCGCGCGCGGAACGGTTCTGGATGACCCGCTCCAGACCGGCGAAAGCGCCGCCGCAGATGAACAGGATGTTGCGCGTATCGACCTGCAGGAACTCCTGCTGCGGATGCTTGCGACCGCCCTGCGGCGGTACCGAGGCAACGGT…	2315	2	CardRes_00425	adeR
Escherichia coli	pathogenic	ERA	eravacycline	ST non-permeabilizers	run1-cgattcatag_atggaccctg	GAATTAAGCGGGTCATTACGCCGCTGGGGTCGGATCGCATCTGCGCTACTGGGGAATGGACGGGGCGCTGATTACCGAAGCGGACTGGCAGCAGGCGGTACCGGCCAGCGACGAGCTCACCGTCCACGTGCTGCCGGCGCGGCACTTTTCCGGCCGTGGGCTGAAGCGTAACCAGACGCTGTGGGCCAGTTTTCTGTTCGTTACCCCGCAGCAAAAGATTTATTACAGCGGCGACAGCGGGTATGGGCCGCACTTTAAAGCGATAGGCGATGAGTTCGGTCCGGTCGATCTGGCGATCATGGAGAACGGGCAGTATGACCAGGACTGGAAATATATCCACATGATGCCGGATGAAACGGCTCAGGCTGCCGACGATCTGCGCGCTCGCGCGGTGCTGCC…	1352	1	CardRes_01568	ramA
Escherichia coli	pathogenic	DEL	delafloxacin	DT non-permeabilizers	run1-cgattcatag_atggaccctg	GAATTAAGCGGGTCATTACGCCGCTGGGGTCGGATCGCATCTGCGCTACTGGGGAATGGACGGGGCGCTGATTACCGAAGCGGACTGGCAGCAGGCGGTACCGGCCAGCGACGAGCTCACCGTCCACGTGCTGCCGGCGCGGCACTTTTCCGGCCGTGGGCTGAAGCGTAACCAGACGCTGTGGGCCAGTTTTCTGTTCGTTACCCCGCAGCAAAAGATTTATTACAGCGGCGACAGCGGGTATGGGCCGCACTTTAAAGCGATAGGCGATGAGTTCGGTCCGGTCGATCTGGCGATCATGGAGAACGGGCAGTATGACCAGGACTGGAAATATATCCACATGATGCCGGATGAAACGGCTCAGGCTGCCGACGATCTGCGCGCTCGCGCGGTGCTGCC…	1352	1	CardRes_01568	ramA
Escherichia coli	pathogenic	MOX	moxifloxacin	DT non-permeabilizers	run1-cgattcatag_atggaccctg	GAATTAAGCGGGTCATTACGCCGCTGGGGTCGGATCGCATCTGCGCTACTGGGGAATGGACGGGGCGCTGATTACCGAAGCGGACTGGCAGCAGGCGGTACCGGCCAGCGACGAGCTCACCGTCCACGTGCTGCCGGCGCGGCACTTTTCCGGCCGTGGGCTGAAGCGTAACCAGACGCTGTGGGCCAGTTTTCTGTTCGTTACCCCGCAGCAAAAGATTTATTACAGCGGCGACAGCGGGTATGGGCCGCACTTTAAAGCGATAGGCGATGAGTTCGGTCCGGTCGATCTGGCGATCATGGAGAACGGGCAGTATGACCAGGACTGGAAATATATCCACATGATGCCGGATGAAACGGCTCAGGCTGCCGACGATCTGCGCGCTCGCGCGGTGCTGCC…	1352	1	CardRes_01568	ramA
Escherichia coli	pathogenic	OMA	omadacycline	ST non-permeabilizers	run1-cgattcatag_atggaccctg	GAATTAAGCGGGTCATTACGCCGCTGGGGTCGGATCGCATCTGCGCTACTGGGGAATGGACGGGGCGCTGATTACCGAAGCGGACTGGCAGCAGGCGGTACCGGCCAGCGACGAGCTCACCGTCCACGTGCTGCCGGCGCGGCACTTTTCCGGCCGTGGGCTGAAGCGTAACCAGACGCTGTGGGCCAGTTTTCTGTTCGTTACCCCGCAGCAAAAGATTTATTACAGCGGCGACAGCGGGTATGGGCCGCACTTTAAAGCGATAGGCGATGAGTTCGGTCCGGTCGATCTGGCGATCATGGAGAACGGGCAGTATGACCAGGACTGGAAATATATCCACATGATGCCGGATGAAACGGCTCAGGCTGCCGACGATCTGCGCGCTCGCGCGGTGCTGCC…	1352	1	CardRes_01568	ramA
Escherichia coli	pathogenic	GEP	gepotidacin	DT non-permeabilizers	run1-cgattcatag_atggaccctg	GAATTAAGCGGGTCATTACGCCGCTGGGGTCGGATCGCATCTGCGCTACTGGGGAATGGACGGGGCGCTGATTACCGAAGCGGACTGGCAGCAGGCGGTACCGGCCAGCGACGAGCTCACCGTCCACGTGCTGCCGGCGCGGCACTTTTCCGGCCGTGGGCTGAAGCGTAACCAGACGCTGTGGGCCAGTTTTCTGTTCGTTACCCCGCAGCAAAAGATTTATTACAGCGGCGACAGCGGGTATGGGCCGCACTTTAAAGCGATAGGCGATGAGTTCGGTCCGGTCGATCTGGCGATCATGGAGAACGGGCAGTATGACCAGGACTGGAAATATATCCACATGATGCCGGATGAAACGGCTCAGGCTGCCGACGATCTGCGCGCTCGCGCGGTGCTGCC…	1352	1	CardRes_01568	ramA
Escherichia coli	pathogenic	DOX	doxycycline	ST non-permeabilizers	run1-cgattcatag_atggaccctg	GAATTAAGCGGGTCATTACGCCGCTGGGGTCGGATCGCATCTGCGCTACTGGGGAATGGACGGGGCGCTGATTACCGAAGCGGACTGGCAGCAGGCGGTACCGGCCAGCGACGAGCTCACCGTCCACGTGCTGCCGGCGCGGCACTTTTCCGGCCGTGGGCTGAAGCGTAACCAGACGCTGTGGGCCAGTTTTCTGTTCGTTACCCCGCAGCAAAAGATTTATTACAGCGGCGACAGCGGGTATGGGCCGCACTTTAAAGCGATAGGCGATGAGTTCGGTCCGGTCGATCTGGCGATCATGGAGAACGGGCAGTATGACCAGGACTGGAAATATATCCACATGATGCCGGATGAAACGGCTCAGGCTGCCGACGATCTGCGCGCTCGCGCGGTGCTGCC…	1352	1	CardRes_01568	ramA
Klebsiella pneumoniae	pathogenic	PMB	polymyxin-B	ST permeabilizers	run1-cgcaacggta_gtgttcatta	GAATTATTGCGTCATTTATTCCCGTTATCACTGCGGTTGCGCTTTTACTGGCAACCGCGGGCGTGGTATTGGTGCTTTCGCTGGCCTACGGCATGGTTGCCCTGGTGGGTTACAGCGTCAGCTTTGATAAAACAACGTTCCGCCTGCTGCGGGGTGAAAGTAACCTGTTCTATACCCTGGCAAAATGGGAGAACGGTAAGATAAACGTCGAGCTGCCCGAGAATCTCGATATGCAAAGCCCAACAATGTCGCTGATCTATAACGAAGACGGTGAGTTGTTGTGGGCGCAGCGCAATGTTCCCTGGCTGACGCACAGTATCCAACCGGAATGGCTAAAAGCGAACGGTTTTCATGAGATTGAAGCCAATGTAGATGCCACCAGCACCTTACTGGGCGAAG…	2464	1	CardRes_00932	baeS
Klebsiella pneumoniae	soil	MER	meropenem	ST non-permeabilizers	run1-cgcccgtgac_tcactgtgtg	GAATTCCCCTATTTGAGGATCTCTCCATGACACTCACAAGAAGAAGTTTCATTGCAGCAATGTCGTCGGCCGCCGTGGGCGCCGCAATCCTCCCCGGCACGGGCTCGCGGAGGGCGTGCGCCCTGCCTTGCAGGCCCGCATCCTCGCCCGGCTGCAGACACTGGAAGCCGAGGCGCGGGGGCGGCTCGGCGTGCACATCCTCGACACCGCCGATGGCGCCACCTACGGCTACCGCGCCAACGAACGCTTCCAGACCCTCAGCTCGTTCAAGATGCTGGCCAGCGCGCTGGTGCTGCACCGGGTGGATCGCGGCCTCGAATCCCTGGACCGGCGCATCCCCATCACCCCGGCGGACATCATCACCTGGTCGCCGGTGACCGAAAAGCACGTGGGCGGCTT…	1796	1	CardRes_03441	blaPAU-1_1_MH053445
Klebsiella pneumoniae	soil	SUO	sulopenem	ST non-permeabilizers	run1-cgcccgtgac_tcactgtgtg	GAATTCCCCTATTTGAGGATCTCTCCATGACACTCACAAGAAGAAGTTTCATTGCAGCAATGTCGTCGGCCGCCGTGGGCGCCGCAATCCTCCCCGGCACGGGCTCGCGGAGGGCGTGCGCCCTGCCTTGCAGGCCCGCATCCTCGCCCGGCTGCAGACACTGGAAGCCGAGGCGCGGGGGCGGCTCGGCGTGCACATCCTCGACACCGCCGATGGCGCCACCTACGGCTACCGCGCCAACGAACGCTTCCAGACCCTCAGCTCGTTCAAGATGCTGGCCAGCGCGCTGGTGCTGCACCGGGTGGATCGCGGCCTCGAATCCCTGGACCGGCGCATCCCCATCACCCCGGCGGACATCATCACCTGGTCGCCGGTGACCGAAAAGCACGTGGGCGGCTT…	1796	1	CardRes_03441	blaPAU-1_1_MH053445
Klebsiella pneumoniae	soil	MOX	moxifloxacin	DT non-permeabilizers	run1-cgcccgtgac_tcactgtgtg	GAATTCCCCTATTTGAGGATCTCTCCATGACACTCACAAGAAGAAGTTTCATTGCAGCAATGTCGTCGGCCGCCGTGGGCGCCGCAATCCTCCCCGGCACGGGCTCGCGGAGGGCGTGCGCCCTGCCTTGCAGGCCCGCATCCTCGCCCGGCTGCAGACACTGGAAGCCGAGGCGCGGGGGCGGCTCGGCGTGCACATCCTCGACACCGCCGATGGCGCCACCTACGGCTACCGCGCCAACGAACGCTTCCAGACCCTCAGCTCGTTCAAGATGCTGGCCAGCGCGCTGGTGCTGCACCGGGTGGATCGCGGCCTCGAATCCCTGGACCGGCGCATCCCCATCACCCCGGCGGACATCATCACCTGGTCGCCGGTGACCGAAAAGCACGTGGGCGGCTT…	1796	1	CardRes_03441	blaPAU-1_1_MH053445
Escherichia coli	pathogenic	GEP	gepotidacin	DT non-permeabilizers	run1-cgcctcctcg_acattttgtt	GAATTCGCCGCTGGCGAGGCCCTGCTCGATGATGGCGACGGTGCTCGGCATGCCACATATTCATGGTCAGCAGGTAGGCCGCTTTGATGTCCGGATCGCTGTCGGCCAGCACCTGGCCTTCGCGCCACAGGCGGATATAGGGTTCCAGTCGGCCATCCTCGCTGCCGATCATCGAGAACAAGCGCTCGCGCCAGCTGGCGTCCTCAGCCACCAGCGGCATGTCGAGCATCTCGCGGATCAGGCGGATGAAAACCTGCGCTTTCAGCTCGCCGATGGAGGTGAAGTGGTGGTGCAGCTGCCCGGCGGCCACCTGGGCTTCGCGGGCGATCTGCCGCACGGTCATGGCGGCAAAGCCGCCGCGCAGCGCCAGGCGCATGGCGGCCTGCATAATCCCTTCCC…	2458	2	CardRes_02607	Acinetobacter baumannii AmvA
Klebsiella pneumoniae	soil	SUO	sulopenem	ST non-permeabilizers	run1-cgcgcattca_gtcatcgaat	GAATTTGAAGAGTTTCACTTTAAGCGGTGTCGATGCCCCTCTCGTCCTTGGCCATCCGGTTTCTTAATGCGTGGCGCGAGCGCGTCTTGGTCCTACAGGCCATGAGCTTTGCCACAGTCGGCGTCGTCAATACGTCGATCGACTTTGCTGTGTTTTGTATTGCGGTGTTGTATCTCGGGGCCCCGATCGTGCCGGAATTGCCCCGGTTGATGTTGAACTAGCGAAGGAGGCGTTGCCCGCCTTGAGCCATTAGGCTCGGGGTGTCGAATCCGCAAAGGAGAGCAACGCCATGACAAGAACTATCACGACTTCATCGCTCGCGCTGGTGCCCAGCCCTGAGACGGCTTGGCAAGATGTGGACAGGTCCTTCGAGCGCTTCTGTCTGACGGCCGGGATCGG…	1692	NA	NA	NA
Klebsiella pneumoniae	soil	DEL	delafloxacin	DT non-permeabilizers	run1-cgcgcattca_gtcatcgaat	GAATTTGAAGAGTTTCACTTTAAGCGGTGTCGATGCCCCTCTCGTCCTTGGCCATCCGGTTTCTTAATGCGTGGCGCGAGCGCGTCTTGGTCCTACAGGCCATGAGCTTTGCCACAGTCGGCGTCGTCAATACGTCGATCGACTTTGCTGTGTTTTGTATTGCGGTGTTGTATCTCGGGGCCCCGATCGTGCCGGAATTGCCCCGGTTGATGTTGAACTAGCGAAGGAGGCGTTGCCCGCCTTGAGCCATTAGGCTCGGGGTGTCGAATCCGCAAAGGAGAGCAACGCCATGACAAGAACTATCACGACTTCATCGCTCGCGCTGGTGCCCAGCCCTGAGACGGCTTGGCAAGATGTGGACAGGTCCTTCGAGCGCTTCTGTCTGACGGCCGGGATCGG…	1692	NA	NA	NA
Klebsiella pneumoniae	gut	PMB	polymyxin-B	ST permeabilizers	run1-cgcgttacca_ggctcaataa	GAATTGATAGCCGAGGCCATTCATATCAACAGTCAGCGTGCCAAACATCCCTTTGTGAAAGTGAATCTTGGAGGTATCTCCCAAAGCCTGTTCGAAAGTGAAATGTTCGGGCACAAGAAAGGAGCTTTTTACCGATGCTTCCGCAGACCGTATCGGACGTTTTGAAATGGCAAATAAAGGGACGATTTTCCTGGATGAAATAGGTGATCTCGACCCTTCGTGCCAGGTGAAGTTACTGCGTGTATTGCAGGATCAGACATTTGAAGTGCTCGGCGACAGCCGTCCGCGCAAGACGGATATCCGGGTAGTATCAGCCACCAATGCCGATTTGCGCAAAATGGTAGGCGAACGTACTTTTCGTGAAGACCTCTTCTATCGTATCAATCTGATAACAGTGAA…	2200	1	CardRes_02633	Txr
Escherichia coli	soil	GEP	gepotidacin	DT non-permeabilizers	run1-cggaaaacac_atatatacgc	GAATTTCCTGGGTGGAACGGCTGTTGTAAGCAACCTTTGGCGAAACAAAGTTACGCTGACTTAGTTGGTCCGGGGCGGGAACTTTGTGTTTCCCGGAGCAGTTTTATTCCGACCTTGCCGCCGCGGATACGACGATGCATCGCGGCTTCACCGCAAAACATTTTTAAAACCTGTTATGCCCATAGACACAGCAACCGAATCCCGCTGGCAACGCTGGCGCCGCATCCTGCGCCAGGCCGTCAACGGCGAGGAGCAGCATTTTACCTCCGGCAGCATCGACCGGGCAATCGTATTGTTGTCGATTCCGATGATTCTGGAAATGGCGATGGAGTCGCTGTTCGCTGTAGTCGACGCTTTTTTGTAGCGCGGATCAGCGTGGAGGCAGTAGCCACGGTAGGC…	1850	1	CardRes_00352	mepA
Klebsiella pneumoniae	gut	PMB	polymyxin-B	ST permeabilizers	run1-cggagaacca_accagtttac	GAATCTGTACAGAATTTTCTATTAATGATGAAGTGATCAAGCTGACCGCATTCGAATATACCATCATGGAAACGCTGATCCGTAACAACGGTAAAGTGGTGAGCAAAGATTCCCTTATGCTTCAGCTCTATCCGGATGCCGAGCTGCGCGAAAGCCACACCATTGACGTACTGATGGGTCGCCTGCGTAAAAAATTCAGGCGCAGTACCCGCATGACGTGATCACCACCGTGCGTGGTCAGGGCTATCTGTTCGAATTACGCTAAATGAAAGGGATATTGCGCCACATTTTACCCCTTTCGCTGCGGGTTCGCTTTTTGCTGGCAACCGCCGCCGTCGTGCTGGTGCTGTCGCTCTCTTACGGGATGGTGGCGTTGGTCGGTTATAGCGTGAGCTTCGA…	1856	2	CardRes_02059;CardRes_00932	kdpE;baeS
Klebsiella pneumoniae	gut	APR	apramycin	ST non-permeabilizers	run1-cggagtcgca_tgtaagggcg	GAATTTGGATATCTCGAATAATCAAAAACGCCGCGAACAGTACGCTCTTTCTATGTAAAAGCTTTTTTGCTGCTTGTCGTCCGTTTATTCGACCGACGCAAACTCCTTAAAATGATTATATAACTGATTGACATTGAGGCTTGCTATATCGACAAGCGAGTATTGCCGCTGCAAATGTTTGACGAACTCGCAGCCCAGATAATAGCCAACATCGCTGTGATTTTTGTAGCTGCACCAATCCCCGAAGAAATCCTGCGTGCTGATATTTTTGTCGACGCGTCGGAGATATTCACGCTTTATTTCGGCTTCGTTTTCCTTGCACCAATCGAGCCAGCCGTTTTGATTTTGATGATAGTATCTGTCATCTTGGCATAAAATATGTTCGCAGACCATGGCAAG…	1432	1	CardRes_02815	aac(3)-XI_1_CTEG01000046
Escherichia coli	gut	APR	apramycin	ST non-permeabilizers	run1-cggagtcgca_tgtaagggcg	GAATTTGGATATCTCGAATAATCAAAAACGCCGCGAACAGTACGCTCTTTCTATGTAAAAGCTTTTTTGCTGCTTGTCGTCCGTTTATTCGACCGACGCAAACTCCTTAAAATGATTATATAACTGATTGACATTGAGGCTTGCTATATCGACAAGCGAGTATTGCCGCTGCAAATGTTTGACGAACTCGCAGCCCAGATAATAGCCAACATCGCTGTGATTTTTGTAGCTGCACCAATCCCCGAAGAAATCCTGCGTGCTGATATTTTTGTCGACGCGTCGGAGATATTCACGCTTTATTTCGGCTTCGTTTTCCTTGCACCAATCGAGCCAGCCGTTTTGATTTTGATGATAGTATCTGTCATCTTGGCATAAAATATGTTCGCAGACCATGGCAAG…	1432	1	CardRes_02815	aac(3)-XI_1_CTEG01000046
Klebsiella pneumoniae	soil	APR	apramycin	ST non-permeabilizers	run1-cgggagaccg_agacttccgc	ATTACACGCTACTGCGCGTATGCTACCTGGTCCCCGCGGTGACGCAAGTAGGGTTGATGTGCGCGTCCCCGGAGGGGCCGGGGTTTACCGTCACATTCGAGAATTTCCAGGTTTGCCCGGGATAAAAGAACCACATGGAGCGAGCAATGATCCCCAAGAGCCAGGTCACCCGGCAGCTGCTCGACCTGGGCGTGCAGCCCGGCGGGGTGCTGCTGGTACACTGCGCCTTTTCCCAGGTGAAGCCGGTGGAGGATGGGCCGGAAGGATTGATTGCCGCGCTGCGGTCTGCTTTAGGCCCGGAGGGCACGCTGGTGATGCCCAGCATGACCGCCGACGATGACCATCCGTTTGACCCGCGCGCCACTTCTTGCATCGGCATGGGCATCGTCGCCCAGACCT…	1472	1	CardRes_02096	AAC(3)-IV
Klebsiella pneumoniae	soil	GEN	gentamicin	ST non-permeabilizers	run1-cgggagaccg_agacttccgc	ATTACACGCTACTGCGCGTATGCTACCTGGTCCCCGCGGTGACGCAAGTAGGGTTGATGTGCGCGTCCCCGGAGGGGCCGGGGTTTACCGTCACATTCGAGAATTTCCAGGTTTGCCCGGGATAAAAGAACCACATGGAGCGAGCAATGATCCCCAAGAGCCAGGTCACCCGGCAGCTGCTCGACCTGGGCGTGCAGCCCGGCGGGGTGCTGCTGGTACACTGCGCCTTTTCCCAGGTGAAGCCGGTGGAGGATGGGCCGGAAGGATTGATTGCCGCGCTGCGGTCTGCTTTAGGCCCGGAGGGCACGCTGGTGATGCCCAGCATGACCGCCGACGATGACCATCCGTTTGACCCGCGCGCCACTTCTTGCATCGGCATGGGCATCGTCGCCCAGACCT…	1472	1	CardRes_02096	AAC(3)-IV
Klebsiella pneumoniae	pathogenic	PMB	polymyxin-B	ST permeabilizers	run1-cgtaaccggc_tgattttctt	GAATTATTGCGTCATTTATTCCCGTTATCACTGCGGTTGCGCTTTTTACTGGCAACCGCGGGCGTGGTATTGGTGCTTTCGCTGGCCTACGGCATGGTTGCCCTGGTGGGTTACAGCGTCAGCTTTGATAAAACAACGTTCCGCCTGCTGCGGGGTGAAAGTAACCTGTTCTATACCCTGGCAAAATGGGAGAACGGTAAGATAAACGTCGAGCTGCCCGAGAATCTCGATATGCAAAGCCCAACAATGTCGCTGATCTATAACGAAGACGGTGAGTTGTTGTGGGCGCAGCGCAATGTTCCCTGGCTGACGCACAGTATCCAACCGGAATGGCTAAAAGCGAACGGTTTTCATGAGATTGAAGCCAATGTAGATGCCACCAGCACCTTACTGGGCGAA…	2453	1	CardRes_00932	baeS
Klebsiella pneumoniae	soil	GEP	gepotidacin	DT non-permeabilizers	run1-cgtacaagat_gctaattgtt	GAATTTTTCTAATGGCTGCCGCGAGTATTCGTCGTTTGCCGCAAATCCTGCGCAAGCCTAGATTTTCCCCGCCCGCCGATCAAGGAGCGCTCCCGGGGCGGTTTCTCATGCAGCCAACGACAAAGGACGCCAATCCTCATGCGCGATACCAGATTCCCCTGCCTGTGCGGCATCGCCGCTTCCACACTGCTGTTCGCCACCACCCCGGCCATTGCCGGCGAGGCCCCGGCGGATCGCCTGAAGGCACTGGTCGACGCCGCCGTACAACCGGTGATGAAGGCCAATGACATTCCGGGCCTGGCCGTAGCCATCAGCCTGAAAGGAGAACCGCATTACTTCAGCTATGGGCTGGCCTCGAAGAGGACGGCCGCCGGGTGACGCCGGAGACCCTGTTCGAGA…	3324	2	CardRes_01357;CardRes_00673	PDC-6;PDC-3
Escherichia coli	pathogenic	GEN	gentamicin	ST non-permeabilizers	run1-cgtataagcg_ttagttgatt	GAATTGTTAGGTGGCGGTACTTGGGTCGATATCAAAGTGCATCACTTCTTCCCGTATGCCCAACTTTGTATAGAGAGCCACTGCGGGATCGTCACCGTAATCTGCTTGCACGTAGATCACATAAGCACCAAGCGCGTTGGCCTCATGCTTGAGGAGATTGATGAGCGCGGTGGCAATGCCTTGCCTCCGGTGCTCGCCGGAGACTGCGAGATCATAGATATAGATCTCACTACGCGCCTGCTCAAACTTTGGCAGAACGTAAGCCGCGAGAGCGCCAACAACCGCTTCTTGGTCGAAGGCAGCAAGCGCGATGAATGTCTTACTACGGAGCAAGTTCCCGAGGTAATCGGAGTCCGGCTGATGTTGGGAGTAGGTGGCTACGTCTCCGAACTCACGACC…	2160	2	CardRes_02772;CardRes_01955	aac(3)-Ia_1_X15852;AAC(6')-Ib7
Klebsiella pneumoniae	pathogenic	GEN	gentamicin	ST non-permeabilizers	run1-cgtataagcg_ttagttgatt	GAATTGTTAGGTGGCGGTACTTGGGTCGATATCAAAGTGCATCACTTCTTCCCGTATGCCCAACTTTGTATAGAGAGCCACTGCGGGATCGTCACCGTAATCTGCTTGCACGTAGATCACATAAGCACCAAGCGCGTTGGCCTCATGCTTGAGGAGATTGATGAGCGCGGTGGCAATGCCTTGCCTCCGGTGCTCGCCGGAGACTGCGAGATCATAGATATAGATCTCACTACGCGCCTGCTCAAACTTTGGCAGAACGTAAGCCGCGAGAGCGCCAACAACCGCTTCTTGGTCGAAGGCAGCAAGCGCGATGAATGTCTTACTACGGAGCAAGTTCCCGAGGTAATCGGAGTCCGGCTGATGTTGGGAGTAGGTGGCTACGTCTCCGAACTCACGACC…	2160	2	CardRes_02772;CardRes_01955	aac(3)-Ia_1_X15852;AAC(6')-Ib7
Escherichia coli	pathogenic	GEN	gentamicin	ST non-permeabilizers	run1-cgtcacaacg_ctctctgatt	GAATTTACACATGGCATCTGACATCAGGTTAGGGTATGCCTCAACCTGACGGCGGCGAATCACAAGCGTCCGGTTTGACGCTGGTTTCGGTCGCAGTGCTGGCCCGCGCCTGGAAGCGCTGATAGCACTCCAGCCCGCAGAAATGCTCCACGTACTCGGCCCCTTCCGGCGTGAAGGCGGCATCGAGCGGGATTTCCTTGCAGCACACGCAGCAACTGGTGCTCGGTTCATTGGCGTTCATGGTGGTGTTCCTCCATTGGTTGACGAAGCCGACGAAGGCCGCCGCCGGCATCGGCCTGGCGAACAGGAAACCCTGCACCGTGTCGCAACCCGCCTGCCGCAACCACGCAAGGCAGTCGGGTGTTTCCACACCCTCGGCTACCACCTCCATTGTCGTTT…	2160	2	CardRes_01955;CardRes_02772	AAC(6')-Ib7;aac(3)-Ia_1_X15852
Klebsiella pneumoniae	pathogenic	GEN	gentamicin	ST non-permeabilizers	run1-cgtcacaacg_ctctctgatt	GAATTTACACATGGCATCTGACATCAGGTTAGGGTATGCCTCAACCTGACGGCGGCGAATCACAAGCGTCCGGTTTGACGCTGGTTTCGGTCGCAGTGCTGGCCCGCGCCTGGAAGCGCTGATAGCACTCCAGCCCGCAGAAATGCTCCACGTACTCGGCCCCTTCCGGCGTGAAGGCGGCATCGAGCGGGATTTCCTTGCAGCACACGCAGCAACTGGTGCTCGGTTCATTGGCGTTCATGGTGGTGTTCCTCCATTGGTTGACGAAGCCGACGAAGGCCGCCGCCGGCATCGGCCTGGCGAACAGGAAACCCTGCACCGTGTCGCAACCCGCCTGCCGCAACCACGCAAGGCAGTCGGGTGTTTCCACACCCTCGGCTACCACCTCCATTGTCGTTT…	2160	2	CardRes_01955;CardRes_02772	AAC(6')-Ib7;aac(3)-Ia_1_X15852
Escherichia coli	pathogenic	ERA	eravacycline	ST non-permeabilizers	run1-cgtcctggca_tttcaggcag	GAATTGATTTCAAAGCTAAGAATCTAACATCAAATGCAGGTCTTTTTCTGCTCCTTGAGAATGCAAAAAGCAATGGGATTTTTGATTTTATTGAAAATGACCTCGTATTTGATAATGACTCAACAAATAAAATCAAGATGAATCATATAAAGACCATGCTCTGCGGTCACTTCATTGGCATTGATAAGTTAGAACGTCTAAAGCTACTTCAAAATGATCCCCTCGTCAACGAGTTTGATAAAGGGCCTGGCGTCTGCTGACGCCTGTGCAGGGCGAGCCGGTGTGGGTCGCCGATAAGACGCAATCATTTAACGCCTGGTGGCGCTAAGCGCCAGTGCAGTATCAGAGGAGAGAGCATATGACGATTTCCGCTCAGGTGATTGATACTATCGTCGAGTG…	1089	2	CardRes_01568	ramA
Escherichia coli	pathogenic	GEP	gepotidacin	DT non-permeabilizers	run1-cgtcctggca_tttcaggcag	GAATTGATTTCAAAGCTAAGAATCTAACATCAAATGCAGGTCTTTTTCTGCTCCTTGAGAATGCAAAAAGCAATGGGATTTTTGATTTTATTGAAAATGACCTCGTATTTGATAATGACTCAACAAATAAAATCAAGATGAATCATATAAAGACCATGCTCTGCGGTCACTTCATTGGCATTGATAAGTTAGAACGTCTAAAGCTACTTCAAAATGATCCCCTCGTCAACGAGTTTGATAAAGGGCCTGGCGTCTGCTGACGCCTGTGCAGGGCGAGCCGGTGTGGGTCGCCGATAAGACGCAATCATTTAACGCCTGGTGGCGCTAAGCGCCAGTGCAGTATCAGAGGAGAGAGCATATGACGATTTCCGCTCAGGTGATTGATACTATCGTCGAGTG…	1089	2	CardRes_01568	ramA
Escherichia coli	pathogenic	OMA	omadacycline	ST non-permeabilizers	run1-cgtcctggca_tttcaggcag	GAATTGATTTCAAAGCTAAGAATCTAACATCAAATGCAGGTCTTTTTCTGCTCCTTGAGAATGCAAAAAGCAATGGGATTTTTGATTTTATTGAAAATGACCTCGTATTTGATAATGACTCAACAAATAAAATCAAGATGAATCATATAAAGACCATGCTCTGCGGTCACTTCATTGGCATTGATAAGTTAGAACGTCTAAAGCTACTTCAAAATGATCCCCTCGTCAACGAGTTTGATAAAGGGCCTGGCGTCTGCTGACGCCTGTGCAGGGCGAGCCGGTGTGGGTCGCCGATAAGACGCAATCATTTAACGCCTGGTGGCGCTAAGCGCCAGTGCAGTATCAGAGGAGAGAGCATATGACGATTTCCGCTCAGGTGATTGATACTATCGTCGAGTG…	1089	2	CardRes_01568	ramA
Escherichia coli	pathogenic	MOX	moxifloxacin	DT non-permeabilizers	run1-cgtcctggca_tttcaggcag	GAATTGATTTCAAAGCTAAGAATCTAACATCAAATGCAGGTCTTTTTCTGCTCCTTGAGAATGCAAAAAGCAATGGGATTTTTGATTTTATTGAAAATGACCTCGTATTTGATAATGACTCAACAAATAAAATCAAGATGAATCATATAAAGACCATGCTCTGCGGTCACTTCATTGGCATTGATAAGTTAGAACGTCTAAAGCTACTTCAAAATGATCCCCTCGTCAACGAGTTTGATAAAGGGCCTGGCGTCTGCTGACGCCTGTGCAGGGCGAGCCGGTGTGGGTCGCCGATAAGACGCAATCATTTAACGCCTGGTGGCGCTAAGCGCCAGTGCAGTATCAGAGGAGAGAGCATATGACGATTTCCGCTCAGGTGATTGATACTATCGTCGAGTG…	1089	2	CardRes_01568	ramA
Klebsiella pneumoniae	pathogenic	SUO	sulopenem	ST non-permeabilizers	run1-cgtctcgaac_gatggacccc	GAATTCTTTAGTTCAGATACTTCGTCGAGGGCGACTGTCATAGCGGTCTAACGTTTGACATGAGGGGCGGCCAAGGGCGCCAGCCCTTGGACGTCCCCCTCGATGGAAGGGTTAGGCATCACTGCGTGTTCGCTCGAATGCCTGGCGTGTTTGAACCATGTACACGGCTGGACCATCTGGGGTGGTTACGGTACCTTGCCTCTCAAACCCCGCTTTCTCGTAGCATCGGATCGCTCGCAAGTTGCTCGGCGACGGGTCCGTTTGGATCTTGGTGACCTCGGGATCATTGAACAGCAACTCAACCAGTGCTCGAACCAGCTTGGTTCCCAAGCCTTTGCCCAGTTGTGATGCATTCGCCAGTGACTGGTCTATTCCGCGTACTCCTGGATCGGTTTCTTC…	3134	4	CardRes_00938;CardRes_00993;CardRes_00150;CardRes_01955	AAC(6')-Ib9;VIM-27;VIM-29;AAC(6')-Ib7
Klebsiella pneumoniae	pathogenic	MER	meropenem	ST non-permeabilizers	run1-cgtctcgaac_gatggacccc	GAATTCTTTAGTTCAGATACTTCGTCGAGGGCGACTGTCATAGCGGTCTAACGTTTGACATGAGGGGCGGCCAAGGGCGCCAGCCCTTGGACGTCCCCCTCGATGGAAGGGTTAGGCATCACTGCGTGTTCGCTCGAATGCCTGGCGTGTTTGAACCATGTACACGGCTGGACCATCTGGGGTGGTTACGGTACCTTGCCTCTCAAACCCCGCTTTCTCGTAGCATCGGATCGCTCGCAAGTTGCTCGGCGACGGGTCCGTTTGGATCTTGGTGACCTCGGGATCATTGAACAGCAACTCAACCAGTGCTCGAACCAGCTTGGTTCCCAAGCCTTTGCCCAGTTGTGATGCATTCGCCAGTGACTGGTCTATTCCGCGTACTCCTGGATCGGTTTCTTC…	3134	4	CardRes_00938;CardRes_00993;CardRes_00150;CardRes_01955	AAC(6')-Ib9;VIM-27;VIM-29;AAC(6')-Ib7
Klebsiella pneumoniae	pathogenic	OMA	omadacycline	ST non-permeabilizers	run1-cgtctcgaac_gatggacccc	GAATTCTTTAGTTCAGATACTTCGTCGAGGGCGACTGTCATAGCGGTCTAACGTTTGACATGAGGGGCGGCCAAGGGCGCCAGCCCTTGGACGTCCCCCTCGATGGAAGGGTTAGGCATCACTGCGTGTTCGCTCGAATGCCTGGCGTGTTTGAACCATGTACACGGCTGGACCATCTGGGGTGGTTACGGTACCTTGCCTCTCAAACCCCGCTTTCTCGTAGCATCGGATCGCTCGCAAGTTGCTCGGCGACGGGTCCGTTTGGATCTTGGTGACCTCGGGATCATTGAACAGCAACTCAACCAGTGCTCGAACCAGCTTGGTTCCCAAGCCTTTGCCCAGTTGTGATGCATTCGCCAGTGACTGGTCTATTCCGCGTACTCCTGGATCGGTTTCTTC…	3134	4	CardRes_00938;CardRes_00993;CardRes_00150;CardRes_01955	AAC(6')-Ib9;VIM-27;VIM-29;AAC(6')-Ib7
Klebsiella pneumoniae	soil	GEP	gepotidacin	DT non-permeabilizers	run1-cgtctcgaac_gatggacccc	GAATTCTTTAGTTCAGATACTTCGTCGAGGGCGACTGTCATAGCGGTCTAACGTTTGACATGAGGGGCGGCCAAGGGCGCCAGCCCTTGGACGTCCCCCTCGATGGAAGGGTTAGGCATCACTGCGTGTTCGCTCGAATGCCTGGCGTGTTTGAACCATGTACACGGCTGGACCATCTGGGGTGGTTACGGTACCTTGCCTCTCAAACCCCGCTTTCTCGTAGCATCGGATCGCTCGCAAGTTGCTCGGCGACGGGTCCGTTTGGATCTTGGTGACCTCGGGATCATTGAACAGCAACTCAACCAGTGCTCGAACCAGCTTGGTTCCCAAGCCTTTGCCCAGTTGTGATGCATTCGCCAGTGACTGGTCTATTCCGCGTACTCCTGGATCGGTTTCTTC…	3134	4	CardRes_00938;CardRes_00993;CardRes_00150;CardRes_01955	AAC(6')-Ib9;VIM-27;VIM-29;AAC(6')-Ib7
Klebsiella pneumoniae	soil	GEP	gepotidacin	DT non-permeabilizers	run1-cgtgagatat_gtgctttcga	GAATTTTTCTAATGGCTGCCGCGAGTATTCGTCGTTTGCCGCAAATCCTGCGCAAGCCTAGATTTTCCCCGCCCGCCGATCAAGGAGCGCTCCCGGGGCGGTTTCTCATGCAGCCAACGACAAAGGACGCCAATCCTCATGCGCGATACCAGATTCCCCTGCCTGTGCGGCATCGCCGCTTCCACACTGCTGTTCGCCACCACCCCGGCCATTGCCGGCGAGGCCCCGGCGGATCGCCTGAAGGCACTGGTCGACGCCGCCGTACAACCGGTGATGAAGGCCAATGACATTCCGGGCCTGGCCGTAGCCATCAGCCTGAAAGGAGAACCGCATTACTTCAGCTATGGGCTGGCCTCGAAGAGGACGGCCGCCGGGTGACGCCGGAGACCCTGTTCGAGA…	3318	3	CardRes_01357;CardRes_02958;CardRes_01241	PDC-6;blaPAO_1_AY083595;evgS
Klebsiella pneumoniae	gut	OMA	omadacycline	ST non-permeabilizers	run1-ctacataaaa_gtagacaact	GAATTAAAAAACTGAAAACGATGAAAAAATTGATGATGGCCCTGTTGGCAATGATGGCCGTTCTGTTCGGTACGACAGCGTGCGGAGGCAGTATCTTCGGTCAAACCCGGATCAAGGGAAGCGGAAATCTGATAACCCGCACCGTGGCGGTCGGAAACTTTCATACCATCGATGCTTCGCGCGGAGTGAAGGTCCTGCTTACCGACGAGCCCGGCGATATCGAAATCTGTGCGGATGATAACCTGATCGAGTACGTGCGGGTCGGGATCGATGGTGGCGAGTTGAAGATTACGGTCGCTCCTCGCATTCATGCAGTGCCTTCGGAGCAGATCCTGGTGCGCGTACCTTACAACGGAAATATCCGCAAATTGGAGGCTTCCTCCGCTGCGAAGATCGTGG…	2567	NA	NA	NA
Klebsiella pneumoniae	gut	ERA	eravacycline	ST non-permeabilizers	run1-ctacataaaa_gtagacaact	GAATTAAAAAACTGAAAACGATGAAAAAATTGATGATGGCCCTGTTGGCAATGATGGCCGTTCTGTTCGGTACGACAGCGTGCGGAGGCAGTATCTTCGGTCAAACCCGGATCAAGGGAAGCGGAAATCTGATAACCCGCACCGTGGCGGTCGGAAACTTTCATACCATCGATGCTTCGCGCGGAGTGAAGGTCCTGCTTACCGACGAGCCCGGCGATATCGAAATCTGTGCGGATGATAACCTGATCGAGTACGTGCGGGTCGGGATCGATGGTGGCGAGTTGAAGATTACGGTCGCTCCTCGCATTCATGCAGTGCCTTCGGAGCAGATCCTGGTGCGCGTACCTTACAACGGAAATATCCGCAAATTGGAGGCTTCCTCCGCTGCGAAGATCGTGG…	2567	NA	NA	NA
Klebsiella pneumoniae	pathogenic	MOX	moxifloxacin	DT non-permeabilizers	run1-ctaccaatac_ccaacactgg	GAATTATGCCCGCAGGCTGACTGCCATGCTGATGCTGCACCGGGGCGATCGCGTCAGCGACGTTGCCAGAACGCTCTGCTGTGCCCGTTCCTCCGTCGGTCGCTGGATTAACTGGTTCACGTTGTCGGGTATTGAAGGTCTGAAATCATTACCTGCCGGGCGTACCCGTCGCTGGCCGTTTGAGCATATCTGCACGCTGTTACGTGAGCTGGTAAAACACTCTCCCGGTGATTTTGGCTACCAGCGTTCCCGCTGGAGTACAGAACTTCTGGCAATAAAAATCAATGAGATAACCGGTTGCCAGTTACATGCCGGAACCGTTCGCCGCTGGTTGCCGTCTGCGGGGCTTGTGTGGCGAAGGGCCGCGCCAATCCTGCGTATCCGTGACCCGCATAAAGA…	2660	2	CardRes_00425;CardRes_00170	adeR;adeS
Klebsiella pneumoniae	pathogenic	GEP	gepotidacin	DT non-permeabilizers	run1-ctaccaatac_ccaacactgg	GAATTATGCCCGCAGGCTGACTGCCATGCTGATGCTGCACCGGGGCGATCGCGTCAGCGACGTTGCCAGAACGCTCTGCTGTGCCCGTTCCTCCGTCGGTCGCTGGATTAACTGGTTCACGTTGTCGGGTATTGAAGGTCTGAAATCATTACCTGCCGGGCGTACCCGTCGCTGGCCGTTTGAGCATATCTGCACGCTGTTACGTGAGCTGGTAAAACACTCTCCCGGTGATTTTGGCTACCAGCGTTCCCGCTGGAGTACAGAACTTCTGGCAATAAAAATCAATGAGATAACCGGTTGCCAGTTACATGCCGGAACCGTTCGCCGCTGGTTGCCGTCTGCGGGGCTTGTGTGGCGAAGGGCCGCGCCAATCCTGCGTATCCGTGACCCGCATAAAGA…	2660	2	CardRes_00425;CardRes_00170	adeR;adeS
Klebsiella pneumoniae	pathogenic	DEL	delafloxacin	DT non-permeabilizers	run1-ctaccaatac_ccaacactgg	GAATTATGCCCGCAGGCTGACTGCCATGCTGATGCTGCACCGGGGCGATCGCGTCAGCGACGTTGCCAGAACGCTCTGCTGTGCCCGTTCCTCCGTCGGTCGCTGGATTAACTGGTTCACGTTGTCGGGTATTGAAGGTCTGAAATCATTACCTGCCGGGCGTACCCGTCGCTGGCCGTTTGAGCATATCTGCACGCTGTTACGTGAGCTGGTAAAACACTCTCCCGGTGATTTTGGCTACCAGCGTTCCCGCTGGAGTACAGAACTTCTGGCAATAAAAATCAATGAGATAACCGGTTGCCAGTTACATGCCGGAACCGTTCGCCGCTGGTTGCCGTCTGCGGGGCTTGTGTGGCGAAGGGCCGCGCCAATCCTGCGTATCCGTGACCCGCATAAAGA…	2660	2	CardRes_00425;CardRes_00170	adeR;adeS
Klebsiella pneumoniae	pathogenic	OMA	omadacycline	ST non-permeabilizers	run1-ctaccaatac_ccaacactgg	GAATTATGCCCGCAGGCTGACTGCCATGCTGATGCTGCACCGGGGCGATCGCGTCAGCGACGTTGCCAGAACGCTCTGCTGTGCCCGTTCCTCCGTCGGTCGCTGGATTAACTGGTTCACGTTGTCGGGTATTGAAGGTCTGAAATCATTACCTGCCGGGCGTACCCGTCGCTGGCCGTTTGAGCATATCTGCACGCTGTTACGTGAGCTGGTAAAACACTCTCCCGGTGATTTTGGCTACCAGCGTTCCCGCTGGAGTACAGAACTTCTGGCAATAAAAATCAATGAGATAACCGGTTGCCAGTTACATGCCGGAACCGTTCGCCGCTGGTTGCCGTCTGCGGGGCTTGTGTGGCGAAGGGCCGCGCCAATCCTGCGTATCCGTGACCCGCATAAAGA…	2660	2	CardRes_00425;CardRes_00170	adeR;adeS
Klebsiella pneumoniae	pathogenic	DOX	doxycycline	ST non-permeabilizers	run1-ctaccaatac_ccaacactgg	GAATTATGCCCGCAGGCTGACTGCCATGCTGATGCTGCACCGGGGCGATCGCGTCAGCGACGTTGCCAGAACGCTCTGCTGTGCCCGTTCCTCCGTCGGTCGCTGGATTAACTGGTTCACGTTGTCGGGTATTGAAGGTCTGAAATCATTACCTGCCGGGCGTACCCGTCGCTGGCCGTTTGAGCATATCTGCACGCTGTTACGTGAGCTGGTAAAACACTCTCCCGGTGATTTTGGCTACCAGCGTTCCCGCTGGAGTACAGAACTTCTGGCAATAAAAATCAATGAGATAACCGGTTGCCAGTTACATGCCGGAACCGTTCGCCGCTGGTTGCCGTCTGCGGGGCTTGTGTGGCGAAGGGCCGCGCCAATCCTGCGTATCCGTGACCCGCATAAAGA…	2660	2	CardRes_00425;CardRes_00170	adeR;adeS
Klebsiella pneumoniae	pathogenic	ERA	eravacycline	ST non-permeabilizers	run1-ctaccaatac_ccaacactgg	GAATTATGCCCGCAGGCTGACTGCCATGCTGATGCTGCACCGGGGCGATCGCGTCAGCGACGTTGCCAGAACGCTCTGCTGTGCCCGTTCCTCCGTCGGTCGCTGGATTAACTGGTTCACGTTGTCGGGTATTGAAGGTCTGAAATCATTACCTGCCGGGCGTACCCGTCGCTGGCCGTTTGAGCATATCTGCACGCTGTTACGTGAGCTGGTAAAACACTCTCCCGGTGATTTTGGCTACCAGCGTTCCCGCTGGAGTACAGAACTTCTGGCAATAAAAATCAATGAGATAACCGGTTGCCAGTTACATGCCGGAACCGTTCGCCGCTGGTTGCCGTCTGCGGGGCTTGTGTGGCGAAGGGCCGCGCCAATCCTGCGTATCCGTGACCCGCATAAAGA…	2660	2	CardRes_00425;CardRes_00170	adeR;adeS
Escherichia coli	pathogenic	ZOL	zoliflodacin	DT non-permeabilizers	run1-ctataggaat_ttcaactcat	GAATTCTGCCTACCGAATGGCTGGGCGAGCACAGCGCGGAGTTGGTATCGGAAGCGGTGAACTCGCTGCTCGACGACATCAGCCACGATCGCGCGCATCAAATCCGCCACGCCTTCGATCGCGCCACGTTCAGGCTTATCGACAAACTGAAAAACGATCCGGAGATGGCGAACCGGGCAGAAAGCATCAAAGATTACCTGAAAGAAGATGAAGCCTTTAACCGCTACCTCGGCGAGCTGTGGGCGGATTTACGTCAGTGGCTGAAGCAGGATATCAACGCCGACGATTCCAGGGTGAAGCAGCGAATCGCCCATGCCGGACAGTGGTTTGGCGAAACGCTGATCGCCGACGATGCGCTGCGCGCTTCGCTCAACGGCCATCTGGAGCAGGCCGCCCATC…	1424	NA	NA	NA
Escherichia coli	pathogenic	DEL	delafloxacin	DT non-permeabilizers	run1-ctataggaat_ttcaactcat	GAATTCTGCCTACCGAATGGCTGGGCGAGCACAGCGCGGAGTTGGTATCGGAAGCGGTGAACTCGCTGCTCGACGACATCAGCCACGATCGCGCGCATCAAATCCGCCACGCCTTCGATCGCGCCACGTTCAGGCTTATCGACAAACTGAAAAACGATCCGGAGATGGCGAACCGGGCAGAAAGCATCAAAGATTACCTGAAAGAAGATGAAGCCTTTAACCGCTACCTCGGCGAGCTGTGGGCGGATTTACGTCAGTGGCTGAAGCAGGATATCAACGCCGACGATTCCAGGGTGAAGCAGCGAATCGCCCATGCCGGACAGTGGTTTGGCGAAACGCTGATCGCCGACGATGCGCTGCGCGCTTCGCTCAACGGCCATCTGGAGCAGGCCGCCCATC…	1424	NA	NA	NA
Klebsiella pneumoniae	pathogenic	OMA	omadacycline	ST non-permeabilizers	run1-ctcaccataa_gtataagtca	GAATTTCGCTGCGCATCCAGCGTCTGTAACTTTTCAGCCATCTCATTAAAGTCATTGACGAGCCTATTCATCTCTCCCAACTTAGAACTGCTGTTAAATGCTCTGGCACTAAGGTTTCCTGAGAGATTTGTTTCAGGCTGTATGCAACGTCATTCAGTGGGTTGAATATTCTTGCAGACAGCTTTACGGTAAAGAAAAGTGCAACGACCAGACTGGTAATGGACGCCATCAGAATCCACATCCAGTCAAGGAATGTCATAGCATCTTCACTACCTTCGTTCATTCCACCCGGTAGGTAATAAATCAGGAAACTATAAAATAAGTAGGAACCGAGTATTGCAATGGCAATAATAACAAACGTTAACAACAACATATATGTCAAAATCTGACGGCTCAGAA…	2844	1	CardRes_00425	adeR
Klebsiella pneumoniae	pathogenic	DOX	doxycycline	ST non-permeabilizers	run1-ctcaccataa_gtataagtca	GAATTTCGCTGCGCATCCAGCGTCTGTAACTTTTCAGCCATCTCATTAAAGTCATTGACGAGCCTATTCATCTCTCCCAACTTAGAACTGCTGTTAAATGCTCTGGCACTAAGGTTTCCTGAGAGATTTGTTTCAGGCTGTATGCAACGTCATTCAGTGGGTTGAATATTCTTGCAGACAGCTTTACGGTAAAGAAAAGTGCAACGACCAGACTGGTAATGGACGCCATCAGAATCCACATCCAGTCAAGGAATGTCATAGCATCTTCACTACCTTCGTTCATTCCACCCGGTAGGTAATAAATCAGGAAACTATAAAATAAGTAGGAACCGAGTATTGCAATGGCAATAATAACAAACGTTAACAACAACATATATGTCAAAATCTGACGGCTCAGAA…	2844	1	CardRes_00425	adeR
Klebsiella pneumoniae	pathogenic	ERA	eravacycline	ST non-permeabilizers	run1-ctcaccataa_gtataagtca	GAATTTCGCTGCGCATCCAGCGTCTGTAACTTTTCAGCCATCTCATTAAAGTCATTGACGAGCCTATTCATCTCTCCCAACTTAGAACTGCTGTTAAATGCTCTGGCACTAAGGTTTCCTGAGAGATTTGTTTCAGGCTGTATGCAACGTCATTCAGTGGGTTGAATATTCTTGCAGACAGCTTTACGGTAAAGAAAAGTGCAACGACCAGACTGGTAATGGACGCCATCAGAATCCACATCCAGTCAAGGAATGTCATAGCATCTTCACTACCTTCGTTCATTCCACCCGGTAGGTAATAAATCAGGAAACTATAAAATAAGTAGGAACCGAGTATTGCAATGGCAATAATAACAAACGTTAACAACAACATATATGTCAAAATCTGACGGCTCAGAA…	2844	1	CardRes_00425	adeR
Klebsiella pneumoniae	pathogenic	GEP	gepotidacin	DT non-permeabilizers	run1-ctcaccataa_gtataagtca	GAATTTCGCTGCGCATCCAGCGTCTGTAACTTTTCAGCCATCTCATTAAAGTCATTGACGAGCCTATTCATCTCTCCCAACTTAGAACTGCTGTTAAATGCTCTGGCACTAAGGTTTCCTGAGAGATTTGTTTCAGGCTGTATGCAACGTCATTCAGTGGGTTGAATATTCTTGCAGACAGCTTTACGGTAAAGAAAAGTGCAACGACCAGACTGGTAATGGACGCCATCAGAATCCACATCCAGTCAAGGAATGTCATAGCATCTTCACTACCTTCGTTCATTCCACCCGGTAGGTAATAAATCAGGAAACTATAAAATAAGTAGGAACCGAGTATTGCAATGGCAATAATAACAAACGTTAACAACAACATATATGTCAAAATCTGACGGCTCAGAA…	2844	1	CardRes_00425	adeR
Klebsiella pneumoniae	soil	APR	apramycin	ST non-permeabilizers	run1-ctcacccaga_gtcatgagga	CGGATACAGAATTTCACCAACAGACAGGAAAGGAAGGAATGCATGGAAGTCATTCAAGGGAAATATACGCGTGCCCTGGCAGCGGCCGATTTTCGCGCTGGCTGGAAGGGTATGCTGAAGTATTGCTAGACCTGGGCGCTGGGGATGGCAAGTTTGTGGTACACGCGGCCCGTGCGCACAGGCAGCAGTTTGCGCTCGGCGTCGATGCCTGCCGCGAGAACCTGCGGGTTGCATCGCGTTCCGCACCGGCGAACGCGCTCTTTGTGATTGCCAATGCCTGTGCTCTGCCAGAGGAGTTGTATGGAATCGCGACCCGGGTCACCATCAACTTCCCCTGGGGTAGCCTGCTTGCCGGCTTGCTCGCCGGCGACCCGGCCTTGATGGACGGCCTGAGCGCAG…	2113	1	CardRes_02819	kmr_1_ENA_ACB88605
Klebsiella pneumoniae	gut	ERA	eravacycline	ST non-permeabilizers	run1-ctcagatccc_tcccatttac	GAATTTAAAGTTCAGTTCATCGTAGGTAGCTTAGTGGTAAAAATCCCTGCCTGCGTATAGCTGCAAACCGTTGTTAGCAATCCGCTGCGCTCCTTGCTAACAATGGCTCGGCGACTTACGTCGCTTGCCGTAAGCCGCCGCTTCGCGGACTGCTTACAACAAGCGACTTGGCTAAATAGCTCCGCTTTTGTATCTTCGATACAGCTTCGCTACTTCGCCAATTCGCCGAGCCATTGTTATGGGCCATTTTTGAATGACAATGCGAATAGATACAGACAAACAAATGAATTTACTTAGTGATAAGAACGTTGCAATAATTGGTGGTGGACCCGTTGGACTGACTATGGCAAAATTATTACAGCAAAACGGCATAGACGTTTCAGTTTACGAAAGAGACAA…	1430	1	CardRes_00732	tetX
Klebsiella pneumoniae	gut	DOX	doxycycline	ST non-permeabilizers	run1-ctcagatccc_tcccatttac	GAATTTAAAGTTCAGTTCATCGTAGGTAGCTTAGTGGTAAAAATCCCTGCCTGCGTATAGCTGCAAACCGTTGTTAGCAATCCGCTGCGCTCCTTGCTAACAATGGCTCGGCGACTTACGTCGCTTGCCGTAAGCCGCCGCTTCGCGGACTGCTTACAACAAGCGACTTGGCTAAATAGCTCCGCTTTTGTATCTTCGATACAGCTTCGCTACTTCGCCAATTCGCCGAGCCATTGTTATGGGCCATTTTTGAATGACAATGCGAATAGATACAGACAAACAAATGAATTTACTTAGTGATAAGAACGTTGCAATAATTGGTGGTGGACCCGTTGGACTGACTATGGCAAAATTATTACAGCAAAACGGCATAGACGTTTCAGTTTACGAAAGAGACAA…	1430	1	CardRes_00732	tetX
Escherichia coli	gut	MOX	moxifloxacin	DT non-permeabilizers	run1-ctcgaaaact_attttcccat	GAATTTGAGAAAAGGAAAAGACAATGGATTTGCGTAAAACGACAGAGGATTTGGTTAAGTTCAGAACGGAGACGGGGAACGCCGCCGAGATTGACAAATGCCTGGCATATATTGCCGCGAGTTTTGACGGTACGGGCGCAGCGGTTAAAATTGAGCGGTTTGACGATGCAAGCCCGGTTATTTACATCAGCAACAACGACAGTATGACGCAAGATGCGCTGGTGCTCGGACATATTGATGTGGTAAAAGCGGCGGACGGCATGTTTGCGCCGAAGATTGAAGACGGCAGAATGTACGGGCGCGGAACATTGGATATGAAGTCTTTTGCCGCGGTGGCGATGAATTCAATGCATTATGTGCTGGAGCATAAGCCGGCGGTTAAGTTCGGCGTTATTTTAT…	1839	1	CardRes_00986	QnrB33
Klebsiella pneumoniae	gut	MOX	moxifloxacin	DT non-permeabilizers	run1-ctcgaaaact_attttcccat	GAATTTGAGAAAAGGAAAAGACAATGGATTTGCGTAAAACGACAGAGGATTTGGTTAAGTTCAGAACGGAGACGGGGAACGCCGCCGAGATTGACAAATGCCTGGCATATATTGCCGCGAGTTTTGACGGTACGGGCGCAGCGGTTAAAATTGAGCGGTTTGACGATGCAAGCCCGGTTATTTACATCAGCAACAACGACAGTATGACGCAAGATGCGCTGGTGCTCGGACATATTGATGTGGTAAAAGCGGCGGACGGCATGTTTGCGCCGAAGATTGAAGACGGCAGAATGTACGGGCGCGGAACATTGGATATGAAGTCTTTTGCCGCGGTGGCGATGAATTCAATGCATTATGTGCTGGAGCATAAGCCGGCGGTTAAGTTCGGCGTTATTTTAT…	1839	1	CardRes_00986	QnrB33
Escherichia coli	gut	DEL	delafloxacin	DT non-permeabilizers	run1-ctcgaaaact_attttcccat	GAATTTGAGAAAAGGAAAAGACAATGGATTTGCGTAAAACGACAGAGGATTTGGTTAAGTTCAGAACGGAGACGGGGAACGCCGCCGAGATTGACAAATGCCTGGCATATATTGCCGCGAGTTTTGACGGTACGGGCGCAGCGGTTAAAATTGAGCGGTTTGACGATGCAAGCCCGGTTATTTACATCAGCAACAACGACAGTATGACGCAAGATGCGCTGGTGCTCGGACATATTGATGTGGTAAAAGCGGCGGACGGCATGTTTGCGCCGAAGATTGAAGACGGCAGAATGTACGGGCGCGGAACATTGGATATGAAGTCTTTTGCCGCGGTGGCGATGAATTCAATGCATTATGTGCTGGAGCATAAGCCGGCGGTTAAGTTCGGCGTTATTTTAT…	1839	1	CardRes_00986	QnrB33
Klebsiella pneumoniae	gut	DEL	delafloxacin	DT non-permeabilizers	run1-ctcgaaaact_attttcccat	GAATTTGAGAAAAGGAAAAGACAATGGATTTGCGTAAAACGACAGAGGATTTGGTTAAGTTCAGAACGGAGACGGGGAACGCCGCCGAGATTGACAAATGCCTGGCATATATTGCCGCGAGTTTTGACGGTACGGGCGCAGCGGTTAAAATTGAGCGGTTTGACGATGCAAGCCCGGTTATTTACATCAGCAACAACGACAGTATGACGCAAGATGCGCTGGTGCTCGGACATATTGATGTGGTAAAAGCGGCGGACGGCATGTTTGCGCCGAAGATTGAAGACGGCAGAATGTACGGGCGCGGAACATTGGATATGAAGTCTTTTGCCGCGGTGGCGATGAATTCAATGCATTATGTGCTGGAGCATAAGCCGGCGGTTAAGTTCGGCGTTATTTTAT…	1839	1	CardRes_00986	QnrB33
Klebsiella pneumoniae	soil	DEL	delafloxacin	DT non-permeabilizers	run1-ctcgtattcc_accagtgctt	GAATTGATCGACCCCATGGCTTGGCAGTGCTGGATATCCGCGACGCACATGCTATCTAAGCAGTCAGCAGTCTGGACCTTGAACCCAGATCGATAAGGATAGTGACATGAGCGGAATCAACGAATTTATCGACAATGAGGTGAAGACGAACGATGTTGTCGTCTTCATGAAGGGCACGCCCCAGTTCCCGCAATGCGGTTTCTCCGGACAGGTGGTGCAGATCCTTGATTACCTCGGGCTCGACTACAAGGGCGTCAATGTCCTCGCCGACCAGGAAATTCGCCAGGGCATCAAGGACTATTCGAACTGGCCGACAATCCCGCAGCTCTACGTGAAGGGCGAGTTCATCGGCGGCTGCGACATCGTCCGTGAGATGTTCCAGTCGGGTGAGCTGCAAAG…	3811	1	CardRes_02257	bcr-1
Klebsiella pneumoniae	pathogenic	PMB	polymyxin-B	ST permeabilizers	run1-ctctgatctc_gtcgtaacat	GAATTATTGCGTCATTTATTCCCGTTATCACTGCGGTTGCGCTTTTTACTGGCAACCGCGGGCGTGGTATTGGTGCTTTCGCTGGCCTACGGCATGGTTTGCCCTGGTGGGTTACAGCGTCAGCTTTGATAAAACAACGTTCCGCCTGCTGCGGGGTGAAAGTAACCTGTTCTATACCCTGGCAAAATGGGAGAACGGTAAGATAAACGTCGAGCTGCCCGAGAATCTCGATATGCAAAGCCCAACAATGTCGCTGATCTATAACGAAGACGGTGAGTTGTTGTGGGCGCAGCGCAATGTTCCCTGGCTGACGCACAGTATCCAACCGGAATGGCTAAAAGCGAACGGTTTTCATGAGATTGAAGCCAATGTAGATGCCACCAGCACCTTACTGGGCGA…	2455	1	CardRes_00932	baeS
Klebsiella pneumoniae	soil	GEN	gentamicin	ST non-permeabilizers	run1-ctgaaagaat_atcatggcgg	GAATTGACTCATATCTTTCTAGTACGGCGCCCACATTTCTTGTCCGAGGAATGTTCGATCCTGGAAGCAAAGCTGTTCAATGGGAGCTGATAGTTGAACGATAACCGAGCAGACGCGAAACCAGGCAGCATTGTAGGGGTTGACCGTCCTAACCTGCCTGAATTTCGGGAGCTTCTTTCTGTTTTTTCGCATGCGTTCGACGATGCTGATTCCTATTTGTCGGCACAGCCATCAGATGACTATTTGAATTCGCTGCTCGAACGAGAGGATTTCATACCCCTTGTTGCGGTTAGCGATGGCATGGTTGTCGGTGGGCTCGCTGCATATGTACTGCAGAAATTCGAGCAGGAGCGGAGCGAGATTTACATTTACGACCTAGCGGTGGCCGAAGAGTTCCGG…	1070	1	CardRes_01062	AAC(3)-Ic
Escherichia coli	soil	GEN	gentamicin	ST non-permeabilizers	run1-ctgaaagaat_atcatggcgg	GAATTGACTCATATCTTTCTAGTACGGCGCCCACATTTCTTGTCCGAGGAATGTTCGATCCTGGAAGCAAAGCTGTTCAATGGGAGCTGATAGTTGAACGATAACCGAGCAGACGCGAAACCAGGCAGCATTGTAGGGGTTGACCGTCCTAACCTGCCTGAATTTCGGGAGCTTCTTTCTGTTTTTTCGCATGCGTTCGACGATGCTGATTCCTATTTGTCGGCACAGCCATCAGATGACTATTTGAATTCGCTGCTCGAACGAGAGGATTTCATACCCCTTGTTGCGGTTAGCGATGGCATGGTTGTCGGTGGGCTCGCTGCATATGTACTGCAGAAATTCGAGCAGGAGCGGAGCGAGATTTACATTTACGACCTAGCGGTGGCCGAAGAGTTCCGG…	1070	1	CardRes_01062	AAC(3)-Ic
Escherichia coli	pathogenic	GEN	gentamicin	ST non-permeabilizers	run1-ctgaaatctg_ggaacggtct	GAATTGTTAGGTGGCGGTACTTGGGTCGATATCAAAGTGCATCACTTCTTCCCGTATGCCCAACTTTGTATAGAGAGCCACTGCGGGATCGTCACCGTAATCTGCTTGCACGTAGATCACATAAGCACCAAGCGCGTTGGCCTCATGCTTGAGGAGATTGATGAGCGCGGTGGCAATGCCTTGCCTCCGGTGCTCGCCGGAGACTGCGAGATCATAGATATAGATCTCACTACGCGCCTGCTCAAACTTTGGCAGAACGTAAGCCGCGAGAGCGCCAACAACCGCTTCTTGGTCGAAGGCAGCAAGCGCGATGAATGTCTTACTACGGAGCAAGTTCCCGAGGTAATCGGAGTCCGGCTGATGTTGGGAGTAGGTGGCTACGTCTCCGAACTCACGACC…	2154	2	CardRes_02772;CardRes_01955	aac(3)-Ia_1_X15852;AAC(6')-Ib7
Klebsiella pneumoniae	pathogenic	GEN	gentamicin	ST non-permeabilizers	run1-ctgaaatctg_ggaacggtct	GAATTGTTAGGTGGCGGTACTTGGGTCGATATCAAAGTGCATCACTTCTTCCCGTATGCCCAACTTTGTATAGAGAGCCACTGCGGGATCGTCACCGTAATCTGCTTGCACGTAGATCACATAAGCACCAAGCGCGTTGGCCTCATGCTTGAGGAGATTGATGAGCGCGGTGGCAATGCCTTGCCTCCGGTGCTCGCCGGAGACTGCGAGATCATAGATATAGATCTCACTACGCGCCTGCTCAAACTTTGGCAGAACGTAAGCCGCGAGAGCGCCAACAACCGCTTCTTGGTCGAAGGCAGCAAGCGCGATGAATGTCTTACTACGGAGCAAGTTCCCGAGGTAATCGGAGTCCGGCTGATGTTGGGAGTAGGTGGCTACGTCTCCGAACTCACGACC…	2154	2	CardRes_02772;CardRes_01955	aac(3)-Ia_1_X15852;AAC(6')-Ib7
Klebsiella pneumoniae	soil	GEP	gepotidacin	DT non-permeabilizers	run1-ctgaaccaca_cttaaactac	AGAATTGCCTGTTAATTTTGGCACTGTTTTGATGTTCATCATGGAACATAAAACTTTAGATTTCATTCATTTCATCCAATAAAATACAGTCAACAATGAAAAAATTATTTTCCTGTTTGCGTTCATGGGCCTTTTGCCTTCGGCGCCACTGCCCAGAAAAAGCTTGCTGCGCTGCCAAGGCCGGTAGCGAGAAAACTTCCTGCACTTCTGCTTCCAGCACCGATGCTGAAAAAGCTGCTGCCGGTGACGCCAGCATTGTTAAGCAGGTATCTAACGAAGGTGAGGTAAGCTATACCCGCAAAGAGGTTTGCCCAACAACTGGTAAGGTATCTTTCACCAGTGTTGAATATTGCACCAAGTCTGGCAAGTTCATCAACGTATCTCCTTCGGAGAAGGCCG…	603	NA	NA	NA
Klebsiella pneumoniae	soil	OMA	omadacycline	ST non-permeabilizers	run1-ctgaaccaca_cttaaactac	AGAATTGCCTGTTAATTTTGGCACTGTTTTGATGTTCATCATGGAACATAAAACTTTAGATTTCATTCATTTCATCCAATAAAATACAGTCAACAATGAAAAAATTATTTTCCTGTTTGCGTTCATGGGCCTTTTGCCTTCGGCGCCACTGCCCAGAAAAAGCTTGCTGCGCTGCCAAGGCCGGTAGCGAGAAAACTTCCTGCACTTCTGCTTCCAGCACCGATGCTGAAAAAGCTGCTGCCGGTGACGCCAGCATTGTTAAGCAGGTATCTAACGAAGGTGAGGTAAGCTATACCCGCAAAGAGGTTTGCCCAACAACTGGTAAGGTATCTTTCACCAGTGTTGAATATTGCACCAAGTCTGGCAAGTTCATCAACGTATCTCCTTCGGAGAAGGCCG…	603	NA	NA	NA
Escherichia coli	pathogenic	GEN	gentamicin	ST non-permeabilizers	run1-ctgaacggaa_atctacctgt	GAATTGTTAGGTGGCGGTACTTGGGTCGATATCAAAGTGCATCACTTCTTCCCGTATGCCCAACTTTGTATAGAGAGCCACTGCGGGATCGTCACCGTAATCTGCTTGCACGTAGATCACATAAGCACCAAGCGCGTTGGCCTCATGCTTGAGGAGATTGATGAGCGCGGTGGCAATGCCTTGCCTCCGGTGCTCGCCGGAGACTGCGAGATCATAGATATAGATCTCACTACGCGCCTGCTCAAACTTTGGCAGAACGTAAGCCGCGAGAGCGCCAACAACCGCTTCTTGGTCGAAGGCAGCAAGCGCGATGAATGTCTTACTACGGAGCAAGTTCCCGAGGTAATCGGAGTCCGGCTGATGTTGGGAGTAGGTGGCTACGTCTCCGAACTCACGACC…	2160	2	CardRes_02772;CardRes_01955	aac(3)-Ia_1_X15852;AAC(6')-Ib7
Klebsiella pneumoniae	pathogenic	OMA	omadacycline	ST non-permeabilizers	run1-ctgaagtgga_cgaatgcgca	GAATTCCAGTGCTTAAGCGTCTTCACGTACCGTTAATCTGCATCACCGGTCGCCCGGAGAGCAGCATGGCGCGCGCCGCAGATGTGCATCTGTGTGTTAAAGTAGCGAAAGAAGCCTGTCCGTTAGGGCTGGCACCGACCAGCAGCACCACCGCCACGCTGGTTATGGGCGATGCCCTCGCTGTCGCGCTGTTAAAAGCACGCGGCTTTACTGCTGAAGATTTTGCGCTCTCACACCCAGGCGGCGCACTGGGTCGTAAACTTCTGCTGCGCGTAAACGATATTATGCATACGGGCGATGAGATCCCGCATGTTAAGAAAACGGCCAGTCTGCGTGACGCATTGCTGGAAGTTACCCGCAAAAATCTTGGTATGACTGTCATTTGCGATGACAATATGA…	1802	NA	NA	NA
Klebsiella pneumoniae	pathogenic	DEL	delafloxacin	DT non-permeabilizers	run1-ctgaagtgga_cgaatgcgca	GAATTCCAGTGCTTAAGCGTCTTCACGTACCGTTAATCTGCATCACCGGTCGCCCGGAGAGCAGCATGGCGCGCGCCGCAGATGTGCATCTGTGTGTTAAAGTAGCGAAAGAAGCCTGTCCGTTAGGGCTGGCACCGACCAGCAGCACCACCGCCACGCTGGTTATGGGCGATGCCCTCGCTGTCGCGCTGTTAAAAGCACGCGGCTTTACTGCTGAAGATTTTGCGCTCTCACACCCAGGCGGCGCACTGGGTCGTAAACTTCTGCTGCGCGTAAACGATATTATGCATACGGGCGATGAGATCCCGCATGTTAAGAAAACGGCCAGTCTGCGTGACGCATTGCTGGAAGTTACCCGCAAAAATCTTGGTATGACTGTCATTTGCGATGACAATATGA…	1802	NA	NA	NA
Klebsiella pneumoniae	pathogenic	ERA	eravacycline	ST non-permeabilizers	run1-ctgaagtgga_cgaatgcgca	GAATTCCAGTGCTTAAGCGTCTTCACGTACCGTTAATCTGCATCACCGGTCGCCCGGAGAGCAGCATGGCGCGCGCCGCAGATGTGCATCTGTGTGTTAAAGTAGCGAAAGAAGCCTGTCCGTTAGGGCTGGCACCGACCAGCAGCACCACCGCCACGCTGGTTATGGGCGATGCCCTCGCTGTCGCGCTGTTAAAAGCACGCGGCTTTACTGCTGAAGATTTTGCGCTCTCACACCCAGGCGGCGCACTGGGTCGTAAACTTCTGCTGCGCGTAAACGATATTATGCATACGGGCGATGAGATCCCGCATGTTAAGAAAACGGCCAGTCTGCGTGACGCATTGCTGGAAGTTACCCGCAAAAATCTTGGTATGACTGTCATTTGCGATGACAATATGA…	1802	NA	NA	NA
Klebsiella pneumoniae	pathogenic	DOX	doxycycline	ST non-permeabilizers	run1-ctgaagtgga_cgaatgcgca	GAATTCCAGTGCTTAAGCGTCTTCACGTACCGTTAATCTGCATCACCGGTCGCCCGGAGAGCAGCATGGCGCGCGCCGCAGATGTGCATCTGTGTGTTAAAGTAGCGAAAGAAGCCTGTCCGTTAGGGCTGGCACCGACCAGCAGCACCACCGCCACGCTGGTTATGGGCGATGCCCTCGCTGTCGCGCTGTTAAAAGCACGCGGCTTTACTGCTGAAGATTTTGCGCTCTCACACCCAGGCGGCGCACTGGGTCGTAAACTTCTGCTGCGCGTAAACGATATTATGCATACGGGCGATGAGATCCCGCATGTTAAGAAAACGGCCAGTCTGCGTGACGCATTGCTGGAAGTTACCCGCAAAAATCTTGGTATGACTGTCATTTGCGATGACAATATGA…	1802	NA	NA	NA
Escherichia coli	pathogenic	ZOL	zoliflodacin	DT non-permeabilizers	run1-ctgacatgtc_tgcgcagtgc	GAATTCTGCCTACCGAATGGCTGGGCGAGCACAGCGCGGAGTTGGTATCGGAAGCGGTGAACTCGCTGCTCGACGACATCAGCCACGATCGCGCGCATCAAATCCGCCACGCCTTCGATCGCGCCACGTTCAGGCTTATCGACAAACTGAAAAACGATCCGGAGATGGCGAACCGGGCAGAAAGCATCAAAGATTACCTGAAAGAAGATGAAGCCTTTAACCGCTACCTCGGCGAGCTGTGGGCGGATTTACGTCAGTGGCTGAAGCAGGATATCAACGCCGACGATTCCAGGGTGAAGCAGCGAATCGCCCATGCCGGACAGTGGTTTGGCGAAACGCTGATCGCCGACGATGCGCTGCGCGCTTCGCTCAACGGCCATCTGGAGCAGGCCGCCCATC…	1423	NA	NA	NA
Escherichia coli	pathogenic	DEL	delafloxacin	DT non-permeabilizers	run1-ctgacatgtc_tgcgcagtgc	GAATTCTGCCTACCGAATGGCTGGGCGAGCACAGCGCGGAGTTGGTATCGGAAGCGGTGAACTCGCTGCTCGACGACATCAGCCACGATCGCGCGCATCAAATCCGCCACGCCTTCGATCGCGCCACGTTCAGGCTTATCGACAAACTGAAAAACGATCCGGAGATGGCGAACCGGGCAGAAAGCATCAAAGATTACCTGAAAGAAGATGAAGCCTTTAACCGCTACCTCGGCGAGCTGTGGGCGGATTTACGTCAGTGGCTGAAGCAGGATATCAACGCCGACGATTCCAGGGTGAAGCAGCGAATCGCCCATGCCGGACAGTGGTTTGGCGAAACGCTGATCGCCGACGATGCGCTGCGCGCTTCGCTCAACGGCCATCTGGAGCAGGCCGCCCATC…	1423	NA	NA	NA
Klebsiella pneumoniae	pathogenic	PMB	polymyxin-B	ST permeabilizers	run1-ctgattgggg_ccctcagagg	GAATTATTGCGTCATTTATTCCCGTTATCACTGCGGTTGCGCTTTTACTGGCAACCGCGGGCGTGGTATTGGTGCTTTCGCTGGCCTACGGCATGGTTTGCCCTGGTGGGTTACAGCGTCAGCTTTGATAAAACAACGTTCCGCCTGCTGCGGGGTGAAAGTAACCTGTTCTATACCCTGGCAAAATGGGAGAACGGTAAGATAAACGTCGAGCTGCCCGAGAATCTCGATATGCAAAGCCCAACAATGTCGCTGATCTATAACGAAGACGGTGAGTTGTTGTGGGCGCAGCGCAATGTTCCCTGGCTGACGCACAGTATCCAACCGGAATGGCTAAAAGCGAACGGTTTTCATGAGATTGAAGCCAATGTAGATGCCACCAGCACCTTACTGGGCGAA…	2454	1	CardRes_00932	baeS
Klebsiella pneumoniae	soil	APR	apramycin	ST non-permeabilizers	run1-ctgccaagcg_gtactagacg	GAATTCGTCAAAATTCGCTTCACAAAAACAAGCCTGAGGCTACGAATTGCGGGTGTAATGTTCAACTCAAGGGCTAGACGGAATGCAACCGTCCTCGATTTCTGAAAGAACCCTGATCCGCCAGCTGCTAGACCTGGGGGTTCAACCGGGTGGGGTTCTGCTGCTTCACTGTGCGTTCTCACACGTTAAACCCATCGCCAACGGGCCTTCTGGCTTAATCGCAGCGCTGAGTGCTGCTTTAGGGCCAGAAGGCACGCTGGTCATGCCCAGCATGACAGAAGATGATGACCACCCCTTCGATCCCCGGCAAACGCCATGCACCGGGATGGGTGTGGTAGCTCAAACTTTTTGGCAGCAGCCCGCTGTGATGCGCAGTGACAGCCCGCACGCTTTTGCAGC…	1395	1	CardRes_02096	AAC(3)-IV
Escherichia coli	soil	GEN	gentamicin	ST non-permeabilizers	run1-ctgccaagcg_gtactagacg	GAATTCGTCAAAATTCGCTTCACAAAAACAAGCCTGAGGCTACGAATTGCGGGTGTAATGTTCAACTCAAGGGCTAGACGGAATGCAACCGTCCTCGATTTCTGAAAGAACCCTGATCCGCCAGCTGCTAGACCTGGGGGTTCAACCGGGTGGGGTTCTGCTGCTTCACTGTGCGTTCTCACACGTTAAACCCATCGCCAACGGGCCTTCTGGCTTAATCGCAGCGCTGAGTGCTGCTTTAGGGCCAGAAGGCACGCTGGTCATGCCCAGCATGACAGAAGATGATGACCACCCCTTCGATCCCCGGCAAACGCCATGCACCGGGATGGGTGTGGTAGCTCAAACTTTTTGGCAGCAGCCCGCTGTGATGCGCAGTGACAGCCCGCACGCTTTTGCAGC…	1395	1	CardRes_02096	AAC(3)-IV
Escherichia coli	soil	APR	apramycin	ST non-permeabilizers	run1-ctgccaagcg_gtactagacg	GAATTCGTCAAAATTCGCTTCACAAAAACAAGCCTGAGGCTACGAATTGCGGGTGTAATGTTCAACTCAAGGGCTAGACGGAATGCAACCGTCCTCGATTTCTGAAAGAACCCTGATCCGCCAGCTGCTAGACCTGGGGGTTCAACCGGGTGGGGTTCTGCTGCTTCACTGTGCGTTCTCACACGTTAAACCCATCGCCAACGGGCCTTCTGGCTTAATCGCAGCGCTGAGTGCTGCTTTAGGGCCAGAAGGCACGCTGGTCATGCCCAGCATGACAGAAGATGATGACCACCCCTTCGATCCCCGGCAAACGCCATGCACCGGGATGGGTGTGGTAGCTCAAACTTTTTGGCAGCAGCCCGCTGTGATGCGCAGTGACAGCCCGCACGCTTTTGCAGC…	1395	1	CardRes_02096	AAC(3)-IV
Klebsiella pneumoniae	soil	GEN	gentamicin	ST non-permeabilizers	run1-ctgccaagcg_gtactagacg	GAATTCGTCAAAATTCGCTTCACAAAAACAAGCCTGAGGCTACGAATTGCGGGTGTAATGTTCAACTCAAGGGCTAGACGGAATGCAACCGTCCTCGATTTCTGAAAGAACCCTGATCCGCCAGCTGCTAGACCTGGGGGTTCAACCGGGTGGGGTTCTGCTGCTTCACTGTGCGTTCTCACACGTTAAACCCATCGCCAACGGGCCTTCTGGCTTAATCGCAGCGCTGAGTGCTGCTTTAGGGCCAGAAGGCACGCTGGTCATGCCCAGCATGACAGAAGATGATGACCACCCCTTCGATCCCCGGCAAACGCCATGCACCGGGATGGGTGTGGTAGCTCAAACTTTTTGGCAGCAGCCCGCTGTGATGCGCAGTGACAGCCCGCACGCTTTTGCAGC…	1395	1	CardRes_02096	AAC(3)-IV
Escherichia coli	pathogenic	GEP	gepotidacin	DT non-permeabilizers	run1-ctgtctacca_cgaaccgtct	GAATTCGCCGCTGGCGAGGCCCTGCTCGATGATGGCGACGATGCTCCGGCATGCCACATATTCATGGTCAGCAGGTAGGCCGCTTTGATGTCCGGATCGCTGTCGGCCAGCACCTGGCCTTCGCGCCACAGGCGGATATAGGGTTCCAGTCGGCCATCCTCGCTGCCGATCATCGAGAACAAGCGCTCGCGCCAGCTGGCGTCCTCAGCCACCAGCGGCATGTCGAGCATCTCGCGGATCAGGCGGATGAAAACCTGCGCTTTCAGCTCGCCGATGGAGGTGAAGTGGTGGTGCAGCTGCCCGGCGGCCACCTGGGCTTCGCGGGCGATCTGCCGCACGGTCATGGCGGCAAAGCCGCCGCGCAGCGCCAGGCGCATGGCGGCCTGCATAATCCCTTCC…	2457	3	CardRes_02607	Acinetobacter baumannii AmvA
Klebsiella pneumoniae	soil	PMB	polymyxin-B	ST permeabilizers	run1-cttactcgtg_cgaactactc	GAATTGAGTAGCAAGGCCGGTTCGCATAGAGTAGCGGCTGACCTGTATTGGAGAGGAGTCATTCCATGGCATCCGTTGCCCTAGATCGCCAGCAGCCGGATCCCGCGGCTGTCCTTCCGCAACTCCACCGTCCTCTGGCGGAGCCGCCAGCAAAGTGATCGCGGCATATGCCGATCTGCTGGCTCGTACGATTGAGGCCTGTCCCGGCGCGGTCCCGGATATCTTCCACATGGGCTATCCCCAAGGCCTCCCTGAGATGACGCCCAAGCTGGTCGAGCTGCTCTCCGGTGCCGGTGATTTCAATCAGCTCAGAATGGTTCTGCTGGAGACGCGCACCGCGGTGGCATCCCTTCGCAGCTTTGCCGATCTCCTCATCGTCGAAAAGGACCTGCAGGTGCG…	1813	NA	NA	NA
Klebsiella pneumoniae	gut	PMB	polymyxin-B	ST permeabilizers	run1-cttccgctga_atcgtttcaa	GAATTTCTTTTGTATCAACACAAGACTTTTCGCCCTCCGTCTTTGCACGAAGACATAGAAAAGCGTTTCAGAAAACGTAGTCTTTTCCGATATCGAGTACACTCTGCGGCAAACTGTCGGCGGCCGCCCGAGTCCCCGTGCGTCGCGTGTCCCGTGTCAGCACCGTTGCGGCCGCCCTCTTATGCGTTAGGAAATCATCATGCGAATTCTTCTCGTTGAAGACGACGAAATGATCGGAGAAGGCGTTGTCGACGGGCTTAAGGCCGAAGGCTATGCCGTTGACTGGGTGCAGGACGGCAACTCCGCCCTGATTGCACTCAGAACAACCCCTTTTTCGCTCGTGATTCTTGACCTGGGTCTGCCCGGCAAAGACGGCATCAGCGTGCTGCAGGAAGTTCG…	2513	1	CardRes_01590	vanRO
Klebsiella pneumoniae	pathogenic	OMA	omadacycline	ST non-permeabilizers	run1-cttcttatac_aataaccccc	GAATTGCGGTATCGCCGCCCCAGGCGTTAAACCAGACGGTTTGTCCTTTGGCCTCATTTTTTATTTCCTGCCAGTCACTGGCATGTGTTGCCAAAGAAAACAGCGATAACAATCCCAGCAACCACCCACAATGGCGCATCTTCTCTCCTTAAGAACGTTTTTCAGGAATACGGCACAGCCCCTGAGCGGGAATGTCCATGGCAGAATTGAGTTAAAGAGCTTTAAGCATGACGATAAAAGTGCTTTCAGGGTAAAATGCATGTTGTCATCAGCACTGTGGAAGAAAATATGAACAACAACAATCTGATTATCGTCGCAGAAGACGATGATGACATCGCTGCCATACTGACAGGCTATTTACGTAAGGCAGGTATGAAAACCTTAAGAGCCGAAGACGGT…	1425	3	CardRes_00425;CardRes_00170	adeR;adeS
Klebsiella pneumoniae	pathogenic	ERA	eravacycline	ST non-permeabilizers	run1-cttcttatac_aataaccccc	GAATTGCGGTATCGCCGCCCCAGGCGTTAAACCAGACGGTTTGTCCTTTGGCCTCATTTTTTATTTCCTGCCAGTCACTGGCATGTGTTGCCAAAGAAAACAGCGATAACAATCCCAGCAACCACCCACAATGGCGCATCTTCTCTCCTTAAGAACGTTTTTCAGGAATACGGCACAGCCCCTGAGCGGGAATGTCCATGGCAGAATTGAGTTAAAGAGCTTTAAGCATGACGATAAAAGTGCTTTCAGGGTAAAATGCATGTTGTCATCAGCACTGTGGAAGAAAATATGAACAACAACAATCTGATTATCGTCGCAGAAGACGATGATGACATCGCTGCCATACTGACAGGCTATTTACGTAAGGCAGGTATGAAAACCTTAAGAGCCGAAGACGGT…	1425	3	CardRes_00425;CardRes_00170	adeR;adeS
Klebsiella pneumoniae	pathogenic	DEL	delafloxacin	DT non-permeabilizers	run1-cttcttatac_aataaccccc	GAATTGCGGTATCGCCGCCCCAGGCGTTAAACCAGACGGTTTGTCCTTTGGCCTCATTTTTTATTTCCTGCCAGTCACTGGCATGTGTTGCCAAAGAAAACAGCGATAACAATCCCAGCAACCACCCACAATGGCGCATCTTCTCTCCTTAAGAACGTTTTTCAGGAATACGGCACAGCCCCTGAGCGGGAATGTCCATGGCAGAATTGAGTTAAAGAGCTTTAAGCATGACGATAAAAGTGCTTTCAGGGTAAAATGCATGTTGTCATCAGCACTGTGGAAGAAAATATGAACAACAACAATCTGATTATCGTCGCAGAAGACGATGATGACATCGCTGCCATACTGACAGGCTATTTACGTAAGGCAGGTATGAAAACCTTAAGAGCCGAAGACGGT…	1425	3	CardRes_00425;CardRes_00170	adeR;adeS
Klebsiella pneumoniae	pathogenic	MOX	moxifloxacin	DT non-permeabilizers	run1-cttcttatac_aataaccccc	GAATTGCGGTATCGCCGCCCCAGGCGTTAAACCAGACGGTTTGTCCTTTGGCCTCATTTTTTATTTCCTGCCAGTCACTGGCATGTGTTGCCAAAGAAAACAGCGATAACAATCCCAGCAACCACCCACAATGGCGCATCTTCTCTCCTTAAGAACGTTTTTCAGGAATACGGCACAGCCCCTGAGCGGGAATGTCCATGGCAGAATTGAGTTAAAGAGCTTTAAGCATGACGATAAAAGTGCTTTCAGGGTAAAATGCATGTTGTCATCAGCACTGTGGAAGAAAATATGAACAACAACAATCTGATTATCGTCGCAGAAGACGATGATGACATCGCTGCCATACTGACAGGCTATTTACGTAAGGCAGGTATGAAAACCTTAAGAGCCGAAGACGGT…	1425	3	CardRes_00425;CardRes_00170	adeR;adeS
Klebsiella pneumoniae	pathogenic	ZOL	zoliflodacin	DT non-permeabilizers	run1-cttcttatac_aataaccccc	GAATTGCGGTATCGCCGCCCCAGGCGTTAAACCAGACGGTTTGTCCTTTGGCCTCATTTTTTATTTCCTGCCAGTCACTGGCATGTGTTGCCAAAGAAAACAGCGATAACAATCCCAGCAACCACCCACAATGGCGCATCTTCTCTCCTTAAGAACGTTTTTCAGGAATACGGCACAGCCCCTGAGCGGGAATGTCCATGGCAGAATTGAGTTAAAGAGCTTTAAGCATGACGATAAAAGTGCTTTCAGGGTAAAATGCATGTTGTCATCAGCACTGTGGAAGAAAATATGAACAACAACAATCTGATTATCGTCGCAGAAGACGATGATGACATCGCTGCCATACTGACAGGCTATTTACGTAAGGCAGGTATGAAAACCTTAAGAGCCGAAGACGGT…	1425	3	CardRes_00425;CardRes_00170	adeR;adeS
Klebsiella pneumoniae	pathogenic	DEL	delafloxacin	DT non-permeabilizers	run1-cttgagcttg_gctccagtga	GAATTGCTACCTGCGTCGTTTTACTTGTGCCGTCCGCGTGGGGACAGGTTGGCGTGATTGCTATCGCAGGCATCGCAGGCCGGTTATTGTTCAAGCCAGCGAAAGTTGTTGAGCATGACCCCTACCTATCACGGTCAGTCACCGGGCCGGCGTGCTTTGGCTCTCGCTGTTCTTTGTCTTGCTGATTGGCCTGCCGGTGTTGGCCGAACTGATGCCAAGTCAAACCATGGCAATGGTGGATTCCTTCTATCGTGTCGGATCACTGGTGTTCGGCGGTGGTCACGTTGTGCTGCCATTACTGCAAGCCGAAGTGGTGCCCTCCGGCTGGGTCAACAATGAATCCTTTCTCGCGGGGTACGGGGCAGCTCAAGCGGTGCCCGGCCCTTTGTTCACGTTCGC…	2964	2	CardRes_00170;CardRes_00425	adeS;adeR
Klebsiella pneumoniae	pathogenic	OMA	omadacycline	ST non-permeabilizers	run1-cttgagcttg_gctccagtga	GAATTGCTACCTGCGTCGTTTTACTTGTGCCGTCCGCGTGGGGACAGGTTGGCGTGATTGCTATCGCAGGCATCGCAGGCCGGTTATTGTTCAAGCCAGCGAAAGTTGTTGAGCATGACCCCTACCTATCACGGTCAGTCACCGGGCCGGCGTGCTTTGGCTCTCGCTGTTCTTTGTCTTGCTGATTGGCCTGCCGGTGTTGGCCGAACTGATGCCAAGTCAAACCATGGCAATGGTGGATTCCTTCTATCGTGTCGGATCACTGGTGTTCGGCGGTGGTCACGTTGTGCTGCCATTACTGCAAGCCGAAGTGGTGCCCTCCGGCTGGGTCAACAATGAATCCTTTCTCGCGGGGTACGGGGCAGCTCAAGCGGTGCCCGGCCCTTTGTTCACGTTCGC…	2964	2	CardRes_00170;CardRes_00425	adeS;adeR
Klebsiella pneumoniae	pathogenic	ERA	eravacycline	ST non-permeabilizers	run1-cttgagcttg_gctccagtga	GAATTGCTACCTGCGTCGTTTTACTTGTGCCGTCCGCGTGGGGACAGGTTGGCGTGATTGCTATCGCAGGCATCGCAGGCCGGTTATTGTTCAAGCCAGCGAAAGTTGTTGAGCATGACCCCTACCTATCACGGTCAGTCACCGGGCCGGCGTGCTTTGGCTCTCGCTGTTCTTTGTCTTGCTGATTGGCCTGCCGGTGTTGGCCGAACTGATGCCAAGTCAAACCATGGCAATGGTGGATTCCTTCTATCGTGTCGGATCACTGGTGTTCGGCGGTGGTCACGTTGTGCTGCCATTACTGCAAGCCGAAGTGGTGCCCTCCGGCTGGGTCAACAATGAATCCTTTCTCGCGGGGTACGGGGCAGCTCAAGCGGTGCCCGGCCCTTTGTTCACGTTCGC…	2964	2	CardRes_00170;CardRes_00425	adeS;adeR
Klebsiella pneumoniae	pathogenic	GEP	gepotidacin	DT non-permeabilizers	run1-cttgagcttg_gctccagtga	GAATTGCTACCTGCGTCGTTTTACTTGTGCCGTCCGCGTGGGGACAGGTTGGCGTGATTGCTATCGCAGGCATCGCAGGCCGGTTATTGTTCAAGCCAGCGAAAGTTGTTGAGCATGACCCCTACCTATCACGGTCAGTCACCGGGCCGGCGTGCTTTGGCTCTCGCTGTTCTTTGTCTTGCTGATTGGCCTGCCGGTGTTGGCCGAACTGATGCCAAGTCAAACCATGGCAATGGTGGATTCCTTCTATCGTGTCGGATCACTGGTGTTCGGCGGTGGTCACGTTGTGCTGCCATTACTGCAAGCCGAAGTGGTGCCCTCCGGCTGGGTCAACAATGAATCCTTTCTCGCGGGGTACGGGGCAGCTCAAGCGGTGCCCGGCCCTTTGTTCACGTTCGC…	2964	2	CardRes_00170;CardRes_00425	adeS;adeR
Klebsiella pneumoniae	pathogenic	DOX	doxycycline	ST non-permeabilizers	run1-cttgagcttg_gctccagtga	GAATTGCTACCTGCGTCGTTTTACTTGTGCCGTCCGCGTGGGGACAGGTTGGCGTGATTGCTATCGCAGGCATCGCAGGCCGGTTATTGTTCAAGCCAGCGAAAGTTGTTGAGCATGACCCCTACCTATCACGGTCAGTCACCGGGCCGGCGTGCTTTGGCTCTCGCTGTTCTTTGTCTTGCTGATTGGCCTGCCGGTGTTGGCCGAACTGATGCCAAGTCAAACCATGGCAATGGTGGATTCCTTCTATCGTGTCGGATCACTGGTGTTCGGCGGTGGTCACGTTGTGCTGCCATTACTGCAAGCCGAAGTGGTGCCCTCCGGCTGGGTCAACAATGAATCCTTTCTCGCGGGGTACGGGGCAGCTCAAGCGGTGCCCGGCCCTTTGTTCACGTTCGC…	2964	2	CardRes_00170;CardRes_00425	adeS;adeR
Escherichia coli	pathogenic	DOX	doxycycline	ST non-permeabilizers	run1-gaaaattgaa_tttcgctatt	GAATTGATTTCAAAGCTAAGAATCTAACATCAAATGCAGGTCTTTTTCTGCTCCTTGAGAATGCAAAAAGCAATGGGATTTTTGATTTTATTGAAAATGACCTCGTATTTGATAATGACTCAACAAATAAAATCAAGATGAATCATATAAAGACCATGCTCTGCGGTCACTTCATTGGCATTGATAAGTTAGAACGTCTAAAGCTACTTCAAAATGATCCCCTCGTCAACGAGTTTGATAAAGGGCCTGGCGTCTGCTGACGCCTGTGCAGGGCGAGCCGGTGTGGGTCGCCGATAAGACGCAATCATTTAACGCCTGGTGGCGCTAAGCGCCAGTGCAGTATCAGAGGAGAGAGCATATGACGATTTCCGCTCAGGTGATTGATACTATCGTCGAGTG…	3099	2	CardRes_01568	ramA
Escherichia coli	pathogenic	MOX	moxifloxacin	DT non-permeabilizers	run1-gaaaattgaa_tttcgctatt	GAATTGATTTCAAAGCTAAGAATCTAACATCAAATGCAGGTCTTTTTCTGCTCCTTGAGAATGCAAAAAGCAATGGGATTTTTGATTTTATTGAAAATGACCTCGTATTTGATAATGACTCAACAAATAAAATCAAGATGAATCATATAAAGACCATGCTCTGCGGTCACTTCATTGGCATTGATAAGTTAGAACGTCTAAAGCTACTTCAAAATGATCCCCTCGTCAACGAGTTTGATAAAGGGCCTGGCGTCTGCTGACGCCTGTGCAGGGCGAGCCGGTGTGGGTCGCCGATAAGACGCAATCATTTAACGCCTGGTGGCGCTAAGCGCCAGTGCAGTATCAGAGGAGAGAGCATATGACGATTTCCGCTCAGGTGATTGATACTATCGTCGAGTG…	3099	2	CardRes_01568	ramA
Escherichia coli	pathogenic	GEP	gepotidacin	DT non-permeabilizers	run1-gaaaattgaa_tttcgctatt	GAATTGATTTCAAAGCTAAGAATCTAACATCAAATGCAGGTCTTTTTCTGCTCCTTGAGAATGCAAAAAGCAATGGGATTTTTGATTTTATTGAAAATGACCTCGTATTTGATAATGACTCAACAAATAAAATCAAGATGAATCATATAAAGACCATGCTCTGCGGTCACTTCATTGGCATTGATAAGTTAGAACGTCTAAAGCTACTTCAAAATGATCCCCTCGTCAACGAGTTTGATAAAGGGCCTGGCGTCTGCTGACGCCTGTGCAGGGCGAGCCGGTGTGGGTCGCCGATAAGACGCAATCATTTAACGCCTGGTGGCGCTAAGCGCCAGTGCAGTATCAGAGGAGAGAGCATATGACGATTTCCGCTCAGGTGATTGATACTATCGTCGAGTG…	3099	2	CardRes_01568	ramA
Escherichia coli	pathogenic	DEL	delafloxacin	DT non-permeabilizers	run1-gaaaattgaa_tttcgctatt	GAATTGATTTCAAAGCTAAGAATCTAACATCAAATGCAGGTCTTTTTCTGCTCCTTGAGAATGCAAAAAGCAATGGGATTTTTGATTTTATTGAAAATGACCTCGTATTTGATAATGACTCAACAAATAAAATCAAGATGAATCATATAAAGACCATGCTCTGCGGTCACTTCATTGGCATTGATAAGTTAGAACGTCTAAAGCTACTTCAAAATGATCCCCTCGTCAACGAGTTTGATAAAGGGCCTGGCGTCTGCTGACGCCTGTGCAGGGCGAGCCGGTGTGGGTCGCCGATAAGACGCAATCATTTAACGCCTGGTGGCGCTAAGCGCCAGTGCAGTATCAGAGGAGAGAGCATATGACGATTTCCGCTCAGGTGATTGATACTATCGTCGAGTG…	3099	2	CardRes_01568	ramA
Escherichia coli	pathogenic	ERA	eravacycline	ST non-permeabilizers	run1-gaaaattgaa_tttcgctatt	GAATTGATTTCAAAGCTAAGAATCTAACATCAAATGCAGGTCTTTTTCTGCTCCTTGAGAATGCAAAAAGCAATGGGATTTTTGATTTTATTGAAAATGACCTCGTATTTGATAATGACTCAACAAATAAAATCAAGATGAATCATATAAAGACCATGCTCTGCGGTCACTTCATTGGCATTGATAAGTTAGAACGTCTAAAGCTACTTCAAAATGATCCCCTCGTCAACGAGTTTGATAAAGGGCCTGGCGTCTGCTGACGCCTGTGCAGGGCGAGCCGGTGTGGGTCGCCGATAAGACGCAATCATTTAACGCCTGGTGGCGCTAAGCGCCAGTGCAGTATCAGAGGAGAGAGCATATGACGATTTCCGCTCAGGTGATTGATACTATCGTCGAGTG…	3099	2	CardRes_01568	ramA
Escherichia coli	pathogenic	OMA	omadacycline	ST non-permeabilizers	run1-gaaaattgaa_tttcgctatt	GAATTGATTTCAAAGCTAAGAATCTAACATCAAATGCAGGTCTTTTTCTGCTCCTTGAGAATGCAAAAAGCAATGGGATTTTTGATTTTATTGAAAATGACCTCGTATTTGATAATGACTCAACAAATAAAATCAAGATGAATCATATAAAGACCATGCTCTGCGGTCACTTCATTGGCATTGATAAGTTAGAACGTCTAAAGCTACTTCAAAATGATCCCCTCGTCAACGAGTTTGATAAAGGGCCTGGCGTCTGCTGACGCCTGTGCAGGGCGAGCCGGTGTGGGTCGCCGATAAGACGCAATCATTTAACGCCTGGTGGCGCTAAGCGCCAGTGCAGTATCAGAGGAGAGAGCATATGACGATTTCCGCTCAGGTGATTGATACTATCGTCGAGTG…	3099	2	CardRes_01568	ramA
Escherichia coli	pathogenic	OMA	omadacycline	ST non-permeabilizers	run1-gaaagctgag_aattacaatg	GAATTAAGCGGGTCATTACGCCGCTGGGGGTCGGATCGCATCTGCGCTACTGGGGAATGGACGGGGCGCTGATTACCGAAGCGGACTGGCAGCAGGCGGTACCGGCCAGCGACGAGCTCACCGTCCACGTGCTGCCGGCGCGGCACTTTTTCCGGCCGTGGGCTGAAGCGTAACCAGACGCTGTGGGCCAGTTTTCTGTTCGTTACCCCGCAGCAAAAGATTTATTACAGCGGCGACAGCGGGTATGGGCCGCACTTTAAAGCGATAGGCGATGAGTTCGGTCCGGTCGATCTGGCGATCATGGAGAACGGGCAGTATGACCAGGACTGGAAATATATCCACATGATGCCGGATGAAACGGCTCAGGCTGCCGACGATCTGCGCGCTCGCGCGGTGCTG…	1353	1	CardRes_01568	ramA
Escherichia coli	pathogenic	MOX	moxifloxacin	DT non-permeabilizers	run1-gaaagctgag_aattacaatg	GAATTAAGCGGGTCATTACGCCGCTGGGGGTCGGATCGCATCTGCGCTACTGGGGAATGGACGGGGCGCTGATTACCGAAGCGGACTGGCAGCAGGCGGTACCGGCCAGCGACGAGCTCACCGTCCACGTGCTGCCGGCGCGGCACTTTTTCCGGCCGTGGGCTGAAGCGTAACCAGACGCTGTGGGCCAGTTTTCTGTTCGTTACCCCGCAGCAAAAGATTTATTACAGCGGCGACAGCGGGTATGGGCCGCACTTTAAAGCGATAGGCGATGAGTTCGGTCCGGTCGATCTGGCGATCATGGAGAACGGGCAGTATGACCAGGACTGGAAATATATCCACATGATGCCGGATGAAACGGCTCAGGCTGCCGACGATCTGCGCGCTCGCGCGGTGCTG…	1353	1	CardRes_01568	ramA
Escherichia coli	pathogenic	DOX	doxycycline	ST non-permeabilizers	run1-gaaagctgag_aattacaatg	GAATTAAGCGGGTCATTACGCCGCTGGGGGTCGGATCGCATCTGCGCTACTGGGGAATGGACGGGGCGCTGATTACCGAAGCGGACTGGCAGCAGGCGGTACCGGCCAGCGACGAGCTCACCGTCCACGTGCTGCCGGCGCGGCACTTTTTCCGGCCGTGGGCTGAAGCGTAACCAGACGCTGTGGGCCAGTTTTCTGTTCGTTACCCCGCAGCAAAAGATTTATTACAGCGGCGACAGCGGGTATGGGCCGCACTTTAAAGCGATAGGCGATGAGTTCGGTCCGGTCGATCTGGCGATCATGGAGAACGGGCAGTATGACCAGGACTGGAAATATATCCACATGATGCCGGATGAAACGGCTCAGGCTGCCGACGATCTGCGCGCTCGCGCGGTGCTG…	1353	1	CardRes_01568	ramA
Klebsiella pneumoniae	soil	PMB	polymyxin-B	ST permeabilizers	run1-gaaagttgaa_aatatcgagg	GAATTGTCGCCCGGGTCGGCCCGTGGCTTAACCTGCATTTCCCCCGTTTGCGGGTTGAGATCTCACGGTCGGGCGACGAGATGTTAGGGGAATGGTAGCGGGTGGGGGAGGTTTCTCACGGTTCGCAATGAGGAGGAATCCCATGTCGATCTTGGACGAAGGTCAGGATCTGGGCGCGTGGCGACTCGAGAGCGACTTGGCTTCATTGGCCTGTCAAACAGCAATCGAGATGGACAATCTCATTCTTGGTCGTCTGACGACTCTCGACGCCGCAAATCGCCTTATCTCCGCAATCAGCGAATCCATCCCAAAGGATGGCGATCCGTTTTCGCCGACTTCGCTGTTGGACCCGACTGTGGTGCTCGCCTTCAATCGCGCGATCGGCGACGTGGTCCCCGG…	1828	1	CardRes_01241	evgS
Escherichia coli	pathogenic	GEP	gepotidacin	DT non-permeabilizers	run1-gaaattgcct_gcccacatac	GAATTGATTTCAAAGCTAAGAATCTAACATCAAATGCAGGTCTTTTTCTGCTCCTTGAGAATGCAAAAAGCAATGGGATTTTTGATTTTATTGAAAATGACCTCGTATTTGATAATGACTCAACAAATAAAATCAAGATGAATCATATAAAGACCATGCTCTGCGGTCACTTCATTGGCATTGATAAGTTAGAACGTCTAAAGCTACTTCAAAATGATCCCCTCGTCAACGAGTTTGATAAAGGGCCTGGCGTCTGCTGACGCCTGTGCAGGGCGAGCCGGTGTGGGTCGCCGATAAGACGCAATCATTTAACGCCTGGTGGCGCTAAGCGCCAGTGCAGTATCAGAGGAGAGAGCATATGACGATTTCCGCTCAGGTGATTGATACTATCGTCGAGTG…	1077	1	CardRes_01568	ramA
Escherichia coli	pathogenic	ERA	eravacycline	ST non-permeabilizers	run1-gaaattgcct_gcccacatac	GAATTGATTTCAAAGCTAAGAATCTAACATCAAATGCAGGTCTTTTTCTGCTCCTTGAGAATGCAAAAAGCAATGGGATTTTTGATTTTATTGAAAATGACCTCGTATTTGATAATGACTCAACAAATAAAATCAAGATGAATCATATAAAGACCATGCTCTGCGGTCACTTCATTGGCATTGATAAGTTAGAACGTCTAAAGCTACTTCAAAATGATCCCCTCGTCAACGAGTTTGATAAAGGGCCTGGCGTCTGCTGACGCCTGTGCAGGGCGAGCCGGTGTGGGTCGCCGATAAGACGCAATCATTTAACGCCTGGTGGCGCTAAGCGCCAGTGCAGTATCAGAGGAGAGAGCATATGACGATTTCCGCTCAGGTGATTGATACTATCGTCGAGTG…	1077	1	CardRes_01568	ramA
Klebsiella pneumoniae	soil	GEP	gepotidacin	DT non-permeabilizers	run1-gaacacaaat_tgtgttactc	GGAATTTTTCTAATGGCTGCCGCGAGTATTCGTCGTTTGCCGCAAATCCTGCGCAAGCCTAGATTTTCCCCGCCCGCCGATCAAGGAGCGCTCCCGGGGCGGTTTCTCATGCAGCCAACGACAAAGGACGCCAATCCTCATGCGCGATACCAGATTCCCCTGCCTGTGCGGCATCGCCGCTTCCACACTGCTGTTCGCCACCACCCCGGCCATTGCCGGCGAGGCCCCGGCGGATCGCCTGAAGGCACTGGTCGACGCCGCCGTACAACCGGTGATGAAGGCCAATGACATTCCGGGCCTGGCCGTAGCCATCAGCCTGAAAGGAGAACCGCATTACTTCAGCTATGGGCTGGCCTCGAAAGAGGACGGCCGCCGGGTGACGCCGGAGACCCTGTTCGA…	3314	3	CardRes_00096;CardRes_01357;CardRes_01241	PDC-8;PDC-6;evgS
Klebsiella pneumoniae	soil	PMB	polymyxin-B	ST permeabilizers	run1-gaacgaagga_ctcatcgata	GAATTGCACCGCCTGCTCCCCCGTGGTAACCACTTCCAAAACGTCATAGCCCATCAGGCCCAGTTTGCGCCGCAAATCTTCGGCGATTAATACTTCATCCTCGACAATCAATATGCGCGCCGCGCTCACAGGGTATAGGCGATGCGGGCGCAGGCGATGCAGGCGCAGACGGTGGCGACGAAGAGTTCAGCATAATATTATTATACAGCAACCATCATGATATAATTAAGACACTTTTCTCCAGTGACTTCTGTTACCCAAAGAACAGACAACAGCCCATCCCCAGGAAATGATCTGTGAGCGAAAACGACAGCGAAGCCCGAGCCGACATCCTGATTGTTGATGACACACCTGCGAACTTGCAGCTCTTGACCGAAATCTTGAGCTACGAGAATTACA…	1494	1	CardRes_00137	cpxA
Escherichia coli	soil	PMB	polymyxin-B	ST permeabilizers	run1-gaacgaagga_ctcatcgata	GAATTGCACCGCCTGCTCCCCCGTGGTAACCACTTCCAAAACGTCATAGCCCATCAGGCCCAGTTTGCGCCGCAAATCTTCGGCGATTAATACTTCATCCTCGACAATCAATATGCGCGCCGCGCTCACAGGGTATAGGCGATGCGGGCGCAGGCGATGCAGGCGCAGACGGTGGCGACGAAGAGTTCAGCATAATATTATTATACAGCAACCATCATGATATAATTAAGACACTTTTCTCCAGTGACTTCTGTTACCCAAAGAACAGACAACAGCCCATCCCCAGGAAATGATCTGTGAGCGAAAACGACAGCGAAGCCCGAGCCGACATCCTGATTGTTGATGACACACCTGCGAACTTGCAGCTCTTGACCGAAATCTTGAGCTACGAGAATTACA…	1494	1	CardRes_00137	cpxA
Escherichia coli	pathogenic	DEL	delafloxacin	DT non-permeabilizers	run1-gaacttgagg_ctacacataa	GAATTCTGCCTACCGAATGGCTGGGCGAGCACAGCGCGGAGTTGGTATCGGAAGCGGTGAACTCGCTGCTCGACGACATCAGCCACGATCGCGCGCATCAAATCCGCCACGCCTTCGATCGCGCCACGTTCAGGCTTATCGACAAACTGAAAAACGATCCGGAGATGGCGAACCGGGCAGAAAGCATCAAAGATTACCTGAAAGAAGATGAAGCCTTTAACCGCTACCTCGGCGAGCTGTGGGCGGATTTACGTCAGTGGCTGAAGCAGGATATCAACGCCGACGATTCCAGGGTGAAGCAGCGAATCGCCCATGCCGGACAGTGGTTTGGCGAAACGCTGATCGCCGACGATGCGCTGCGCGCTTCGCTCAACGGCCATCTGGAGCAGGCCGCCCATC…	1421	NA	NA	NA
Escherichia coli	pathogenic	ZOL	zoliflodacin	DT non-permeabilizers	run1-gaacttgagg_ctacacataa	GAATTCTGCCTACCGAATGGCTGGGCGAGCACAGCGCGGAGTTGGTATCGGAAGCGGTGAACTCGCTGCTCGACGACATCAGCCACGATCGCGCGCATCAAATCCGCCACGCCTTCGATCGCGCCACGTTCAGGCTTATCGACAAACTGAAAAACGATCCGGAGATGGCGAACCGGGCAGAAAGCATCAAAGATTACCTGAAAGAAGATGAAGCCTTTAACCGCTACCTCGGCGAGCTGTGGGCGGATTTACGTCAGTGGCTGAAGCAGGATATCAACGCCGACGATTCCAGGGTGAAGCAGCGAATCGCCCATGCCGGACAGTGGTTTGGCGAAACGCTGATCGCCGACGATGCGCTGCGCGCTTCGCTCAACGGCCATCTGGAGCAGGCCGCCCATC…	1421	NA	NA	NA
Klebsiella pneumoniae	gut	PMB	polymyxin-B	ST permeabilizers	run1-gaagaatgca_caaagtcgag	GAATTCGGGTTCCTGAAGCGGACGATCAAGGCCGACATCAAGCTGGAACAGCTCCCCACGCCGGCCGACATCATCGCCACCAAGCGCAACAAGATCAAGGAAGATCTGGACGCCATCGTCGAGAGCGAAAGTTACGGCGAATGTACGGGGATGGCCGCCGAACTACTGGAGAGTTATCCGCCCGAAGTGGCCTTGAGCGCCCTGCTGCGCCTGGCCTTCAAGAACGAGCTGAGCGAGAGCAGCTACCCCGAAATCCGCTCGATCGACGTCGATCGCAAGGGCAAGGCCCGGATTTTCCTCGCCTTCGGTGCCCGCGACGGCTACGACACCCGCAAAACGGTCCGGCTCCTCAAACAGGAGTGCGGACTCTCCGACCACGACATCGACGACGTACGGGTC…	2165	1	CardRes_00650	vanRE
Klebsiella pneumoniae	pathogenic	PMB	polymyxin-B	ST permeabilizers	run1-gaagtatcag_gcatcagcgg	GAATTATTGCGTCATTTATTCCCGTTATCACTGCGGTTGCGCTTTTTACTGGCAACCGCGGGCGTGGTATTGGTGCTTTCGCTGGCCTACGGCATGGTTGCCCTGGTGGGTTACAGCGTCAGCTTTGATAAAACAACGTTCCGCCTGCTGCGGGGTGAAAGTAACCTGTTCTATACCCTGGCAAAATGGGAGAACGGTAAGATAAACGTCGAGCTGCCCGAGAATCTCGATATGCAAAGCCCAACAATGTCGCTGATCTATAACGAAGACGGTGAGTTGTTGTGGGCGCAGCGCAATGTTCCCTGGCTGACGCACAGTATCCAACCGGAATGGCTAAAAGCGAACGGTTTTCATGAGATTGAAGCCAATGTAGATGCCACCAGCACCTTACTGGGCGAA…	2463	1	CardRes_00932	baeS
Klebsiella pneumoniae	soil	SUO	sulopenem	ST non-permeabilizers	run1-gaagtattgg_tagtagagta	GAATTACAGAATTTCTATGGCCTGGCGGACGGAACCGCCTTGCGACGACGCGTTCATGCTGCTCTCCCTACTGGAATCCAGAACCCCGGAAAGAATACCCTAGAGCTGTAGAGGAAATCATTTTGCAAAGTCACGCTTTTCTGCTTCTGATCGGCCTTTTTGCCATCCTGGCCGTGCCGGTGCCGGTTGCGGCCGCCGGTGATGCTGCGCCCGGGGGCGACGCGTGGCTGAACGCCTGCAGCGACTGGGACGACTGGGACAAACCCGGCCCGCCCTATCGCATCCACGGCAACAGCTGGTACGTCGGGACCTGCGGCATCGCGGCGATCCTGGTCACCGGCGAAGCCGGCACATTCTGATCGACGGCGGCACGGCAAGGGGGCCGACCTGGTTGCGGCC…	1711	2	CardRes_03440;CardRes_02641	blaLMB-1_1_MH475146;LMB-1
Klebsiella pneumoniae	soil	MER	meropenem	ST non-permeabilizers	run1-gaagtattgg_tagtagagta	GAATTACAGAATTTCTATGGCCTGGCGGACGGAACCGCCTTGCGACGACGCGTTCATGCTGCTCTCCCTACTGGAATCCAGAACCCCGGAAAGAATACCCTAGAGCTGTAGAGGAAATCATTTTGCAAAGTCACGCTTTTCTGCTTCTGATCGGCCTTTTTGCCATCCTGGCCGTGCCGGTGCCGGTTGCGGCCGCCGGTGATGCTGCGCCCGGGGGCGACGCGTGGCTGAACGCCTGCAGCGACTGGGACGACTGGGACAAACCCGGCCCGCCCTATCGCATCCACGGCAACAGCTGGTACGTCGGGACCTGCGGCATCGCGGCGATCCTGGTCACCGGCGAAGCCGGCACATTCTGATCGACGGCGGCACGGCAAGGGGGCCGACCTGGTTGCGGCC…	1711	2	CardRes_03440;CardRes_02641	blaLMB-1_1_MH475146;LMB-1
Klebsiella pneumoniae	pathogenic	MER	meropenem	ST non-permeabilizers	run1-gaataacacg_gctactcctt	GAATTGCTGACGCAAAAAAGGCGTCAGCTTGTCAGATTCAGCAGCGTCAGCAAACTGCGTCCTCTGACTGAAATGCTATTTTGATTTTTGATGCCGATTTTGATTTGGCTCCCTGTTTATTTTCTGACAAGCAGCGTAAACTCCGCGTCTCTTCACATTATTGATATCAAAACATGCACAACACCCCCGTAGCCGCCACACCCAAGGCGTTTGATTTAACGTCTTCGGCGTTCCTGCTTGTCGCATTTCTGACGGGTATCGCCGGTGCGTTGCAGACGCCAACGCTCAGCCTTTTTCTGACGGATGAAGTCCATGCCCGTCCCGGCATGGTCGGGTTCTTTTTTACCGGTAGCGCCGTGATCGGCATTTTGGTGAGTCAGTTTCTGGCTGGACGTTCAG…	1512	NA	NA	NA
Escherichia coli	pathogenic	DEL	delafloxacin	DT non-permeabilizers	run1-gaataacacg_gctactcctt	GAATTGCTGACGCAAAAAAGGCGTCAGCTTGTCAGATTCAGCAGCGTCAGCAAACTGCGTCCTCTGACTGAAATGCTATTTTGATTTTTGATGCCGATTTTGATTTGGCTCCCTGTTTATTTTCTGACAAGCAGCGTAAACTCCGCGTCTCTTCACATTATTGATATCAAAACATGCACAACACCCCCGTAGCCGCCACACCCAAGGCGTTTGATTTAACGTCTTCGGCGTTCCTGCTTGTCGCATTTCTGACGGGTATCGCCGGTGCGTTGCAGACGCCAACGCTCAGCCTTTTTCTGACGGATGAAGTCCATGCCCGTCCCGGCATGGTCGGGTTCTTTTTTACCGGTAGCGCCGTGATCGGCATTTTGGTGAGTCAGTTTCTGGCTGGACGTTCAG…	1512	NA	NA	NA
Escherichia coli	pathogenic	MOX	moxifloxacin	DT non-permeabilizers	run1-gaatagcttg_agtttcaatt	GAATTAAGCGGGTCATTACGCCGCTGGGGGTCGGATCGCATCTGCGCTACTGGGGAATGGACGGGGCGCTGATTACCGAAGCGGACTGGCAGCAGGCGGTACCGGCCAGCGACGAGCTCACCGTCCACGTGCTGCCGGCGCGGCACTTTTCCGGCCGTGGGCTGAAGCGTAACCAGACGCTGTGGGCCAGTTTTCTGTTCGTTACCCCGCAGCAAAAGATTTATTACAGCGGCGACAGCGGGTATGGGCCGCACTTTAAAGCGATAGGCGATGAGTTCGGTCCGGTCGATCTGGCGATCATGGAGAACGGGCAGTATGACCAGGACTGGAAATATATCCACATGATGCCGGATGAAACGGCTCAGGCTGCCGACGATCTGCGCGCTCGCGCGGTGCTGC…	1357	3	CardRes_01568	ramA
Escherichia coli	pathogenic	DEL	delafloxacin	DT non-permeabilizers	run1-gaatagcttg_agtttcaatt	GAATTAAGCGGGTCATTACGCCGCTGGGGGTCGGATCGCATCTGCGCTACTGGGGAATGGACGGGGCGCTGATTACCGAAGCGGACTGGCAGCAGGCGGTACCGGCCAGCGACGAGCTCACCGTCCACGTGCTGCCGGCGCGGCACTTTTCCGGCCGTGGGCTGAAGCGTAACCAGACGCTGTGGGCCAGTTTTCTGTTCGTTACCCCGCAGCAAAAGATTTATTACAGCGGCGACAGCGGGTATGGGCCGCACTTTAAAGCGATAGGCGATGAGTTCGGTCCGGTCGATCTGGCGATCATGGAGAACGGGCAGTATGACCAGGACTGGAAATATATCCACATGATGCCGGATGAAACGGCTCAGGCTGCCGACGATCTGCGCGCTCGCGCGGTGCTGC…	1357	3	CardRes_01568	ramA
Escherichia coli	pathogenic	GEP	gepotidacin	DT non-permeabilizers	run1-gaatagcttg_agtttcaatt	GAATTAAGCGGGTCATTACGCCGCTGGGGGTCGGATCGCATCTGCGCTACTGGGGAATGGACGGGGCGCTGATTACCGAAGCGGACTGGCAGCAGGCGGTACCGGCCAGCGACGAGCTCACCGTCCACGTGCTGCCGGCGCGGCACTTTTCCGGCCGTGGGCTGAAGCGTAACCAGACGCTGTGGGCCAGTTTTCTGTTCGTTACCCCGCAGCAAAAGATTTATTACAGCGGCGACAGCGGGTATGGGCCGCACTTTAAAGCGATAGGCGATGAGTTCGGTCCGGTCGATCTGGCGATCATGGAGAACGGGCAGTATGACCAGGACTGGAAATATATCCACATGATGCCGGATGAAACGGCTCAGGCTGCCGACGATCTGCGCGCTCGCGCGGTGCTGC…	1357	3	CardRes_01568	ramA
Escherichia coli	pathogenic	ERA	eravacycline	ST non-permeabilizers	run1-gaatagcttg_agtttcaatt	GAATTAAGCGGGTCATTACGCCGCTGGGGGTCGGATCGCATCTGCGCTACTGGGGAATGGACGGGGCGCTGATTACCGAAGCGGACTGGCAGCAGGCGGTACCGGCCAGCGACGAGCTCACCGTCCACGTGCTGCCGGCGCGGCACTTTTCCGGCCGTGGGCTGAAGCGTAACCAGACGCTGTGGGCCAGTTTTCTGTTCGTTACCCCGCAGCAAAAGATTTATTACAGCGGCGACAGCGGGTATGGGCCGCACTTTAAAGCGATAGGCGATGAGTTCGGTCCGGTCGATCTGGCGATCATGGAGAACGGGCAGTATGACCAGGACTGGAAATATATCCACATGATGCCGGATGAAACGGCTCAGGCTGCCGACGATCTGCGCGCTCGCGCGGTGCTGC…	1357	3	CardRes_01568	ramA
Escherichia coli	pathogenic	OMA	omadacycline	ST non-permeabilizers	run1-gaatagcttg_agtttcaatt	GAATTAAGCGGGTCATTACGCCGCTGGGGGTCGGATCGCATCTGCGCTACTGGGGAATGGACGGGGCGCTGATTACCGAAGCGGACTGGCAGCAGGCGGTACCGGCCAGCGACGAGCTCACCGTCCACGTGCTGCCGGCGCGGCACTTTTCCGGCCGTGGGCTGAAGCGTAACCAGACGCTGTGGGCCAGTTTTCTGTTCGTTACCCCGCAGCAAAAGATTTATTACAGCGGCGACAGCGGGTATGGGCCGCACTTTAAAGCGATAGGCGATGAGTTCGGTCCGGTCGATCTGGCGATCATGGAGAACGGGCAGTATGACCAGGACTGGAAATATATCCACATGATGCCGGATGAAACGGCTCAGGCTGCCGACGATCTGCGCGCTCGCGCGGTGCTGC…	1357	3	CardRes_01568	ramA
Escherichia coli	pathogenic	DOX	doxycycline	ST non-permeabilizers	run1-gaatagcttg_agtttcaatt	GAATTAAGCGGGTCATTACGCCGCTGGGGGTCGGATCGCATCTGCGCTACTGGGGAATGGACGGGGCGCTGATTACCGAAGCGGACTGGCAGCAGGCGGTACCGGCCAGCGACGAGCTCACCGTCCACGTGCTGCCGGCGCGGCACTTTTCCGGCCGTGGGCTGAAGCGTAACCAGACGCTGTGGGCCAGTTTTCTGTTCGTTACCCCGCAGCAAAAGATTTATTACAGCGGCGACAGCGGGTATGGGCCGCACTTTAAAGCGATAGGCGATGAGTTCGGTCCGGTCGATCTGGCGATCATGGAGAACGGGCAGTATGACCAGGACTGGAAATATATCCACATGATGCCGGATGAAACGGCTCAGGCTGCCGACGATCTGCGCGCTCGCGCGGTGCTGC…	1357	3	CardRes_01568	ramA
Klebsiella pneumoniae	gut	PMB	polymyxin-B	ST permeabilizers	run1-gaatatcctg_ctcgtttggt	GAATTCTTTTTCTTCATACTTGTCCTTTTTCTGCTCGGTCTGGGTGGAATGCTGGTATATCTGCTGAGTGGAAAGCCTTCTTTGTATCTGTACGTGTTGGAGGGCTCATCGGGTTTATCCTTATCTATCTGATAGTATTCTATAATAAGATAGTGAAGCCGATGAATACCATCGGCAGCGGTATGGAGTTGCTGCGCGAGCAGGATTTCAGTAGCCGTCTCAGTCGGGTAGGGCAGTACGAGGCAGACCGCATTGTGAATATCTTTAACCGAATGATGGAGCAGCTCAAGAATGAACGGTTGCGCATGCGCGAGCAGAATCACTTCTTGGATTTGCTGATTCAGGCATCTCCAATGGGGTTATTATCCTGACAATGGACGATGAAGTGTCGCAACTGAA…	1321	NA	NA	NA
Klebsiella pneumoniae	soil	PMB	polymyxin-B	ST permeabilizers	run1-gaattttggg_cccgatttgg	AGGGGAATTGACCGAGGCCTTGCTGGTGCCCCTGCAGGCTCAACGCGGAGCGCTGCCGTCGAGGCGGAACTAGCCCAACTTCAGGACCAGCTCGCTCGGCAGGAGCGGCTGGCCATGGTCGGCAGGTGGCGGCCAGCATCGCCCACGATCTGCGCAACCCCTTGGCGGTCGTGCGCAACGCCGCCTGGCTGCTGAAGCGGTACCTGGCGACCGACAACCCGAAGCCCATGTACTATCTCGAGGCGATCGAAACCGAGGTCGAGACGGCCAACCGGATTATCAGCAACCTCATGGAGGTCGTCCGCGGTAAAGAGGCGGTCAAGGAGCCGGTCGACCTGGGCACAACGGTCGACGAGGTGTTCGGGCGGCTGCAGAACCGTGGCGACATCACTCTGCGGG…	589	1	CardRes_00932	baeS
Klebsiella pneumoniae	soil	DEL	delafloxacin	DT non-permeabilizers	run1-gaccaactaa_aggggatata	GAATTTCTCATACCTCGGATTACTGTCAGAATAGTATAATATTAGAATATCCGGGAAACAGGGACAGAAAATGCCGGGGTCGCGAATCGTAATAATCGAAGATGAATCCATCTCCGCTCTTGATCTCAGATTGATGCTCGAAAAATCAGGGTATGTCGTACCCGCCATATGTGAATCGGGCGAGGATGCTCTTGTTGAGATCGATAAAAATCCTCCTGATCTGATCCTGATGGATATCCGGCTGAAAGGAAAACTCGACGGGCTGGACACCGCCCGTATCATCAAAACGCGTTTCAACATTCCGGTCATTCTTACAACCGCACACTCGGACGAGTCGCTCATAGAACGTGCAAAGCAGATTCAGCCGTTCGGATATATTCTCAAACCGGTCGGGGAAAA…	2482	2	CardRes_01258;CardRes_01241	baeR;evgS
Klebsiella pneumoniae	soil	GEP	gepotidacin	DT non-permeabilizers	run1-gaccaactaa_aggggatata	GAATTTCTCATACCTCGGATTACTGTCAGAATAGTATAATATTAGAATATCCGGGAAACAGGGACAGAAAATGCCGGGGTCGCGAATCGTAATAATCGAAGATGAATCCATCTCCGCTCTTGATCTCAGATTGATGCTCGAAAAATCAGGGTATGTCGTACCCGCCATATGTGAATCGGGCGAGGATGCTCTTGTTGAGATCGATAAAAATCCTCCTGATCTGATCCTGATGGATATCCGGCTGAAAGGAAAACTCGACGGGCTGGACACCGCCCGTATCATCAAAACGCGTTTCAACATTCCGGTCATTCTTACAACCGCACACTCGGACGAGTCGCTCATAGAACGTGCAAAGCAGATTCAGCCGTTCGGATATATTCTCAAACCGGTCGGGGAAAA…	2482	2	CardRes_01258;CardRes_01241	baeR;evgS
Klebsiella pneumoniae	soil	DOX	doxycycline	ST non-permeabilizers	run1-gaccaactaa_aggggatata	GAATTTCTCATACCTCGGATTACTGTCAGAATAGTATAATATTAGAATATCCGGGAAACAGGGACAGAAAATGCCGGGGTCGCGAATCGTAATAATCGAAGATGAATCCATCTCCGCTCTTGATCTCAGATTGATGCTCGAAAAATCAGGGTATGTCGTACCCGCCATATGTGAATCGGGCGAGGATGCTCTTGTTGAGATCGATAAAAATCCTCCTGATCTGATCCTGATGGATATCCGGCTGAAAGGAAAACTCGACGGGCTGGACACCGCCCGTATCATCAAAACGCGTTTCAACATTCCGGTCATTCTTACAACCGCACACTCGGACGAGTCGCTCATAGAACGTGCAAAGCAGATTCAGCCGTTCGGATATATTCTCAAACCGGTCGGGGAAAA…	2482	2	CardRes_01258;CardRes_01241	baeR;evgS
Klebsiella pneumoniae	soil	OMA	omadacycline	ST non-permeabilizers	run1-gaccaactaa_aggggatata	GAATTTCTCATACCTCGGATTACTGTCAGAATAGTATAATATTAGAATATCCGGGAAACAGGGACAGAAAATGCCGGGGTCGCGAATCGTAATAATCGAAGATGAATCCATCTCCGCTCTTGATCTCAGATTGATGCTCGAAAAATCAGGGTATGTCGTACCCGCCATATGTGAATCGGGCGAGGATGCTCTTGTTGAGATCGATAAAAATCCTCCTGATCTGATCCTGATGGATATCCGGCTGAAAGGAAAACTCGACGGGCTGGACACCGCCCGTATCATCAAAACGCGTTTCAACATTCCGGTCATTCTTACAACCGCACACTCGGACGAGTCGCTCATAGAACGTGCAAAGCAGATTCAGCCGTTCGGATATATTCTCAAACCGGTCGGGGAAAA…	2482	2	CardRes_01258;CardRes_01241	baeR;evgS
Klebsiella pneumoniae	pathogenic	SUO	sulopenem	ST non-permeabilizers	run1-gaccaactaa_aggggatata	GAATTTCTCATACCTCGGATTACTGTCAGAATAGTATAATATTAGAATATCCGGGAAACAGGGACAGAAAATGCCGGGGTCGCGAATCGTAATAATCGAAGATGAATCCATCTCCGCTCTTGATCTCAGATTGATGCTCGAAAAATCAGGGTATGTCGTACCCGCCATATGTGAATCGGGCGAGGATGCTCTTGTTGAGATCGATAAAAATCCTCCTGATCTGATCCTGATGGATATCCGGCTGAAAGGAAAACTCGACGGGCTGGACACCGCCCGTATCATCAAAACGCGTTTCAACATTCCGGTCATTCTTACAACCGCACACTCGGACGAGTCGCTCATAGAACGTGCAAAGCAGATTCAGCCGTTCGGATATATTCTCAAACCGGTCGGGGAAAA…	2482	2	CardRes_01258;CardRes_01241	baeR;evgS
Klebsiella pneumoniae	soil	ERA	eravacycline	ST non-permeabilizers	run1-gaccaactaa_aggggatata	GAATTTCTCATACCTCGGATTACTGTCAGAATAGTATAATATTAGAATATCCGGGAAACAGGGACAGAAAATGCCGGGGTCGCGAATCGTAATAATCGAAGATGAATCCATCTCCGCTCTTGATCTCAGATTGATGCTCGAAAAATCAGGGTATGTCGTACCCGCCATATGTGAATCGGGCGAGGATGCTCTTGTTGAGATCGATAAAAATCCTCCTGATCTGATCCTGATGGATATCCGGCTGAAAGGAAAACTCGACGGGCTGGACACCGCCCGTATCATCAAAACGCGTTTCAACATTCCGGTCATTCTTACAACCGCACACTCGGACGAGTCGCTCATAGAACGTGCAAAGCAGATTCAGCCGTTCGGATATATTCTCAAACCGGTCGGGGAAAA…	2482	2	CardRes_01258;CardRes_01241	baeR;evgS
Klebsiella pneumoniae	soil	MOX	moxifloxacin	DT non-permeabilizers	run1-gaccaactaa_aggggatata	GAATTTCTCATACCTCGGATTACTGTCAGAATAGTATAATATTAGAATATCCGGGAAACAGGGACAGAAAATGCCGGGGTCGCGAATCGTAATAATCGAAGATGAATCCATCTCCGCTCTTGATCTCAGATTGATGCTCGAAAAATCAGGGTATGTCGTACCCGCCATATGTGAATCGGGCGAGGATGCTCTTGTTGAGATCGATAAAAATCCTCCTGATCTGATCCTGATGGATATCCGGCTGAAAGGAAAACTCGACGGGCTGGACACCGCCCGTATCATCAAAACGCGTTTCAACATTCCGGTCATTCTTACAACCGCACACTCGGACGAGTCGCTCATAGAACGTGCAAAGCAGATTCAGCCGTTCGGATATATTCTCAAACCGGTCGGGGAAAA…	2482	2	CardRes_01258;CardRes_01241	baeR;evgS
Klebsiella pneumoniae	soil	SUO	sulopenem	ST non-permeabilizers	run1-gaccaataca_catctgtaat	GAATTACTATCGGCCATGCAGACCGGTCAGCAGTTCGGCATGCAGACGATGGCGCAGAGTCTGGAGCATCTGGTACGTGCAGGGCAAATCAATCCATCATGAAAAAATGGCTAGTTATTCTTCTATCTCTAATCTCATCATGCGTTTGGGCTGATGATGAGACGATTGGAGAAGTTTTCAAAAAAAATCAGGCGACAGGGACCATGGTTGTCCAATCGAATAACCATGACACAACTTATGTTTGGAACACGGAAAGATCCGAGCAGCACTTTGCGTCGGCGTCAACCTTTAAAATTTTTAATACGCTGATCGCCATCGACGAAGGTGTGTTTGACCCGGTCAACGGTGAATTCATTTGGGACGGCACCGTGCATGAATTCCCGGACTGGAATAAGAATC…	2355	1	CardRes_00714	OXA-198
Klebsiella pneumoniae	gut	PMB	polymyxin-B	ST permeabilizers	run1-gaccataaac_aacatcttgt	GAATTGAAGAACTTGGTGGAACGTACCATTTTGGTAAGTGGTAAACCGCTGCTTGATGCTTCCGACTTTGATGCGCAGTATATTCGCCACGATGACGCAAGAGTGACCGAAGGCGCAGCTCTGGTCGGTATGACTTTGGATGAAATAGAACGCCAGACCATTCTCCAGGCGTTGGACCGTTACAAGGAAATTTGAGTCAGGTAGCTACGGCATTGGGTATCAGCCGTGCAGCACTCTATCGTCGTCTCGAAAAATATAATATAACAATGTGATAAATTTAGGCACGTGCCTAATAATATTAAGATTAACCGTTAACCACAGATAACGTGCGTATAAAAGGATTCTTTTACATACTAGTCTTTCTGCTGCTGGCATTAGGTAGTGTATTGCTGTTCCTTT…	1654	NA	NA	NA
Klebsiella pneumoniae	gut	PMB	polymyxin-B	ST permeabilizers	run1-gacccgcacg_agactttccc	GAATTTTTATCGCATCTGTCGGAAACTTTACTGATATAGCAGTACCCTTTTCCGAACTCTCTTCCACACGAACCTTACCATTGTGCAGTGCAACGATTTCCCACACCAAAGAAAGTCCCAATCCAACTCCGCCGTATTCCCTGCTTCGGGATTTATCCACACGAAAGAAGGGCTGAAAAATACTTTCTCTGTATTGTTCGGGGATGCCGTAGCCGGTATCCGCAATCGTAATAACAAGCTGATTGTCTTTGTGCGTTACGGTAATATTCACTGTACCGTCAAAACGGTTGTAGCGTATAGCGTTTTCGGTCAGATTGTATAACAAACGGTAAATCAGCGTGTCACTGCCTGTCATAACAGCGTCGCCCGTGCTTTCAAGTGTAACATTGTTTTTCTCTG…	1286	1	CardRes_00169	arlS
Klebsiella pneumoniae	pathogenic	PMB	polymyxin-B	ST permeabilizers	run1-gaccgtggtc_ggtcactctc	GAATTTTTTAACAAAAGGTGCGCTATGGAATGGCATGTGAAAAGTCTTGCTGTCACAAGAAAGCAGAGGCTCTATATCGTACTTTGCGATAGTGGTGGTTCGCTTAAGATGCTCGCTGAGGCGCAATCTTTCGAGCGGGTTAAACCTGGCGATCTTCTTTCACCGCTGAAAGATGCGCAGTATTGTGTTAATCGCGATGTATCCCGCGTGATTAAAATAATCGATGCCAGACAGTACATATGTGACGAATGGGAGCGCCTGTTACGACTGTCGGCAGATAAATGAGCTCAGCGCCGGTGCTTGTCTGCAGGCAGAAAAATCGTCATTAAACCCGCCATGATGCACAGTACCCCAACCAGCGCCTTTACTGAAAATGTTCCCTGCCAGCCGGGCAGAATC…	1951	1	CardRes_02673	ArnT
Escherichia coli	pathogenic	GEP	gepotidacin	DT non-permeabilizers	run1-gacgcttgca_gcgggaagtt	GAATTTGGTCCGGTCGATCTGGCGATCATGGAGAACGGGCAGTATGACCAGGACTGGAAATATATTCACATGATGCCGGATGAAACAGCTCAGGCCGCCGACGACCTGCGCGCTCGCGCGGTGCTGCCTGGGCATGCAGGACGATTCGTTTTGGCGAAACACAGCTGGGATGAACCGTATCAACGGCTGGCGGCTGCCAGCGAAGGAAGGGCCTGGCGTCTGCTGACGCCTGTGCAGGGCGAGCCGGTGTGGGTCGCCGATAAGACGCAATCATTTAACGCCTGGTGGCGCTAAGCGCCAGTGCAGTATCAGAGGAGAGAGCATATGACGATTTCCGCTCAGGTGATTGATACTATCGTCGAGTGGATTGATGACAACCTGCATCAACCGCTGCGTATT…	1085	2	CardRes_01568	ramA
Escherichia coli	pathogenic	MOX	moxifloxacin	DT non-permeabilizers	run1-gacgcttgca_gcgggaagtt	GAATTTGGTCCGGTCGATCTGGCGATCATGGAGAACGGGCAGTATGACCAGGACTGGAAATATATTCACATGATGCCGGATGAAACAGCTCAGGCCGCCGACGACCTGCGCGCTCGCGCGGTGCTGCCTGGGCATGCAGGACGATTCGTTTTGGCGAAACACAGCTGGGATGAACCGTATCAACGGCTGGCGGCTGCCAGCGAAGGAAGGGCCTGGCGTCTGCTGACGCCTGTGCAGGGCGAGCCGGTGTGGGTCGCCGATAAGACGCAATCATTTAACGCCTGGTGGCGCTAAGCGCCAGTGCAGTATCAGAGGAGAGAGCATATGACGATTTCCGCTCAGGTGATTGATACTATCGTCGAGTGGATTGATGACAACCTGCATCAACCGCTGCGTATT…	1085	2	CardRes_01568	ramA
Escherichia coli	pathogenic	OMA	omadacycline	ST non-permeabilizers	run1-gacgcttgca_gcgggaagtt	GAATTTGGTCCGGTCGATCTGGCGATCATGGAGAACGGGCAGTATGACCAGGACTGGAAATATATTCACATGATGCCGGATGAAACAGCTCAGGCCGCCGACGACCTGCGCGCTCGCGCGGTGCTGCCTGGGCATGCAGGACGATTCGTTTTGGCGAAACACAGCTGGGATGAACCGTATCAACGGCTGGCGGCTGCCAGCGAAGGAAGGGCCTGGCGTCTGCTGACGCCTGTGCAGGGCGAGCCGGTGTGGGTCGCCGATAAGACGCAATCATTTAACGCCTGGTGGCGCTAAGCGCCAGTGCAGTATCAGAGGAGAGAGCATATGACGATTTCCGCTCAGGTGATTGATACTATCGTCGAGTGGATTGATGACAACCTGCATCAACCGCTGCGTATT…	1085	2	CardRes_01568	ramA
Escherichia coli	pathogenic	DOX	doxycycline	ST non-permeabilizers	run1-gacgcttgca_gcgggaagtt	GAATTTGGTCCGGTCGATCTGGCGATCATGGAGAACGGGCAGTATGACCAGGACTGGAAATATATTCACATGATGCCGGATGAAACAGCTCAGGCCGCCGACGACCTGCGCGCTCGCGCGGTGCTGCCTGGGCATGCAGGACGATTCGTTTTGGCGAAACACAGCTGGGATGAACCGTATCAACGGCTGGCGGCTGCCAGCGAAGGAAGGGCCTGGCGTCTGCTGACGCCTGTGCAGGGCGAGCCGGTGTGGGTCGCCGATAAGACGCAATCATTTAACGCCTGGTGGCGCTAAGCGCCAGTGCAGTATCAGAGGAGAGAGCATATGACGATTTCCGCTCAGGTGATTGATACTATCGTCGAGTGGATTGATGACAACCTGCATCAACCGCTGCGTATT…	1085	2	CardRes_01568	ramA
Escherichia coli	pathogenic	ERA	eravacycline	ST non-permeabilizers	run1-gacgcttgca_gcgggaagtt	GAATTTGGTCCGGTCGATCTGGCGATCATGGAGAACGGGCAGTATGACCAGGACTGGAAATATATTCACATGATGCCGGATGAAACAGCTCAGGCCGCCGACGACCTGCGCGCTCGCGCGGTGCTGCCTGGGCATGCAGGACGATTCGTTTTGGCGAAACACAGCTGGGATGAACCGTATCAACGGCTGGCGGCTGCCAGCGAAGGAAGGGCCTGGCGTCTGCTGACGCCTGTGCAGGGCGAGCCGGTGTGGGTCGCCGATAAGACGCAATCATTTAACGCCTGGTGGCGCTAAGCGCCAGTGCAGTATCAGAGGAGAGAGCATATGACGATTTCCGCTCAGGTGATTGATACTATCGTCGAGTGGATTGATGACAACCTGCATCAACCGCTGCGTATT…	1085	2	CardRes_01568	ramA
Klebsiella pneumoniae	gut	PMB	polymyxin-B	ST permeabilizers	run1-gagatcagtt_cgaggttctt	GAATTATTAGAAAAATATTAGTAAATGGAGGCAGAAGTCCGGAAAATGCAGCCTAAGATTGTCCGGCCGGCATCCGCACCACAAACGTACTGCCCTGATCCACCACACTTTCCACAGTCACCGTCCCGTGATAAAAACGTGCGATCTCATAAACCATTGCCAGCCCAAGCCCGGTACCTTCGCCACCGCGGGAAGCATCCGCCTGGTAAAAGCGGCGGAAAATTTTCTCCTGTTCATTACGGGCAATCCCGATTCCGTCATCTGCAACCGACAGGACAAGAGAAGAATCTTCCTGCCAGAGCCGCACCCGGATATGTCCGTTTTCCCTGCCATAGCGGTACGCATTGCTCACAAGATTCACCAACAGCCGCGAAAAAAGTTCCGGATTGACCGAAATCA…	1934	2	CardRes_00169;CardRes_01304	arlS;arlR
Klebsiella pneumoniae	pathogenic	PMB	polymyxin-B	ST permeabilizers	run1-gagcctcaaa_ctgaggcaca	GGAATTATTGCGTCATTTATTCCCGTTATCACTGCGGTTGCGCTTTTTACTGGCAACCGCGGGCGTGGTATTGGTGCTTTCGCTGGCCTACGGCATGGTTGCCCTGGTGGGTTACAGCGTCAGCTTTGATAAAACAACGTTCCGCCTGCTGCGGGGTGAAAGTAACCTGTTCTATACCCTGGCAAAATGGGAGAACGGTAAGATAAACGTCGAGCTGCCCGAGAATCTCGATATGCAAAGCCCAACAATGTCGCTGATCTATAACGAAGACGGTGAGTTGTTGTGGGCGCAGCGCAATGTTCCCTGGCTGACGCACAGTATCCAACCGGAATGGCTAAAAGCGAACGGTTTTCATGAGATTGAAGCCAATGTAGATGCCACCAGCACCTTACTGGGCGA…	2453	1	CardRes_00932	baeS
Klebsiella pneumoniae	pathogenic	GEP	gepotidacin	DT non-permeabilizers	run1-gagcgtcgac_tttaacacag	GAATTGAGTTAAAGAGCTTTAAGCATGACGATAAAAGTGCTTTCAGGGTAAAATGCATGTTGTCATCAGCACTGTGGAAGAAAATATGAACAACAACAATCTGATTATCGTCGCAGAAGACGATGATGACATCGCTGCCATACTGACAGGCTATTTACGTAAGGCAGGTATGAAAACCTTAAGAGCCGAAGACGGTGAGCAGGCAATCAATCTTACCCGTCTGAACAAGCCTGATCTCCTGCTATTGGACATCCACCTGCCCGTGTACGATGGCTGGAATGTTCTCACCACGTTAAGAAAGGAAACGAATGTACCGGTCATCATGGTGACAGCACTGGATCAAGACGTTGATAAACTGATGGGGCTACGGCTCGGGGCTGACGACTATGTGATAAAACC…	2281	1	CardRes_00425	adeR
Klebsiella pneumoniae	pathogenic	DOX	doxycycline	ST non-permeabilizers	run1-gagcgtcgac_tttaacacag	GAATTGAGTTAAAGAGCTTTAAGCATGACGATAAAAGTGCTTTCAGGGTAAAATGCATGTTGTCATCAGCACTGTGGAAGAAAATATGAACAACAACAATCTGATTATCGTCGCAGAAGACGATGATGACATCGCTGCCATACTGACAGGCTATTTACGTAAGGCAGGTATGAAAACCTTAAGAGCCGAAGACGGTGAGCAGGCAATCAATCTTACCCGTCTGAACAAGCCTGATCTCCTGCTATTGGACATCCACCTGCCCGTGTACGATGGCTGGAATGTTCTCACCACGTTAAGAAAGGAAACGAATGTACCGGTCATCATGGTGACAGCACTGGATCAAGACGTTGATAAACTGATGGGGCTACGGCTCGGGGCTGACGACTATGTGATAAAACC…	2281	1	CardRes_00425	adeR
Klebsiella pneumoniae	pathogenic	OMA	omadacycline	ST non-permeabilizers	run1-gagcgtcgac_tttaacacag	GAATTGAGTTAAAGAGCTTTAAGCATGACGATAAAAGTGCTTTCAGGGTAAAATGCATGTTGTCATCAGCACTGTGGAAGAAAATATGAACAACAACAATCTGATTATCGTCGCAGAAGACGATGATGACATCGCTGCCATACTGACAGGCTATTTACGTAAGGCAGGTATGAAAACCTTAAGAGCCGAAGACGGTGAGCAGGCAATCAATCTTACCCGTCTGAACAAGCCTGATCTCCTGCTATTGGACATCCACCTGCCCGTGTACGATGGCTGGAATGTTCTCACCACGTTAAGAAAGGAAACGAATGTACCGGTCATCATGGTGACAGCACTGGATCAAGACGTTGATAAACTGATGGGGCTACGGCTCGGGGCTGACGACTATGTGATAAAACC…	2281	1	CardRes_00425	adeR
Klebsiella pneumoniae	pathogenic	ERA	eravacycline	ST non-permeabilizers	run1-gagcgtcgac_tttaacacag	GAATTGAGTTAAAGAGCTTTAAGCATGACGATAAAAGTGCTTTCAGGGTAAAATGCATGTTGTCATCAGCACTGTGGAAGAAAATATGAACAACAACAATCTGATTATCGTCGCAGAAGACGATGATGACATCGCTGCCATACTGACAGGCTATTTACGTAAGGCAGGTATGAAAACCTTAAGAGCCGAAGACGGTGAGCAGGCAATCAATCTTACCCGTCTGAACAAGCCTGATCTCCTGCTATTGGACATCCACCTGCCCGTGTACGATGGCTGGAATGTTCTCACCACGTTAAGAAAGGAAACGAATGTACCGGTCATCATGGTGACAGCACTGGATCAAGACGTTGATAAACTGATGGGGCTACGGCTCGGGGCTGACGACTATGTGATAAAACC…	2281	1	CardRes_00425	adeR
Klebsiella pneumoniae	pathogenic	MOX	moxifloxacin	DT non-permeabilizers	run1-gagcgtcgac_tttaacacag	GAATTGAGTTAAAGAGCTTTAAGCATGACGATAAAAGTGCTTTCAGGGTAAAATGCATGTTGTCATCAGCACTGTGGAAGAAAATATGAACAACAACAATCTGATTATCGTCGCAGAAGACGATGATGACATCGCTGCCATACTGACAGGCTATTTACGTAAGGCAGGTATGAAAACCTTAAGAGCCGAAGACGGTGAGCAGGCAATCAATCTTACCCGTCTGAACAAGCCTGATCTCCTGCTATTGGACATCCACCTGCCCGTGTACGATGGCTGGAATGTTCTCACCACGTTAAGAAAGGAAACGAATGTACCGGTCATCATGGTGACAGCACTGGATCAAGACGTTGATAAACTGATGGGGCTACGGCTCGGGGCTGACGACTATGTGATAAAACC…	2281	1	CardRes_00425	adeR
Klebsiella pneumoniae	pathogenic	DEL	delafloxacin	DT non-permeabilizers	run1-gagcgtcgac_tttaacacag	GAATTGAGTTAAAGAGCTTTAAGCATGACGATAAAAGTGCTTTCAGGGTAAAATGCATGTTGTCATCAGCACTGTGGAAGAAAATATGAACAACAACAATCTGATTATCGTCGCAGAAGACGATGATGACATCGCTGCCATACTGACAGGCTATTTACGTAAGGCAGGTATGAAAACCTTAAGAGCCGAAGACGGTGAGCAGGCAATCAATCTTACCCGTCTGAACAAGCCTGATCTCCTGCTATTGGACATCCACCTGCCCGTGTACGATGGCTGGAATGTTCTCACCACGTTAAGAAAGGAAACGAATGTACCGGTCATCATGGTGACAGCACTGGATCAAGACGTTGATAAACTGATGGGGCTACGGCTCGGGGCTGACGACTATGTGATAAAACC…	2281	1	CardRes_00425	adeR
Klebsiella pneumoniae	pathogenic	ZOL	zoliflodacin	DT non-permeabilizers	run1-gagcgtcgac_tttaacacag	GAATTGAGTTAAAGAGCTTTAAGCATGACGATAAAAGTGCTTTCAGGGTAAAATGCATGTTGTCATCAGCACTGTGGAAGAAAATATGAACAACAACAATCTGATTATCGTCGCAGAAGACGATGATGACATCGCTGCCATACTGACAGGCTATTTACGTAAGGCAGGTATGAAAACCTTAAGAGCCGAAGACGGTGAGCAGGCAATCAATCTTACCCGTCTGAACAAGCCTGATCTCCTGCTATTGGACATCCACCTGCCCGTGTACGATGGCTGGAATGTTCTCACCACGTTAAGAAAGGAAACGAATGTACCGGTCATCATGGTGACAGCACTGGATCAAGACGTTGATAAACTGATGGGGCTACGGCTCGGGGCTGACGACTATGTGATAAAACC…	2281	1	CardRes_00425	adeR
Klebsiella pneumoniae	soil	GEP	gepotidacin	DT non-permeabilizers	run1-gagggacaga_acacagagtt	AATCGGGGAATTGCCCAATATTATGCACCCGGTCGCGAAGCTGAGCACCGCATTAGCCGCTGCATTGATGCTGAGCGGGTGCATGCCCGGTGAAATCCGCCCGACGATTGGCCAGCAAATGGAAACTGGCGACCAACGGTTTGGCGATCTGGTTTTCCGCCAGCTCGCACCGAATGTCTGGCAGCACACTTCCTATCTCGACATGCCGGGTTTCGGGGCAGTCGCTTCCAACGGTTTGATCGTCAGGGATGGCGGCCGCGTGCTGTTGGTCGATACCGCCTGGACCGATGACCAGACCGCCCAGATCCTCAACTGGATCAAGCAGGAGATCAACCTGCCGGTCGCGCTGGCGGTGGTGACTCACGCGCATCAGGACAAGATGGGCGGTATGGACGCGCT…	1002	3	CardRes_01038;CardRes_02195;CardRes_02268	NDM-5;NDM-27;determinant of bleomycin resistance
Klebsiella pneumoniae	pathogenic	PMB	polymyxin-B	ST permeabilizers	run1-gagggaccat_ttcgtttcga	GAATTTTTTAACAAAAGGTGCGCTATGGAATGGCATGTGAAGAAGTCTTGCTGTCACAAGAAAGCAGAGGCTCTATATCGTACTTTGCGATAGTGGTGGTTCGCTTAAGATGCTCGCTGAGGCGCAATCTTTCGAGCGGGTTAAACCTGGCGATCTTCTTTCACCGCTGAAAGATGCGCAGTATTGTGTTAATCGCGATGTATCCCGCGTGATTAAAATAATCGATGCCAGACAGTACATATGTGACGAATGGGAGCGCCTGTTACGACTGTCGGCAGATAAATGAGCTCAGCGCCGGTGCTTGTCTGCAGGCAGAAAAATCGTCATTAAACCCGCCATGATGCACAGTACCCCAACCAGCGCCTTTACTGAAAATGTTCCCTGCCAGCCGGGCAGAAT…	1460	1	CardRes_02673	ArnT
Klebsiella pneumoniae	gut	PMB	polymyxin-B	ST permeabilizers	run1-gagtgtccgt_ctcgcctctt	GAATTGTTACGCGAGCAGGATTTCAGTAGTCGACTGAGCCGGGTGGGGCAGTACGAAGCCGACCGTATCGTGAATATCTTTAACCGCATGATGGAACAACTCAAGAACGAACGCCTCCGTCTGCGCGAACAGAATCATTTTCTCGATTTGATGATTAAGGCTTCTCCTATGGGAGTTATCATCACCTCCCTTGACGACGAACTTTCGGAACTTAACCCTATGGCGTTGAAAATGCTCGGTGTCCGCTTCGAAGATGTTCAGGGGAAAAAGATGAAAGACGTTGACTCCCCGTTAGCCGGGGAACTTGCCAGTCTGCCGAGAGGTGAGACAGTAACCGTCCGCCTGAATGACTCGAACATTTACCGATGCACCCATTCCTCCTTTATCGACCGTGGATTC…	1208	NA	NA	NA
Klebsiella pneumoniae	pathogenic	GEP	gepotidacin	DT non-permeabilizers	run1-gataaagaaa_ttatgtagaa	GAATTGAGTTAAAGAGCTTTAAGCATGACGATAAAAGTGCTTTCAGGGTAAAATGCATGTTGTCATCAGCACTGTGGAAGAAAATATGAACAACAACAATCTGATTATCGTCGCAGAAGACGATGATGACATCGCTGCCATACTGACAGGCTATTTACGTAAGGCAGGTATGAAAACCTTAAGAGCCGAAGACGGTGAGCAGGCAATCAATCTTACCCGTCTGAACAAGCCTGATCTCCTGCTATTGGACATCCACCTGCCCGTGTACGATGGCTGGAATGTTCTCACCACGTTAAGAAAGGAAACGAATGTACCGGTCATCATGGTGACAGCACTGGATCAAGACGTTGATAAACTGATGGGGCTACGGCTCGGGGCTGACGACTATGTGATAAAACC…	3345	2	CardRes_00425;CardRes_00170	adeR;adeS
Klebsiella pneumoniae	pathogenic	MOX	moxifloxacin	DT non-permeabilizers	run1-gataaagaaa_ttatgtagaa	GAATTGAGTTAAAGAGCTTTAAGCATGACGATAAAAGTGCTTTCAGGGTAAAATGCATGTTGTCATCAGCACTGTGGAAGAAAATATGAACAACAACAATCTGATTATCGTCGCAGAAGACGATGATGACATCGCTGCCATACTGACAGGCTATTTACGTAAGGCAGGTATGAAAACCTTAAGAGCCGAAGACGGTGAGCAGGCAATCAATCTTACCCGTCTGAACAAGCCTGATCTCCTGCTATTGGACATCCACCTGCCCGTGTACGATGGCTGGAATGTTCTCACCACGTTAAGAAAGGAAACGAATGTACCGGTCATCATGGTGACAGCACTGGATCAAGACGTTGATAAACTGATGGGGCTACGGCTCGGGGCTGACGACTATGTGATAAAACC…	3345	2	CardRes_00425;CardRes_00170	adeR;adeS
Klebsiella pneumoniae	pathogenic	OMA	omadacycline	ST non-permeabilizers	run1-gataaagaaa_ttatgtagaa	GAATTGAGTTAAAGAGCTTTAAGCATGACGATAAAAGTGCTTTCAGGGTAAAATGCATGTTGTCATCAGCACTGTGGAAGAAAATATGAACAACAACAATCTGATTATCGTCGCAGAAGACGATGATGACATCGCTGCCATACTGACAGGCTATTTACGTAAGGCAGGTATGAAAACCTTAAGAGCCGAAGACGGTGAGCAGGCAATCAATCTTACCCGTCTGAACAAGCCTGATCTCCTGCTATTGGACATCCACCTGCCCGTGTACGATGGCTGGAATGTTCTCACCACGTTAAGAAAGGAAACGAATGTACCGGTCATCATGGTGACAGCACTGGATCAAGACGTTGATAAACTGATGGGGCTACGGCTCGGGGCTGACGACTATGTGATAAAACC…	3345	2	CardRes_00425;CardRes_00170	adeR;adeS
Klebsiella pneumoniae	pathogenic	DOX	doxycycline	ST non-permeabilizers	run1-gataaagaaa_ttatgtagaa	GAATTGAGTTAAAGAGCTTTAAGCATGACGATAAAAGTGCTTTCAGGGTAAAATGCATGTTGTCATCAGCACTGTGGAAGAAAATATGAACAACAACAATCTGATTATCGTCGCAGAAGACGATGATGACATCGCTGCCATACTGACAGGCTATTTACGTAAGGCAGGTATGAAAACCTTAAGAGCCGAAGACGGTGAGCAGGCAATCAATCTTACCCGTCTGAACAAGCCTGATCTCCTGCTATTGGACATCCACCTGCCCGTGTACGATGGCTGGAATGTTCTCACCACGTTAAGAAAGGAAACGAATGTACCGGTCATCATGGTGACAGCACTGGATCAAGACGTTGATAAACTGATGGGGCTACGGCTCGGGGCTGACGACTATGTGATAAAACC…	3345	2	CardRes_00425;CardRes_00170	adeR;adeS
Klebsiella pneumoniae	pathogenic	ERA	eravacycline	ST non-permeabilizers	run1-gataaagaaa_ttatgtagaa	GAATTGAGTTAAAGAGCTTTAAGCATGACGATAAAAGTGCTTTCAGGGTAAAATGCATGTTGTCATCAGCACTGTGGAAGAAAATATGAACAACAACAATCTGATTATCGTCGCAGAAGACGATGATGACATCGCTGCCATACTGACAGGCTATTTACGTAAGGCAGGTATGAAAACCTTAAGAGCCGAAGACGGTGAGCAGGCAATCAATCTTACCCGTCTGAACAAGCCTGATCTCCTGCTATTGGACATCCACCTGCCCGTGTACGATGGCTGGAATGTTCTCACCACGTTAAGAAAGGAAACGAATGTACCGGTCATCATGGTGACAGCACTGGATCAAGACGTTGATAAACTGATGGGGCTACGGCTCGGGGCTGACGACTATGTGATAAAACC…	3345	2	CardRes_00425;CardRes_00170	adeR;adeS
Klebsiella pneumoniae	pathogenic	ZOL	zoliflodacin	DT non-permeabilizers	run1-gataaagaaa_ttatgtagaa	GAATTGAGTTAAAGAGCTTTAAGCATGACGATAAAAGTGCTTTCAGGGTAAAATGCATGTTGTCATCAGCACTGTGGAAGAAAATATGAACAACAACAATCTGATTATCGTCGCAGAAGACGATGATGACATCGCTGCCATACTGACAGGCTATTTACGTAAGGCAGGTATGAAAACCTTAAGAGCCGAAGACGGTGAGCAGGCAATCAATCTTACCCGTCTGAACAAGCCTGATCTCCTGCTATTGGACATCCACCTGCCCGTGTACGATGGCTGGAATGTTCTCACCACGTTAAGAAAGGAAACGAATGTACCGGTCATCATGGTGACAGCACTGGATCAAGACGTTGATAAACTGATGGGGCTACGGCTCGGGGCTGACGACTATGTGATAAAACC…	3345	2	CardRes_00425;CardRes_00170	adeR;adeS
Klebsiella pneumoniae	pathogenic	DEL	delafloxacin	DT non-permeabilizers	run1-gataaagaaa_ttatgtagaa	GAATTGAGTTAAAGAGCTTTAAGCATGACGATAAAAGTGCTTTCAGGGTAAAATGCATGTTGTCATCAGCACTGTGGAAGAAAATATGAACAACAACAATCTGATTATCGTCGCAGAAGACGATGATGACATCGCTGCCATACTGACAGGCTATTTACGTAAGGCAGGTATGAAAACCTTAAGAGCCGAAGACGGTGAGCAGGCAATCAATCTTACCCGTCTGAACAAGCCTGATCTCCTGCTATTGGACATCCACCTGCCCGTGTACGATGGCTGGAATGTTCTCACCACGTTAAGAAAGGAAACGAATGTACCGGTCATCATGGTGACAGCACTGGATCAAGACGTTGATAAACTGATGGGGCTACGGCTCGGGGCTGACGACTATGTGATAAAACC…	3345	2	CardRes_00425;CardRes_00170	adeR;adeS
Klebsiella pneumoniae	gut	PMB	polymyxin-B	ST permeabilizers	run1-gataatgatc_ttcttgtcga	AATTTTATTTTTTTATTCTTGTATTGTTTTTGCTTGGGCTGGGTGGAGCGTTGATATATTTGGCAGGCAAAATGCAGACCCGCATCTATATGTTGTGGAGGGTATTATTGTATTCATACTGCTCTATCTGGCGGTGTTCTATCGTAAGATTGTCAAGCCGATGAGTACGATAGGAAGCGGTATGGAGTTGTTGCGCGAGCAGGATTTCAGCAGCCGGCTCAGCAGGGTGGGGCAGTATGAGGCCGACCGTATTGTGAACGTTTTCAACCGTATGATGGAACAACTCAAGAATGAGCGTCTGCGTATGCGCGAGCAGAACCATTTTCTTGATTTGCTGATTCAGGCATCGCCTATGGGGGTTGTCATTATGACGTTGGACGGTGAGGTGTCACAACTCAA…	1325	1	CardRes_01241	evgS
Klebsiella pneumoniae	gut	PMB	polymyxin-B	ST permeabilizers	run1-gatatagaat_aacatcgggg	GAATTGGCTTGCTTTGCCTTTCCGGCCAGTTACGTCCGGCTTTCTTTTATGTAGGAGAGGGGCTGATCCTGTTCATCTTGGTCTATCTGGTTTTCTTTTATCGTAAGATAGTGAAACCTTTGAACACGATTGGAAGCGGTATGGAATTGTTACGCGAGCAGGATTTCAGTAGTCGACTGAGCCGGGTGGGGCAGTACGAAGCCGACCGTATCGTGAATATCTTCAACCGCATGATGGAACAACTCAAGAACGAACGCCTCCGTCTGCGCGAACAGAATCATTTTCTCGATTTGATGATTAAGGCTTCTCCTATGGGAGTTATCATCACCTCCCTTGACGACGAACTTTCGGAACTTAACCCTATGGCGTTGAAAATGCTCGGTGTCCGCTTCGAAGATG…	1353	1	CardRes_01241	evgS
Escherichia coli	soil	APR	apramycin	ST non-permeabilizers	run1-gatcattggc_tgtctgggtt	GAATTGTGCTACTGCCATCATGCCAGCAGCTTCCATTTCCACCACCAGGCAACCCTCAGACCTTCTTGTTGCAATACGATTGGGTGTTTCACGGTATACTCCATCCGTCGTCCAGGTTTTCCCAACCAGATGAGGGATTCCGTGGTTTTTTAACATATCAACAAGTGTATATACTCCAAGTGGGTTAGCGATGACTTCCCGGGCTGGTGGTAAATAGTGGTACGAAGCGCCCTCATCTCGAATGGCGCCAGATAGGACCACCAGCTGTCCCACGGCAATATCCGGCGCCAGGACACCGCAGCCACCACATGCAATGAATTTGCGACAACCAAAACCTATGGCTTCTTCTAGTGTGGCTGCTGCGATAGCAGATCCTATGCCAGGATGATAAAAAGCTAG…	1463	1	CardRes_02096	AAC(3)-IV
Klebsiella pneumoniae	soil	APR	apramycin	ST non-permeabilizers	run1-gatcattggc_tgtctgggtt	GAATTGTGCTACTGCCATCATGCCAGCAGCTTCCATTTCCACCACCAGGCAACCCTCAGACCTTCTTGTTGCAATACGATTGGGTGTTTCACGGTATACTCCATCCGTCGTCCAGGTTTTCCCAACCAGATGAGGGATTCCGTGGTTTTTTAACATATCAACAAGTGTATATACTCCAAGTGGGTTAGCGATGACTTCCCGGGCTGGTGGTAAATAGTGGTACGAAGCGCCCTCATCTCGAATGGCGCCAGATAGGACCACCAGCTGTCCCACGGCAATATCCGGCGCCAGGACACCGCAGCCACCACATGCAATGAATTTGCGACAACCAAAACCTATGGCTTCTTCTAGTGTGGCTGCTGCGATAGCAGATCCTATGCCAGGATGATAAAAAGCTAG…	1463	1	CardRes_02096	AAC(3)-IV
Klebsiella pneumoniae	soil	PMB	polymyxin-B	ST permeabilizers	run1-gatcggaaac_actccacatg	GAATTGAGGAGTTTTCCTGAGAACGTGTTTCAGCCTATGCCTGTGGTACTTGTGATCGAGGACGACGCCGACACCCGAGCAAATCTCCGCGATCTGTTGGAAATGGATGATTTTCAGGTGGTATTTGCCGCTTCGGCCAAAGAGGCCAAGAATTATCTGGCAGAGCACCTGACCGACATCGTGATCGTGGATCGCAATTTGCCGGACGGACGAGCCGAGCAGCTGTTGCCTGACCTCCGGCAGTTCGCACCCAACTCGGATTTCGTGGTAATCACCGGCTACGCAGACCTCGACAGCGCTGTGGCCGCAATGCGGCATGGGGCGGTCGATTACATTCAAAAACCCTTCAATCCCGAGGTCTTTCGTTCCAGGCTTTGCAAGATCCTGCAAACTCGTCGA…	1780	1	CardRes_00137	cpxA
Escherichia coli	pathogenic	PMB	polymyxin-B	ST permeabilizers	run1-gatgcccgta_taaagtgcac	GAATTTTTTGCAGAAGGACAACATGCCGGATGACGAAAGACGCGCCGGGTATGGCGGGGGACGCTTTTCGCTCCGGGCGCTGATTTTACTGCTGCTGACCAGCGCTTTTATCTCCGGCTTCCTGACCGGAGCCCTGGCCATGCTCTGGTTTGTCATTGACTGCATGTAATGCGATGAACTGAACATCCGGAACCATGACTCTGAGACGTTTACTTAAACAAAAACCGGCACTGCTGGCTGGCGCTCTTCTGATGGTGGCCGGTGCGGCCACACTGTATTTTCCGGAAACCTGGTACCCGGAGGAAACGCAGTGGCAGCTTGCGACAGAAAAAGACATTCCCGGTATACAGGGCGGTCTCTCCGGCCTGACGTGGAACCCGGACAGCGGAACGCTGTTTG…	1205	NA	NA	NA
Escherichia coli	gut	DEL	delafloxacin	DT non-permeabilizers	run1-gatggcagct_actgccgcaa	GAATTCATATAATCATCACACTTATTTTGTAATTAACGCCAAAGTTAACATTATAATCAAATTATTTTCAAGCATATTATGCTCCTTGGCACAAAAAGCCAAGCAAACTCTGGTATTATGTGCATAAGTGGGATTGTATCACGAATTTTATTAATAATCGTATAATTTTTAAAAAAAGTGCTTGCATTTATTTTTTTTGTTGGTTATAAGGATATTCGTCATCAGATGGGGGCGTAGTTCAGTTGGTTAGAATACATGCCTGTCACGCATGGGGTCGCGAGTTCGAGCCTCGTCGCTCCCGCCATCTAAAAACCCGGTTTTAATACCGGGTTTTTTGTTGTTCAAACCACTGGCTCGAACCCGCTCGCGAGTTCTTCTGGCTCATAAGGGCCTGCTCCG…	2043	1	CardRes_00776	QnrD1
Klebsiella pneumoniae	gut	APR	apramycin	ST non-permeabilizers	run1-gatggctacg_agcgaatagg	GAATTGAGCGCCGTTATCGGATAAAACAGATTCCGGCATACCGAACTCCTCAAAAGCAGAGCGAAAAGTAGGGATAACAACATTGGCGGTACCCAGATTCGGAGCGATTTTTATTACAAAACGGCTGTGGTCATCAAATATATTAAGGGGAAAACAATAGTTGTTATCTGCCATCTTGAATTGACCCTTGAAATCGGTTTGCCACATTTCGTTGCACCGATCCTTTTCAAATCTGATAAAAGCTTTGTGCTTAGCGGACTCTTCAGCAGAAATGCAGCCATACCTGTTTAAAATATTGTTCACTGTTTTGACCGATGGAATGTCATGCCCGTCCTTTTCAAGAACATCTTTGAGCTTTTTTGCACCCCAGCCCGGATTTTTCAAACGCAGCGACACTAT…	1386	1	CardRes_02815	aac(3)-XI_1_CTEG01000046
Escherichia coli	gut	APR	apramycin	ST non-permeabilizers	run1-gatggctacg_agcgaatagg	GAATTGAGCGCCGTTATCGGATAAAACAGATTCCGGCATACCGAACTCCTCAAAAGCAGAGCGAAAAGTAGGGATAACAACATTGGCGGTACCCAGATTCGGAGCGATTTTTATTACAAAACGGCTGTGGTCATCAAATATATTAAGGGGAAAACAATAGTTGTTATCTGCCATCTTGAATTGACCCTTGAAATCGGTTTGCCACATTTCGTTGCACCGATCCTTTTCAAATCTGATAAAAGCTTTGTGCTTAGCGGACTCTTCAGCAGAAATGCAGCCATACCTGTTTAAAATATTGTTCACTGTTTTGACCGATGGAATGTCATGCCCGTCCTTTTCAAGAACATCTTTGAGCTTTTTTGCACCCCAGCCCGGATTTTTCAAACGCAGCGACACTAT…	1386	1	CardRes_02815	aac(3)-XI_1_CTEG01000046
Escherichia coli	pathogenic	PMB	polymyxin-B	ST permeabilizers	run1-gatggttcac_cctccgcttt	TGTCAGGGAATACAGAATTTTTTGCAGAAGGACAACATGCCGGATGACGAAAGACGCGCCGGGTATGGCGGGGGACGCTTTTCGCTCCGGGCGCTGATTTTACTGCTGCTGACCAGCGCTTTTATCTCCGGCTTCCTGACCGGAGCCCTGGCCATGCTCTGGTTTGTCATTGACTGCATGTAATGCGATGAACTGAACATCCGGAACCATGACTCTGAGACGTTTACTTAAACAAAAACCGGCACTGCTGGCTGGCGCTCTTCTGATGGTGGCCGGTGCGGCCACACTGTATTTTCCGGAAACCTGGTACCCGGAGGAAACGCAGTGGCAGCTTGCGACAGAAAAAGACATTCCCGGTATACAGGGCGGTCTCTCCGGCCTGACGTGGAACCCGGACAG…	1031	NA	NA	NA
Klebsiella pneumoniae	soil	GEP	gepotidacin	DT non-permeabilizers	run1-gatttgtttc_atatgagaat	GAATTTTTCTAATGGCTGCCGCGAGTATTCGTCGTTTGCCGCAAATCCTGCGCAAGCCTAGATTTTCCCCGCCCGCCGATCAAGGAGCGCTCCCGGGGCGGTTTCTCATGCAGCCAACGACAAAGGACGCCAATCCTCATGCGCGATACCAGATTCCCCTGCCTGTGCGGCATCGCCGCTTCCACACTGCTGTTCGCCACCACCCCGGCCATTGCCGGCGAGGCCCCGGCGGATCGCCTGAAGGCACTGGTCGACGCCGCCGTACAACCGGTGATGAAGGCCAATGACATTCCGGGCCTGGCCGTAGCCATCAGCCTGAAAGGAGAACCGCATTACTTCAGCTATGGGCTGGCCTCGAAGAGGACGGCCGCCGGGTGACGCCGGAGACCCTGTTCGAGA…	3322	4	CardRes_01357;CardRes_00673;CardRes_01241	PDC-6;PDC-3;evgS
Klebsiella pneumoniae	pathogenic	DOX	doxycycline	ST non-permeabilizers	run1-gcaaaccaaa_cggctgtaca	GAATTTCGCTGCGCATCCAGCGTCTGTAACTTTTCAGCCATCTCATTAAAGTCATTGACGAGCCTATTCATCTCTCCCAACTTAGAACTGCTGTTAAATGCTCTGGCACTAAGGTTTCCCTGAGAGATTTGTTTCAGGCTGTATGCAACGTCATTCAGTGGGTTGAATATTCTTGCAGACAGCTTTACGGTAAAGAAAAGTGCAACGACCAGACTGGTAATGGACGCCATCAGAATCCACATCCAGTCAAGGAATGTCATAGCATCTTCACTACCTTCGTTCATTCCACCCGGTAGGTAATAAATCAGGAAACTATAAAATAAGTAGGAACCGAGTATTGCAATGGCAATAATAACAAACGTTAACAACAACATATATGTCAAAATCTGACGGCTCAGA…	2328	1	CardRes_00425	adeR
Klebsiella pneumoniae	pathogenic	DEL	delafloxacin	DT non-permeabilizers	run1-gcaaaccaaa_cggctgtaca	GAATTTCGCTGCGCATCCAGCGTCTGTAACTTTTCAGCCATCTCATTAAAGTCATTGACGAGCCTATTCATCTCTCCCAACTTAGAACTGCTGTTAAATGCTCTGGCACTAAGGTTTCCCTGAGAGATTTGTTTCAGGCTGTATGCAACGTCATTCAGTGGGTTGAATATTCTTGCAGACAGCTTTACGGTAAAGAAAAGTGCAACGACCAGACTGGTAATGGACGCCATCAGAATCCACATCCAGTCAAGGAATGTCATAGCATCTTCACTACCTTCGTTCATTCCACCCGGTAGGTAATAAATCAGGAAACTATAAAATAAGTAGGAACCGAGTATTGCAATGGCAATAATAACAAACGTTAACAACAACATATATGTCAAAATCTGACGGCTCAGA…	2328	1	CardRes_00425	adeR
Klebsiella pneumoniae	pathogenic	GEP	gepotidacin	DT non-permeabilizers	run1-gcaaaccaaa_cggctgtaca	GAATTTCGCTGCGCATCCAGCGTCTGTAACTTTTCAGCCATCTCATTAAAGTCATTGACGAGCCTATTCATCTCTCCCAACTTAGAACTGCTGTTAAATGCTCTGGCACTAAGGTTTCCCTGAGAGATTTGTTTCAGGCTGTATGCAACGTCATTCAGTGGGTTGAATATTCTTGCAGACAGCTTTACGGTAAAGAAAAGTGCAACGACCAGACTGGTAATGGACGCCATCAGAATCCACATCCAGTCAAGGAATGTCATAGCATCTTCACTACCTTCGTTCATTCCACCCGGTAGGTAATAAATCAGGAAACTATAAAATAAGTAGGAACCGAGTATTGCAATGGCAATAATAACAAACGTTAACAACAACATATATGTCAAAATCTGACGGCTCAGA…	2328	1	CardRes_00425	adeR
Klebsiella pneumoniae	pathogenic	ERA	eravacycline	ST non-permeabilizers	run1-gcaaaccaaa_cggctgtaca	GAATTTCGCTGCGCATCCAGCGTCTGTAACTTTTCAGCCATCTCATTAAAGTCATTGACGAGCCTATTCATCTCTCCCAACTTAGAACTGCTGTTAAATGCTCTGGCACTAAGGTTTCCCTGAGAGATTTGTTTCAGGCTGTATGCAACGTCATTCAGTGGGTTGAATATTCTTGCAGACAGCTTTACGGTAAAGAAAAGTGCAACGACCAGACTGGTAATGGACGCCATCAGAATCCACATCCAGTCAAGGAATGTCATAGCATCTTCACTACCTTCGTTCATTCCACCCGGTAGGTAATAAATCAGGAAACTATAAAATAAGTAGGAACCGAGTATTGCAATGGCAATAATAACAAACGTTAACAACAACATATATGTCAAAATCTGACGGCTCAGA…	2328	1	CardRes_00425	adeR
Klebsiella pneumoniae	pathogenic	OMA	omadacycline	ST non-permeabilizers	run1-gcaaaccaaa_cggctgtaca	GAATTTCGCTGCGCATCCAGCGTCTGTAACTTTTCAGCCATCTCATTAAAGTCATTGACGAGCCTATTCATCTCTCCCAACTTAGAACTGCTGTTAAATGCTCTGGCACTAAGGTTTCCCTGAGAGATTTGTTTCAGGCTGTATGCAACGTCATTCAGTGGGTTGAATATTCTTGCAGACAGCTTTACGGTAAAGAAAAGTGCAACGACCAGACTGGTAATGGACGCCATCAGAATCCACATCCAGTCAAGGAATGTCATAGCATCTTCACTACCTTCGTTCATTCCACCCGGTAGGTAATAAATCAGGAAACTATAAAATAAGTAGGAACCGAGTATTGCAATGGCAATAATAACAAACGTTAACAACAACATATATGTCAAAATCTGACGGCTCAGA…	2328	1	CardRes_00425	adeR
Escherichia coli	pathogenic	DEL	delafloxacin	DT non-permeabilizers	run1-gcacaccgct_gtgccttcgt	GAATTGATTTCAAAGCTAAGAATCTAACATCAAATGCAGGTCTTTTTCTGCTCCTTGAGAATGCAAAAAGCAATGGGATTTTTGATTTTATTGAAAATGACCTCGTATTTGATAATGACTCAACAAATAAAATCAAGATGAATCATATAAAGACCATGCTCTGCGGTCACTTCATTGGCATTGATAAGTTAGAACGTCTAAAGCTACTTCAAAATGATCCCCTCGTCAACGAGTTTGATAAAGGGCCTGGCGTCTGCTGACGCCTGTGCAGGGCGAGCCGGTGTGGGTCGCCGATAAGACGCAATCATTTAACGCCTGGTGGCGCTAAGCGCCAGTGCAGTATCAGAGGAGAGAGCATATGACGATTTCCGCTCAGGTGATTGATACTATCGTCGAGTG…	1074	1	CardRes_01568	ramA
Escherichia coli	pathogenic	DOX	doxycycline	ST non-permeabilizers	run1-gcacaccgct_gtgccttcgt	GAATTGATTTCAAAGCTAAGAATCTAACATCAAATGCAGGTCTTTTTCTGCTCCTTGAGAATGCAAAAAGCAATGGGATTTTTGATTTTATTGAAAATGACCTCGTATTTGATAATGACTCAACAAATAAAATCAAGATGAATCATATAAAGACCATGCTCTGCGGTCACTTCATTGGCATTGATAAGTTAGAACGTCTAAAGCTACTTCAAAATGATCCCCTCGTCAACGAGTTTGATAAAGGGCCTGGCGTCTGCTGACGCCTGTGCAGGGCGAGCCGGTGTGGGTCGCCGATAAGACGCAATCATTTAACGCCTGGTGGCGCTAAGCGCCAGTGCAGTATCAGAGGAGAGAGCATATGACGATTTCCGCTCAGGTGATTGATACTATCGTCGAGTG…	1074	1	CardRes_01568	ramA
Escherichia coli	pathogenic	MOX	moxifloxacin	DT non-permeabilizers	run1-gcacaccgct_gtgccttcgt	GAATTGATTTCAAAGCTAAGAATCTAACATCAAATGCAGGTCTTTTTCTGCTCCTTGAGAATGCAAAAAGCAATGGGATTTTTGATTTTATTGAAAATGACCTCGTATTTGATAATGACTCAACAAATAAAATCAAGATGAATCATATAAAGACCATGCTCTGCGGTCACTTCATTGGCATTGATAAGTTAGAACGTCTAAAGCTACTTCAAAATGATCCCCTCGTCAACGAGTTTGATAAAGGGCCTGGCGTCTGCTGACGCCTGTGCAGGGCGAGCCGGTGTGGGTCGCCGATAAGACGCAATCATTTAACGCCTGGTGGCGCTAAGCGCCAGTGCAGTATCAGAGGAGAGAGCATATGACGATTTCCGCTCAGGTGATTGATACTATCGTCGAGTG…	1074	1	CardRes_01568	ramA
Escherichia coli	pathogenic	GEP	gepotidacin	DT non-permeabilizers	run1-gcacaccgct_gtgccttcgt	GAATTGATTTCAAAGCTAAGAATCTAACATCAAATGCAGGTCTTTTTCTGCTCCTTGAGAATGCAAAAAGCAATGGGATTTTTGATTTTATTGAAAATGACCTCGTATTTGATAATGACTCAACAAATAAAATCAAGATGAATCATATAAAGACCATGCTCTGCGGTCACTTCATTGGCATTGATAAGTTAGAACGTCTAAAGCTACTTCAAAATGATCCCCTCGTCAACGAGTTTGATAAAGGGCCTGGCGTCTGCTGACGCCTGTGCAGGGCGAGCCGGTGTGGGTCGCCGATAAGACGCAATCATTTAACGCCTGGTGGCGCTAAGCGCCAGTGCAGTATCAGAGGAGAGAGCATATGACGATTTCCGCTCAGGTGATTGATACTATCGTCGAGTG…	1074	1	CardRes_01568	ramA
Escherichia coli	pathogenic	OMA	omadacycline	ST non-permeabilizers	run1-gcacaccgct_gtgccttcgt	GAATTGATTTCAAAGCTAAGAATCTAACATCAAATGCAGGTCTTTTTCTGCTCCTTGAGAATGCAAAAAGCAATGGGATTTTTGATTTTATTGAAAATGACCTCGTATTTGATAATGACTCAACAAATAAAATCAAGATGAATCATATAAAGACCATGCTCTGCGGTCACTTCATTGGCATTGATAAGTTAGAACGTCTAAAGCTACTTCAAAATGATCCCCTCGTCAACGAGTTTGATAAAGGGCCTGGCGTCTGCTGACGCCTGTGCAGGGCGAGCCGGTGTGGGTCGCCGATAAGACGCAATCATTTAACGCCTGGTGGCGCTAAGCGCCAGTGCAGTATCAGAGGAGAGAGCATATGACGATTTCCGCTCAGGTGATTGATACTATCGTCGAGTG…	1074	1	CardRes_01568	ramA
Escherichia coli	pathogenic	ERA	eravacycline	ST non-permeabilizers	run1-gcacaccgct_gtgccttcgt	GAATTGATTTCAAAGCTAAGAATCTAACATCAAATGCAGGTCTTTTTCTGCTCCTTGAGAATGCAAAAAGCAATGGGATTTTTGATTTTATTGAAAATGACCTCGTATTTGATAATGACTCAACAAATAAAATCAAGATGAATCATATAAAGACCATGCTCTGCGGTCACTTCATTGGCATTGATAAGTTAGAACGTCTAAAGCTACTTCAAAATGATCCCCTCGTCAACGAGTTTGATAAAGGGCCTGGCGTCTGCTGACGCCTGTGCAGGGCGAGCCGGTGTGGGTCGCCGATAAGACGCAATCATTTAACGCCTGGTGGCGCTAAGCGCCAGTGCAGTATCAGAGGAGAGAGCATATGACGATTTCCGCTCAGGTGATTGATACTATCGTCGAGTG…	1074	1	CardRes_01568	ramA
Escherichia coli	pathogenic	MOX	moxifloxacin	DT non-permeabilizers	run1-gcaccccgaa_actcgtctat	GAATTAAGCGGGTCATTACGCCGCTGGGGGTCGGATCGCATCTGCGCTACTGGGGAATGGACGGGGCGCTGATTACCGAAGCGGACTGGCAGCAGGCGGTACCGGCCAGCGACGAGCTCACCGTCCACGTGCTGCCGGCGCGGCACTTTTCCGGCCGTGGGCTGAAGCGTAACCAGACGCTGTGGGCCAGTTTTCTGTTCGTTACCCCGCAGCAAAAGATTTATTACAGCGGCGACAGCGGGTATGGGCCGCACTTTAAAGCGATAGGCGATGAGTTCGGTCCGGTCGATCTGGCGATCATGGAGAACGGGCAGTATGACCAGGACTGGAAATATATCCACATGATGCCGGATGAAACGGCTCAGGCTGCCGACGATCTGCGCGCTCGCGCGGTGCTGC…	1364	2	CardRes_01568	ramA
Escherichia coli	pathogenic	OMA	omadacycline	ST non-permeabilizers	run1-gcaccccgaa_actcgtctat	GAATTAAGCGGGTCATTACGCCGCTGGGGGTCGGATCGCATCTGCGCTACTGGGGAATGGACGGGGCGCTGATTACCGAAGCGGACTGGCAGCAGGCGGTACCGGCCAGCGACGAGCTCACCGTCCACGTGCTGCCGGCGCGGCACTTTTCCGGCCGTGGGCTGAAGCGTAACCAGACGCTGTGGGCCAGTTTTCTGTTCGTTACCCCGCAGCAAAAGATTTATTACAGCGGCGACAGCGGGTATGGGCCGCACTTTAAAGCGATAGGCGATGAGTTCGGTCCGGTCGATCTGGCGATCATGGAGAACGGGCAGTATGACCAGGACTGGAAATATATCCACATGATGCCGGATGAAACGGCTCAGGCTGCCGACGATCTGCGCGCTCGCGCGGTGCTGC…	1364	2	CardRes_01568	ramA
Escherichia coli	pathogenic	DOX	doxycycline	ST non-permeabilizers	run1-gcaccccgaa_actcgtctat	GAATTAAGCGGGTCATTACGCCGCTGGGGGTCGGATCGCATCTGCGCTACTGGGGAATGGACGGGGCGCTGATTACCGAAGCGGACTGGCAGCAGGCGGTACCGGCCAGCGACGAGCTCACCGTCCACGTGCTGCCGGCGCGGCACTTTTCCGGCCGTGGGCTGAAGCGTAACCAGACGCTGTGGGCCAGTTTTCTGTTCGTTACCCCGCAGCAAAAGATTTATTACAGCGGCGACAGCGGGTATGGGCCGCACTTTAAAGCGATAGGCGATGAGTTCGGTCCGGTCGATCTGGCGATCATGGAGAACGGGCAGTATGACCAGGACTGGAAATATATCCACATGATGCCGGATGAAACGGCTCAGGCTGCCGACGATCTGCGCGCTCGCGCGGTGCTGC…	1364	2	CardRes_01568	ramA
Escherichia coli	pathogenic	PMB	polymyxin-B	ST permeabilizers	run1-gcacgaaacc_ccctcgtact	TTAAAGGGAATTGATGTGAAAACTCTTAGCAAACAGGATAATGCAATGGAATGGCTGGTCAAAAAATCGTGCTGCAATAAACAAGATAACAGACATGTACTTATGCTCTGCGATGCTGGCGGCGCGATAAAAATGATCGCCGAAGTGAAGAGTGACTTCGCCGTGAAAGTGGGGGATTTACTCTCGCCTTTGCAGAATGCGCTTTATTGTATTAATCGTGAAAAGCTGCATACGGTGAAAGTCCTCTCGGCAAGCAGTTATAGCCCCGATGAGTGGGAACGGCAGTGTACAGCGGCAGGGAAAACTCAGTAACGTTGTTTTGTCGTGGGCAGGAAAATCAGCATCAACCCGCTCATAATACAGGCTACTCCCAGTAGTGCTTTCAGCGAAAAAGTCCCT…	682	NA	NA	NA
Escherichia coli	pathogenic	GEP	gepotidacin	DT non-permeabilizers	run1-gcagcctttg_aaacggcgaa	GGAATTAAGCGGGTCATTACGCCGCTGGGGGTCGGATCGCATCTGCGCTACTGGGGAATGGACGGGGCGCTGATTACCGAAGCGGACTGGCAGCAGGCGGTACCGGCCAGCGACGAGCTCACCGTCCACGTGCTGCCGGCGCGGCACTTTTCCGGCCGTGGGCTGAAGCGTAACCAGACGCTGTGGGCCAGTTTTCTGTTCGTTACCCCGCAGCAAAAGATTTATTACAGCGGCGACAGCGGGTATGGGCCGCACTTTAAAGCGATAGGCGATGAGTTCGGTCCGGTCGATCTGGCGATCATGGAGAACGGGCAGTATGACCAGGACTGGAAATATATCCACATGATGCCGGATGAAACGGCTCAGGCTGCCGACGATCTGCGCGCTCGCGCGGTGCTG…	1358	1	CardRes_01568	ramA
Escherichia coli	pathogenic	MOX	moxifloxacin	DT non-permeabilizers	run1-gcagcctttg_aaacggcgaa	GGAATTAAGCGGGTCATTACGCCGCTGGGGGTCGGATCGCATCTGCGCTACTGGGGAATGGACGGGGCGCTGATTACCGAAGCGGACTGGCAGCAGGCGGTACCGGCCAGCGACGAGCTCACCGTCCACGTGCTGCCGGCGCGGCACTTTTCCGGCCGTGGGCTGAAGCGTAACCAGACGCTGTGGGCCAGTTTTCTGTTCGTTACCCCGCAGCAAAAGATTTATTACAGCGGCGACAGCGGGTATGGGCCGCACTTTAAAGCGATAGGCGATGAGTTCGGTCCGGTCGATCTGGCGATCATGGAGAACGGGCAGTATGACCAGGACTGGAAATATATCCACATGATGCCGGATGAAACGGCTCAGGCTGCCGACGATCTGCGCGCTCGCGCGGTGCTG…	1358	1	CardRes_01568	ramA
Escherichia coli	pathogenic	DOX	doxycycline	ST non-permeabilizers	run1-gcagcctttg_aaacggcgaa	GGAATTAAGCGGGTCATTACGCCGCTGGGGGTCGGATCGCATCTGCGCTACTGGGGAATGGACGGGGCGCTGATTACCGAAGCGGACTGGCAGCAGGCGGTACCGGCCAGCGACGAGCTCACCGTCCACGTGCTGCCGGCGCGGCACTTTTCCGGCCGTGGGCTGAAGCGTAACCAGACGCTGTGGGCCAGTTTTCTGTTCGTTACCCCGCAGCAAAAGATTTATTACAGCGGCGACAGCGGGTATGGGCCGCACTTTAAAGCGATAGGCGATGAGTTCGGTCCGGTCGATCTGGCGATCATGGAGAACGGGCAGTATGACCAGGACTGGAAATATATCCACATGATGCCGGATGAAACGGCTCAGGCTGCCGACGATCTGCGCGCTCGCGCGGTGCTG…	1358	1	CardRes_01568	ramA
Klebsiella pneumoniae	pathogenic	SUO	sulopenem	ST non-permeabilizers	run1-gcatctcccc_gcgtcagctc	GAATACAGAATTTTCAGCCGTTCAGATTTCAATGTCGTTGCCGTATTTCATCGTTTTCTGGCCAGCTGATCTCAAATACTGCGCCACCTTGAGAGGCGCCACATGTTGCTTGCCCTCCATGCGCTTGTGCAATAGCGGCAACCACGGCCAGTCAAGTCCGCTGCCACCGCCACACGATTCTGGGGAGCGCCGGAAAGCCGTAAATACATGGGGGGCAAACGTTTCTGGAATTCCCGGCCCTTCATCAGAAACGCTCAGGTGATACAAGCCATCCTTTATGCGTGCCTGAATCCGTACTGTACCCGGTGTGGCGTGCTTCCTCACATTCTCCAGTAGCGCCAAGAGCGCTTGCCGAATCCTGGTTGGATCACAGTTGGCCTGTTGAATCTGGAGATCGAG…	1185	1	CardRes_00170	adeS
Klebsiella pneumoniae	soil	ERA	eravacycline	ST non-permeabilizers	run1-gcatctcccc_gcgtcagctc	GAATACAGAATTTTCAGCCGTTCAGATTTCAATGTCGTTGCCGTATTTCATCGTTTTCTGGCCAGCTGATCTCAAATACTGCGCCACCTTGAGAGGCGCCACATGTTGCTTGCCCTCCATGCGCTTGTGCAATAGCGGCAACCACGGCCAGTCAAGTCCGCTGCCACCGCCACACGATTCTGGGGAGCGCCGGAAAGCCGTAAATACATGGGGGGCAAACGTTTCTGGAATTCCCGGCCCTTCATCAGAAACGCTCAGGTGATACAAGCCATCCTTTATGCGTGCCTGAATCCGTACTGTACCCGGTGTGGCGTGCTTCCTCACATTCTCCAGTAGCGCCAAGAGCGCTTGCCGAATCCTGGTTGGATCACAGTTGGCCTGTTGAATCTGGAGATCGAG…	1185	1	CardRes_00170	adeS
Klebsiella pneumoniae	soil	OMA	omadacycline	ST non-permeabilizers	run1-gcatctcccc_gcgtcagctc	GAATACAGAATTTTCAGCCGTTCAGATTTCAATGTCGTTGCCGTATTTCATCGTTTTCTGGCCAGCTGATCTCAAATACTGCGCCACCTTGAGAGGCGCCACATGTTGCTTGCCCTCCATGCGCTTGTGCAATAGCGGCAACCACGGCCAGTCAAGTCCGCTGCCACCGCCACACGATTCTGGGGAGCGCCGGAAAGCCGTAAATACATGGGGGGCAAACGTTTCTGGAATTCCCGGCCCTTCATCAGAAACGCTCAGGTGATACAAGCCATCCTTTATGCGTGCCTGAATCCGTACTGTACCCGGTGTGGCGTGCTTCCTCACATTCTCCAGTAGCGCCAAGAGCGCTTGCCGAATCCTGGTTGGATCACAGTTGGCCTGTTGAATCTGGAGATCGAG…	1185	1	CardRes_00170	adeS
Escherichia coli	pathogenic	GEP	gepotidacin	DT non-permeabilizers	run1-gcatgaacta_cttgaacccg	GAATTAAGCGGGTCATTACGCCGCTGGGGTCGGATCGCATCTGCGCTACTGGGGAATGGACGGGGCGCTGATTACCGAAGCGGACTGGCAGCAGGCGGTACCGGCCAGCGACGAGCTCACCGTCCACGTGCTGCCGGCGCGGCACTTTTCCGGCCGTGGGCTGAAGCGTAACCAGACGCTGTGGGCCAGTTTTCTGTTCGTTACCCCGCAGCAAAAGATTTATTACAGCGGCGACAGCGGGTATGGGCCGCACTTTAAAGCGATAGGCGATGAGTTCGGTCCGGTCGATCTGGCGATCATGGAGAACGGGCAGTATGACCAGGACTGGAAATATATCCACATGATGCCGGATGAAACGGCTCAGGCTGCCGACGATCTGCGCGCTCGCGCGGTGCTGCT…	1354	3	CardRes_01568	ramA
Escherichia coli	pathogenic	DOX	doxycycline	ST non-permeabilizers	run1-gcatgaacta_cttgaacccg	GAATTAAGCGGGTCATTACGCCGCTGGGGTCGGATCGCATCTGCGCTACTGGGGAATGGACGGGGCGCTGATTACCGAAGCGGACTGGCAGCAGGCGGTACCGGCCAGCGACGAGCTCACCGTCCACGTGCTGCCGGCGCGGCACTTTTCCGGCCGTGGGCTGAAGCGTAACCAGACGCTGTGGGCCAGTTTTCTGTTCGTTACCCCGCAGCAAAAGATTTATTACAGCGGCGACAGCGGGTATGGGCCGCACTTTAAAGCGATAGGCGATGAGTTCGGTCCGGTCGATCTGGCGATCATGGAGAACGGGCAGTATGACCAGGACTGGAAATATATCCACATGATGCCGGATGAAACGGCTCAGGCTGCCGACGATCTGCGCGCTCGCGCGGTGCTGCT…	1354	3	CardRes_01568	ramA
Escherichia coli	pathogenic	OMA	omadacycline	ST non-permeabilizers	run1-gcatgaacta_cttgaacccg	GAATTAAGCGGGTCATTACGCCGCTGGGGTCGGATCGCATCTGCGCTACTGGGGAATGGACGGGGCGCTGATTACCGAAGCGGACTGGCAGCAGGCGGTACCGGCCAGCGACGAGCTCACCGTCCACGTGCTGCCGGCGCGGCACTTTTCCGGCCGTGGGCTGAAGCGTAACCAGACGCTGTGGGCCAGTTTTCTGTTCGTTACCCCGCAGCAAAAGATTTATTACAGCGGCGACAGCGGGTATGGGCCGCACTTTAAAGCGATAGGCGATGAGTTCGGTCCGGTCGATCTGGCGATCATGGAGAACGGGCAGTATGACCAGGACTGGAAATATATCCACATGATGCCGGATGAAACGGCTCAGGCTGCCGACGATCTGCGCGCTCGCGCGGTGCTGCT…	1354	3	CardRes_01568	ramA
Escherichia coli	pathogenic	MOX	moxifloxacin	DT non-permeabilizers	run1-gcatgaacta_cttgaacccg	GAATTAAGCGGGTCATTACGCCGCTGGGGTCGGATCGCATCTGCGCTACTGGGGAATGGACGGGGCGCTGATTACCGAAGCGGACTGGCAGCAGGCGGTACCGGCCAGCGACGAGCTCACCGTCCACGTGCTGCCGGCGCGGCACTTTTCCGGCCGTGGGCTGAAGCGTAACCAGACGCTGTGGGCCAGTTTTCTGTTCGTTACCCCGCAGCAAAAGATTTATTACAGCGGCGACAGCGGGTATGGGCCGCACTTTAAAGCGATAGGCGATGAGTTCGGTCCGGTCGATCTGGCGATCATGGAGAACGGGCAGTATGACCAGGACTGGAAATATATCCACATGATGCCGGATGAAACGGCTCAGGCTGCCGACGATCTGCGCGCTCGCGCGGTGCTGCT…	1354	3	CardRes_01568	ramA
Klebsiella pneumoniae	soil	SUO	sulopenem	ST non-permeabilizers	run1-gcatgatgta_cggcaccggc	GAATTCTGAGCACCGAGCCTGCACATTGCGACGAACACCCAGGAAACATGACATGACCAGAGCACGTTTTGCCTGCACCCTGATTGCCACCGCGGCGCTGTTCAGCGCTACGGCTTTTGCCGCCGAATCAATCGAACAAGCGGCCCAGCGCATCGCCCACCAATACCCGCTGGTCGATGGCCATGTCGACGTGCCGCACCGCCTCCATGAAAAATGGGACGACGTCACCAAGGCGACCAGCGCCGGCGACTTCGACTATCCACGCGCCAAAGCCGGCGGCCTCAGTGCACCGTTCATGTCCATCTATACGCCAGCCAGCAGCGAAGCCAGCGGCGCCACCGCGCTTGCCGATGCACTGATCGACAACGTTGAAGCCATCGCCTACCGGGCACCGGACAA…	2049	NA	NA	NA
Klebsiella pneumoniae	soil	MER	meropenem	ST non-permeabilizers	run1-gcatgatgta_cggcaccggc	GAATTCTGAGCACCGAGCCTGCACATTGCGACGAACACCCAGGAAACATGACATGACCAGAGCACGTTTTGCCTGCACCCTGATTGCCACCGCGGCGCTGTTCAGCGCTACGGCTTTTGCCGCCGAATCAATCGAACAAGCGGCCCAGCGCATCGCCCACCAATACCCGCTGGTCGATGGCCATGTCGACGTGCCGCACCGCCTCCATGAAAAATGGGACGACGTCACCAAGGCGACCAGCGCCGGCGACTTCGACTATCCACGCGCCAAAGCCGGCGGCCTCAGTGCACCGTTCATGTCCATCTATACGCCAGCCAGCAGCGAAGCCAGCGGCGCCACCGCGCTTGCCGATGCACTGATCGACAACGTTGAAGCCATCGCCTACCGGGCACCGGACAA…	2049	NA	NA	NA
Klebsiella pneumoniae	soil	PMB	polymyxin-B	ST permeabilizers	run1-gcatgctcaa_ctccagccct	GAATTTGAGACTTAATGGAAATTCTGGAGGACCTGGAGGACCACCCTCTAACTTCTGTCGCGACAAGCTCTTACGGAACCTACCGCGCATCCGCTCTGAAGGACCACCCCCGCCAGGAGAAGTTCACCGGTGCCCGCCCCCTGGCGGAACACGCGTCAAATAGCGCCGGCGAGTTGCGGGGTCGGGGCGGGGAGAGTGACGTGGAAGGTGGTGCCGCGGCCGGGGTGGGAATCGACCGTGACCTGGCCGGCGTGGGCGTCGACGATCTGCTTGACGATATAGAGGCCCATGCCCGAGCCTTCCGCCAGCGTCCCGGCGGAGCGGCCGCGGCCGAAGGGCTGGAACAGCATCTTCAAATCCTCTTTCTCGATGCCGATGCCCCGGTCGCAGACGCTCAGC…	1812	2	CardRes_01241;CardRes_02682	evgS;ParS
Klebsiella pneumoniae	pathogenic	PMB	polymyxin-B	ST permeabilizers	run1-gcattctaca_ttgcactttc	GAATTTTTTAACAAAAGGTGCGCTATGGAATGGCATGTGAAGAAGTCTTGCTGTCACAAGAAAGCAGAGGCTCTATATCGTACTTTGCGATAGTGGTGGTTCGCTTAAGATGCTCGCTGAGGCGCAATCTTTCGAGCGGGTTAAACCTGGCGATCTTCTTTCACCGCTGAAAGATGCGCAGTATTGTGTTAATCGCGATGTATCCCGCGTGATTAAAATAATCGATGCCAGACAGTACATATGTGACGAATGGGAGCGCCTGTTACGACTGTCGGCAGATAAATGAGCTCAGCGCCGGTGCTTGTCTGCAGGCAGAAAAATCGTCATTAAACCCGCCATGATGCACAGTACCCCAACCAGCGCCTTTACTGAAAATGTTCCCTGCCAGCCGGGCAGAAT…	1459	1	CardRes_02673	ArnT
Klebsiella pneumoniae	gut	PMB	polymyxin-B	ST permeabilizers	run1-gccaaactcg_atcaccttgc	GAATTCGGAGGCGGCAGATTCGATGCTCCGCGGATGGTTTGGAAAAGCAGGCAGGGAATAGCAATGTTGAAAGCGAACTTGGCCAGTCCCTTGCCGACATTAAAGTCGATAAGGCTGACTTTCGCGGAAAAGGATCCGAGTCCGACGAGAAAAAATAACGGAAAAGCGAGCAAAAAATTCTGAAGAATCATTCCTCTGCACCTTGTGCGGCAAAGCCTCGGAAGATCGGGGCCGATCAGAGGAAATTCTATTGAACAGTTTGTCTCGCTTTCAATTCAGGATTACATGGGCATCGGACGGCCGTCAGACAATCTCATCCAGCCGTAAACAATTCGGTAGCACACCCAAATGCCGAGTACAACAAAACCCACAATCCAAATAACGAAGCCGATAAGGAAT…	1543	1	CardRes_01590	vanRO
Escherichia coli	gut	PMB	polymyxin-B	ST permeabilizers	run1-gccaaactcg_atcaccttgc	GAATTCGGAGGCGGCAGATTCGATGCTCCGCGGATGGTTTGGAAAAGCAGGCAGGGAATAGCAATGTTGAAAGCGAACTTGGCCAGTCCCTTGCCGACATTAAAGTCGATAAGGCTGACTTTCGCGGAAAAGGATCCGAGTCCGACGAGAAAAAATAACGGAAAAGCGAGCAAAAAATTCTGAAGAATCATTCCTCTGCACCTTGTGCGGCAAAGCCTCGGAAGATCGGGGCCGATCAGAGGAAATTCTATTGAACAGTTTGTCTCGCTTTCAATTCAGGATTACATGGGCATCGGACGGCCGTCAGACAATCTCATCCAGCCGTAAACAATTCGGTAGCACACCCAAATGCCGAGTACAACAAAACCCACAATCCAAATAACGAAGCCGATAAGGAAT…	1543	1	CardRes_01590	vanRO
Klebsiella pneumoniae	pathogenic	PMB	polymyxin-B	ST permeabilizers	run1-gccacatctg_cccgtctgct	GAATTTTTTAACAAAAGGTGCGCTATGGAATGGCATGTGAAGAAGTCTTGCTGTCAGAAAGCAGAGGCTCTATATCGTACTTTGCGATAGTGGTGGTTCGCTTAAGATGCTCGCTGAGGCGCAATCTTTCGAGCGGGTTAAACCTGGCGATCTTCTTTCACCGCTGAAAGATGCGCAGTATTGTGTTAATCGCGATGTATCCCGCGTGATTAAAATAATCGATGCCAGACAGTACATATGTGACGAATGGGAGCGCCTGTTACGACTGTCGGCAGATAAATGAGCTCAGCGCCGGTGCTTGTCTGCAGGCAGAAAAATCGTCATTAAACCCGCCATGATGCACAGTACCCCAACCAGCGCCTTTACTGAAAATGTTCCCTGCCAGCCGGGCAGAATCAT…	1454	1	CardRes_02673	ArnT
Escherichia coli	soil	PMB	polymyxin-B	ST permeabilizers	run1-gccagacacc_ttgcttggag	GAATTGCTCCCCTGCGCCCGGCACCAGATGCCGTGATTGTGAATACCGATGGTTTGGATGTTTGCGCAGTTCTAAAGCGGGTGAAAGCACTGGTCTAAACGCCTTTGCGAATGGGGCAGGGCTGGGCGGAAATGCCGGCCCGTTGAGGGTTCGAGGAGGGTGGATGTTGCGATTGAAGGTGGTTATTGTTGGCACGACGCCAGCAGAAACCCTTCACCTGGAAGAAGCACTACAGCAGACCGGGTGCCTGGAAACCTTCCGCTATATGGGGTTAGTCCAGGCCCAGGAGCGCGTGCCCGATTGGAACGATTGGGATCTCATTGTCGCGCGCTACCAGGAGAAAACCGGGCCTATTCTGCTCGCGCTCCTCGCGCCGGTGCTGCGCAGCCCAAGCCCTCG…	2715	1	CardRes_01241	evgS
Klebsiella pneumoniae	pathogenic	PMB	polymyxin-B	ST permeabilizers	run1-gccctaaccc_cagtaggcgc	GATTCGTACAGAATTATTGCGTCATTTATTCCCGTTATCACTGCGGTTGCGCTTTTTACTGGCAACCGCGGGCGTGGTATTGGTGCTTTCGCTGGCCTACGGCATGGTTGCCCTGGTGGGTTACAGCGTCAGCTTTGATAAAACAACGTTCCGCCTGCTGCGGGGTGAAAGTAACCTGTTCTATACCCTGGCAAAATGGGAGAACGGTAAGATAAACGTCGAGCTGCCCGAGAATCTCGATATGCAAAGCCCAACAATGTCGCTGATCTATAACGAAGACGGTGAGTTGTTGTGGGCGCAGCGCAATGTTCCCTGGCTGACGCACAGTATCCAACCGGAATGGCTAAAAGCGAACGGTTTTCATGAGATTGAAGCCAATGTAGATGCCACCAGCACCTT…	2457	1	CardRes_00137	cpxA
Escherichia coli	pathogenic	GEN	gentamicin	ST non-permeabilizers	run1-gccgaaacgg_ccattcaagt	GAATTTACACATGGCATCTGACATCAGGTTAGGGTATGCCTCAACCTGACGGCGGCGAATCACAAGCGTCCGGTTTGACGCTGGTTTCGGTCGCAGTGCTGGCCCGCGCCTGGAAGCGCTGATAGCACTCCAGCCCGCAGAAATGCTCCACGTACTCGGCCCCTTCCGGCGTGAAGGCGGCATCGAGCGGGATTTCCTTGCAGCACACGCAGCAACTGGTGCTCGGTTCATTGGCGTTCATGGTGGTGTTCCTCCATTGGTTGACGAAGCCGACGAAGGCCGCCGCCGGCATCGGCCTGGCGAACAGGAAACCCTGCACCGTGTCGCAACCCGCCTGCCGCAACCACGCAAGGCAGTCGGGTGTTTCCACACCCTCGGCTACCACCTCCATTGTCGTTT…	2159	1	CardRes_02772	aac(3)-Ia_1_X15852
Escherichia coli	pathogenic	OMA	omadacycline	ST non-permeabilizers	run1-gccggtagtc_ctgttcggcg	GAATTGATTTCAAAGCTAAGAATCTAACATCAAATGCAGGTCTTTTTCTGCTCCTTGAGAATGCAAAAAGCAATGGGATTTTTGATTTTATTGAAAATGACCTCGTATTTGATAATGACTCAACAAATAAAATCAAGATGAATCATATAAAGACCATGCTCTGCGGTCACTTCATTGGCATTGATAAGTTAGAACGTCTAAAGCTACTTCAAAATGATCCCCTCGTCAACGAGTTTGATAAAGGGCCTGGCGTCTGCTGACGCCTGTGCAGGGCGAGCCGGTGTGGGTCGCCGATAAGACGCAATCATTTAACGCCTGGTGGCGCTAAGCGCCAGTGCAGTATCAGAGGAGAGAGCATATGACGATTTCCGCTCAGGTGATTGATACTATCGTCGAGTG…	1073	1	CardRes_01568	ramA
Escherichia coli	pathogenic	GEP	gepotidacin	DT non-permeabilizers	run1-gccggtagtc_ctgttcggcg	GAATTGATTTCAAAGCTAAGAATCTAACATCAAATGCAGGTCTTTTTCTGCTCCTTGAGAATGCAAAAAGCAATGGGATTTTTGATTTTATTGAAAATGACCTCGTATTTGATAATGACTCAACAAATAAAATCAAGATGAATCATATAAAGACCATGCTCTGCGGTCACTTCATTGGCATTGATAAGTTAGAACGTCTAAAGCTACTTCAAAATGATCCCCTCGTCAACGAGTTTGATAAAGGGCCTGGCGTCTGCTGACGCCTGTGCAGGGCGAGCCGGTGTGGGTCGCCGATAAGACGCAATCATTTAACGCCTGGTGGCGCTAAGCGCCAGTGCAGTATCAGAGGAGAGAGCATATGACGATTTCCGCTCAGGTGATTGATACTATCGTCGAGTG…	1073	1	CardRes_01568	ramA
Escherichia coli	pathogenic	DEL	delafloxacin	DT non-permeabilizers	run1-gccggtagtc_ctgttcggcg	GAATTGATTTCAAAGCTAAGAATCTAACATCAAATGCAGGTCTTTTTCTGCTCCTTGAGAATGCAAAAAGCAATGGGATTTTTGATTTTATTGAAAATGACCTCGTATTTGATAATGACTCAACAAATAAAATCAAGATGAATCATATAAAGACCATGCTCTGCGGTCACTTCATTGGCATTGATAAGTTAGAACGTCTAAAGCTACTTCAAAATGATCCCCTCGTCAACGAGTTTGATAAAGGGCCTGGCGTCTGCTGACGCCTGTGCAGGGCGAGCCGGTGTGGGTCGCCGATAAGACGCAATCATTTAACGCCTGGTGGCGCTAAGCGCCAGTGCAGTATCAGAGGAGAGAGCATATGACGATTTCCGCTCAGGTGATTGATACTATCGTCGAGTG…	1073	1	CardRes_01568	ramA
Escherichia coli	pathogenic	MOX	moxifloxacin	DT non-permeabilizers	run1-gccggtagtc_ctgttcggcg	GAATTGATTTCAAAGCTAAGAATCTAACATCAAATGCAGGTCTTTTTCTGCTCCTTGAGAATGCAAAAAGCAATGGGATTTTTGATTTTATTGAAAATGACCTCGTATTTGATAATGACTCAACAAATAAAATCAAGATGAATCATATAAAGACCATGCTCTGCGGTCACTTCATTGGCATTGATAAGTTAGAACGTCTAAAGCTACTTCAAAATGATCCCCTCGTCAACGAGTTTGATAAAGGGCCTGGCGTCTGCTGACGCCTGTGCAGGGCGAGCCGGTGTGGGTCGCCGATAAGACGCAATCATTTAACGCCTGGTGGCGCTAAGCGCCAGTGCAGTATCAGAGGAGAGAGCATATGACGATTTCCGCTCAGGTGATTGATACTATCGTCGAGTG…	1073	1	CardRes_01568	ramA
Escherichia coli	pathogenic	ERA	eravacycline	ST non-permeabilizers	run1-gccggtagtc_ctgttcggcg	GAATTGATTTCAAAGCTAAGAATCTAACATCAAATGCAGGTCTTTTTCTGCTCCTTGAGAATGCAAAAAGCAATGGGATTTTTGATTTTATTGAAAATGACCTCGTATTTGATAATGACTCAACAAATAAAATCAAGATGAATCATATAAAGACCATGCTCTGCGGTCACTTCATTGGCATTGATAAGTTAGAACGTCTAAAGCTACTTCAAAATGATCCCCTCGTCAACGAGTTTGATAAAGGGCCTGGCGTCTGCTGACGCCTGTGCAGGGCGAGCCGGTGTGGGTCGCCGATAAGACGCAATCATTTAACGCCTGGTGGCGCTAAGCGCCAGTGCAGTATCAGAGGAGAGAGCATATGACGATTTCCGCTCAGGTGATTGATACTATCGTCGAGTG…	1073	1	CardRes_01568	ramA
Klebsiella pneumoniae	pathogenic	GEN	gentamicin	ST non-permeabilizers	run1-gcctgcagac_ctttcccttc	GAATTTACACATGGCATCTGACATCAGGTTAGGGTATGCCTCAACCTGACGGCGGCGAATCACAAGCGTCCGGTTTGACGCTGGTTTCGGTCGCAGTGCTGGCCCGCGCCTGGAAGCGCTGATAGCACTCCAGCCCGCAGAAATGCTCCACGTACTCGGCCCCTTCCGGCGTGAAGGCGGCATCGAGCGGGATTTCCTTGCAGCACACGCAGCAACTGGTGCTCGGTTCATTGGCGTTCATGGTGGTGTTCCTCCATTGGTTGACGAAGCCGACGAAGGCCGCCGCCGGCATCGGCCTGGCGAACAGGAAACCCTGCACCGTGTCGCAACCCGCCTGCCGCAACCACGCAAGGCAGTCGGGTGTTTCCACACCCTCGGCTACCACCTCCATTGTCGTTT…	2162	2	CardRes_01955;CardRes_02772	AAC(6')-Ib7;aac(3)-Ia_1_X15852
Escherichia coli	pathogenic	GEN	gentamicin	ST non-permeabilizers	run1-gcctgcagac_ctttcccttc	GAATTTACACATGGCATCTGACATCAGGTTAGGGTATGCCTCAACCTGACGGCGGCGAATCACAAGCGTCCGGTTTGACGCTGGTTTCGGTCGCAGTGCTGGCCCGCGCCTGGAAGCGCTGATAGCACTCCAGCCCGCAGAAATGCTCCACGTACTCGGCCCCTTCCGGCGTGAAGGCGGCATCGAGCGGGATTTCCTTGCAGCACACGCAGCAACTGGTGCTCGGTTCATTGGCGTTCATGGTGGTGTTCCTCCATTGGTTGACGAAGCCGACGAAGGCCGCCGCCGGCATCGGCCTGGCGAACAGGAAACCCTGCACCGTGTCGCAACCCGCCTGCCGCAACCACGCAAGGCAGTCGGGTGTTTCCACACCCTCGGCTACCACCTCCATTGTCGTTT…	2162	2	CardRes_01955;CardRes_02772	AAC(6')-Ib7;aac(3)-Ia_1_X15852
Klebsiella pneumoniae	pathogenic	PMB	polymyxin-B	ST permeabilizers	run1-gcgacagtct_cgcgcgacct	GAATTTTTTAACAAAAGGTGCGCTATGGAATGGCATGTGAAGAAGTCTTGCTGTCACAAGAAAGCAGAGAGGCTCTATATCGTACTTTGCGATAGTGGTGGTTCGCTTAAGATGCTCGCTGAGGCGCAATCTTTCGAGCGGGTTAAACCTGGCGATCTTCTTTCACCGCTGAAAGATGCGCAGTATTGTGTTAATCGCGATGTATCCCGCGTGATTAAAATAATCGATGCCAGACAGTACATATGTGACGAATGGGAGCGCCTGTTACGACTGTCGGCAGATAAATGAGCTCAGCGCCGGTGCTTGTCTGCAGGCAGAAAAATCGTCATTAAACCCGCCATGATGCACAGTACCCCAACCAGCGCCTTTACTGAAAATGTTCCCTGCCAGCCGGGCAGA…	1462	1	CardRes_02673	ArnT
Escherichia coli	pathogenic	GEP	gepotidacin	DT non-permeabilizers	run1-gcgtcactga_agcataatct	GAATTCGCCGCTGGCGAGGCCCTGCTCGATGATGGCGACGGTCTCGGCATGCCACATATTCATGGTCAGCAGGTAGGCCGCTTTGATGTCCGGATCGCTGTCGGCCAGCACCTGGCCTTCGCGCCACAGGCGGATATAGGGTTCCAGTCGGCCATCCTCGCTGCCGATCATCGAGAACAAGCGCTCGCGCCAGCTGGCGTCCTCAGCCACCAGCGGCATGTCGAGCATCTCGCGGATCAGGCGGATGAAAACCTGCGCTTTCAGCTCGCCGATGGAGGTGAAGTGGTGGTGCAGCTGCCCGGCGGCCACCTGGGCTTCGCGGGCGATCTGCCGCACGGTCATGGCGGCAAAGCCGCCGCGCAGCGCCAGGCGCATGGCGGCCTGCATAATCCCTTCCCG…	2454	1	CardRes_02607	Acinetobacter baumannii AmvA
Escherichia coli	pathogenic	PMB	polymyxin-B	ST permeabilizers	run1-gcgtcggtca_aacttccgtt	GAATTTTTTTGCAGAAGGACAACATGCCGGATGACGAAAGACGCGCCGGGTATGGCGGGGGACGCTTTTCGCTCCGGGCGCTGATTTTACTGCTGCTGACCAGCGCTTTTATCTCCGGCTTCCTGACCGGAGCCTGGCCATGCTCTGGTTTGTCATTGACTGCATGTAATGCGATGAACTGAACATCCGGAACCATGACTCTGAGACGTTTACTTAAACAAAAACCGGCACTGCTGGCTGGCGCTCTTCTGATGGTGGCCGGTGCGGCCACACTGTATTTTCCGGAAACCTGGTACCCGGAGGAAACGCAGTGGCAGCTTGCGACAGAAAAAGACATTCCCGGTATACAGGGCGGTCTCTCCGGCCTGACGTGGAACCCGGACAGCGGAACGCTGTTTG…	2392	1	CardRes_01546	arnA
Klebsiella pneumoniae	soil	GEN	gentamicin	ST non-permeabilizers	run1-gcgtggcata_tccacattcg	GAATTCCGCAGCGGAGAGTTCGGACGCCGCTGCCGTCGTACGCGACACGAGATTGGTGACTCCCAGACCCCACGCCGGCAGTTCCCCGTCCTCCTCGGGTCGCAGCAGGCGAGGCGTGAATCCCGCCTCGTACAAGGCCGGCCAGAAGCGATTACCCGGCCGGGCGAAGTGATGGCCTGTGGCCGCGGAGTAGAGCCCGGGATTGATGCCCACGAAGAGCACCAGCAGCCCGGGGGCGATGACATCGGGTACAGTCTTCTCGACCGCAGCTTCGAGCTCAGCTCTTGTCGGCCTTTTCATCGCGACCCCTTCCCTCGCGACCTTTTACCGGTCCCCGTCCATACCTCAGTACAGAAGGTGCACACAATGTCATATTCCTATCAGAGGCTCGCGCCGACC…	4018	2	CardRes_02775;CardRes_02021	aac(3)-Ih_1_CP000490;oleC
Klebsiella pneumoniae	pathogenic	GEN	gentamicin	ST non-permeabilizers	run1-gcgttacaag_gattacaata	GAATTGTTAGGTGGCGGTACTTGGGTCGATATCAAAGTGCATCACTTCTTCCCGTATGCCCAACTTTGTATAGAGAGCCACTGCGGGATCGTCACCGTAATCTGCTTGCACGTAGATCACATAAGCACCAAGCGCGTTGGCCTCATGCTTGAGGAGATTGATGAGCGCGGTGGCAATGCCTTGCCTCCGGTGCTCGCCGGAGACTGCGAGATCATAGATATAGATCTCACTACGCGCCTGCTCAAACTTTGGCAGAACGTAAGCCGCGAGAGCGCCAACAACCGCTTCTTGGTCGAAGGCAGCAAGCGCGATGAATGTCTTACTACGGAGCAAGTTCCGAGGTAATCGGAGTCCGGCTGATGTTGGGAGTAGGTGGCTACGTCTCCGAACTCACGACCG…	2170	3	CardRes_02772;CardRes_01955	aac(3)-Ia_1_X15852;AAC(6')-Ib7
Escherichia coli	soil	PMB	polymyxin-B	ST permeabilizers	run1-gctagagatt_tggtatctac	GAATTCTTCGGAGTCTCCAGTCTTGCAGTCTATTTCACAAAGAGGTTGCTTATTGATTTTGTAGAGATTTTTTGCTTTGAGAGATTTTGCACATTTGGCAAGTAGGTGAAAATAAGTATTTTGTTTTTCGCTAACCTTTTTATCCAAATTTTCCCAATCTTCACGAGTTTTGTTGATTTCAGTCGCGAGATCTTTGAGTGTTTTTAGCTCATCGTCTTTGATTGAGCCCAAAGCTTTTTTGCTTCATCCAAACCTTTCCTTGCCAAGGTGAGTAGTTTCAAGTTCTTATTCATCTATTGTTAATATACAATATTATATAGATAAGTCAATATATTGTGATATTTTAATAAATGTTGTATTGTTGGAAAAGGGAAATACTGTACCACTCATGAACCAAAT…	1317	NA	NA	NA
Escherichia coli	pathogenic	DOX	doxycycline	ST non-permeabilizers	run1-gctgagcttc_atccctaccg	GAATTAAGCGGGTCATTACGCCGCTGGGGTCGGATCGCATCTGCGCTACTGGGGAATGGACGGGGCGCTGATTACCGAAGCGGACTGGCAGCAGGCGGTACCGGCCAGCGACGAGCTCACCGTCCACGTGCTGCCGGCGCGGCACTTTTCCGGCCGTGGGCTGAAGCGTAACCAGACGCTGTGGGCCAGTTTTCTGTTCGTTACCCCGCAGCAAAAGATTTATTACAGCGGCGACAGCGGGTATGGGCCGCACTTTAAAGCGATAGGCGATGAGTTCGGTCCGGTCGATCTGGCGATCATGGAGAACGGGCAGTATGACCAGGACTGGAAATATATCCACATGATGCCGGATGAAACGGCTCAGGCTGCCGACGATCTGCGCGCTCGCGCGGTGCTGCT…	1355	2	CardRes_01568	ramA
Escherichia coli	pathogenic	DEL	delafloxacin	DT non-permeabilizers	run1-gctgagcttc_atccctaccg	GAATTAAGCGGGTCATTACGCCGCTGGGGTCGGATCGCATCTGCGCTACTGGGGAATGGACGGGGCGCTGATTACCGAAGCGGACTGGCAGCAGGCGGTACCGGCCAGCGACGAGCTCACCGTCCACGTGCTGCCGGCGCGGCACTTTTCCGGCCGTGGGCTGAAGCGTAACCAGACGCTGTGGGCCAGTTTTCTGTTCGTTACCCCGCAGCAAAAGATTTATTACAGCGGCGACAGCGGGTATGGGCCGCACTTTAAAGCGATAGGCGATGAGTTCGGTCCGGTCGATCTGGCGATCATGGAGAACGGGCAGTATGACCAGGACTGGAAATATATCCACATGATGCCGGATGAAACGGCTCAGGCTGCCGACGATCTGCGCGCTCGCGCGGTGCTGCT…	1355	2	CardRes_01568	ramA
Escherichia coli	pathogenic	MOX	moxifloxacin	DT non-permeabilizers	run1-gctgagcttc_atccctaccg	GAATTAAGCGGGTCATTACGCCGCTGGGGTCGGATCGCATCTGCGCTACTGGGGAATGGACGGGGCGCTGATTACCGAAGCGGACTGGCAGCAGGCGGTACCGGCCAGCGACGAGCTCACCGTCCACGTGCTGCCGGCGCGGCACTTTTCCGGCCGTGGGCTGAAGCGTAACCAGACGCTGTGGGCCAGTTTTCTGTTCGTTACCCCGCAGCAAAAGATTTATTACAGCGGCGACAGCGGGTATGGGCCGCACTTTAAAGCGATAGGCGATGAGTTCGGTCCGGTCGATCTGGCGATCATGGAGAACGGGCAGTATGACCAGGACTGGAAATATATCCACATGATGCCGGATGAAACGGCTCAGGCTGCCGACGATCTGCGCGCTCGCGCGGTGCTGCT…	1355	2	CardRes_01568	ramA
Escherichia coli	pathogenic	GEP	gepotidacin	DT non-permeabilizers	run1-gctgagcttc_atccctaccg	GAATTAAGCGGGTCATTACGCCGCTGGGGTCGGATCGCATCTGCGCTACTGGGGAATGGACGGGGCGCTGATTACCGAAGCGGACTGGCAGCAGGCGGTACCGGCCAGCGACGAGCTCACCGTCCACGTGCTGCCGGCGCGGCACTTTTCCGGCCGTGGGCTGAAGCGTAACCAGACGCTGTGGGCCAGTTTTCTGTTCGTTACCCCGCAGCAAAAGATTTATTACAGCGGCGACAGCGGGTATGGGCCGCACTTTAAAGCGATAGGCGATGAGTTCGGTCCGGTCGATCTGGCGATCATGGAGAACGGGCAGTATGACCAGGACTGGAAATATATCCACATGATGCCGGATGAAACGGCTCAGGCTGCCGACGATCTGCGCGCTCGCGCGGTGCTGCT…	1355	2	CardRes_01568	ramA
Escherichia coli	pathogenic	OMA	omadacycline	ST non-permeabilizers	run1-gctgagcttc_atccctaccg	GAATTAAGCGGGTCATTACGCCGCTGGGGTCGGATCGCATCTGCGCTACTGGGGAATGGACGGGGCGCTGATTACCGAAGCGGACTGGCAGCAGGCGGTACCGGCCAGCGACGAGCTCACCGTCCACGTGCTGCCGGCGCGGCACTTTTCCGGCCGTGGGCTGAAGCGTAACCAGACGCTGTGGGCCAGTTTTCTGTTCGTTACCCCGCAGCAAAAGATTTATTACAGCGGCGACAGCGGGTATGGGCCGCACTTTAAAGCGATAGGCGATGAGTTCGGTCCGGTCGATCTGGCGATCATGGAGAACGGGCAGTATGACCAGGACTGGAAATATATCCACATGATGCCGGATGAAACGGCTCAGGCTGCCGACGATCTGCGCGCTCGCGCGGTGCTGCT…	1355	2	CardRes_01568	ramA
[truncated: 451 more rows]

## Sheet: ORFs
Host	Library	Abbreviated antibiotic	Mode of Action Group	Contig Unique Final	ORF Unique Final	ORF count	Sequence	CARD ARO Accession	CARD ARO Name	CARD Protein Accession	CARD DNA Accession	CARD AMR Gene Family	RES Gene Accession Number	RES PMID	CARD Res ORF Count	CARD Res ID	CARD Res Gene Annotations	CARD Res Gene Mechanism	CARDRES Consensus	Plasmid	Plasmid Number	Plasmid List
[truncated: 1,003 more rows]
