# Supplementary material for: Exploring the principles behind antibiotics with limited resistance
Source: Nat Commun. 2025 Feb 21;16:1842. doi: 10.1038/s41467-025-56934-3 (PMC11845477; doi:10.1038/s41467-025-56934-3)
Supplement: Supplementary file 8 — Supplementary Data 5 [file 41467_2025_56934_MOESM8_ESM.xlsx]

## Sheet: Description
Supplementary Data 5 – Killing kinetics of antibiotics
Sheet 'Dose-response of antibiotics'	Dose-response curves of E.coli ATCC 25922 survival rate at varying antibiotic concentrations.
Sheet 'Dose-response of antibiotics'
Header	Description
Antibiotic	Antibiotic used in the dose-response measurement
99.9% killing (10^-3)	Antibiotic concentration that kills 99.9% of the E. coli population
Steepness (Hill Coefficient)	Function fit of the dose-response curve indicating how steeply the killing effect increases as the antibiotic concentration rises

## Sheet: Dose-response of antibiotics
Antibiotic	99.9% killing (10^-3)	Steepness (Hill Coefficient)
GEN	5.91	0.99
APR	95.3	1.92
DOX	2.02	3.45
MER	0.06	2.56
SUO	0.18	1.03
POL	2.31	43.61
PMB	1.08	46.82
SCH	4.31	16.39
SPR	0.18	59.45
ERA	0.17	6.11
MOX	0.08	1.5
GEP	1.05	2.18
TRD	4.73	18.9
ZOL	2.47	2.9
OMA	0.78	1.88
DEL	0.03	5.18
