# Supplementary material for: Exploring the principles behind antibiotics with limited resistance
Source: Nat Commun. 2025 Feb 21;16:1842. doi: 10.1038/s41467-025-56934-3 (PMC11845477; doi:10.1038/s41467-025-56934-3)
Supplement: Supplementary file 10 — Source Data [file 41467_2025_56934_MOESM10_ESM.xlsx]

## Sheet: fig 2a
Species	Strain	Abbreviated strain	Abbreviated antibiotic	Antibiotic	Mode of Action group	Evolved line	MIC of ancestor	MIC of evolved line	Relative MIC
Klebsiella pneumoniae	ATCC 10031	KP-SEN	OMA	omadacycline	ST non-permeabilizers	1	1	32	32
Klebsiella pneumoniae	ATCC 10031	KP-SEN	OMA	omadacycline	ST non-permeabilizers	2	1	16	16
Klebsiella pneumoniae	ATCC 10031	KP-SEN	OMA	omadacycline	ST non-permeabilizers	3	1	16	16
Klebsiella pneumoniae	ATCC 10031	KP-SEN	ERA	eravacycline	ST non-permeabilizers	1	0.03125	0.5	16
Klebsiella pneumoniae	ATCC 10031	KP-SEN	ERA	eravacycline	ST non-permeabilizers	2	0.03125	0.5	16
Klebsiella pneumoniae	ATCC 10031	KP-SEN	ERA	eravacycline	ST non-permeabilizers	3	0.03125	0.5	16
Klebsiella pneumoniae	ATCC 10031	KP-SEN	DOX	doxycycline	ST non-permeabilizers	1	0.25	1	4
Klebsiella pneumoniae	ATCC 10031	KP-SEN	DOX	doxycycline	ST non-permeabilizers	2	0.25	1	4
Klebsiella pneumoniae	ATCC 10031	KP-SEN	DOX	doxycycline	ST non-permeabilizers	3	0.25	0.5	2
Klebsiella pneumoniae	ATCC 10031	KP-SEN	DEL	delafloxacin	DT non-permeabilizers	1	0.00195312	0.0625	32
Klebsiella pneumoniae	ATCC 10031	KP-SEN	DEL	delafloxacin	DT non-permeabilizers	2	0.00195312	0.125	64
Klebsiella pneumoniae	ATCC 10031	KP-SEN	DEL	delafloxacin	DT non-permeabilizers	3	0.00195312	0.0625	32
Klebsiella pneumoniae	ATCC 10031	KP-SEN	GEP	gepotidacin	DT non-permeabilizers	1	0.125	0.0625	1
Klebsiella pneumoniae	ATCC 10031	KP-SEN	GEP	gepotidacin	DT non-permeabilizers	2	0.125	0.0625	1
Klebsiella pneumoniae	ATCC 10031	KP-SEN	GEP	gepotidacin	DT non-permeabilizers	3	0.125	0.0625	1
Klebsiella pneumoniae	ATCC 10031	KP-SEN	ZOL	zoliflodacin	DT non-permeabilizers	1	0.125	4	32
Klebsiella pneumoniae	ATCC 10031	KP-SEN	ZOL	zoliflodacin	DT non-permeabilizers	2	0.125	16	128
Klebsiella pneumoniae	ATCC 10031	KP-SEN	ZOL	zoliflodacin	DT non-permeabilizers	3	0.125	16	128
Klebsiella pneumoniae	ATCC 10031	KP-SEN	MOX	moxifloxacin	DT non-permeabilizers	1	0.0078125	0.25	32
Klebsiella pneumoniae	ATCC 10031	KP-SEN	MOX	moxifloxacin	DT non-permeabilizers	2	0.0078125	0.0625	8
Klebsiella pneumoniae	ATCC 10031	KP-SEN	MOX	moxifloxacin	DT non-permeabilizers	3	0.0078125	0.0625	8
Klebsiella pneumoniae	ATCC 10031	KP-SEN	APR	apramycin	ST non-permeabilizers	1	2	16	8
Klebsiella pneumoniae	ATCC 10031	KP-SEN	APR	apramycin	ST non-permeabilizers	2	2	16	8
Klebsiella pneumoniae	ATCC 10031	KP-SEN	APR	apramycin	ST non-permeabilizers	3	2	4	2
Klebsiella pneumoniae	ATCC 10031	KP-SEN	GEN	gentamicin	ST non-permeabilizers	1	0.25	0.5	2
Klebsiella pneumoniae	ATCC 10031	KP-SEN	GEN	gentamicin	ST non-permeabilizers	2	0.25	0.5	2
Klebsiella pneumoniae	ATCC 10031	KP-SEN	GEN	gentamicin	ST non-permeabilizers	3	0.25	8	32
Klebsiella pneumoniae	ATCC 10031	KP-SEN	SUO	sulopenem	ST non-permeabilizers	1	0.03125	0.03125	1
Klebsiella pneumoniae	ATCC 10031	KP-SEN	SUO	sulopenem	ST non-permeabilizers	2	0.03125	0.03125	1
Klebsiella pneumoniae	ATCC 10031	KP-SEN	SUO	sulopenem	ST non-permeabilizers	3	0.03125	0.03125	1
Klebsiella pneumoniae	ATCC 10031	KP-SEN	MER	meropenem	ST non-permeabilizers	1	0.03125	0.015625	1
Klebsiella pneumoniae	ATCC 10031	KP-SEN	MER	meropenem	ST non-permeabilizers	2	0.03125	0.015625	1
Klebsiella pneumoniae	ATCC 10031	KP-SEN	MER	meropenem	ST non-permeabilizers	3	0.03125	0.015625	1
Klebsiella pneumoniae	ATCC 10031	KP-SEN	TRD	tridecaptin M152-P3	DT permeabilizers	1	4	16	4
Klebsiella pneumoniae	ATCC 10031	KP-SEN	TRD	tridecaptin M152-P3	DT permeabilizers	2	4	8	2
Klebsiella pneumoniae	ATCC 10031	KP-SEN	TRD	tridecaptin M152-P3	DT permeabilizers	3	4	16	4
Klebsiella pneumoniae	ATCC 10031	KP-SEN	POL	POL-7306	DT permeabilizers	2	1	1	1
Klebsiella pneumoniae	ATCC 10031	KP-SEN	POL	POL-7306	DT permeabilizers	3	1	2	2
Klebsiella pneumoniae	ATCC 10031	KP-SEN	SCH	SCH79797	DT permeabilizers	1	4	4	1
Klebsiella pneumoniae	ATCC 10031	KP-SEN	SCH	SCH79797	DT permeabilizers	2	4	4	1
Klebsiella pneumoniae	ATCC 10031	KP-SEN	SCH	SCH79797	DT permeabilizers	3	4	4	1
Klebsiella pneumoniae	ATCC 10031	KP-SEN	SPR	SPR206	ST permeabilizers	1	0.5	32	64
Klebsiella pneumoniae	ATCC 10031	KP-SEN	SPR	SPR206	ST permeabilizers	2	0.5	0.25	1
Klebsiella pneumoniae	ATCC 10031	KP-SEN	SPR	SPR206	ST permeabilizers	3	0.5	128	256
Klebsiella pneumoniae	ATCC 10031	KP-SEN	PMB	polymyxin-B	ST permeabilizers	1	2	2	1
Klebsiella pneumoniae	ATCC 10031	KP-SEN	PMB	polymyxin-B	ST permeabilizers	2	2	2	1
Klebsiella pneumoniae	ATCC 10031	KP-SEN	PMB	polymyxin-B	ST permeabilizers	3	2	2	1
Klebsiella pneumoniae	ATCC 700603	KP-MDR	ERA	eravacycline	ST non-permeabilizers	1	4	32	8
Klebsiella pneumoniae	ATCC 700603	KP-MDR	ERA	eravacycline	ST non-permeabilizers	2	4	32	8
Klebsiella pneumoniae	ATCC 700603	KP-MDR	ERA	eravacycline	ST non-permeabilizers	3	4	32	8
Klebsiella pneumoniae	ATCC 700603	KP-MDR	DEL	delafloxacin	DT non-permeabilizers	1	1	4	4
Klebsiella pneumoniae	ATCC 700603	KP-MDR	DEL	delafloxacin	DT non-permeabilizers	2	1	4	4
Klebsiella pneumoniae	ATCC 700603	KP-MDR	DEL	delafloxacin	DT non-permeabilizers	3	1	4	4
Klebsiella pneumoniae	ATCC 700603	KP-MDR	MOX	moxifloxacin	DT non-permeabilizers	1	1	4	4
Klebsiella pneumoniae	ATCC 700603	KP-MDR	MOX	moxifloxacin	DT non-permeabilizers	2	1	4	4
Klebsiella pneumoniae	ATCC 700603	KP-MDR	MOX	moxifloxacin	DT non-permeabilizers	3	1	4	4
Klebsiella pneumoniae	ATCC 700603	KP-MDR	APR	apramycin	ST non-permeabilizers	1	4	8	2
Klebsiella pneumoniae	ATCC 700603	KP-MDR	APR	apramycin	ST non-permeabilizers	2	4	8	2
Klebsiella pneumoniae	ATCC 700603	KP-MDR	APR	apramycin	ST non-permeabilizers	3	4	4	1
Klebsiella pneumoniae	ATCC 700603	KP-MDR	SUO	sulopenem	ST non-permeabilizers	1	0.5	4	8
Klebsiella pneumoniae	ATCC 700603	KP-MDR	SUO	sulopenem	ST non-permeabilizers	2	0.5	4	8
Klebsiella pneumoniae	ATCC 700603	KP-MDR	SUO	sulopenem	ST non-permeabilizers	3	0.5	8	16
Klebsiella pneumoniae	ATCC 700603	KP-MDR	MER	meropenem	ST non-permeabilizers	1	0.0625	2	32
Klebsiella pneumoniae	ATCC 700603	KP-MDR	MER	meropenem	ST non-permeabilizers	2	0.0625	0.0625	1
Klebsiella pneumoniae	ATCC 700603	KP-MDR	MER	meropenem	ST non-permeabilizers	3	0.0625	1	16
Klebsiella pneumoniae	ATCC 700603	KP-MDR	POL	POL-7306	DT permeabilizers	1	1	1	1
Klebsiella pneumoniae	ATCC 700603	KP-MDR	POL	POL-7306	DT permeabilizers	2	1	2	2
Klebsiella pneumoniae	ATCC 700603	KP-MDR	POL	POL-7306	DT permeabilizers	3	1	2	2
Klebsiella pneumoniae	ATCC 700603	KP-MDR	SPR	SPR206	ST permeabilizers	1	0.5	32	64
Klebsiella pneumoniae	ATCC 700603	KP-MDR	SPR	SPR206	ST permeabilizers	2	0.5	32	64
Klebsiella pneumoniae	ATCC 700603	KP-MDR	SPR	SPR206	ST permeabilizers	3	0.5	32	64
Klebsiella pneumoniae	ATCC 700603	KP-MDR	PMB	polymyxin-B	ST permeabilizers	1	1	0.5	1
Klebsiella pneumoniae	ATCC 700603	KP-MDR	PMB	polymyxin-B	ST permeabilizers	2	1	4	4
Klebsiella pneumoniae	ATCC 700603	KP-MDR	PMB	polymyxin-B	ST permeabilizers	3	1	32	32
Acinetobacter baumannii	ATCC 17978	AB-SEN	OMA	omadacycline	ST non-permeabilizers	1	0.5	4	8
Acinetobacter baumannii	ATCC 17978	AB-SEN	OMA	omadacycline	ST non-permeabilizers	2	0.5	4	8
Acinetobacter baumannii	ATCC 17978	AB-SEN	OMA	omadacycline	ST non-permeabilizers	3	0.5	4	8
Acinetobacter baumannii	ATCC 17978	AB-SEN	ERA	eravacycline	ST non-permeabilizers	1	0.0625	0.5	8
Acinetobacter baumannii	ATCC 17978	AB-SEN	ERA	eravacycline	ST non-permeabilizers	2	0.0625	1	16
Acinetobacter baumannii	ATCC 17978	AB-SEN	ERA	eravacycline	ST non-permeabilizers	3	0.0625	0.5	8
Acinetobacter baumannii	ATCC 17978	AB-SEN	DOX	doxycycline	ST non-permeabilizers	1	0.25	0.25	1
Acinetobacter baumannii	ATCC 17978	AB-SEN	DOX	doxycycline	ST non-permeabilizers	2	0.25	0.25	1
Acinetobacter baumannii	ATCC 17978	AB-SEN	DOX	doxycycline	ST non-permeabilizers	3	0.25	0.25	1
Acinetobacter baumannii	ATCC 17978	AB-SEN	DEL	delafloxacin	DT non-permeabilizers	1	0.0625	0.5	8
Acinetobacter baumannii	ATCC 17978	AB-SEN	DEL	delafloxacin	DT non-permeabilizers	2	0.0625	0.25	4
Acinetobacter baumannii	ATCC 17978	AB-SEN	DEL	delafloxacin	DT non-permeabilizers	3	0.0625	0.5	8
Acinetobacter baumannii	ATCC 17978	AB-SEN	GEP	gepotidacin	DT non-permeabilizers	1	2	32	16
Acinetobacter baumannii	ATCC 17978	AB-SEN	GEP	gepotidacin	DT non-permeabilizers	2	2	8	4
Acinetobacter baumannii	ATCC 17978	AB-SEN	GEP	gepotidacin	DT non-permeabilizers	3	2	32	16
Acinetobacter baumannii	ATCC 17978	AB-SEN	MOX	moxifloxacin	DT non-permeabilizers	1	0.0625	0.5	8
Acinetobacter baumannii	ATCC 17978	AB-SEN	MOX	moxifloxacin	DT non-permeabilizers	2	0.0625	2	32
Acinetobacter baumannii	ATCC 17978	AB-SEN	MOX	moxifloxacin	DT non-permeabilizers	3	0.0625	1	16
Acinetobacter baumannii	ATCC 17978	AB-SEN	APR	apramycin	ST non-permeabilizers	1	4	32	8
Acinetobacter baumannii	ATCC 17978	AB-SEN	APR	apramycin	ST non-permeabilizers	2	4	64	16
Acinetobacter baumannii	ATCC 17978	AB-SEN	APR	apramycin	ST non-permeabilizers	3	4	32	8
Acinetobacter baumannii	ATCC 17978	AB-SEN	GEN	gentamicin	ST non-permeabilizers	1	0.5	16	32
Acinetobacter baumannii	ATCC 17978	AB-SEN	GEN	gentamicin	ST non-permeabilizers	2	0.5	8	16
Acinetobacter baumannii	ATCC 17978	AB-SEN	GEN	gentamicin	ST non-permeabilizers	3	0.5	32	64
Acinetobacter baumannii	ATCC 17978	AB-SEN	SUO	sulopenem	ST non-permeabilizers	1	1	4	4
Acinetobacter baumannii	ATCC 17978	AB-SEN	SUO	sulopenem	ST non-permeabilizers	2	1	4	4
Acinetobacter baumannii	ATCC 17978	AB-SEN	SUO	sulopenem	ST non-permeabilizers	3	1	4	4
Acinetobacter baumannii	ATCC 17978	AB-SEN	MER	meropenem	ST non-permeabilizers	1	1	1	1
Acinetobacter baumannii	ATCC 17978	AB-SEN	MER	meropenem	ST non-permeabilizers	2	1	1	1
Acinetobacter baumannii	ATCC 17978	AB-SEN	MER	meropenem	ST non-permeabilizers	3	1	1	1
Acinetobacter baumannii	ATCC 17978	AB-SEN	POL	POL-7306	DT permeabilizers	1	1	1	1
Acinetobacter baumannii	ATCC 17978	AB-SEN	POL	POL-7306	DT permeabilizers	2	1	1	1
Acinetobacter baumannii	ATCC 17978	AB-SEN	POL	POL-7306	DT permeabilizers	3	1	1	1
Acinetobacter baumannii	ATCC 17978	AB-SEN	SCH	SCH79797	DT permeabilizers	1	4	8	2
Acinetobacter baumannii	ATCC 17978	AB-SEN	SCH	SCH79797	DT permeabilizers	2	4	8	2
Acinetobacter baumannii	ATCC 17978	AB-SEN	SCH	SCH79797	DT permeabilizers	3	4	8	2
Acinetobacter baumannii	ATCC 17978	AB-SEN	SPR	SPR206	ST permeabilizers	1	0.125	0.125	1
Acinetobacter baumannii	ATCC 17978	AB-SEN	SPR	SPR206	ST permeabilizers	2	0.125	0.125	1
Acinetobacter baumannii	ATCC 17978	AB-SEN	SPR	SPR206	ST permeabilizers	3	0.125	0.125	1
Acinetobacter baumannii	ATCC 17978	AB-SEN	PMB	polymyxin-B	ST permeabilizers	1	1	0.5	1
Acinetobacter baumannii	ATCC 17978	AB-SEN	PMB	polymyxin-B	ST permeabilizers	2	1	0.5	1
Acinetobacter baumannii	ATCC 17978	AB-SEN	PMB	polymyxin-B	ST permeabilizers	3	1	0.5	1
Acinetobacter baumannii	ATCC BAA 1605	AB-MDR	ERA	eravacycline	ST non-permeabilizers	1	2	8	4
Acinetobacter baumannii	ATCC BAA 1605	AB-MDR	ERA	eravacycline	ST non-permeabilizers	2	2	8	4
Acinetobacter baumannii	ATCC BAA 1605	AB-MDR	ERA	eravacycline	ST non-permeabilizers	3	2	16	8
Acinetobacter baumannii	ATCC BAA 1605	AB-MDR	POL	POL-7306	DT permeabilizers	1	1	2	2
Acinetobacter baumannii	ATCC BAA 1605	AB-MDR	POL	POL-7306	DT permeabilizers	2	1	2	2
Acinetobacter baumannii	ATCC BAA 1605	AB-MDR	POL	POL-7306	DT permeabilizers	3	1	2	2
Acinetobacter baumannii	ATCC BAA 1605	AB-MDR	SCH	SCH79797	DT permeabilizers	1	4	2	1
Acinetobacter baumannii	ATCC BAA 1605	AB-MDR	SCH	SCH79797	DT permeabilizers	2	4	4	1
Acinetobacter baumannii	ATCC BAA 1605	AB-MDR	SCH	SCH79797	DT permeabilizers	3	4	4	1
Acinetobacter baumannii	ATCC BAA 1605	AB-MDR	SPR	SPR206	ST permeabilizers	1	0.125	0.25	2
Acinetobacter baumannii	ATCC BAA 1605	AB-MDR	SPR	SPR206	ST permeabilizers	2	0.125	0.25	2
Acinetobacter baumannii	ATCC BAA 1605	AB-MDR	SPR	SPR206	ST permeabilizers	3	0.125	0.25	2
Acinetobacter baumannii	ATCC BAA 1605	AB-MDR	PMB	polymyxin-B	ST permeabilizers	1	1	128	128
Acinetobacter baumannii	ATCC BAA 1605	AB-MDR	PMB	polymyxin-B	ST permeabilizers	2	1	128	128
Acinetobacter baumannii	ATCC BAA 1605	AB-MDR	PMB	polymyxin-B	ST permeabilizers	3	1	16	16
Escherichia coli	ATCC 25922	EC-SEN	OMA	omadacycline	ST non-permeabilizers	1	2	4	2
Escherichia coli	ATCC 25922	EC-SEN	OMA	omadacycline	ST non-permeabilizers	2	2	4	2
Escherichia coli	ATCC 25922	EC-SEN	OMA	omadacycline	ST non-permeabilizers	3	2	4	2
Escherichia coli	ATCC 25922	EC-SEN	ERA	eravacycline	ST non-permeabilizers	1	0.125	0.25	2
Escherichia coli	ATCC 25922	EC-SEN	ERA	eravacycline	ST non-permeabilizers	2	0.125	0.125	1
Escherichia coli	ATCC 25922	EC-SEN	ERA	eravacycline	ST non-permeabilizers	3	0.125	0.25	2
Escherichia coli	ATCC 25922	EC-SEN	DOX	doxycycline	ST non-permeabilizers	1	1	2	2
Escherichia coli	ATCC 25922	EC-SEN	DOX	doxycycline	ST non-permeabilizers	2	1	4	4
Escherichia coli	ATCC 25922	EC-SEN	DOX	doxycycline	ST non-permeabilizers	3	1	2	2
Escherichia coli	ATCC 25922	EC-SEN	DEL	delafloxacin	DT non-permeabilizers	1	0.03125	0.03125	1
Escherichia coli	ATCC 25922	EC-SEN	DEL	delafloxacin	DT non-permeabilizers	2	0.03125	0.03125	1
Escherichia coli	ATCC 25922	EC-SEN	DEL	delafloxacin	DT non-permeabilizers	3	0.03125	0.03125	1
Escherichia coli	ATCC 25922	EC-SEN	GEP	gepotidacin	DT non-permeabilizers	1	1	1	1
Escherichia coli	ATCC 25922	EC-SEN	GEP	gepotidacin	DT non-permeabilizers	2	1	1	1
Escherichia coli	ATCC 25922	EC-SEN	GEP	gepotidacin	DT non-permeabilizers	3	1	1	1
Escherichia coli	ATCC 25922	EC-SEN	ZOL	zoliflodacin	DT non-permeabilizers	1	2	16	8
Escherichia coli	ATCC 25922	EC-SEN	ZOL	zoliflodacin	DT non-permeabilizers	2	2	16	8
Escherichia coli	ATCC 25922	EC-SEN	ZOL	zoliflodacin	DT non-permeabilizers	3	2	16	8
Escherichia coli	ATCC 25922	EC-SEN	MOX	moxifloxacin	DT non-permeabilizers	1	0.03125	0.03125	1
Escherichia coli	ATCC 25922	EC-SEN	MOX	moxifloxacin	DT non-permeabilizers	2	0.03125	0.03125	1
Escherichia coli	ATCC 25922	EC-SEN	MOX	moxifloxacin	DT non-permeabilizers	3	0.03125	0.03125	1
Escherichia coli	ATCC 25922	EC-SEN	GEN	gentamicin	ST non-permeabilizers	1	1	16	16
Escherichia coli	ATCC 25922	EC-SEN	GEN	gentamicin	ST non-permeabilizers	2	1	16	16
Escherichia coli	ATCC 25922	EC-SEN	GEN	gentamicin	ST non-permeabilizers	3	1	8	8
Escherichia coli	ATCC 25922	EC-SEN	SUO	sulopenem	ST non-permeabilizers	1	0.03125	0.015625	1
Escherichia coli	ATCC 25922	EC-SEN	SUO	sulopenem	ST non-permeabilizers	2	0.03125	0.015625	1
Escherichia coli	ATCC 25922	EC-SEN	SUO	sulopenem	ST non-permeabilizers	3	0.03125	0.015625	1
Escherichia coli	ATCC 25922	EC-SEN	MER	meropenem	ST non-permeabilizers	1	0.03125	0.015625	1
Escherichia coli	ATCC 25922	EC-SEN	MER	meropenem	ST non-permeabilizers	2	0.03125	0.015625	1
Escherichia coli	ATCC 25922	EC-SEN	MER	meropenem	ST non-permeabilizers	3	0.03125	0.015625	1
Escherichia coli	ATCC 25922	EC-SEN	TRD	tridecaptin M152-P3	DT permeabilizers	1	4	4	1
Escherichia coli	ATCC 25922	EC-SEN	TRD	tridecaptin M152-P3	DT permeabilizers	2	4	4	1
Escherichia coli	ATCC 25922	EC-SEN	TRD	tridecaptin M152-P3	DT permeabilizers	3	4	4	1
Escherichia coli	ATCC 25922	EC-SEN	POL	POL-7306	DT permeabilizers	1	1	2	2
Escherichia coli	ATCC 25922	EC-SEN	POL	POL-7306	DT permeabilizers	2	1	2	2
Escherichia coli	ATCC 25922	EC-SEN	POL	POL-7306	DT permeabilizers	3	1	1	1
Escherichia coli	ATCC 25922	EC-SEN	SCH	SCH79797	DT permeabilizers	1	4	8	2
Escherichia coli	ATCC 25922	EC-SEN	SCH	SCH79797	DT permeabilizers	2	4	8	2
Escherichia coli	ATCC 25922	EC-SEN	SCH	SCH79797	DT permeabilizers	3	4	8	2
Escherichia coli	ATCC 25922	EC-SEN	SPR	SPR206	ST permeabilizers	1	0.25	32	128
Escherichia coli	ATCC 25922	EC-SEN	SPR	SPR206	ST permeabilizers	2	0.25	32	128
Escherichia coli	ATCC 25922	EC-SEN	SPR	SPR206	ST permeabilizers	3	0.25	32	128
Escherichia coli	ATCC 25922	EC-SEN	PMB	polymyxin-B	ST permeabilizers	1	1	4	4
Escherichia coli	ATCC 25922	EC-SEN	PMB	polymyxin-B	ST permeabilizers	2	1	1	1
Escherichia coli	ATCC 25922	EC-SEN	PMB	polymyxin-B	ST permeabilizers	3	1	8	8
Escherichia coli	NCTC 13846	EC-MDR	ERA	eravacycline	ST non-permeabilizers	1	1	2	2
Escherichia coli	NCTC 13846	EC-MDR	ERA	eravacycline	ST non-permeabilizers	2	1	1	1
Escherichia coli	NCTC 13846	EC-MDR	ERA	eravacycline	ST non-permeabilizers	3	1	2	2
Escherichia coli	NCTC 13846	EC-MDR	GEP	gepotidacin	DT non-permeabilizers	1	2	2	1
Escherichia coli	NCTC 13846	EC-MDR	GEP	gepotidacin	DT non-permeabilizers	2	2	2	1
Escherichia coli	NCTC 13846	EC-MDR	GEP	gepotidacin	DT non-permeabilizers	3	2	2	1
Escherichia coli	NCTC 13846	EC-MDR	GEN	gentamicin	ST non-permeabilizers	1	1	8	8
Escherichia coli	NCTC 13846	EC-MDR	GEN	gentamicin	ST non-permeabilizers	2	1	4	4
Escherichia coli	NCTC 13846	EC-MDR	GEN	gentamicin	ST non-permeabilizers	3	1	4	4
Escherichia coli	NCTC 13846	EC-MDR	SUO	sulopenem	ST non-permeabilizers	1	0.03125	0.0625	2
Escherichia coli	NCTC 13846	EC-MDR	SUO	sulopenem	ST non-permeabilizers	2	0.03125	0.03125	1
Escherichia coli	NCTC 13846	EC-MDR	SUO	sulopenem	ST non-permeabilizers	3	0.03125	0.03125	1
Escherichia coli	NCTC 13846	EC-MDR	MER	meropenem	ST non-permeabilizers	1	0.015625	0.03125	2
Escherichia coli	NCTC 13846	EC-MDR	MER	meropenem	ST non-permeabilizers	2	0.015625	0.015625	1
Escherichia coli	NCTC 13846	EC-MDR	MER	meropenem	ST non-permeabilizers	3	0.015625	0.03125	2
Escherichia coli	NCTC 13846	EC-MDR	POL	POL-7306	DT permeabilizers	1	4	2	1
Escherichia coli	NCTC 13846	EC-MDR	POL	POL-7306	DT permeabilizers	2	4	2	1
Escherichia coli	NCTC 13846	EC-MDR	POL	POL-7306	DT permeabilizers	3	4	2	1
Escherichia coli	NCTC 13846	EC-MDR	SPR	SPR206	ST permeabilizers	1	4	64	16
Escherichia coli	NCTC 13846	EC-MDR	SPR	SPR206	ST permeabilizers	2	4	64	16
Escherichia coli	NCTC 13846	EC-MDR	SPR	SPR206	ST permeabilizers	3	4	64	16
Escherichia coli	NCTC 13846	EC-MDR	PMB	polymyxin-B	ST permeabilizers	1	4	4	1
Escherichia coli	NCTC 13846	EC-MDR	PMB	polymyxin-B	ST permeabilizers	2	4	4	1
Escherichia coli	NCTC 13846	EC-MDR	PMB	polymyxin-B	ST permeabilizers	3	4	4	1
Pseudomonas aeruginosa	ATCC BAA 3107	PA-SEN	ERA	eravacycline	ST non-permeabilizers	1	4	32	8
Pseudomonas aeruginosa	ATCC BAA 3107	PA-SEN	ERA	eravacycline	ST non-permeabilizers	2	4	32	8
Pseudomonas aeruginosa	ATCC BAA 3107	PA-SEN	ERA	eravacycline	ST non-permeabilizers	3	4	32	8
Pseudomonas aeruginosa	ATCC BAA 3107	PA-SEN	DOX	doxycycline	ST non-permeabilizers	1	4	128	32
Pseudomonas aeruginosa	ATCC BAA 3107	PA-SEN	DOX	doxycycline	ST non-permeabilizers	2	4	128	32
Pseudomonas aeruginosa	ATCC BAA 3107	PA-SEN	DOX	doxycycline	ST non-permeabilizers	3	4	128	32
Pseudomonas aeruginosa	ATCC BAA 3107	PA-SEN	DEL	delafloxacin	DT non-permeabilizers	1	0.015625	2	128
Pseudomonas aeruginosa	ATCC BAA 3107	PA-SEN	DEL	delafloxacin	DT non-permeabilizers	2	0.015625	2	128
Pseudomonas aeruginosa	ATCC BAA 3107	PA-SEN	DEL	delafloxacin	DT non-permeabilizers	3	0.015625	2	128
Pseudomonas aeruginosa	ATCC BAA 3107	PA-SEN	GEP	gepotidacin	DT non-permeabilizers	1	4	64	16
Pseudomonas aeruginosa	ATCC BAA 3107	PA-SEN	GEP	gepotidacin	DT non-permeabilizers	2	4	64	16
Pseudomonas aeruginosa	ATCC BAA 3107	PA-SEN	GEP	gepotidacin	DT non-permeabilizers	3	4	64	16
Pseudomonas aeruginosa	ATCC BAA 3107	PA-SEN	MOX	moxifloxacin	DT non-permeabilizers	1	1	16	16
Pseudomonas aeruginosa	ATCC BAA 3107	PA-SEN	MOX	moxifloxacin	DT non-permeabilizers	2	1	32	32
Pseudomonas aeruginosa	ATCC BAA 3107	PA-SEN	MOX	moxifloxacin	DT non-permeabilizers	3	1	32	32
Pseudomonas aeruginosa	ATCC BAA 3107	PA-SEN	GEN	gentamicin	ST non-permeabilizers	1	1	8	8
Pseudomonas aeruginosa	ATCC BAA 3107	PA-SEN	GEN	gentamicin	ST non-permeabilizers	2	1	8	8
Pseudomonas aeruginosa	ATCC BAA 3107	PA-SEN	GEN	gentamicin	ST non-permeabilizers	3	1	8	8
Pseudomonas aeruginosa	ATCC BAA 3107	PA-SEN	MER	meropenem	ST non-permeabilizers	1	0.03125	2	64
Pseudomonas aeruginosa	ATCC BAA 3107	PA-SEN	MER	meropenem	ST non-permeabilizers	2	0.03125	2	64
Pseudomonas aeruginosa	ATCC BAA 3107	PA-SEN	MER	meropenem	ST non-permeabilizers	3	0.03125	2	64
Pseudomonas aeruginosa	ATCC BAA 3107	PA-SEN	POL	POL-7306	DT permeabilizers	1	2	2	1
Pseudomonas aeruginosa	ATCC BAA 3107	PA-SEN	POL	POL-7306	DT permeabilizers	2	2	2	1
Pseudomonas aeruginosa	ATCC BAA 3107	PA-SEN	POL	POL-7306	DT permeabilizers	3	2	2	1
Pseudomonas aeruginosa	ATCC BAA 3107	PA-SEN	SPR	SPR206	ST permeabilizers	1	1	1	1
Pseudomonas aeruginosa	ATCC BAA 3107	PA-SEN	SPR	SPR206	ST permeabilizers	2	1	1	1
Pseudomonas aeruginosa	ATCC BAA 3107	PA-SEN	SPR	SPR206	ST permeabilizers	3	1	1	1
Pseudomonas aeruginosa	ATCC BAA 3107	PA-SEN	PMB	polymyxin-B	ST permeabilizers	1	1	1	1
Pseudomonas aeruginosa	ATCC BAA 3107	PA-SEN	PMB	polymyxin-B	ST permeabilizers	2	1	1	1
Pseudomonas aeruginosa	ATCC BAA 3107	PA-SEN	PMB	polymyxin-B	ST permeabilizers	3	1	1	1
Pseudomonas aeruginosa	LESB 58	PA-MDR	DEL	delafloxacin	DT non-permeabilizers	1	2	8	4
Pseudomonas aeruginosa	LESB 58	PA-MDR	DEL	delafloxacin	DT non-permeabilizers	2	2	8	4
Pseudomonas aeruginosa	LESB 58	PA-MDR	DEL	delafloxacin	DT non-permeabilizers	3	2	4	2
Pseudomonas aeruginosa	LESB 58	PA-MDR	GEP	gepotidacin	DT non-permeabilizers	1	4	32	8
Pseudomonas aeruginosa	LESB 58	PA-MDR	GEP	gepotidacin	DT non-permeabilizers	2	4	32	8
Pseudomonas aeruginosa	LESB 58	PA-MDR	GEP	gepotidacin	DT non-permeabilizers	3	4	16	4
Pseudomonas aeruginosa	LESB 58	PA-MDR	MER	meropenem	ST non-permeabilizers	1	2	32	16
Pseudomonas aeruginosa	LESB 58	PA-MDR	MER	meropenem	ST non-permeabilizers	2	2	32	16
Pseudomonas aeruginosa	LESB 58	PA-MDR	MER	meropenem	ST non-permeabilizers	3	2	32	16
Pseudomonas aeruginosa	LESB 58	PA-MDR	SPR	SPR206	ST permeabilizers	1	4	128	32
Pseudomonas aeruginosa	LESB 58	PA-MDR	SPR	SPR206	ST permeabilizers	2	4	64	16
Pseudomonas aeruginosa	LESB 58	PA-MDR	SPR	SPR206	ST permeabilizers	3	4	64	16
Pseudomonas aeruginosa	LESB 58	PA-MDR	PMB	polymyxin-B	ST permeabilizers	1	2	4	2
Pseudomonas aeruginosa	LESB 58	PA-MDR	PMB	polymyxin-B	ST permeabilizers	2	2	4	2
Pseudomonas aeruginosa	LESB 58	PA-MDR	PMB	polymyxin-B	ST permeabilizers	3	2	4	2

## Sheet: fig 2b
Species	Strain	Abbreviated strain	Abbreviated Antibiotic	Antibiotic	Mode of Action group	Evolved line	MIC of ancestor	MIC of evolved line	Relative MIC
Klebsiella pneumoniae	ATCC 700603	KP-MDR	APR	apramycin	ST non-permeabilizers	1	4	32	8
Klebsiella pneumoniae	ATCC 700603	KP-MDR	APR	apramycin	ST non-permeabilizers	2	4	64	16
Klebsiella pneumoniae	ATCC 700603	KP-MDR	APR	apramycin	ST non-permeabilizers	3	4	64	16
Klebsiella pneumoniae	ATCC 700603	KP-MDR	APR	apramycin	ST non-permeabilizers	4	4	16	4
Klebsiella pneumoniae	ATCC 700603	KP-MDR	APR	apramycin	ST non-permeabilizers	5	4	64	16
Klebsiella pneumoniae	ATCC 700603	KP-MDR	APR	apramycin	ST non-permeabilizers	6	4	32	8
Klebsiella pneumoniae	ATCC 700603	KP-MDR	APR	apramycin	ST non-permeabilizers	7	4	16	4
Klebsiella pneumoniae	ATCC 700603	KP-MDR	APR	apramycin	ST non-permeabilizers	8	4	32	8
Klebsiella pneumoniae	ATCC 700603	KP-MDR	APR	apramycin	ST non-permeabilizers	9	4	64	16
Klebsiella pneumoniae	ATCC 700603	KP-MDR	APR	apramycin	ST non-permeabilizers	10	4	32	8
Acinetobacter baumannii	ATCC 17978	AB-SEN	APR	apramycin	ST non-permeabilizers	1	4	128	32
Acinetobacter baumannii	ATCC 17978	AB-SEN	APR	apramycin	ST non-permeabilizers	2	4	256	64
Acinetobacter baumannii	ATCC 17978	AB-SEN	APR	apramycin	ST non-permeabilizers	3	4	128	32
Acinetobacter baumannii	ATCC 17978	AB-SEN	APR	apramycin	ST non-permeabilizers	4	4	64	16
Acinetobacter baumannii	ATCC 17978	AB-SEN	APR	apramycin	ST non-permeabilizers	5	4	128	32
Acinetobacter baumannii	ATCC 17978	AB-SEN	APR	apramycin	ST non-permeabilizers	6	4	64	16
Acinetobacter baumannii	ATCC 17978	AB-SEN	APR	apramycin	ST non-permeabilizers	7	4	256	64
Acinetobacter baumannii	ATCC 17978	AB-SEN	APR	apramycin	ST non-permeabilizers	8	4	128	32
Acinetobacter baumannii	ATCC 17978	AB-SEN	APR	apramycin	ST non-permeabilizers	9	4	128	32
Acinetobacter baumannii	ATCC 17978	AB-SEN	APR	apramycin	ST non-permeabilizers	10	4	128	32
Klebsiella pneumoniae	ATCC 10031	KP-SEN	APR	apramycin	ST non-permeabilizers	2	2	128	64
Klebsiella pneumoniae	ATCC 10031	KP-SEN	APR	apramycin	ST non-permeabilizers	3	2	64	32
Klebsiella pneumoniae	ATCC 10031	KP-SEN	APR	apramycin	ST non-permeabilizers	5	2	128	64
Klebsiella pneumoniae	ATCC 10031	KP-SEN	APR	apramycin	ST non-permeabilizers	6	2	128	64
Klebsiella pneumoniae	ATCC 10031	KP-SEN	APR	apramycin	ST non-permeabilizers	8	2	128	64
Klebsiella pneumoniae	ATCC 10031	KP-SEN	APR	apramycin	ST non-permeabilizers	9	2	128	64
Klebsiella pneumoniae	ATCC 10031	KP-SEN	APR	apramycin	ST non-permeabilizers	10	2	256	128
Klebsiella pneumoniae	ATCC 700603	KP-MDR	DEL	delafloxacin	DT non-permeabilizers	2	1	64	64
Klebsiella pneumoniae	ATCC 700603	KP-MDR	DEL	delafloxacin	DT non-permeabilizers	3	1	16	16
Klebsiella pneumoniae	ATCC 700603	KP-MDR	DEL	delafloxacin	DT non-permeabilizers	4	1	32	32
Klebsiella pneumoniae	ATCC 700603	KP-MDR	DEL	delafloxacin	DT non-permeabilizers	5	1	32	32
Klebsiella pneumoniae	ATCC 700603	KP-MDR	DEL	delafloxacin	DT non-permeabilizers	6	1	128	128
Klebsiella pneumoniae	ATCC 700603	KP-MDR	DEL	delafloxacin	DT non-permeabilizers	7	1	128	128
Klebsiella pneumoniae	ATCC 700603	KP-MDR	DEL	delafloxacin	DT non-permeabilizers	8	1	64	64
Klebsiella pneumoniae	ATCC 700603	KP-MDR	DEL	delafloxacin	DT non-permeabilizers	9	1	64	64
Klebsiella pneumoniae	ATCC 700603	KP-MDR	DEL	delafloxacin	DT non-permeabilizers	10	1	64	64
Pseudomonas aeruginosa	LESB 58	PA-MDR	DEL	delafloxacin	DT non-permeabilizers	1	2	128	64
Pseudomonas aeruginosa	LESB 58	PA-MDR	DEL	delafloxacin	DT non-permeabilizers	2	2	128	64
Pseudomonas aeruginosa	LESB 58	PA-MDR	DEL	delafloxacin	DT non-permeabilizers	3	2	128	64
Pseudomonas aeruginosa	LESB 58	PA-MDR	DEL	delafloxacin	DT non-permeabilizers	4	2	128	64
Pseudomonas aeruginosa	LESB 58	PA-MDR	DEL	delafloxacin	DT non-permeabilizers	5	2	128	64
Pseudomonas aeruginosa	LESB 58	PA-MDR	DEL	delafloxacin	DT non-permeabilizers	6	2	64	32
Pseudomonas aeruginosa	LESB 58	PA-MDR	DEL	delafloxacin	DT non-permeabilizers	7	2	128	64
Pseudomonas aeruginosa	LESB 58	PA-MDR	DEL	delafloxacin	DT non-permeabilizers	8	2	128	64
Pseudomonas aeruginosa	LESB 58	PA-MDR	DEL	delafloxacin	DT non-permeabilizers	9	2	128	64
Pseudomonas aeruginosa	LESB 58	PA-MDR	DEL	delafloxacin	DT non-permeabilizers	10	2	64	32
Acinetobacter baumannii	ATCC 17978	AB-SEN	DEL	delafloxacin	DT non-permeabilizers	1	0.0625	16	256
Acinetobacter baumannii	ATCC 17978	AB-SEN	DEL	delafloxacin	DT non-permeabilizers	2	0.0625	8	128
Acinetobacter baumannii	ATCC 17978	AB-SEN	DEL	delafloxacin	DT non-permeabilizers	3	0.0625	16	256
Acinetobacter baumannii	ATCC 17978	AB-SEN	DEL	delafloxacin	DT non-permeabilizers	4	0.0625	16	256
Acinetobacter baumannii	ATCC 17978	AB-SEN	DEL	delafloxacin	DT non-permeabilizers	5	0.0625	32	512
Acinetobacter baumannii	ATCC 17978	AB-SEN	DEL	delafloxacin	DT non-permeabilizers	6	0.0625	16	256
Acinetobacter baumannii	ATCC 17978	AB-SEN	DEL	delafloxacin	DT non-permeabilizers	7	0.0625	8	128
Acinetobacter baumannii	ATCC 17978	AB-SEN	DEL	delafloxacin	DT non-permeabilizers	8	0.0625	4	64
Acinetobacter baumannii	ATCC 17978	AB-SEN	DEL	delafloxacin	DT non-permeabilizers	9	0.0625	8	128
Acinetobacter baumannii	ATCC 17978	AB-SEN	DEL	delafloxacin	DT non-permeabilizers	10	0.0625	8	128
Escherichia coli	ATCC 25922	EC-SEN	DEL	delafloxacin	DT non-permeabilizers	1	0.03125	4	128
Escherichia coli	ATCC 25922	EC-SEN	DEL	delafloxacin	DT non-permeabilizers	2	0.03125	32	1024
Escherichia coli	ATCC 25922	EC-SEN	DEL	delafloxacin	DT non-permeabilizers	3	0.03125	16	512
Escherichia coli	ATCC 25922	EC-SEN	DEL	delafloxacin	DT non-permeabilizers	4	0.03125	16	512
Escherichia coli	ATCC 25922	EC-SEN	DEL	delafloxacin	DT non-permeabilizers	5	0.03125	4	128
Escherichia coli	ATCC 25922	EC-SEN	DEL	delafloxacin	DT non-permeabilizers	6	0.03125	32	1024
Escherichia coli	ATCC 25922	EC-SEN	DEL	delafloxacin	DT non-permeabilizers	7	0.03125	64	2048
Escherichia coli	ATCC 25922	EC-SEN	DEL	delafloxacin	DT non-permeabilizers	8	0.03125	8	256
Escherichia coli	ATCC 25922	EC-SEN	DEL	delafloxacin	DT non-permeabilizers	9	0.03125	64	2048
Escherichia coli	ATCC 25922	EC-SEN	DEL	delafloxacin	DT non-permeabilizers	10	0.03125	16	512
Klebsiella pneumoniae	ATCC 10031	KP-SEN	DEL	delafloxacin	DT non-permeabilizers	1	0.00195312	32	16384
Klebsiella pneumoniae	ATCC 10031	KP-SEN	DEL	delafloxacin	DT non-permeabilizers	2	0.00195312	16	8192
Klebsiella pneumoniae	ATCC 10031	KP-SEN	DEL	delafloxacin	DT non-permeabilizers	3	0.00195312	32	16384
Klebsiella pneumoniae	ATCC 10031	KP-SEN	DEL	delafloxacin	DT non-permeabilizers	4	0.00195312	16	8192
Klebsiella pneumoniae	ATCC 10031	KP-SEN	DEL	delafloxacin	DT non-permeabilizers	5	0.00195312	32	16384
Klebsiella pneumoniae	ATCC 10031	KP-SEN	DEL	delafloxacin	DT non-permeabilizers	6	0.00195312	32	16384
Klebsiella pneumoniae	ATCC 10031	KP-SEN	DEL	delafloxacin	DT non-permeabilizers	7	0.00195312	16	8192
Klebsiella pneumoniae	ATCC 10031	KP-SEN	DEL	delafloxacin	DT non-permeabilizers	8	0.00195312	128	65536
Klebsiella pneumoniae	ATCC 10031	KP-SEN	DEL	delafloxacin	DT non-permeabilizers	9	0.00195312	128	65536
Pseudomonas aeruginosa	ATCC BAA 3107	PA-SEN	DEL	delafloxacin	DT non-permeabilizers	2	0.015625	32	2048
Pseudomonas aeruginosa	ATCC BAA 3107	PA-SEN	DEL	delafloxacin	DT non-permeabilizers	3	0.015625	64	4096
Pseudomonas aeruginosa	ATCC BAA 3107	PA-SEN	DEL	delafloxacin	DT non-permeabilizers	4	0.015625	32	2048
Pseudomonas aeruginosa	ATCC BAA 3107	PA-SEN	DEL	delafloxacin	DT non-permeabilizers	5	0.015625	32	2048
Pseudomonas aeruginosa	ATCC BAA 3107	PA-SEN	DEL	delafloxacin	DT non-permeabilizers	6	0.015625	64	4096
Pseudomonas aeruginosa	ATCC BAA 3107	PA-SEN	DEL	delafloxacin	DT non-permeabilizers	7	0.015625	32	2048
Pseudomonas aeruginosa	ATCC BAA 3107	PA-SEN	DEL	delafloxacin	DT non-permeabilizers	8	0.015625	32	2048
Pseudomonas aeruginosa	ATCC BAA 3107	PA-SEN	DEL	delafloxacin	DT non-permeabilizers	9	0.015625	32	2048
Pseudomonas aeruginosa	ATCC BAA 3107	PA-SEN	DEL	delafloxacin	DT non-permeabilizers	10	0.015625	32	2048
Acinetobacter baumannii	ATCC 17978	AB-SEN	DOX	doxycycline	ST non-permeabilizers	1	0.25	8	32
Acinetobacter baumannii	ATCC 17978	AB-SEN	DOX	doxycycline	ST non-permeabilizers	2	0.25	16	64
Acinetobacter baumannii	ATCC 17978	AB-SEN	DOX	doxycycline	ST non-permeabilizers	3	0.25	4	16
Acinetobacter baumannii	ATCC 17978	AB-SEN	DOX	doxycycline	ST non-permeabilizers	4	0.25	8	32
Acinetobacter baumannii	ATCC 17978	AB-SEN	DOX	doxycycline	ST non-permeabilizers	5	0.25	8	32
Acinetobacter baumannii	ATCC 17978	AB-SEN	DOX	doxycycline	ST non-permeabilizers	6	0.25	4	16
Acinetobacter baumannii	ATCC 17978	AB-SEN	DOX	doxycycline	ST non-permeabilizers	7	0.25	8	32
Acinetobacter baumannii	ATCC 17978	AB-SEN	DOX	doxycycline	ST non-permeabilizers	8	0.25	8	32
Acinetobacter baumannii	ATCC 17978	AB-SEN	DOX	doxycycline	ST non-permeabilizers	9	0.25	4	16
Acinetobacter baumannii	ATCC 17978	AB-SEN	DOX	doxycycline	ST non-permeabilizers	10	0.25	4	16
Escherichia coli	ATCC 25922	EC-SEN	DOX	doxycycline	ST non-permeabilizers	1	1	32	32
Escherichia coli	ATCC 25922	EC-SEN	DOX	doxycycline	ST non-permeabilizers	2	1	16	16
Escherichia coli	ATCC 25922	EC-SEN	DOX	doxycycline	ST non-permeabilizers	3	1	32	32
Escherichia coli	ATCC 25922	EC-SEN	DOX	doxycycline	ST non-permeabilizers	4	1	128	128
Escherichia coli	ATCC 25922	EC-SEN	DOX	doxycycline	ST non-permeabilizers	6	1	8	8
Escherichia coli	ATCC 25922	EC-SEN	DOX	doxycycline	ST non-permeabilizers	7	1	16	16
Escherichia coli	ATCC 25922	EC-SEN	DOX	doxycycline	ST non-permeabilizers	8	1	32	32
Escherichia coli	ATCC 25922	EC-SEN	DOX	doxycycline	ST non-permeabilizers	9	1	16	16
Escherichia coli	ATCC 25922	EC-SEN	DOX	doxycycline	ST non-permeabilizers	10	1	16	16
Klebsiella pneumoniae	ATCC 10031	KP-SEN	DOX	doxycycline	ST non-permeabilizers	1	0.25	8	32
Klebsiella pneumoniae	ATCC 10031	KP-SEN	DOX	doxycycline	ST non-permeabilizers	2	0.25	16	64
Klebsiella pneumoniae	ATCC 10031	KP-SEN	DOX	doxycycline	ST non-permeabilizers	3	0.25	8	32
Klebsiella pneumoniae	ATCC 10031	KP-SEN	DOX	doxycycline	ST non-permeabilizers	4	0.25	64	256
Klebsiella pneumoniae	ATCC 10031	KP-SEN	DOX	doxycycline	ST non-permeabilizers	5	0.25	64	256
Klebsiella pneumoniae	ATCC 10031	KP-SEN	DOX	doxycycline	ST non-permeabilizers	6	0.25	64	256
Klebsiella pneumoniae	ATCC 10031	KP-SEN	DOX	doxycycline	ST non-permeabilizers	7	0.25	64	256
Klebsiella pneumoniae	ATCC 10031	KP-SEN	DOX	doxycycline	ST non-permeabilizers	8	0.25	64	256
Klebsiella pneumoniae	ATCC 10031	KP-SEN	DOX	doxycycline	ST non-permeabilizers	9	0.25	64	256
Klebsiella pneumoniae	ATCC 10031	KP-SEN	DOX	doxycycline	ST non-permeabilizers	10	0.25	32	128
Pseudomonas aeruginosa	ATCC BAA 3107	PA-SEN	DOX	doxycycline	ST non-permeabilizers	1	4	256	64
Pseudomonas aeruginosa	ATCC BAA 3107	PA-SEN	DOX	doxycycline	ST non-permeabilizers	2	4	256	64
Pseudomonas aeruginosa	ATCC BAA 3107	PA-SEN	DOX	doxycycline	ST non-permeabilizers	3	4	256	64
Pseudomonas aeruginosa	ATCC BAA 3107	PA-SEN	DOX	doxycycline	ST non-permeabilizers	4	4	256	64
Pseudomonas aeruginosa	ATCC BAA 3107	PA-SEN	DOX	doxycycline	ST non-permeabilizers	5	4	256	64
Pseudomonas aeruginosa	ATCC BAA 3107	PA-SEN	DOX	doxycycline	ST non-permeabilizers	6	4	256	64
Pseudomonas aeruginosa	ATCC BAA 3107	PA-SEN	DOX	doxycycline	ST non-permeabilizers	7	4	256	64
Pseudomonas aeruginosa	ATCC BAA 3107	PA-SEN	DOX	doxycycline	ST non-permeabilizers	8	4	256	64
Pseudomonas aeruginosa	ATCC BAA 3107	PA-SEN	DOX	doxycycline	ST non-permeabilizers	9	4	256	64
Pseudomonas aeruginosa	ATCC BAA 3107	PA-SEN	DOX	doxycycline	ST non-permeabilizers	10	4	256	64
Acinetobacter baumannii	ATCC BAA 1605	AB-MDR	ERA	eravacycline	ST non-permeabilizers	1	2	32	16
Acinetobacter baumannii	ATCC BAA 1605	AB-MDR	ERA	eravacycline	ST non-permeabilizers	2	2	64	32
Acinetobacter baumannii	ATCC BAA 1605	AB-MDR	ERA	eravacycline	ST non-permeabilizers	3	2	64	32
Acinetobacter baumannii	ATCC BAA 1605	AB-MDR	ERA	eravacycline	ST non-permeabilizers	4	2	64	32
Acinetobacter baumannii	ATCC BAA 1605	AB-MDR	ERA	eravacycline	ST non-permeabilizers	5	2	32	16
Acinetobacter baumannii	ATCC BAA 1605	AB-MDR	ERA	eravacycline	ST non-permeabilizers	6	2	64	32
Acinetobacter baumannii	ATCC BAA 1605	AB-MDR	ERA	eravacycline	ST non-permeabilizers	7	2	64	32
Acinetobacter baumannii	ATCC BAA 1605	AB-MDR	ERA	eravacycline	ST non-permeabilizers	8	2	64	32
Acinetobacter baumannii	ATCC BAA 1605	AB-MDR	ERA	eravacycline	ST non-permeabilizers	9	2	64	32
Acinetobacter baumannii	ATCC BAA 1605	AB-MDR	ERA	eravacycline	ST non-permeabilizers	10	2	64	32
Escherichia coli	NCTC 13846	EC-MDR	ERA	eravacycline	ST non-permeabilizers	1	1	32	32
Escherichia coli	NCTC 13846	EC-MDR	ERA	eravacycline	ST non-permeabilizers	2	1	16	16
Escherichia coli	NCTC 13846	EC-MDR	ERA	eravacycline	ST non-permeabilizers	3	1	16	16
Escherichia coli	NCTC 13846	EC-MDR	ERA	eravacycline	ST non-permeabilizers	4	1	16	16
Escherichia coli	NCTC 13846	EC-MDR	ERA	eravacycline	ST non-permeabilizers	5	1	8	8
Escherichia coli	NCTC 13846	EC-MDR	ERA	eravacycline	ST non-permeabilizers	7	1	16	16
Escherichia coli	NCTC 13846	EC-MDR	ERA	eravacycline	ST non-permeabilizers	8	1	16	16
Escherichia coli	NCTC 13846	EC-MDR	ERA	eravacycline	ST non-permeabilizers	9	1	32	32
Escherichia coli	NCTC 13846	EC-MDR	ERA	eravacycline	ST non-permeabilizers	10	1	8	8
Klebsiella pneumoniae	ATCC 700603	KP-MDR	ERA	eravacycline	ST non-permeabilizers	1	4	32	8
Klebsiella pneumoniae	ATCC 700603	KP-MDR	ERA	eravacycline	ST non-permeabilizers	2	4	32	8
Klebsiella pneumoniae	ATCC 700603	KP-MDR	ERA	eravacycline	ST non-permeabilizers	3	4	64	16
Klebsiella pneumoniae	ATCC 700603	KP-MDR	ERA	eravacycline	ST non-permeabilizers	4	4	32	8
Klebsiella pneumoniae	ATCC 700603	KP-MDR	ERA	eravacycline	ST non-permeabilizers	5	4	32	8
Klebsiella pneumoniae	ATCC 700603	KP-MDR	ERA	eravacycline	ST non-permeabilizers	6	4	32	8
Klebsiella pneumoniae	ATCC 700603	KP-MDR	ERA	eravacycline	ST non-permeabilizers	7	4	32	8
Klebsiella pneumoniae	ATCC 700603	KP-MDR	ERA	eravacycline	ST non-permeabilizers	8	4	64	16
Klebsiella pneumoniae	ATCC 700603	KP-MDR	ERA	eravacycline	ST non-permeabilizers	9	4	32	8
Klebsiella pneumoniae	ATCC 700603	KP-MDR	ERA	eravacycline	ST non-permeabilizers	10	4	32	8
Acinetobacter baumannii	ATCC 17978	AB-SEN	ERA	eravacycline	ST non-permeabilizers	1	0.0625	4	64
Acinetobacter baumannii	ATCC 17978	AB-SEN	ERA	eravacycline	ST non-permeabilizers	2	0.0625	8	128
Acinetobacter baumannii	ATCC 17978	AB-SEN	ERA	eravacycline	ST non-permeabilizers	3	0.0625	8	128
Acinetobacter baumannii	ATCC 17978	AB-SEN	ERA	eravacycline	ST non-permeabilizers	4	0.0625	8	128
Acinetobacter baumannii	ATCC 17978	AB-SEN	ERA	eravacycline	ST non-permeabilizers	5	0.0625	8	128
Acinetobacter baumannii	ATCC 17978	AB-SEN	ERA	eravacycline	ST non-permeabilizers	6	0.0625	8	128
Acinetobacter baumannii	ATCC 17978	AB-SEN	ERA	eravacycline	ST non-permeabilizers	7	0.0625	8	128
Acinetobacter baumannii	ATCC 17978	AB-SEN	ERA	eravacycline	ST non-permeabilizers	8	0.0625	4	64
Acinetobacter baumannii	ATCC 17978	AB-SEN	ERA	eravacycline	ST non-permeabilizers	9	0.0625	8	128
Acinetobacter baumannii	ATCC 17978	AB-SEN	ERA	eravacycline	ST non-permeabilizers	10	0.0625	8	128
Escherichia coli	ATCC 25922	EC-SEN	ERA	eravacycline	ST non-permeabilizers	1	0.125	8	64
Escherichia coli	ATCC 25922	EC-SEN	ERA	eravacycline	ST non-permeabilizers	2	0.125	2	16
Escherichia coli	ATCC 25922	EC-SEN	ERA	eravacycline	ST non-permeabilizers	3	0.125	1	8
Escherichia coli	ATCC 25922	EC-SEN	ERA	eravacycline	ST non-permeabilizers	4	0.125	2	16
Escherichia coli	ATCC 25922	EC-SEN	ERA	eravacycline	ST non-permeabilizers	6	0.125	1	8
Escherichia coli	ATCC 25922	EC-SEN	ERA	eravacycline	ST non-permeabilizers	7	0.125	2	16
Escherichia coli	ATCC 25922	EC-SEN	ERA	eravacycline	ST non-permeabilizers	8	0.125	2	16
Escherichia coli	ATCC 25922	EC-SEN	ERA	eravacycline	ST non-permeabilizers	9	0.125	2	16
Escherichia coli	ATCC 25922	EC-SEN	ERA	eravacycline	ST non-permeabilizers	10	0.125	4	32
Pseudomonas aeruginosa	ATCC BAA 3107	PA-SEN	ERA	eravacycline	ST non-permeabilizers	1	4	128	32
Pseudomonas aeruginosa	ATCC BAA 3107	PA-SEN	ERA	eravacycline	ST non-permeabilizers	2	4	128	32
Pseudomonas aeruginosa	ATCC BAA 3107	PA-SEN	ERA	eravacycline	ST non-permeabilizers	3	4	256	64
Pseudomonas aeruginosa	ATCC BAA 3107	PA-SEN	ERA	eravacycline	ST non-permeabilizers	4	4	128	32
Pseudomonas aeruginosa	ATCC BAA 3107	PA-SEN	ERA	eravacycline	ST non-permeabilizers	5	4	256	64
Pseudomonas aeruginosa	ATCC BAA 3107	PA-SEN	ERA	eravacycline	ST non-permeabilizers	6	4	128	32
Pseudomonas aeruginosa	ATCC BAA 3107	PA-SEN	ERA	eravacycline	ST non-permeabilizers	7	4	64	16
Pseudomonas aeruginosa	ATCC BAA 3107	PA-SEN	ERA	eravacycline	ST non-permeabilizers	8	4	64	16
Pseudomonas aeruginosa	ATCC BAA 3107	PA-SEN	ERA	eravacycline	ST non-permeabilizers	9	4	64	16
Pseudomonas aeruginosa	ATCC BAA 3107	PA-SEN	ERA	eravacycline	ST non-permeabilizers	10	4	128	32
Escherichia coli	NCTC 13846	EC-MDR	GEN	gentamicin	ST non-permeabilizers	1	1	64	64
Escherichia coli	NCTC 13846	EC-MDR	GEN	gentamicin	ST non-permeabilizers	2	1	32	32
Escherichia coli	NCTC 13846	EC-MDR	GEN	gentamicin	ST non-permeabilizers	3	1	64	64
Escherichia coli	NCTC 13846	EC-MDR	GEN	gentamicin	ST non-permeabilizers	4	1	64	64
Escherichia coli	NCTC 13846	EC-MDR	GEN	gentamicin	ST non-permeabilizers	5	1	64	64
Escherichia coli	NCTC 13846	EC-MDR	GEN	gentamicin	ST non-permeabilizers	6	1	64	64
Escherichia coli	NCTC 13846	EC-MDR	GEN	gentamicin	ST non-permeabilizers	7	1	32	32
Escherichia coli	NCTC 13846	EC-MDR	GEN	gentamicin	ST non-permeabilizers	8	1	64	64
Escherichia coli	NCTC 13846	EC-MDR	GEN	gentamicin	ST non-permeabilizers	9	1	64	64
Acinetobacter baumannii	ATCC 17978	AB-SEN	GEN	gentamicin	ST non-permeabilizers	2	0.5	256	512
Acinetobacter baumannii	ATCC 17978	AB-SEN	GEN	gentamicin	ST non-permeabilizers	3	0.5	128	256
Acinetobacter baumannii	ATCC 17978	AB-SEN	GEN	gentamicin	ST non-permeabilizers	4	0.5	256	512
Acinetobacter baumannii	ATCC 17978	AB-SEN	GEN	gentamicin	ST non-permeabilizers	5	0.5	256	512
Acinetobacter baumannii	ATCC 17978	AB-SEN	GEN	gentamicin	ST non-permeabilizers	6	0.5	128	256
Acinetobacter baumannii	ATCC 17978	AB-SEN	GEN	gentamicin	ST non-permeabilizers	7	0.5	256	512
Acinetobacter baumannii	ATCC 17978	AB-SEN	GEN	gentamicin	ST non-permeabilizers	8	0.5	64	128
Acinetobacter baumannii	ATCC 17978	AB-SEN	GEN	gentamicin	ST non-permeabilizers	9	0.5	64	128
Acinetobacter baumannii	ATCC 17978	AB-SEN	GEN	gentamicin	ST non-permeabilizers	10	0.5	256	512
Escherichia coli	ATCC 25922	EC-SEN	GEN	gentamicin	ST non-permeabilizers	2	1	32	32
Escherichia coli	ATCC 25922	EC-SEN	GEN	gentamicin	ST non-permeabilizers	3	1	32	32
Escherichia coli	ATCC 25922	EC-SEN	GEN	gentamicin	ST non-permeabilizers	4	1	128	128
Escherichia coli	ATCC 25922	EC-SEN	GEN	gentamicin	ST non-permeabilizers	5	1	64	64
Escherichia coli	ATCC 25922	EC-SEN	GEN	gentamicin	ST non-permeabilizers	6	1	128	128
Escherichia coli	ATCC 25922	EC-SEN	GEN	gentamicin	ST non-permeabilizers	7	1	32	32
Escherichia coli	ATCC 25922	EC-SEN	GEN	gentamicin	ST non-permeabilizers	8	1	64	64
Escherichia coli	ATCC 25922	EC-SEN	GEN	gentamicin	ST non-permeabilizers	9	1	64	64
Escherichia coli	ATCC 25922	EC-SEN	GEN	gentamicin	ST non-permeabilizers	10	1	16	16
Klebsiella pneumoniae	ATCC 10031	KP-SEN	GEN	gentamicin	ST non-permeabilizers	1	0.25	16	64
Klebsiella pneumoniae	ATCC 10031	KP-SEN	GEN	gentamicin	ST non-permeabilizers	2	0.25	32	128
Klebsiella pneumoniae	ATCC 10031	KP-SEN	GEN	gentamicin	ST non-permeabilizers	4	0.25	16	64
Klebsiella pneumoniae	ATCC 10031	KP-SEN	GEN	gentamicin	ST non-permeabilizers	5	0.25	16	64
Klebsiella pneumoniae	ATCC 10031	KP-SEN	GEN	gentamicin	ST non-permeabilizers	6	0.25	16	64
Klebsiella pneumoniae	ATCC 10031	KP-SEN	GEN	gentamicin	ST non-permeabilizers	7	0.25	16	64
Klebsiella pneumoniae	ATCC 10031	KP-SEN	GEN	gentamicin	ST non-permeabilizers	8	0.25	32	128
Klebsiella pneumoniae	ATCC 10031	KP-SEN	GEN	gentamicin	ST non-permeabilizers	9	0.25	32	128
Klebsiella pneumoniae	ATCC 10031	KP-SEN	GEN	gentamicin	ST non-permeabilizers	10	0.25	32	128
Pseudomonas aeruginosa	ATCC BAA 3107	PA-SEN	GEN	gentamicin	ST non-permeabilizers	1	1	128	128
Pseudomonas aeruginosa	ATCC BAA 3107	PA-SEN	GEN	gentamicin	ST non-permeabilizers	2	1	64	64
Pseudomonas aeruginosa	ATCC BAA 3107	PA-SEN	GEN	gentamicin	ST non-permeabilizers	4	1	128	128
Pseudomonas aeruginosa	ATCC BAA 3107	PA-SEN	GEN	gentamicin	ST non-permeabilizers	6	1	64	64
Pseudomonas aeruginosa	ATCC BAA 3107	PA-SEN	GEN	gentamicin	ST non-permeabilizers	8	1	256	256
Pseudomonas aeruginosa	ATCC BAA 3107	PA-SEN	GEN	gentamicin	ST non-permeabilizers	9	1	128	128
Pseudomonas aeruginosa	ATCC BAA 3107	PA-SEN	GEN	gentamicin	ST non-permeabilizers	10	1	256	256
Escherichia coli	NCTC 13846	EC-MDR	GEP	gepotidacin	DT non-permeabilizers	1	2	32	16
Escherichia coli	NCTC 13846	EC-MDR	GEP	gepotidacin	DT non-permeabilizers	2	2	64	32
Escherichia coli	NCTC 13846	EC-MDR	GEP	gepotidacin	DT non-permeabilizers	3	2	16	8
Escherichia coli	NCTC 13846	EC-MDR	GEP	gepotidacin	DT non-permeabilizers	4	2	32	16
Escherichia coli	NCTC 13846	EC-MDR	GEP	gepotidacin	DT non-permeabilizers	6	2	64	32
Escherichia coli	NCTC 13846	EC-MDR	GEP	gepotidacin	DT non-permeabilizers	7	2	64	32
Escherichia coli	NCTC 13846	EC-MDR	GEP	gepotidacin	DT non-permeabilizers	8	2	32	16
Escherichia coli	NCTC 13846	EC-MDR	GEP	gepotidacin	DT non-permeabilizers	9	2	64	32
Escherichia coli	NCTC 13846	EC-MDR	GEP	gepotidacin	DT non-permeabilizers	10	2	64	32
Pseudomonas aeruginosa	LESB 58	PA-MDR	GEP	gepotidacin	DT non-permeabilizers	1	4	128	32
Pseudomonas aeruginosa	LESB 58	PA-MDR	GEP	gepotidacin	DT non-permeabilizers	2	4	128	32
Pseudomonas aeruginosa	LESB 58	PA-MDR	GEP	gepotidacin	DT non-permeabilizers	3	4	128	32
Pseudomonas aeruginosa	LESB 58	PA-MDR	GEP	gepotidacin	DT non-permeabilizers	4	4	128	32
Pseudomonas aeruginosa	LESB 58	PA-MDR	GEP	gepotidacin	DT non-permeabilizers	5	4	128	32
Pseudomonas aeruginosa	LESB 58	PA-MDR	GEP	gepotidacin	DT non-permeabilizers	6	4	128	32
Pseudomonas aeruginosa	LESB 58	PA-MDR	GEP	gepotidacin	DT non-permeabilizers	7	4	128	32
Pseudomonas aeruginosa	LESB 58	PA-MDR	GEP	gepotidacin	DT non-permeabilizers	8	4	128	32
Pseudomonas aeruginosa	LESB 58	PA-MDR	GEP	gepotidacin	DT non-permeabilizers	9	4	64	16
Pseudomonas aeruginosa	LESB 58	PA-MDR	GEP	gepotidacin	DT non-permeabilizers	10	4	128	32
Acinetobacter baumannii	ATCC 17978	AB-SEN	GEP	gepotidacin	DT non-permeabilizers	1	2	128	64
Acinetobacter baumannii	ATCC 17978	AB-SEN	GEP	gepotidacin	DT non-permeabilizers	2	2	256	128
Acinetobacter baumannii	ATCC 17978	AB-SEN	GEP	gepotidacin	DT non-permeabilizers	3	2	256	128
Acinetobacter baumannii	ATCC 17978	AB-SEN	GEP	gepotidacin	DT non-permeabilizers	4	2	128	64
Acinetobacter baumannii	ATCC 17978	AB-SEN	GEP	gepotidacin	DT non-permeabilizers	6	2	256	128
Acinetobacter baumannii	ATCC 17978	AB-SEN	GEP	gepotidacin	DT non-permeabilizers	7	2	128	64
Acinetobacter baumannii	ATCC 17978	AB-SEN	GEP	gepotidacin	DT non-permeabilizers	8	2	128	64
Acinetobacter baumannii	ATCC 17978	AB-SEN	GEP	gepotidacin	DT non-permeabilizers	9	2	128	64
Acinetobacter baumannii	ATCC 17978	AB-SEN	GEP	gepotidacin	DT non-permeabilizers	10	2	128	64
Escherichia coli	ATCC 25922	EC-SEN	GEP	gepotidacin	DT non-permeabilizers	1	1	128	128
Escherichia coli	ATCC 25922	EC-SEN	GEP	gepotidacin	DT non-permeabilizers	2	1	64	64
Escherichia coli	ATCC 25922	EC-SEN	GEP	gepotidacin	DT non-permeabilizers	4	1	128	128
Escherichia coli	ATCC 25922	EC-SEN	GEP	gepotidacin	DT non-permeabilizers	5	1	128	128
Escherichia coli	ATCC 25922	EC-SEN	GEP	gepotidacin	DT non-permeabilizers	7	1	64	64
Escherichia coli	ATCC 25922	EC-SEN	GEP	gepotidacin	DT non-permeabilizers	8	1	4	4
Escherichia coli	ATCC 25922	EC-SEN	GEP	gepotidacin	DT non-permeabilizers	10	1	128	128
Klebsiella pneumoniae	ATCC 10031	KP-SEN	GEP	gepotidacin	DT non-permeabilizers	1	0.125	256	2048
Klebsiella pneumoniae	ATCC 10031	KP-SEN	GEP	gepotidacin	DT non-permeabilizers	2	0.125	256	2048
Klebsiella pneumoniae	ATCC 10031	KP-SEN	GEP	gepotidacin	DT non-permeabilizers	3	0.125	128	1024
Klebsiella pneumoniae	ATCC 10031	KP-SEN	GEP	gepotidacin	DT non-permeabilizers	4	0.125	128	1024
Klebsiella pneumoniae	ATCC 10031	KP-SEN	GEP	gepotidacin	DT non-permeabilizers	5	0.125	128	1024
Klebsiella pneumoniae	ATCC 10031	KP-SEN	GEP	gepotidacin	DT non-permeabilizers	6	0.125	256	2048
Klebsiella pneumoniae	ATCC 10031	KP-SEN	GEP	gepotidacin	DT non-permeabilizers	7	0.125	256	2048
Klebsiella pneumoniae	ATCC 10031	KP-SEN	GEP	gepotidacin	DT non-permeabilizers	8	0.125	128	1024
Klebsiella pneumoniae	ATCC 10031	KP-SEN	GEP	gepotidacin	DT non-permeabilizers	9	0.125	128	1024
Pseudomonas aeruginosa	ATCC BAA 3107	PA-SEN	GEP	gepotidacin	DT non-permeabilizers	1	4	256	64
Pseudomonas aeruginosa	ATCC BAA 3107	PA-SEN	GEP	gepotidacin	DT non-permeabilizers	2	4	256	64
Pseudomonas aeruginosa	ATCC BAA 3107	PA-SEN	GEP	gepotidacin	DT non-permeabilizers	3	4	128	32
Pseudomonas aeruginosa	ATCC BAA 3107	PA-SEN	GEP	gepotidacin	DT non-permeabilizers	4	4	256	64
Pseudomonas aeruginosa	ATCC BAA 3107	PA-SEN	GEP	gepotidacin	DT non-permeabilizers	5	4	128	32
Pseudomonas aeruginosa	ATCC BAA 3107	PA-SEN	GEP	gepotidacin	DT non-permeabilizers	6	4	256	64
Pseudomonas aeruginosa	ATCC BAA 3107	PA-SEN	GEP	gepotidacin	DT non-permeabilizers	7	4	256	64
Pseudomonas aeruginosa	ATCC BAA 3107	PA-SEN	GEP	gepotidacin	DT non-permeabilizers	8	4	128	32
Pseudomonas aeruginosa	ATCC BAA 3107	PA-SEN	GEP	gepotidacin	DT non-permeabilizers	9	4	256	64
Pseudomonas aeruginosa	ATCC BAA 3107	PA-SEN	GEP	gepotidacin	DT non-permeabilizers	10	4	256	64
Escherichia coli	NCTC 13846	EC-MDR	MER	meropenem	ST non-permeabilizers	1	0.015625	8	512
Escherichia coli	NCTC 13846	EC-MDR	MER	meropenem	ST non-permeabilizers	2	0.015625	8	512
Escherichia coli	NCTC 13846	EC-MDR	MER	meropenem	ST non-permeabilizers	3	0.015625	16	1024
Escherichia coli	NCTC 13846	EC-MDR	MER	meropenem	ST non-permeabilizers	4	0.015625	8	512
Escherichia coli	NCTC 13846	EC-MDR	MER	meropenem	ST non-permeabilizers	5	0.015625	16	1024
Escherichia coli	NCTC 13846	EC-MDR	MER	meropenem	ST non-permeabilizers	6	0.015625	16	1024
Escherichia coli	NCTC 13846	EC-MDR	MER	meropenem	ST non-permeabilizers	7	0.015625	16	1024
Escherichia coli	NCTC 13846	EC-MDR	MER	meropenem	ST non-permeabilizers	8	0.015625	16	1024
Escherichia coli	NCTC 13846	EC-MDR	MER	meropenem	ST non-permeabilizers	9	0.015625	8	512
Escherichia coli	NCTC 13846	EC-MDR	MER	meropenem	ST non-permeabilizers	10	0.015625	8	512
Klebsiella pneumoniae	ATCC 700603	KP-MDR	MER	meropenem	ST non-permeabilizers	2	0.0625	256	4096
Klebsiella pneumoniae	ATCC 700603	KP-MDR	MER	meropenem	ST non-permeabilizers	3	0.0625	32	512
Klebsiella pneumoniae	ATCC 700603	KP-MDR	MER	meropenem	ST non-permeabilizers	5	0.0625	128	2048
Klebsiella pneumoniae	ATCC 700603	KP-MDR	MER	meropenem	ST non-permeabilizers	6	0.0625	256	4096
Klebsiella pneumoniae	ATCC 700603	KP-MDR	MER	meropenem	ST non-permeabilizers	7	0.0625	256	4096
Klebsiella pneumoniae	ATCC 700603	KP-MDR	MER	meropenem	ST non-permeabilizers	8	0.0625	256	4096
Klebsiella pneumoniae	ATCC 700603	KP-MDR	MER	meropenem	ST non-permeabilizers	9	0.0625	256	4096
Klebsiella pneumoniae	ATCC 700603	KP-MDR	MER	meropenem	ST non-permeabilizers	10	0.0625	256	4096
Pseudomonas aeruginosa	LESB 58	PA-MDR	MER	meropenem	ST non-permeabilizers	1	2	128	64
Pseudomonas aeruginosa	LESB 58	PA-MDR	MER	meropenem	ST non-permeabilizers	2	2	128	64
Pseudomonas aeruginosa	LESB 58	PA-MDR	MER	meropenem	ST non-permeabilizers	3	2	128	64
Pseudomonas aeruginosa	LESB 58	PA-MDR	MER	meropenem	ST non-permeabilizers	4	2	128	64
Pseudomonas aeruginosa	LESB 58	PA-MDR	MER	meropenem	ST non-permeabilizers	5	2	128	64
Pseudomonas aeruginosa	LESB 58	PA-MDR	MER	meropenem	ST non-permeabilizers	6	2	128	64
Pseudomonas aeruginosa	LESB 58	PA-MDR	MER	meropenem	ST non-permeabilizers	7	2	128	64
Pseudomonas aeruginosa	LESB 58	PA-MDR	MER	meropenem	ST non-permeabilizers	8	2	128	64
Pseudomonas aeruginosa	LESB 58	PA-MDR	MER	meropenem	ST non-permeabilizers	9	2	256	128
Pseudomonas aeruginosa	LESB 58	PA-MDR	MER	meropenem	ST non-permeabilizers	10	2	32	16
Acinetobacter baumannii	ATCC 17978	AB-SEN	MER	meropenem	ST non-permeabilizers	1	1	256	256
Acinetobacter baumannii	ATCC 17978	AB-SEN	MER	meropenem	ST non-permeabilizers	2	1	256	256
Acinetobacter baumannii	ATCC 17978	AB-SEN	MER	meropenem	ST non-permeabilizers	3	1	256	256
Acinetobacter baumannii	ATCC 17978	AB-SEN	MER	meropenem	ST non-permeabilizers	4	1	256	256
Acinetobacter baumannii	ATCC 17978	AB-SEN	MER	meropenem	ST non-permeabilizers	5	1	256	256
Acinetobacter baumannii	ATCC 17978	AB-SEN	MER	meropenem	ST non-permeabilizers	6	1	128	128
Acinetobacter baumannii	ATCC 17978	AB-SEN	MER	meropenem	ST non-permeabilizers	7	1	256	256
Acinetobacter baumannii	ATCC 17978	AB-SEN	MER	meropenem	ST non-permeabilizers	8	1	64	64
Acinetobacter baumannii	ATCC 17978	AB-SEN	MER	meropenem	ST non-permeabilizers	9	1	256	256
Acinetobacter baumannii	ATCC 17978	AB-SEN	MER	meropenem	ST non-permeabilizers	10	1	256	256
Escherichia coli	ATCC 25922	EC-SEN	MER	meropenem	ST non-permeabilizers	1	0.03125	0.125	4
Escherichia coli	ATCC 25922	EC-SEN	MER	meropenem	ST non-permeabilizers	2	0.03125	0.0625	2
Escherichia coli	ATCC 25922	EC-SEN	MER	meropenem	ST non-permeabilizers	5	0.03125	0.125	4
Escherichia coli	ATCC 25922	EC-SEN	MER	meropenem	ST non-permeabilizers	6	0.03125	0.125	4
Escherichia coli	ATCC 25922	EC-SEN	MER	meropenem	ST non-permeabilizers	7	0.03125	0.0625	2
Escherichia coli	ATCC 25922	EC-SEN	MER	meropenem	ST non-permeabilizers	8	0.03125	0.0625	2
Escherichia coli	ATCC 25922	EC-SEN	MER	meropenem	ST non-permeabilizers	10	0.03125	0.0625	2
Pseudomonas aeruginosa	ATCC BAA 3107	PA-SEN	MER	meropenem	ST non-permeabilizers	1	0.03125	16	512
Pseudomonas aeruginosa	ATCC BAA 3107	PA-SEN	MER	meropenem	ST non-permeabilizers	2	0.03125	64	2048
Pseudomonas aeruginosa	ATCC BAA 3107	PA-SEN	MER	meropenem	ST non-permeabilizers	4	0.03125	64	2048
Pseudomonas aeruginosa	ATCC BAA 3107	PA-SEN	MER	meropenem	ST non-permeabilizers	6	0.03125	64	2048
Pseudomonas aeruginosa	ATCC BAA 3107	PA-SEN	MER	meropenem	ST non-permeabilizers	8	0.03125	32	1024
Pseudomonas aeruginosa	ATCC BAA 3107	PA-SEN	MER	meropenem	ST non-permeabilizers	10	0.03125	64	2048
Klebsiella pneumoniae	ATCC 700603	KP-MDR	MOX	moxifloxacin	DT non-permeabilizers	1	1	128	128
Klebsiella pneumoniae	ATCC 700603	KP-MDR	MOX	moxifloxacin	DT non-permeabilizers	2	1	128	128
Klebsiella pneumoniae	ATCC 700603	KP-MDR	MOX	moxifloxacin	DT non-permeabilizers	3	1	32	32
Klebsiella pneumoniae	ATCC 700603	KP-MDR	MOX	moxifloxacin	DT non-permeabilizers	4	1	128	128
Klebsiella pneumoniae	ATCC 700603	KP-MDR	MOX	moxifloxacin	DT non-permeabilizers	6	1	32	32
Klebsiella pneumoniae	ATCC 700603	KP-MDR	MOX	moxifloxacin	DT non-permeabilizers	7	1	128	128
Klebsiella pneumoniae	ATCC 700603	KP-MDR	MOX	moxifloxacin	DT non-permeabilizers	8	1	64	64
Klebsiella pneumoniae	ATCC 700603	KP-MDR	MOX	moxifloxacin	DT non-permeabilizers	9	1	128	128
Klebsiella pneumoniae	ATCC 700603	KP-MDR	MOX	moxifloxacin	DT non-permeabilizers	10	1	128	128
Acinetobacter baumannii	ATCC 17978	AB-SEN	MOX	moxifloxacin	DT non-permeabilizers	1	0.0625	16	256
Acinetobacter baumannii	ATCC 17978	AB-SEN	MOX	moxifloxacin	DT non-permeabilizers	2	0.0625	32	512
Acinetobacter baumannii	ATCC 17978	AB-SEN	MOX	moxifloxacin	DT non-permeabilizers	3	0.0625	8	128
Acinetobacter baumannii	ATCC 17978	AB-SEN	MOX	moxifloxacin	DT non-permeabilizers	4	0.0625	32	512
Acinetobacter baumannii	ATCC 17978	AB-SEN	MOX	moxifloxacin	DT non-permeabilizers	5	0.0625	32	512
Acinetobacter baumannii	ATCC 17978	AB-SEN	MOX	moxifloxacin	DT non-permeabilizers	6	0.0625	16	256
Acinetobacter baumannii	ATCC 17978	AB-SEN	MOX	moxifloxacin	DT non-permeabilizers	7	0.0625	32	512
Acinetobacter baumannii	ATCC 17978	AB-SEN	MOX	moxifloxacin	DT non-permeabilizers	8	0.0625	16	256
Acinetobacter baumannii	ATCC 17978	AB-SEN	MOX	moxifloxacin	DT non-permeabilizers	9	0.0625	64	1024
Acinetobacter baumannii	ATCC 17978	AB-SEN	MOX	moxifloxacin	DT non-permeabilizers	10	0.0625	32	512
Escherichia coli	ATCC 25922	EC-SEN	MOX	moxifloxacin	DT non-permeabilizers	1	0.03125	8	256
Escherichia coli	ATCC 25922	EC-SEN	MOX	moxifloxacin	DT non-permeabilizers	2	0.03125	16	512
Escherichia coli	ATCC 25922	EC-SEN	MOX	moxifloxacin	DT non-permeabilizers	3	0.03125	32	1024
Escherichia coli	ATCC 25922	EC-SEN	MOX	moxifloxacin	DT non-permeabilizers	4	0.03125	32	1024
Escherichia coli	ATCC 25922	EC-SEN	MOX	moxifloxacin	DT non-permeabilizers	5	0.03125	32	1024
Escherichia coli	ATCC 25922	EC-SEN	MOX	moxifloxacin	DT non-permeabilizers	6	0.03125	4	128
Escherichia coli	ATCC 25922	EC-SEN	MOX	moxifloxacin	DT non-permeabilizers	7	0.03125	16	512
Escherichia coli	ATCC 25922	EC-SEN	MOX	moxifloxacin	DT non-permeabilizers	8	0.03125	32	1024
Escherichia coli	ATCC 25922	EC-SEN	MOX	moxifloxacin	DT non-permeabilizers	9	0.03125	128	4096
Escherichia coli	ATCC 25922	EC-SEN	MOX	moxifloxacin	DT non-permeabilizers	10	0.03125	8	256
Klebsiella pneumoniae	ATCC 10031	KP-SEN	MOX	moxifloxacin	DT non-permeabilizers	1	0.0078125	16	2048
Klebsiella pneumoniae	ATCC 10031	KP-SEN	MOX	moxifloxacin	DT non-permeabilizers	2	0.0078125	64	8192
Klebsiella pneumoniae	ATCC 10031	KP-SEN	MOX	moxifloxacin	DT non-permeabilizers	3	0.0078125	32	4096
Klebsiella pneumoniae	ATCC 10031	KP-SEN	MOX	moxifloxacin	DT non-permeabilizers	4	0.0078125	64	8192
Klebsiella pneumoniae	ATCC 10031	KP-SEN	MOX	moxifloxacin	DT non-permeabilizers	6	0.0078125	8	1024
Klebsiella pneumoniae	ATCC 10031	KP-SEN	MOX	moxifloxacin	DT non-permeabilizers	7	0.0078125	4	512
Klebsiella pneumoniae	ATCC 10031	KP-SEN	MOX	moxifloxacin	DT non-permeabilizers	8	0.0078125	4	512
Klebsiella pneumoniae	ATCC 10031	KP-SEN	MOX	moxifloxacin	DT non-permeabilizers	9	0.0078125	16	2048
Klebsiella pneumoniae	ATCC 10031	KP-SEN	MOX	moxifloxacin	DT non-permeabilizers	10	0.0078125	64	8192
Pseudomonas aeruginosa	ATCC BAA 3107	PA-SEN	MOX	moxifloxacin	DT non-permeabilizers	1	1	512	512
Pseudomonas aeruginosa	ATCC BAA 3107	PA-SEN	MOX	moxifloxacin	DT non-permeabilizers	2	1	256	256
Pseudomonas aeruginosa	ATCC BAA 3107	PA-SEN	MOX	moxifloxacin	DT non-permeabilizers	3	1	512	512
Pseudomonas aeruginosa	ATCC BAA 3107	PA-SEN	MOX	moxifloxacin	DT non-permeabilizers	4	1	128	128
Pseudomonas aeruginosa	ATCC BAA 3107	PA-SEN	MOX	moxifloxacin	DT non-permeabilizers	6	1	512	512
Pseudomonas aeruginosa	ATCC BAA 3107	PA-SEN	MOX	moxifloxacin	DT non-permeabilizers	7	1	256	256
Pseudomonas aeruginosa	ATCC BAA 3107	PA-SEN	MOX	moxifloxacin	DT non-permeabilizers	8	1	512	512
Pseudomonas aeruginosa	ATCC BAA 3107	PA-SEN	MOX	moxifloxacin	DT non-permeabilizers	9	1	256	256
Pseudomonas aeruginosa	ATCC BAA 3107	PA-SEN	MOX	moxifloxacin	DT non-permeabilizers	10	1	128	128
Acinetobacter baumannii	ATCC 17978	AB-SEN	OMA	omadacycline	ST non-permeabilizers	1	0.5	16	32
Acinetobacter baumannii	ATCC 17978	AB-SEN	OMA	omadacycline	ST non-permeabilizers	2	0.5	32	64
Acinetobacter baumannii	ATCC 17978	AB-SEN	OMA	omadacycline	ST non-permeabilizers	3	0.5	32	64
Acinetobacter baumannii	ATCC 17978	AB-SEN	OMA	omadacycline	ST non-permeabilizers	4	0.5	16	32
Acinetobacter baumannii	ATCC 17978	AB-SEN	OMA	omadacycline	ST non-permeabilizers	5	0.5	64	128
Acinetobacter baumannii	ATCC 17978	AB-SEN	OMA	omadacycline	ST non-permeabilizers	6	0.5	64	128
Acinetobacter baumannii	ATCC 17978	AB-SEN	OMA	omadacycline	ST non-permeabilizers	7	0.5	32	64
Acinetobacter baumannii	ATCC 17978	AB-SEN	OMA	omadacycline	ST non-permeabilizers	8	0.5	32	64
Acinetobacter baumannii	ATCC 17978	AB-SEN	OMA	omadacycline	ST non-permeabilizers	9	0.5	16	32
Acinetobacter baumannii	ATCC 17978	AB-SEN	OMA	omadacycline	ST non-permeabilizers	10	0.5	16	32
Escherichia coli	ATCC 25922	EC-SEN	OMA	omadacycline	ST non-permeabilizers	1	2	16	8
Escherichia coli	ATCC 25922	EC-SEN	OMA	omadacycline	ST non-permeabilizers	2	2	16	8
Escherichia coli	ATCC 25922	EC-SEN	OMA	omadacycline	ST non-permeabilizers	3	2	8	4
Escherichia coli	ATCC 25922	EC-SEN	OMA	omadacycline	ST non-permeabilizers	4	2	16	8
Escherichia coli	ATCC 25922	EC-SEN	OMA	omadacycline	ST non-permeabilizers	5	2	16	8
Escherichia coli	ATCC 25922	EC-SEN	OMA	omadacycline	ST non-permeabilizers	6	2	8	4
Escherichia coli	ATCC 25922	EC-SEN	OMA	omadacycline	ST non-permeabilizers	7	2	4	2
Escherichia coli	ATCC 25922	EC-SEN	OMA	omadacycline	ST non-permeabilizers	8	2	16	8
Escherichia coli	ATCC 25922	EC-SEN	OMA	omadacycline	ST non-permeabilizers	9	2	16	8
Escherichia coli	ATCC 25922	EC-SEN	OMA	omadacycline	ST non-permeabilizers	10	2	8	4
Klebsiella pneumoniae	ATCC 10031	KP-SEN	OMA	omadacycline	ST non-permeabilizers	1	1	128	128
Klebsiella pneumoniae	ATCC 10031	KP-SEN	OMA	omadacycline	ST non-permeabilizers	2	1	128	128
Klebsiella pneumoniae	ATCC 10031	KP-SEN	OMA	omadacycline	ST non-permeabilizers	3	1	64	64
Klebsiella pneumoniae	ATCC 10031	KP-SEN	OMA	omadacycline	ST non-permeabilizers	4	1	64	64
Klebsiella pneumoniae	ATCC 10031	KP-SEN	OMA	omadacycline	ST non-permeabilizers	5	1	128	128
Klebsiella pneumoniae	ATCC 10031	KP-SEN	OMA	omadacycline	ST non-permeabilizers	6	1	128	128
Klebsiella pneumoniae	ATCC 10031	KP-SEN	OMA	omadacycline	ST non-permeabilizers	7	1	32	32
Klebsiella pneumoniae	ATCC 10031	KP-SEN	OMA	omadacycline	ST non-permeabilizers	8	1	64	64
Klebsiella pneumoniae	ATCC 10031	KP-SEN	OMA	omadacycline	ST non-permeabilizers	9	1	128	128
Klebsiella pneumoniae	ATCC 10031	KP-SEN	OMA	omadacycline	ST non-permeabilizers	10	1	128	128
Acinetobacter baumannii	ATCC BAA 1605	AB-MDR	POL	POL-7306	DT permeabilizers	1	1	2	2
Acinetobacter baumannii	ATCC BAA 1605	AB-MDR	POL	POL-7306	DT permeabilizers	2	1	16	16
Acinetobacter baumannii	ATCC BAA 1605	AB-MDR	POL	POL-7306	DT permeabilizers	3	1	16	16
Acinetobacter baumannii	ATCC BAA 1605	AB-MDR	POL	POL-7306	DT permeabilizers	4	1	16	16
Acinetobacter baumannii	ATCC BAA 1605	AB-MDR	POL	POL-7306	DT permeabilizers	5	1	16	16
Acinetobacter baumannii	ATCC BAA 1605	AB-MDR	POL	POL-7306	DT permeabilizers	6	1	2	2
Acinetobacter baumannii	ATCC BAA 1605	AB-MDR	POL	POL-7306	DT permeabilizers	7	1	16	16
Acinetobacter baumannii	ATCC BAA 1605	AB-MDR	POL	POL-7306	DT permeabilizers	8	1	8	8
Acinetobacter baumannii	ATCC BAA 1605	AB-MDR	POL	POL-7306	DT permeabilizers	9	1	32	32
Acinetobacter baumannii	ATCC BAA 1605	AB-MDR	POL	POL-7306	DT permeabilizers	10	1	16	16
Escherichia coli	NCTC 13846	EC-MDR	POL	POL-7306	DT permeabilizers	1	4	8	2
Escherichia coli	NCTC 13846	EC-MDR	POL	POL-7306	DT permeabilizers	2	4	4	1
Escherichia coli	NCTC 13846	EC-MDR	POL	POL-7306	DT permeabilizers	3	4	4	1
Escherichia coli	NCTC 13846	EC-MDR	POL	POL-7306	DT permeabilizers	4	4	4	1
Escherichia coli	NCTC 13846	EC-MDR	POL	POL-7306	DT permeabilizers	5	4	4	1
Escherichia coli	NCTC 13846	EC-MDR	POL	POL-7306	DT permeabilizers	6	4	8	2
Escherichia coli	NCTC 13846	EC-MDR	POL	POL-7306	DT permeabilizers	7	4	8	2
Escherichia coli	NCTC 13846	EC-MDR	POL	POL-7306	DT permeabilizers	8	4	16	4
Escherichia coli	NCTC 13846	EC-MDR	POL	POL-7306	DT permeabilizers	9	4	4	1
Escherichia coli	NCTC 13846	EC-MDR	POL	POL-7306	DT permeabilizers	10	4	4	1
Klebsiella pneumoniae	ATCC 700603	KP-MDR	POL	POL-7306	DT permeabilizers	1	1	16	16
Klebsiella pneumoniae	ATCC 700603	KP-MDR	POL	POL-7306	DT permeabilizers	2	1	256	256
Klebsiella pneumoniae	ATCC 700603	KP-MDR	POL	POL-7306	DT permeabilizers	3	1	256	256
Klebsiella pneumoniae	ATCC 700603	KP-MDR	POL	POL-7306	DT permeabilizers	4	1	256	256
Klebsiella pneumoniae	ATCC 700603	KP-MDR	POL	POL-7306	DT permeabilizers	5	1	256	256
Klebsiella pneumoniae	ATCC 700603	KP-MDR	POL	POL-7306	DT permeabilizers	6	1	256	256
Klebsiella pneumoniae	ATCC 700603	KP-MDR	POL	POL-7306	DT permeabilizers	7	1	128	128
Klebsiella pneumoniae	ATCC 700603	KP-MDR	POL	POL-7306	DT permeabilizers	8	1	256	256
Klebsiella pneumoniae	ATCC 700603	KP-MDR	POL	POL-7306	DT permeabilizers	9	1	128	128
Klebsiella pneumoniae	ATCC 700603	KP-MDR	POL	POL-7306	DT permeabilizers	10	1	16	16
Acinetobacter baumannii	ATCC 17978	AB-SEN	POL	POL-7306	DT permeabilizers	1	1	256	256
Acinetobacter baumannii	ATCC 17978	AB-SEN	POL	POL-7306	DT permeabilizers	2	1	32	32
Acinetobacter baumannii	ATCC 17978	AB-SEN	POL	POL-7306	DT permeabilizers	3	1	16	16
Acinetobacter baumannii	ATCC 17978	AB-SEN	POL	POL-7306	DT permeabilizers	4	1	2	2
Acinetobacter baumannii	ATCC 17978	AB-SEN	POL	POL-7306	DT permeabilizers	6	1	32	32
Acinetobacter baumannii	ATCC 17978	AB-SEN	POL	POL-7306	DT permeabilizers	7	1	2	2
Acinetobacter baumannii	ATCC 17978	AB-SEN	POL	POL-7306	DT permeabilizers	8	1	2	2
Acinetobacter baumannii	ATCC 17978	AB-SEN	POL	POL-7306	DT permeabilizers	9	1	256	256
Acinetobacter baumannii	ATCC 17978	AB-SEN	POL	POL-7306	DT permeabilizers	10	1	32	32
Escherichia coli	ATCC 25922	EC-SEN	POL	POL-7306	DT permeabilizers	1	1	2	2
Escherichia coli	ATCC 25922	EC-SEN	POL	POL-7306	DT permeabilizers	2	1	8	8
Escherichia coli	ATCC 25922	EC-SEN	POL	POL-7306	DT permeabilizers	3	1	4	4
Escherichia coli	ATCC 25922	EC-SEN	POL	POL-7306	DT permeabilizers	4	1	4	4
Escherichia coli	ATCC 25922	EC-SEN	POL	POL-7306	DT permeabilizers	5	1	4	4
Escherichia coli	ATCC 25922	EC-SEN	POL	POL-7306	DT permeabilizers	6	1	4	4
Escherichia coli	ATCC 25922	EC-SEN	POL	POL-7306	DT permeabilizers	7	1	4	4
Escherichia coli	ATCC 25922	EC-SEN	POL	POL-7306	DT permeabilizers	8	1	8	8
Escherichia coli	ATCC 25922	EC-SEN	POL	POL-7306	DT permeabilizers	9	1	8	8
Escherichia coli	ATCC 25922	EC-SEN	POL	POL-7306	DT permeabilizers	10	1	4	4
Klebsiella pneumoniae	ATCC 10031	KP-SEN	POL	POL-7306	DT permeabilizers	1	1	1	1
Klebsiella pneumoniae	ATCC 10031	KP-SEN	POL	POL-7306	DT permeabilizers	4	1	32	32
Klebsiella pneumoniae	ATCC 10031	KP-SEN	POL	POL-7306	DT permeabilizers	7	1	1	1
Klebsiella pneumoniae	ATCC 10031	KP-SEN	POL	POL-7306	DT permeabilizers	8	1	32	32
Klebsiella pneumoniae	ATCC 10031	KP-SEN	POL	POL-7306	DT permeabilizers	10	1	64	64
Pseudomonas aeruginosa	ATCC BAA 3107	PA-SEN	POL	POL-7306	DT permeabilizers	1	2	4	2
Pseudomonas aeruginosa	ATCC BAA 3107	PA-SEN	POL	POL-7306	DT permeabilizers	2	2	4	2
Pseudomonas aeruginosa	ATCC BAA 3107	PA-SEN	POL	POL-7306	DT permeabilizers	3	2	4	2
Pseudomonas aeruginosa	ATCC BAA 3107	PA-SEN	POL	POL-7306	DT permeabilizers	4	2	4	2
Pseudomonas aeruginosa	ATCC BAA 3107	PA-SEN	POL	POL-7306	DT permeabilizers	6	2	4	2
Pseudomonas aeruginosa	ATCC BAA 3107	PA-SEN	POL	POL-7306	DT permeabilizers	8	2	4	2
Acinetobacter baumannii	ATCC BAA 1605	AB-MDR	PMB	polymyxin-B	ST permeabilizers	1	1	512	512
Acinetobacter baumannii	ATCC BAA 1605	AB-MDR	PMB	polymyxin-B	ST permeabilizers	2	1	512	512
Acinetobacter baumannii	ATCC BAA 1605	AB-MDR	PMB	polymyxin-B	ST permeabilizers	3	1	256	256
Acinetobacter baumannii	ATCC BAA 1605	AB-MDR	PMB	polymyxin-B	ST permeabilizers	4	1	1024	1024
Acinetobacter baumannii	ATCC BAA 1605	AB-MDR	PMB	polymyxin-B	ST permeabilizers	5	1	1024	1024
Acinetobacter baumannii	ATCC BAA 1605	AB-MDR	PMB	polymyxin-B	ST permeabilizers	6	1	1024	1024
Acinetobacter baumannii	ATCC BAA 1605	AB-MDR	PMB	polymyxin-B	ST permeabilizers	7	1	1024	1024
Acinetobacter baumannii	ATCC BAA 1605	AB-MDR	PMB	polymyxin-B	ST permeabilizers	8	1	1024	1024
Acinetobacter baumannii	ATCC BAA 1605	AB-MDR	PMB	polymyxin-B	ST permeabilizers	9	1	1024	1024
Acinetobacter baumannii	ATCC BAA 1605	AB-MDR	PMB	polymyxin-B	ST permeabilizers	10	1	1024	1024
Escherichia coli	NCTC 13846	EC-MDR	PMB	polymyxin-B	ST permeabilizers	1	4	128	32
Escherichia coli	NCTC 13846	EC-MDR	PMB	polymyxin-B	ST permeabilizers	2	4	128	32
Escherichia coli	NCTC 13846	EC-MDR	PMB	polymyxin-B	ST permeabilizers	3	4	64	16
Escherichia coli	NCTC 13846	EC-MDR	PMB	polymyxin-B	ST permeabilizers	5	4	64	16
Escherichia coli	NCTC 13846	EC-MDR	PMB	polymyxin-B	ST permeabilizers	6	4	64	16
Escherichia coli	NCTC 13846	EC-MDR	PMB	polymyxin-B	ST permeabilizers	7	4	128	32
Escherichia coli	NCTC 13846	EC-MDR	PMB	polymyxin-B	ST permeabilizers	8	4	32	8
Escherichia coli	NCTC 13846	EC-MDR	PMB	polymyxin-B	ST permeabilizers	9	4	64	16
Escherichia coli	NCTC 13846	EC-MDR	PMB	polymyxin-B	ST permeabilizers	10	4	64	16
Klebsiella pneumoniae	ATCC 700603	KP-MDR	PMB	polymyxin-B	ST permeabilizers	1	1	512	512
Klebsiella pneumoniae	ATCC 700603	KP-MDR	PMB	polymyxin-B	ST permeabilizers	2	1	512	512
Klebsiella pneumoniae	ATCC 700603	KP-MDR	PMB	polymyxin-B	ST permeabilizers	3	1	256	256
Klebsiella pneumoniae	ATCC 700603	KP-MDR	PMB	polymyxin-B	ST permeabilizers	4	1	256	256
Klebsiella pneumoniae	ATCC 700603	KP-MDR	PMB	polymyxin-B	ST permeabilizers	5	1	256	256
Klebsiella pneumoniae	ATCC 700603	KP-MDR	PMB	polymyxin-B	ST permeabilizers	6	1	256	256
Klebsiella pneumoniae	ATCC 700603	KP-MDR	PMB	polymyxin-B	ST permeabilizers	7	1	256	256
Klebsiella pneumoniae	ATCC 700603	KP-MDR	PMB	polymyxin-B	ST permeabilizers	8	1	512	512
Klebsiella pneumoniae	ATCC 700603	KP-MDR	PMB	polymyxin-B	ST permeabilizers	9	1	256	256
Klebsiella pneumoniae	ATCC 700603	KP-MDR	PMB	polymyxin-B	ST permeabilizers	10	1	256	256
Pseudomonas aeruginosa	LESB 58	PA-MDR	PMB	polymyxin-B	ST permeabilizers	1	2	64	32
Pseudomonas aeruginosa	LESB 58	PA-MDR	PMB	polymyxin-B	ST permeabilizers	2	2	256	128
Pseudomonas aeruginosa	LESB 58	PA-MDR	PMB	polymyxin-B	ST permeabilizers	3	2	16	8
Pseudomonas aeruginosa	LESB 58	PA-MDR	PMB	polymyxin-B	ST permeabilizers	4	2	4	2
Pseudomonas aeruginosa	LESB 58	PA-MDR	PMB	polymyxin-B	ST permeabilizers	5	2	4	2
Pseudomonas aeruginosa	LESB 58	PA-MDR	PMB	polymyxin-B	ST permeabilizers	6	2	128	64
Pseudomonas aeruginosa	LESB 58	PA-MDR	PMB	polymyxin-B	ST permeabilizers	7	2	32	16
Pseudomonas aeruginosa	LESB 58	PA-MDR	PMB	polymyxin-B	ST permeabilizers	8	2	8	4
Pseudomonas aeruginosa	LESB 58	PA-MDR	PMB	polymyxin-B	ST permeabilizers	9	2	128	64
Pseudomonas aeruginosa	LESB 58	PA-MDR	PMB	polymyxin-B	ST permeabilizers	10	2	16	8
Acinetobacter baumannii	ATCC 17978	AB-SEN	PMB	polymyxin-B	ST permeabilizers	1	1	512	512
Acinetobacter baumannii	ATCC 17978	AB-SEN	PMB	polymyxin-B	ST permeabilizers	2	1	512	512
Acinetobacter baumannii	ATCC 17978	AB-SEN	PMB	polymyxin-B	ST permeabilizers	3	1	256	256
Acinetobacter baumannii	ATCC 17978	AB-SEN	PMB	polymyxin-B	ST permeabilizers	4	1	512	512
Acinetobacter baumannii	ATCC 17978	AB-SEN	PMB	polymyxin-B	ST permeabilizers	5	1	512	512
Acinetobacter baumannii	ATCC 17978	AB-SEN	PMB	polymyxin-B	ST permeabilizers	6	1	512	512
Acinetobacter baumannii	ATCC 17978	AB-SEN	PMB	polymyxin-B	ST permeabilizers	7	1	128	128
Acinetobacter baumannii	ATCC 17978	AB-SEN	PMB	polymyxin-B	ST permeabilizers	8	1	256	256
Acinetobacter baumannii	ATCC 17978	AB-SEN	PMB	polymyxin-B	ST permeabilizers	9	1	256	256
Acinetobacter baumannii	ATCC 17978	AB-SEN	PMB	polymyxin-B	ST permeabilizers	10	1	128	128
Escherichia coli	ATCC 25922	EC-SEN	PMB	polymyxin-B	ST permeabilizers	1	1	64	64
Escherichia coli	ATCC 25922	EC-SEN	PMB	polymyxin-B	ST permeabilizers	2	1	128	128
Escherichia coli	ATCC 25922	EC-SEN	PMB	polymyxin-B	ST permeabilizers	3	1	64	64
Escherichia coli	ATCC 25922	EC-SEN	PMB	polymyxin-B	ST permeabilizers	4	1	128	128
Escherichia coli	ATCC 25922	EC-SEN	PMB	polymyxin-B	ST permeabilizers	5	1	128	128
Escherichia coli	ATCC 25922	EC-SEN	PMB	polymyxin-B	ST permeabilizers	6	1	128	128
Escherichia coli	ATCC 25922	EC-SEN	PMB	polymyxin-B	ST permeabilizers	7	1	64	64
Escherichia coli	ATCC 25922	EC-SEN	PMB	polymyxin-B	ST permeabilizers	8	1	128	128
Escherichia coli	ATCC 25922	EC-SEN	PMB	polymyxin-B	ST permeabilizers	9	1	64	64
Escherichia coli	ATCC 25922	EC-SEN	PMB	polymyxin-B	ST permeabilizers	10	1	128	128
Klebsiella pneumoniae	ATCC 10031	KP-SEN	PMB	polymyxin-B	ST permeabilizers	1	2	512	256
Klebsiella pneumoniae	ATCC 10031	KP-SEN	PMB	polymyxin-B	ST permeabilizers	2	2	1024	512
Klebsiella pneumoniae	ATCC 10031	KP-SEN	PMB	polymyxin-B	ST permeabilizers	3	2	1024	512
Klebsiella pneumoniae	ATCC 10031	KP-SEN	PMB	polymyxin-B	ST permeabilizers	4	2	256	128
Klebsiella pneumoniae	ATCC 10031	KP-SEN	PMB	polymyxin-B	ST permeabilizers	5	2	1024	512
Klebsiella pneumoniae	ATCC 10031	KP-SEN	PMB	polymyxin-B	ST permeabilizers	7	2	256	128
Klebsiella pneumoniae	ATCC 10031	KP-SEN	PMB	polymyxin-B	ST permeabilizers	8	2	256	128
Klebsiella pneumoniae	ATCC 10031	KP-SEN	PMB	polymyxin-B	ST permeabilizers	9	2	1024	512
Klebsiella pneumoniae	ATCC 10031	KP-SEN	PMB	polymyxin-B	ST permeabilizers	10	2	32	16
Pseudomonas aeruginosa	ATCC BAA 3107	PA-SEN	PMB	polymyxin-B	ST permeabilizers	1	1	32	32
Pseudomonas aeruginosa	ATCC BAA 3107	PA-SEN	PMB	polymyxin-B	ST permeabilizers	4	1	32	32
Pseudomonas aeruginosa	ATCC BAA 3107	PA-SEN	PMB	polymyxin-B	ST permeabilizers	5	1	32	32
Pseudomonas aeruginosa	ATCC BAA 3107	PA-SEN	PMB	polymyxin-B	ST permeabilizers	6	1	4	4
Pseudomonas aeruginosa	ATCC BAA 3107	PA-SEN	PMB	polymyxin-B	ST permeabilizers	7	1	16	16
Pseudomonas aeruginosa	ATCC BAA 3107	PA-SEN	PMB	polymyxin-B	ST permeabilizers	8	1	16	16
Pseudomonas aeruginosa	ATCC BAA 3107	PA-SEN	PMB	polymyxin-B	ST permeabilizers	9	1	4	4
Pseudomonas aeruginosa	ATCC BAA 3107	PA-SEN	PMB	polymyxin-B	ST permeabilizers	10	1	4	4
Acinetobacter baumannii	ATCC BAA 1605	AB-MDR	SCH	SCH79797	DT permeabilizers	2	4	8	2
Acinetobacter baumannii	ATCC BAA 1605	AB-MDR	SCH	SCH79797	DT permeabilizers	5	4	8	2
Acinetobacter baumannii	ATCC BAA 1605	AB-MDR	SCH	SCH79797	DT permeabilizers	7	4	16	4
Acinetobacter baumannii	ATCC BAA 1605	AB-MDR	SCH	SCH79797	DT permeabilizers	9	4	8	2
Acinetobacter baumannii	ATCC BAA 1605	AB-MDR	SCH	SCH79797	DT permeabilizers	10	4	8	2
Acinetobacter baumannii	ATCC 17978	AB-SEN	SCH	SCH79797	DT permeabilizers	2	4	4	1
Acinetobacter baumannii	ATCC 17978	AB-SEN	SCH	SCH79797	DT permeabilizers	4	4	8	2
Acinetobacter baumannii	ATCC 17978	AB-SEN	SCH	SCH79797	DT permeabilizers	6	4	8	2
Acinetobacter baumannii	ATCC 17978	AB-SEN	SCH	SCH79797	DT permeabilizers	8	4	8	2
Acinetobacter baumannii	ATCC 17978	AB-SEN	SCH	SCH79797	DT permeabilizers	9	4	8	2
Acinetobacter baumannii	ATCC 17978	AB-SEN	SCH	SCH79797	DT permeabilizers	10	4	8	2
Escherichia coli	ATCC 25922	EC-SEN	SCH	SCH79797	DT permeabilizers	1	4	16	4
Escherichia coli	ATCC 25922	EC-SEN	SCH	SCH79797	DT permeabilizers	2	4	16	4
Escherichia coli	ATCC 25922	EC-SEN	SCH	SCH79797	DT permeabilizers	3	4	16	4
Escherichia coli	ATCC 25922	EC-SEN	SCH	SCH79797	DT permeabilizers	4	4	16	4
Escherichia coli	ATCC 25922	EC-SEN	SCH	SCH79797	DT permeabilizers	5	4	16	4
Escherichia coli	ATCC 25922	EC-SEN	SCH	SCH79797	DT permeabilizers	7	4	16	4
Escherichia coli	ATCC 25922	EC-SEN	SCH	SCH79797	DT permeabilizers	8	4	8	2
Escherichia coli	ATCC 25922	EC-SEN	SCH	SCH79797	DT permeabilizers	9	4	8	2
Escherichia coli	ATCC 25922	EC-SEN	SCH	SCH79797	DT permeabilizers	10	4	16	4
Klebsiella pneumoniae	ATCC 10031	KP-SEN	SCH	SCH79797	DT permeabilizers	1	4	64	16
Klebsiella pneumoniae	ATCC 10031	KP-SEN	SCH	SCH79797	DT permeabilizers	2	4	16	4
Klebsiella pneumoniae	ATCC 10031	KP-SEN	SCH	SCH79797	DT permeabilizers	3	4	8	2
Klebsiella pneumoniae	ATCC 10031	KP-SEN	SCH	SCH79797	DT permeabilizers	4	4	64	16
Klebsiella pneumoniae	ATCC 10031	KP-SEN	SCH	SCH79797	DT permeabilizers	5	4	128	32
Klebsiella pneumoniae	ATCC 10031	KP-SEN	SCH	SCH79797	DT permeabilizers	6	4	8	2
Klebsiella pneumoniae	ATCC 10031	KP-SEN	SCH	SCH79797	DT permeabilizers	7	4	16	4
Klebsiella pneumoniae	ATCC 10031	KP-SEN	SCH	SCH79797	DT permeabilizers	8	4	32	8
Klebsiella pneumoniae	ATCC 10031	KP-SEN	SCH	SCH79797	DT permeabilizers	9	4	32	8
Klebsiella pneumoniae	ATCC 10031	KP-SEN	SCH	SCH79797	DT permeabilizers	10	4	8	2
Escherichia coli	NCTC 13846	EC-MDR	SUO	sulopenem	ST non-permeabilizers	1	0.03125	16	512
Escherichia coli	NCTC 13846	EC-MDR	SUO	sulopenem	ST non-permeabilizers	2	0.03125	0.5	16
Escherichia coli	NCTC 13846	EC-MDR	SUO	sulopenem	ST non-permeabilizers	3	0.03125	4	128
Escherichia coli	NCTC 13846	EC-MDR	SUO	sulopenem	ST non-permeabilizers	4	0.03125	4	128
Escherichia coli	NCTC 13846	EC-MDR	SUO	sulopenem	ST non-permeabilizers	5	0.03125	16	512
Escherichia coli	NCTC 13846	EC-MDR	SUO	sulopenem	ST non-permeabilizers	7	0.03125	0.5	16
Escherichia coli	NCTC 13846	EC-MDR	SUO	sulopenem	ST non-permeabilizers	8	0.03125	4	128
Escherichia coli	NCTC 13846	EC-MDR	SUO	sulopenem	ST non-permeabilizers	9	0.03125	8	256
Escherichia coli	NCTC 13846	EC-MDR	SUO	sulopenem	ST non-permeabilizers	10	0.03125	4	128
Klebsiella pneumoniae	ATCC 700603	KP-MDR	SUO	sulopenem	ST non-permeabilizers	1	0.5	128	256
Klebsiella pneumoniae	ATCC 700603	KP-MDR	SUO	sulopenem	ST non-permeabilizers	3	0.5	128	256
Klebsiella pneumoniae	ATCC 700603	KP-MDR	SUO	sulopenem	ST non-permeabilizers	4	0.5	128	256
Klebsiella pneumoniae	ATCC 700603	KP-MDR	SUO	sulopenem	ST non-permeabilizers	5	0.5	128	256
Klebsiella pneumoniae	ATCC 700603	KP-MDR	SUO	sulopenem	ST non-permeabilizers	8	0.5	128	256
Klebsiella pneumoniae	ATCC 700603	KP-MDR	SUO	sulopenem	ST non-permeabilizers	9	0.5	128	256
Klebsiella pneumoniae	ATCC 700603	KP-MDR	SUO	sulopenem	ST non-permeabilizers	10	0.5	128	256
Acinetobacter baumannii	ATCC 17978	AB-SEN	SUO	sulopenem	ST non-permeabilizers	1	1	8	8
Acinetobacter baumannii	ATCC 17978	AB-SEN	SUO	sulopenem	ST non-permeabilizers	2	1	1	1
Acinetobacter baumannii	ATCC 17978	AB-SEN	SUO	sulopenem	ST non-permeabilizers	3	1	16	16
Acinetobacter baumannii	ATCC 17978	AB-SEN	SUO	sulopenem	ST non-permeabilizers	4	1	16	16
Acinetobacter baumannii	ATCC 17978	AB-SEN	SUO	sulopenem	ST non-permeabilizers	5	1	64	64
Acinetobacter baumannii	ATCC 17978	AB-SEN	SUO	sulopenem	ST non-permeabilizers	6	1	16	16
Acinetobacter baumannii	ATCC 17978	AB-SEN	SUO	sulopenem	ST non-permeabilizers	7	1	16	16
Acinetobacter baumannii	ATCC 17978	AB-SEN	SUO	sulopenem	ST non-permeabilizers	8	1	8	8
Acinetobacter baumannii	ATCC 17978	AB-SEN	SUO	sulopenem	ST non-permeabilizers	9	1	16	16
Escherichia coli	ATCC 25922	EC-SEN	SUO	sulopenem	ST non-permeabilizers	5	0.03125	0.25	8
Escherichia coli	ATCC 25922	EC-SEN	SUO	sulopenem	ST non-permeabilizers	6	0.03125	0.25	8
Escherichia coli	ATCC 25922	EC-SEN	SUO	sulopenem	ST non-permeabilizers	7	0.03125	0.25	8
Escherichia coli	ATCC 25922	EC-SEN	SUO	sulopenem	ST non-permeabilizers	8	0.03125	0.25	8
Escherichia coli	ATCC 25922	EC-SEN	SUO	sulopenem	ST non-permeabilizers	9	0.03125	0.125	4
Escherichia coli	ATCC 25922	EC-SEN	SUO	sulopenem	ST non-permeabilizers	10	0.03125	0.125	4
Klebsiella pneumoniae	ATCC 10031	KP-SEN	SUO	sulopenem	ST non-permeabilizers	1	0.03125	1	32
Klebsiella pneumoniae	ATCC 10031	KP-SEN	SUO	sulopenem	ST non-permeabilizers	2	0.03125	1	32
Klebsiella pneumoniae	ATCC 10031	KP-SEN	SUO	sulopenem	ST non-permeabilizers	3	0.03125	0.25	8
Klebsiella pneumoniae	ATCC 10031	KP-SEN	SUO	sulopenem	ST non-permeabilizers	4	0.03125	0.5	16
Klebsiella pneumoniae	ATCC 10031	KP-SEN	SUO	sulopenem	ST non-permeabilizers	5	0.03125	0.5	16
Klebsiella pneumoniae	ATCC 10031	KP-SEN	SUO	sulopenem	ST non-permeabilizers	6	0.03125	1	32
Klebsiella pneumoniae	ATCC 10031	KP-SEN	SUO	sulopenem	ST non-permeabilizers	8	0.03125	1	32
Klebsiella pneumoniae	ATCC 10031	KP-SEN	SUO	sulopenem	ST non-permeabilizers	9	0.03125	0.5	16
Klebsiella pneumoniae	ATCC 10031	KP-SEN	SUO	sulopenem	ST non-permeabilizers	10	0.03125	1	32
Escherichia coli	ATCC 25922	EC-SEN	TRD	tridecaptin M152-P3	DT permeabilizers	1	4	32	8
Escherichia coli	ATCC 25922	EC-SEN	TRD	tridecaptin M152-P3	DT permeabilizers	2	4	64	16
Escherichia coli	ATCC 25922	EC-SEN	TRD	tridecaptin M152-P3	DT permeabilizers	3	4	32	8
Escherichia coli	ATCC 25922	EC-SEN	TRD	tridecaptin M152-P3	DT permeabilizers	4	4	32	8
Escherichia coli	ATCC 25922	EC-SEN	TRD	tridecaptin M152-P3	DT permeabilizers	6	4	32	8
Escherichia coli	ATCC 25922	EC-SEN	TRD	tridecaptin M152-P3	DT permeabilizers	7	4	32	8
Escherichia coli	ATCC 25922	EC-SEN	TRD	tridecaptin M152-P3	DT permeabilizers	8	4	32	8
Escherichia coli	ATCC 25922	EC-SEN	TRD	tridecaptin M152-P3	DT permeabilizers	9	4	32	8
Escherichia coli	ATCC 25922	EC-SEN	TRD	tridecaptin M152-P3	DT permeabilizers	10	4	64	16
Klebsiella pneumoniae	ATCC 10031	KP-SEN	TRD	tridecaptin M152-P3	DT permeabilizers	2	4	32	8
Klebsiella pneumoniae	ATCC 10031	KP-SEN	TRD	tridecaptin M152-P3	DT permeabilizers	3	4	128	32
Klebsiella pneumoniae	ATCC 10031	KP-SEN	TRD	tridecaptin M152-P3	DT permeabilizers	4	4	8	2
Klebsiella pneumoniae	ATCC 10031	KP-SEN	TRD	tridecaptin M152-P3	DT permeabilizers	5	4	64	16
Klebsiella pneumoniae	ATCC 10031	KP-SEN	TRD	tridecaptin M152-P3	DT permeabilizers	6	4	64	16
Klebsiella pneumoniae	ATCC 10031	KP-SEN	TRD	tridecaptin M152-P3	DT permeabilizers	7	4	64	16
Klebsiella pneumoniae	ATCC 10031	KP-SEN	TRD	tridecaptin M152-P3	DT permeabilizers	8	4	4	1
Escherichia coli	ATCC 25922	EC-SEN	ZOL	zoliflodacin	DT non-permeabilizers	1	2	128	64
Escherichia coli	ATCC 25922	EC-SEN	ZOL	zoliflodacin	DT non-permeabilizers	2	2	16	8
Escherichia coli	ATCC 25922	EC-SEN	ZOL	zoliflodacin	DT non-permeabilizers	3	2	256	128
Escherichia coli	ATCC 25922	EC-SEN	ZOL	zoliflodacin	DT non-permeabilizers	4	2	256	128
Escherichia coli	ATCC 25922	EC-SEN	ZOL	zoliflodacin	DT non-permeabilizers	5	2	512	256
Escherichia coli	ATCC 25922	EC-SEN	ZOL	zoliflodacin	DT non-permeabilizers	6	2	64	32
Escherichia coli	ATCC 25922	EC-SEN	ZOL	zoliflodacin	DT non-permeabilizers	7	2	128	64
Escherichia coli	ATCC 25922	EC-SEN	ZOL	zoliflodacin	DT non-permeabilizers	8	2	256	128
Escherichia coli	ATCC 25922	EC-SEN	ZOL	zoliflodacin	DT non-permeabilizers	9	2	128	64
Escherichia coli	ATCC 25922	EC-SEN	ZOL	zoliflodacin	DT non-permeabilizers	10	2	256	128
Klebsiella pneumoniae	ATCC 10031	KP-SEN	SPR	SPR206	ST permeabilizers	1	0.5	1024	2048
Klebsiella pneumoniae	ATCC 10031	KP-SEN	SPR	SPR206	ST permeabilizers	2	0.5	1	2
Klebsiella pneumoniae	ATCC 10031	KP-SEN	SPR	SPR206	ST permeabilizers	3	0.5	1024	2048
Klebsiella pneumoniae	ATCC 10031	KP-SEN	SPR	SPR206	ST permeabilizers	4	0.5	1024	2048
Klebsiella pneumoniae	ATCC 10031	KP-SEN	SPR	SPR206	ST permeabilizers	6	0.5	1024	2048
Klebsiella pneumoniae	ATCC 10031	KP-SEN	SPR	SPR206	ST permeabilizers	7	0.5	1	2
Klebsiella pneumoniae	ATCC 10031	KP-SEN	SPR	SPR206	ST permeabilizers	8	0.5	1	2
Klebsiella pneumoniae	ATCC 10031	KP-SEN	SPR	SPR206	ST permeabilizers	10	0.5	1024	2048
Klebsiella pneumoniae	ATCC 700603	KP-MDR	SPR	SPR206	ST permeabilizers	1	0.5	128	256
Klebsiella pneumoniae	ATCC 700603	KP-MDR	SPR	SPR206	ST permeabilizers	2	0.5	512	1024
Klebsiella pneumoniae	ATCC 700603	KP-MDR	SPR	SPR206	ST permeabilizers	3	0.5	256	512
Klebsiella pneumoniae	ATCC 700603	KP-MDR	SPR	SPR206	ST permeabilizers	4	0.5	128	256
Klebsiella pneumoniae	ATCC 700603	KP-MDR	SPR	SPR206	ST permeabilizers	5	0.5	128	256
Klebsiella pneumoniae	ATCC 700603	KP-MDR	SPR	SPR206	ST permeabilizers	6	0.5	256	512
Klebsiella pneumoniae	ATCC 700603	KP-MDR	SPR	SPR206	ST permeabilizers	7	0.5	256	512
Klebsiella pneumoniae	ATCC 700603	KP-MDR	SPR	SPR206	ST permeabilizers	8	0.5	512	1024
Klebsiella pneumoniae	ATCC 700603	KP-MDR	SPR	SPR206	ST permeabilizers	9	0.5	512	1024
Klebsiella pneumoniae	ATCC 700603	KP-MDR	SPR	SPR206	ST permeabilizers	10	0.5	256	512
Acinetobacter baumannii	ATCC 17978	AB-SEN	SPR	SPR206	ST permeabilizers	1	0.125	256	2048
Acinetobacter baumannii	ATCC 17978	AB-SEN	SPR	SPR206	ST permeabilizers	2	0.125	1024	8192
Acinetobacter baumannii	ATCC 17978	AB-SEN	SPR	SPR206	ST permeabilizers	3	0.125	64	512
Acinetobacter baumannii	ATCC 17978	AB-SEN	SPR	SPR206	ST permeabilizers	4	0.125	256	2048
Acinetobacter baumannii	ATCC 17978	AB-SEN	SPR	SPR206	ST permeabilizers	5	0.125	1024	8192
Acinetobacter baumannii	ATCC 17978	AB-SEN	SPR	SPR206	ST permeabilizers	6	0.125	1024	8192
Acinetobacter baumannii	ATCC 17978	AB-SEN	SPR	SPR206	ST permeabilizers	7	0.125	1024	8192
Acinetobacter baumannii	ATCC 17978	AB-SEN	SPR	SPR206	ST permeabilizers	8	0.125	512	4096
Acinetobacter baumannii	ATCC 17978	AB-SEN	SPR	SPR206	ST permeabilizers	9	0.125	1024	8192
Acinetobacter baumannii	ATCC 17978	AB-SEN	SPR	SPR206	ST permeabilizers	10	0.125	128	1024
Acinetobacter baumannii	ATCC BAA 1605	AB-MDR	SPR	SPR206	ST permeabilizers	1	0.125	256	2048
Acinetobacter baumannii	ATCC BAA 1605	AB-MDR	SPR	SPR206	ST permeabilizers	2	0.125	1024	8192
Acinetobacter baumannii	ATCC BAA 1605	AB-MDR	SPR	SPR206	ST permeabilizers	3	0.125	64	512
Acinetobacter baumannii	ATCC BAA 1605	AB-MDR	SPR	SPR206	ST permeabilizers	4	0.125	256	2048
Acinetobacter baumannii	ATCC BAA 1605	AB-MDR	SPR	SPR206	ST permeabilizers	5	0.125	1024	8192
Acinetobacter baumannii	ATCC BAA 1605	AB-MDR	SPR	SPR206	ST permeabilizers	6	0.125	1024	8192
Acinetobacter baumannii	ATCC BAA 1605	AB-MDR	SPR	SPR206	ST permeabilizers	7	0.125	1024	8192
Acinetobacter baumannii	ATCC BAA 1605	AB-MDR	SPR	SPR206	ST permeabilizers	8	0.125	512	4096
Acinetobacter baumannii	ATCC BAA 1605	AB-MDR	SPR	SPR206	ST permeabilizers	9	0.125	1024	8192
Acinetobacter baumannii	ATCC BAA 1605	AB-MDR	SPR	SPR206	ST permeabilizers	10	0.125	128	1024
Escherichia coli	ATCC 25922	EC-SEN	SPR	SPR206	ST permeabilizers	1	0.25	128	512
Escherichia coli	ATCC 25922	EC-SEN	SPR	SPR206	ST permeabilizers	2	0.25	64	256
Escherichia coli	ATCC 25922	EC-SEN	SPR	SPR206	ST permeabilizers	3	0.25	128	512
Escherichia coli	ATCC 25922	EC-SEN	SPR	SPR206	ST permeabilizers	4	0.25	64	256
Escherichia coli	ATCC 25922	EC-SEN	SPR	SPR206	ST permeabilizers	5	0.25	32	128
Escherichia coli	ATCC 25922	EC-SEN	SPR	SPR206	ST permeabilizers	6	0.25	128	512
Escherichia coli	ATCC 25922	EC-SEN	SPR	SPR206	ST permeabilizers	7	0.25	64	256
Escherichia coli	ATCC 25922	EC-SEN	SPR	SPR206	ST permeabilizers	8	0.25	32	128
Escherichia coli	ATCC 25922	EC-SEN	SPR	SPR206	ST permeabilizers	9	0.25	64	256
Escherichia coli	ATCC 25922	EC-SEN	SPR	SPR206	ST permeabilizers	10	0.25	4	16
Escherichia coli	NCTC 13846	EC-MDR	SPR	SPR206	ST permeabilizers	1	4	32	8
Escherichia coli	NCTC 13846	EC-MDR	SPR	SPR206	ST permeabilizers	2	4	64	16
Escherichia coli	NCTC 13846	EC-MDR	SPR	SPR206	ST permeabilizers	3	4	64	16
Escherichia coli	NCTC 13846	EC-MDR	SPR	SPR206	ST permeabilizers	4	4	64	16
Escherichia coli	NCTC 13846	EC-MDR	SPR	SPR206	ST permeabilizers	5	4	128	32
Escherichia coli	NCTC 13846	EC-MDR	SPR	SPR206	ST permeabilizers	6	4	32	8
Escherichia coli	NCTC 13846	EC-MDR	SPR	SPR206	ST permeabilizers	7	4	32	8
Escherichia coli	NCTC 13846	EC-MDR	SPR	SPR206	ST permeabilizers	8	4	64	16
Escherichia coli	NCTC 13846	EC-MDR	SPR	SPR206	ST permeabilizers	9	4	64	16
Escherichia coli	NCTC 13846	EC-MDR	SPR	SPR206	ST permeabilizers	10	4	128	32
Pseudomonas aeruginosa	ATCC BAA 3107	PA-SEN	SPR	SPR206	ST permeabilizers	1	1	16	16
Pseudomonas aeruginosa	ATCC BAA 3107	PA-SEN	SPR	SPR206	ST permeabilizers	2	1	32	32
Pseudomonas aeruginosa	ATCC BAA 3107	PA-SEN	SPR	SPR206	ST permeabilizers	4	1	16	16
Pseudomonas aeruginosa	ATCC BAA 3107	PA-SEN	SPR	SPR206	ST permeabilizers	5	1	16	16
Pseudomonas aeruginosa	ATCC BAA 3107	PA-SEN	SPR	SPR206	ST permeabilizers	8	1	8	8
Pseudomonas aeruginosa	ATCC BAA 3107	PA-SEN	SPR	SPR206	ST permeabilizers	9	1	32	32
Pseudomonas aeruginosa	ATCC BAA 3107	PA-SEN	SPR	SPR206	ST permeabilizers	10	1	2	2
Pseudomonas aeruginosa	LESB 58	PA-MDR	SPR	SPR206	ST permeabilizers	1	4	64	16
Pseudomonas aeruginosa	LESB 58	PA-MDR	SPR	SPR206	ST permeabilizers	2	4	64	16
Pseudomonas aeruginosa	LESB 58	PA-MDR	SPR	SPR206	ST permeabilizers	3	4	64	16
Pseudomonas aeruginosa	LESB 58	PA-MDR	SPR	SPR206	ST permeabilizers	4	4	32	8
Pseudomonas aeruginosa	LESB 58	PA-MDR	SPR	SPR206	ST permeabilizers	5	4	64	16
Pseudomonas aeruginosa	LESB 58	PA-MDR	SPR	SPR206	ST permeabilizers	6	4	128	32
Pseudomonas aeruginosa	LESB 58	PA-MDR	SPR	SPR206	ST permeabilizers	7	4	64	16
Pseudomonas aeruginosa	LESB 58	PA-MDR	SPR	SPR206	ST permeabilizers	8	4	16	4
Pseudomonas aeruginosa	LESB 58	PA-MDR	SPR	SPR206	ST permeabilizers	9	4	64	16
Pseudomonas aeruginosa	LESB 58	PA-MDR	SPR	SPR206	ST permeabilizers	10	4	128	32
Klebsiella pneumoniae	ATCC 10031	KP-SEN	ERA	eravacycline	ST non-permeabilizers	1	0.03125	16	512
Klebsiella pneumoniae	ATCC 10031	KP-SEN	ERA	eravacycline	ST non-permeabilizers	3	0.03125	8	256
Klebsiella pneumoniae	ATCC 10031	KP-SEN	ERA	eravacycline	ST non-permeabilizers	4	0.03125	2	64
Klebsiella pneumoniae	ATCC 10031	KP-SEN	ERA	eravacycline	ST non-permeabilizers	7	0.03125	2	64
Klebsiella pneumoniae	ATCC 10031	KP-SEN	ERA	eravacycline	ST non-permeabilizers	9	0.03125	8	256
Klebsiella pneumoniae	ATCC 10031	KP-SEN	ERA	eravacycline	ST non-permeabilizers	10	0.03125	16	512
Klebsiella pneumoniae	ATCC 10031	KP-SEN	ZOL	zoliflodacin	DT non-permeabilizers	1	0.125	128	1024
Klebsiella pneumoniae	ATCC 10031	KP-SEN	ZOL	zoliflodacin	DT non-permeabilizers	2	0.125	128	1024
Klebsiella pneumoniae	ATCC 10031	KP-SEN	ZOL	zoliflodacin	DT non-permeabilizers	3	0.125	64	512
Klebsiella pneumoniae	ATCC 10031	KP-SEN	ZOL	zoliflodacin	DT non-permeabilizers	4	0.125	128	1024
Klebsiella pneumoniae	ATCC 10031	KP-SEN	ZOL	zoliflodacin	DT non-permeabilizers	5	0.125	128	1024
Klebsiella pneumoniae	ATCC 10031	KP-SEN	ZOL	zoliflodacin	DT non-permeabilizers	6	0.125	128	1024
Klebsiella pneumoniae	ATCC 10031	KP-SEN	ZOL	zoliflodacin	DT non-permeabilizers	7	0.125	128	1024
Klebsiella pneumoniae	ATCC 10031	KP-SEN	ZOL	zoliflodacin	DT non-permeabilizers	8	0.125	128	1024
Klebsiella pneumoniae	ATCC 10031	KP-SEN	ZOL	zoliflodacin	DT non-permeabilizers	10	0.125	128	1024

## Sheet: fig 3a
Species	Strain	Abbreviated strain	Abbreviated Antibiotic	Antibiotic	Mode of Action group	Evolved line	Relative MIC
Klebsiella pneumoniae	ATCC 700603	KP-MDR	APR	apramycin	ST non-permeabilizers	1	8
Klebsiella pneumoniae	ATCC 700603	KP-MDR	APR	apramycin	ST non-permeabilizers	2	16
Klebsiella pneumoniae	ATCC 700603	KP-MDR	APR	apramycin	ST non-permeabilizers	3	16
Klebsiella pneumoniae	ATCC 700603	KP-MDR	APR	apramycin	ST non-permeabilizers	4	4
Klebsiella pneumoniae	ATCC 700603	KP-MDR	APR	apramycin	ST non-permeabilizers	5	16
Klebsiella pneumoniae	ATCC 700603	KP-MDR	APR	apramycin	ST non-permeabilizers	6	8
Klebsiella pneumoniae	ATCC 700603	KP-MDR	APR	apramycin	ST non-permeabilizers	7	4
Klebsiella pneumoniae	ATCC 700603	KP-MDR	APR	apramycin	ST non-permeabilizers	8	8
Klebsiella pneumoniae	ATCC 700603	KP-MDR	APR	apramycin	ST non-permeabilizers	9	16
Klebsiella pneumoniae	ATCC 700603	KP-MDR	APR	apramycin	ST non-permeabilizers	10	8
Acinetobacter baumannii	ATCC 17978	AB-SEN	APR	apramycin	ST non-permeabilizers	1	32
Acinetobacter baumannii	ATCC 17978	AB-SEN	APR	apramycin	ST non-permeabilizers	2	64
Acinetobacter baumannii	ATCC 17978	AB-SEN	APR	apramycin	ST non-permeabilizers	3	32
Acinetobacter baumannii	ATCC 17978	AB-SEN	APR	apramycin	ST non-permeabilizers	4	16
Acinetobacter baumannii	ATCC 17978	AB-SEN	APR	apramycin	ST non-permeabilizers	5	32
Acinetobacter baumannii	ATCC 17978	AB-SEN	APR	apramycin	ST non-permeabilizers	6	16
Acinetobacter baumannii	ATCC 17978	AB-SEN	APR	apramycin	ST non-permeabilizers	7	64
Acinetobacter baumannii	ATCC 17978	AB-SEN	APR	apramycin	ST non-permeabilizers	8	32
Acinetobacter baumannii	ATCC 17978	AB-SEN	APR	apramycin	ST non-permeabilizers	9	32
Acinetobacter baumannii	ATCC 17978	AB-SEN	APR	apramycin	ST non-permeabilizers	10	32
Klebsiella pneumoniae	ATCC 10031	KP-SEN	APR	apramycin	ST non-permeabilizers	2	64
Klebsiella pneumoniae	ATCC 10031	KP-SEN	APR	apramycin	ST non-permeabilizers	3	32
Klebsiella pneumoniae	ATCC 10031	KP-SEN	APR	apramycin	ST non-permeabilizers	5	64
Klebsiella pneumoniae	ATCC 10031	KP-SEN	APR	apramycin	ST non-permeabilizers	6	64
Klebsiella pneumoniae	ATCC 10031	KP-SEN	APR	apramycin	ST non-permeabilizers	8	64
Klebsiella pneumoniae	ATCC 10031	KP-SEN	APR	apramycin	ST non-permeabilizers	9	64
Klebsiella pneumoniae	ATCC 10031	KP-SEN	APR	apramycin	ST non-permeabilizers	10	128
Klebsiella pneumoniae	ATCC 700603	KP-MDR	DEL	delafloxacin	DT non-permeabilizers	2	64
Klebsiella pneumoniae	ATCC 700603	KP-MDR	DEL	delafloxacin	DT non-permeabilizers	3	16
Klebsiella pneumoniae	ATCC 700603	KP-MDR	DEL	delafloxacin	DT non-permeabilizers	4	32
Klebsiella pneumoniae	ATCC 700603	KP-MDR	DEL	delafloxacin	DT non-permeabilizers	5	32
Klebsiella pneumoniae	ATCC 700603	KP-MDR	DEL	delafloxacin	DT non-permeabilizers	6	128
Klebsiella pneumoniae	ATCC 700603	KP-MDR	DEL	delafloxacin	DT non-permeabilizers	7	128
Klebsiella pneumoniae	ATCC 700603	KP-MDR	DEL	delafloxacin	DT non-permeabilizers	8	64
Klebsiella pneumoniae	ATCC 700603	KP-MDR	DEL	delafloxacin	DT non-permeabilizers	9	64
Klebsiella pneumoniae	ATCC 700603	KP-MDR	DEL	delafloxacin	DT non-permeabilizers	10	64
Pseudomonas aeruginosa	LESB 58	PA-MDR	DEL	delafloxacin	DT non-permeabilizers	1	64
Pseudomonas aeruginosa	LESB 58	PA-MDR	DEL	delafloxacin	DT non-permeabilizers	2	64
Pseudomonas aeruginosa	LESB 58	PA-MDR	DEL	delafloxacin	DT non-permeabilizers	3	64
Pseudomonas aeruginosa	LESB 58	PA-MDR	DEL	delafloxacin	DT non-permeabilizers	4	64
Pseudomonas aeruginosa	LESB 58	PA-MDR	DEL	delafloxacin	DT non-permeabilizers	5	64
Pseudomonas aeruginosa	LESB 58	PA-MDR	DEL	delafloxacin	DT non-permeabilizers	6	32
Pseudomonas aeruginosa	LESB 58	PA-MDR	DEL	delafloxacin	DT non-permeabilizers	7	64
Pseudomonas aeruginosa	LESB 58	PA-MDR	DEL	delafloxacin	DT non-permeabilizers	8	64
Pseudomonas aeruginosa	LESB 58	PA-MDR	DEL	delafloxacin	DT non-permeabilizers	9	64
Pseudomonas aeruginosa	LESB 58	PA-MDR	DEL	delafloxacin	DT non-permeabilizers	10	32
Acinetobacter baumannii	ATCC 17978	AB-SEN	DEL	delafloxacin	DT non-permeabilizers	1	256
Acinetobacter baumannii	ATCC 17978	AB-SEN	DEL	delafloxacin	DT non-permeabilizers	2	128
Acinetobacter baumannii	ATCC 17978	AB-SEN	DEL	delafloxacin	DT non-permeabilizers	3	256
Acinetobacter baumannii	ATCC 17978	AB-SEN	DEL	delafloxacin	DT non-permeabilizers	4	256
Acinetobacter baumannii	ATCC 17978	AB-SEN	DEL	delafloxacin	DT non-permeabilizers	5	512
Acinetobacter baumannii	ATCC 17978	AB-SEN	DEL	delafloxacin	DT non-permeabilizers	6	256
Acinetobacter baumannii	ATCC 17978	AB-SEN	DEL	delafloxacin	DT non-permeabilizers	7	128
Acinetobacter baumannii	ATCC 17978	AB-SEN	DEL	delafloxacin	DT non-permeabilizers	8	64
Acinetobacter baumannii	ATCC 17978	AB-SEN	DEL	delafloxacin	DT non-permeabilizers	9	128
Acinetobacter baumannii	ATCC 17978	AB-SEN	DEL	delafloxacin	DT non-permeabilizers	10	128
Escherichia coli	ATCC 25922	EC-SEN	DEL	delafloxacin	DT non-permeabilizers	1	128
Escherichia coli	ATCC 25922	EC-SEN	DEL	delafloxacin	DT non-permeabilizers	2	1024
Escherichia coli	ATCC 25922	EC-SEN	DEL	delafloxacin	DT non-permeabilizers	3	512
Escherichia coli	ATCC 25922	EC-SEN	DEL	delafloxacin	DT non-permeabilizers	4	512
Escherichia coli	ATCC 25922	EC-SEN	DEL	delafloxacin	DT non-permeabilizers	5	128
Escherichia coli	ATCC 25922	EC-SEN	DEL	delafloxacin	DT non-permeabilizers	6	1024
Escherichia coli	ATCC 25922	EC-SEN	DEL	delafloxacin	DT non-permeabilizers	7	2048
Escherichia coli	ATCC 25922	EC-SEN	DEL	delafloxacin	DT non-permeabilizers	8	256
Escherichia coli	ATCC 25922	EC-SEN	DEL	delafloxacin	DT non-permeabilizers	9	2048
Escherichia coli	ATCC 25922	EC-SEN	DEL	delafloxacin	DT non-permeabilizers	10	512
Klebsiella pneumoniae	ATCC 10031	KP-SEN	DEL	delafloxacin	DT non-permeabilizers	1	16384
Klebsiella pneumoniae	ATCC 10031	KP-SEN	DEL	delafloxacin	DT non-permeabilizers	2	8192
Klebsiella pneumoniae	ATCC 10031	KP-SEN	DEL	delafloxacin	DT non-permeabilizers	3	16384
Klebsiella pneumoniae	ATCC 10031	KP-SEN	DEL	delafloxacin	DT non-permeabilizers	4	8192
Klebsiella pneumoniae	ATCC 10031	KP-SEN	DEL	delafloxacin	DT non-permeabilizers	5	16384
Klebsiella pneumoniae	ATCC 10031	KP-SEN	DEL	delafloxacin	DT non-permeabilizers	6	16384
Klebsiella pneumoniae	ATCC 10031	KP-SEN	DEL	delafloxacin	DT non-permeabilizers	7	8192
Klebsiella pneumoniae	ATCC 10031	KP-SEN	DEL	delafloxacin	DT non-permeabilizers	8	65536
Klebsiella pneumoniae	ATCC 10031	KP-SEN	DEL	delafloxacin	DT non-permeabilizers	9	65536
Pseudomonas aeruginosa	ATCC BAA 3107	PA-SEN	DEL	delafloxacin	DT non-permeabilizers	2	2048
Pseudomonas aeruginosa	ATCC BAA 3107	PA-SEN	DEL	delafloxacin	DT non-permeabilizers	3	4096
Pseudomonas aeruginosa	ATCC BAA 3107	PA-SEN	DEL	delafloxacin	DT non-permeabilizers	4	2048
Pseudomonas aeruginosa	ATCC BAA 3107	PA-SEN	DEL	delafloxacin	DT non-permeabilizers	5	2048
Pseudomonas aeruginosa	ATCC BAA 3107	PA-SEN	DEL	delafloxacin	DT non-permeabilizers	6	4096
Pseudomonas aeruginosa	ATCC BAA 3107	PA-SEN	DEL	delafloxacin	DT non-permeabilizers	7	2048
Pseudomonas aeruginosa	ATCC BAA 3107	PA-SEN	DEL	delafloxacin	DT non-permeabilizers	8	2048
Pseudomonas aeruginosa	ATCC BAA 3107	PA-SEN	DEL	delafloxacin	DT non-permeabilizers	9	2048
Pseudomonas aeruginosa	ATCC BAA 3107	PA-SEN	DEL	delafloxacin	DT non-permeabilizers	10	2048
Acinetobacter baumannii	ATCC 17978	AB-SEN	DOX	doxycycline	ST non-permeabilizers	1	32
Acinetobacter baumannii	ATCC 17978	AB-SEN	DOX	doxycycline	ST non-permeabilizers	2	64
Acinetobacter baumannii	ATCC 17978	AB-SEN	DOX	doxycycline	ST non-permeabilizers	3	16
Acinetobacter baumannii	ATCC 17978	AB-SEN	DOX	doxycycline	ST non-permeabilizers	4	32
Acinetobacter baumannii	ATCC 17978	AB-SEN	DOX	doxycycline	ST non-permeabilizers	5	32
Acinetobacter baumannii	ATCC 17978	AB-SEN	DOX	doxycycline	ST non-permeabilizers	6	16
Acinetobacter baumannii	ATCC 17978	AB-SEN	DOX	doxycycline	ST non-permeabilizers	7	32
Acinetobacter baumannii	ATCC 17978	AB-SEN	DOX	doxycycline	ST non-permeabilizers	8	32
Acinetobacter baumannii	ATCC 17978	AB-SEN	DOX	doxycycline	ST non-permeabilizers	9	16
Acinetobacter baumannii	ATCC 17978	AB-SEN	DOX	doxycycline	ST non-permeabilizers	10	16
Escherichia coli	ATCC 25922	EC-SEN	DOX	doxycycline	ST non-permeabilizers	1	32
Escherichia coli	ATCC 25922	EC-SEN	DOX	doxycycline	ST non-permeabilizers	2	16
Escherichia coli	ATCC 25922	EC-SEN	DOX	doxycycline	ST non-permeabilizers	3	32
Escherichia coli	ATCC 25922	EC-SEN	DOX	doxycycline	ST non-permeabilizers	4	128
Escherichia coli	ATCC 25922	EC-SEN	DOX	doxycycline	ST non-permeabilizers	6	8
Escherichia coli	ATCC 25922	EC-SEN	DOX	doxycycline	ST non-permeabilizers	7	16
Escherichia coli	ATCC 25922	EC-SEN	DOX	doxycycline	ST non-permeabilizers	8	32
Escherichia coli	ATCC 25922	EC-SEN	DOX	doxycycline	ST non-permeabilizers	9	16
Escherichia coli	ATCC 25922	EC-SEN	DOX	doxycycline	ST non-permeabilizers	10	16
Klebsiella pneumoniae	ATCC 10031	KP-SEN	DOX	doxycycline	ST non-permeabilizers	1	32
Klebsiella pneumoniae	ATCC 10031	KP-SEN	DOX	doxycycline	ST non-permeabilizers	2	64
Klebsiella pneumoniae	ATCC 10031	KP-SEN	DOX	doxycycline	ST non-permeabilizers	3	32
Klebsiella pneumoniae	ATCC 10031	KP-SEN	DOX	doxycycline	ST non-permeabilizers	4	256
Klebsiella pneumoniae	ATCC 10031	KP-SEN	DOX	doxycycline	ST non-permeabilizers	5	256
Klebsiella pneumoniae	ATCC 10031	KP-SEN	DOX	doxycycline	ST non-permeabilizers	6	256
Klebsiella pneumoniae	ATCC 10031	KP-SEN	DOX	doxycycline	ST non-permeabilizers	7	256
Klebsiella pneumoniae	ATCC 10031	KP-SEN	DOX	doxycycline	ST non-permeabilizers	8	256
Klebsiella pneumoniae	ATCC 10031	KP-SEN	DOX	doxycycline	ST non-permeabilizers	9	256
Klebsiella pneumoniae	ATCC 10031	KP-SEN	DOX	doxycycline	ST non-permeabilizers	10	128
Pseudomonas aeruginosa	ATCC BAA 3107	PA-SEN	DOX	doxycycline	ST non-permeabilizers	1	64
Pseudomonas aeruginosa	ATCC BAA 3107	PA-SEN	DOX	doxycycline	ST non-permeabilizers	2	64
Pseudomonas aeruginosa	ATCC BAA 3107	PA-SEN	DOX	doxycycline	ST non-permeabilizers	3	64
Pseudomonas aeruginosa	ATCC BAA 3107	PA-SEN	DOX	doxycycline	ST non-permeabilizers	4	64
Pseudomonas aeruginosa	ATCC BAA 3107	PA-SEN	DOX	doxycycline	ST non-permeabilizers	5	64
Pseudomonas aeruginosa	ATCC BAA 3107	PA-SEN	DOX	doxycycline	ST non-permeabilizers	6	64
Pseudomonas aeruginosa	ATCC BAA 3107	PA-SEN	DOX	doxycycline	ST non-permeabilizers	7	64
Pseudomonas aeruginosa	ATCC BAA 3107	PA-SEN	DOX	doxycycline	ST non-permeabilizers	8	64
Pseudomonas aeruginosa	ATCC BAA 3107	PA-SEN	DOX	doxycycline	ST non-permeabilizers	9	64
Pseudomonas aeruginosa	ATCC BAA 3107	PA-SEN	DOX	doxycycline	ST non-permeabilizers	10	64
Acinetobacter baumannii	ATCC BAA 1605	AB-MDR	ERA	eravacycline	ST non-permeabilizers	1	16
Acinetobacter baumannii	ATCC BAA 1605	AB-MDR	ERA	eravacycline	ST non-permeabilizers	2	32
Acinetobacter baumannii	ATCC BAA 1605	AB-MDR	ERA	eravacycline	ST non-permeabilizers	3	32
Acinetobacter baumannii	ATCC BAA 1605	AB-MDR	ERA	eravacycline	ST non-permeabilizers	4	32
Acinetobacter baumannii	ATCC BAA 1605	AB-MDR	ERA	eravacycline	ST non-permeabilizers	5	16
Acinetobacter baumannii	ATCC BAA 1605	AB-MDR	ERA	eravacycline	ST non-permeabilizers	6	32
Acinetobacter baumannii	ATCC BAA 1605	AB-MDR	ERA	eravacycline	ST non-permeabilizers	7	32
Acinetobacter baumannii	ATCC BAA 1605	AB-MDR	ERA	eravacycline	ST non-permeabilizers	8	32
Acinetobacter baumannii	ATCC BAA 1605	AB-MDR	ERA	eravacycline	ST non-permeabilizers	9	32
Acinetobacter baumannii	ATCC BAA 1605	AB-MDR	ERA	eravacycline	ST non-permeabilizers	10	32
Escherichia coli	NCTC 13846	EC-MDR	ERA	eravacycline	ST non-permeabilizers	1	32
Escherichia coli	NCTC 13846	EC-MDR	ERA	eravacycline	ST non-permeabilizers	2	16
Escherichia coli	NCTC 13846	EC-MDR	ERA	eravacycline	ST non-permeabilizers	3	16
Escherichia coli	NCTC 13846	EC-MDR	ERA	eravacycline	ST non-permeabilizers	4	16
Escherichia coli	NCTC 13846	EC-MDR	ERA	eravacycline	ST non-permeabilizers	5	8
Escherichia coli	NCTC 13846	EC-MDR	ERA	eravacycline	ST non-permeabilizers	7	16
Escherichia coli	NCTC 13846	EC-MDR	ERA	eravacycline	ST non-permeabilizers	8	16
Escherichia coli	NCTC 13846	EC-MDR	ERA	eravacycline	ST non-permeabilizers	9	32
Escherichia coli	NCTC 13846	EC-MDR	ERA	eravacycline	ST non-permeabilizers	10	8
Klebsiella pneumoniae	ATCC 700603	KP-MDR	ERA	eravacycline	ST non-permeabilizers	1	8
Klebsiella pneumoniae	ATCC 700603	KP-MDR	ERA	eravacycline	ST non-permeabilizers	2	8
Klebsiella pneumoniae	ATCC 700603	KP-MDR	ERA	eravacycline	ST non-permeabilizers	3	16
Klebsiella pneumoniae	ATCC 700603	KP-MDR	ERA	eravacycline	ST non-permeabilizers	4	8
Klebsiella pneumoniae	ATCC 700603	KP-MDR	ERA	eravacycline	ST non-permeabilizers	5	8
Klebsiella pneumoniae	ATCC 700603	KP-MDR	ERA	eravacycline	ST non-permeabilizers	6	8
Klebsiella pneumoniae	ATCC 700603	KP-MDR	ERA	eravacycline	ST non-permeabilizers	7	8
Klebsiella pneumoniae	ATCC 700603	KP-MDR	ERA	eravacycline	ST non-permeabilizers	8	16
Klebsiella pneumoniae	ATCC 700603	KP-MDR	ERA	eravacycline	ST non-permeabilizers	9	8
Klebsiella pneumoniae	ATCC 700603	KP-MDR	ERA	eravacycline	ST non-permeabilizers	10	8
Acinetobacter baumannii	ATCC 17978	AB-SEN	ERA	eravacycline	ST non-permeabilizers	1	64
Acinetobacter baumannii	ATCC 17978	AB-SEN	ERA	eravacycline	ST non-permeabilizers	2	128
Acinetobacter baumannii	ATCC 17978	AB-SEN	ERA	eravacycline	ST non-permeabilizers	3	128
Acinetobacter baumannii	ATCC 17978	AB-SEN	ERA	eravacycline	ST non-permeabilizers	4	128
Acinetobacter baumannii	ATCC 17978	AB-SEN	ERA	eravacycline	ST non-permeabilizers	5	128
Acinetobacter baumannii	ATCC 17978	AB-SEN	ERA	eravacycline	ST non-permeabilizers	6	128
Acinetobacter baumannii	ATCC 17978	AB-SEN	ERA	eravacycline	ST non-permeabilizers	7	128
Acinetobacter baumannii	ATCC 17978	AB-SEN	ERA	eravacycline	ST non-permeabilizers	8	64
Acinetobacter baumannii	ATCC 17978	AB-SEN	ERA	eravacycline	ST non-permeabilizers	9	128
Acinetobacter baumannii	ATCC 17978	AB-SEN	ERA	eravacycline	ST non-permeabilizers	10	128
Escherichia coli	ATCC 25922	EC-SEN	ERA	eravacycline	ST non-permeabilizers	1	64
Escherichia coli	ATCC 25922	EC-SEN	ERA	eravacycline	ST non-permeabilizers	2	16
Escherichia coli	ATCC 25922	EC-SEN	ERA	eravacycline	ST non-permeabilizers	3	8
Escherichia coli	ATCC 25922	EC-SEN	ERA	eravacycline	ST non-permeabilizers	4	16
Escherichia coli	ATCC 25922	EC-SEN	ERA	eravacycline	ST non-permeabilizers	6	8
Escherichia coli	ATCC 25922	EC-SEN	ERA	eravacycline	ST non-permeabilizers	7	16
Escherichia coli	ATCC 25922	EC-SEN	ERA	eravacycline	ST non-permeabilizers	8	16
Escherichia coli	ATCC 25922	EC-SEN	ERA	eravacycline	ST non-permeabilizers	9	16
Escherichia coli	ATCC 25922	EC-SEN	ERA	eravacycline	ST non-permeabilizers	10	32
Pseudomonas aeruginosa	ATCC BAA 3107	PA-SEN	ERA	eravacycline	ST non-permeabilizers	1	32
Pseudomonas aeruginosa	ATCC BAA 3107	PA-SEN	ERA	eravacycline	ST non-permeabilizers	2	32
Pseudomonas aeruginosa	ATCC BAA 3107	PA-SEN	ERA	eravacycline	ST non-permeabilizers	3	64
Pseudomonas aeruginosa	ATCC BAA 3107	PA-SEN	ERA	eravacycline	ST non-permeabilizers	4	32
Pseudomonas aeruginosa	ATCC BAA 3107	PA-SEN	ERA	eravacycline	ST non-permeabilizers	5	64
Pseudomonas aeruginosa	ATCC BAA 3107	PA-SEN	ERA	eravacycline	ST non-permeabilizers	6	32
Pseudomonas aeruginosa	ATCC BAA 3107	PA-SEN	ERA	eravacycline	ST non-permeabilizers	7	16
Pseudomonas aeruginosa	ATCC BAA 3107	PA-SEN	ERA	eravacycline	ST non-permeabilizers	8	16
Pseudomonas aeruginosa	ATCC BAA 3107	PA-SEN	ERA	eravacycline	ST non-permeabilizers	9	16
Pseudomonas aeruginosa	ATCC BAA 3107	PA-SEN	ERA	eravacycline	ST non-permeabilizers	10	32
Escherichia coli	NCTC 13846	EC-MDR	GEN	gentamicin	ST non-permeabilizers	1	64
Escherichia coli	NCTC 13846	EC-MDR	GEN	gentamicin	ST non-permeabilizers	2	32
Escherichia coli	NCTC 13846	EC-MDR	GEN	gentamicin	ST non-permeabilizers	3	64
Escherichia coli	NCTC 13846	EC-MDR	GEN	gentamicin	ST non-permeabilizers	4	64
Escherichia coli	NCTC 13846	EC-MDR	GEN	gentamicin	ST non-permeabilizers	5	64
Escherichia coli	NCTC 13846	EC-MDR	GEN	gentamicin	ST non-permeabilizers	6	64
Escherichia coli	NCTC 13846	EC-MDR	GEN	gentamicin	ST non-permeabilizers	7	32
Escherichia coli	NCTC 13846	EC-MDR	GEN	gentamicin	ST non-permeabilizers	8	64
Escherichia coli	NCTC 13846	EC-MDR	GEN	gentamicin	ST non-permeabilizers	9	64
Acinetobacter baumannii	ATCC 17978	AB-SEN	GEN	gentamicin	ST non-permeabilizers	2	512
Acinetobacter baumannii	ATCC 17978	AB-SEN	GEN	gentamicin	ST non-permeabilizers	3	256
Acinetobacter baumannii	ATCC 17978	AB-SEN	GEN	gentamicin	ST non-permeabilizers	4	512
Acinetobacter baumannii	ATCC 17978	AB-SEN	GEN	gentamicin	ST non-permeabilizers	5	512
Acinetobacter baumannii	ATCC 17978	AB-SEN	GEN	gentamicin	ST non-permeabilizers	6	256
Acinetobacter baumannii	ATCC 17978	AB-SEN	GEN	gentamicin	ST non-permeabilizers	7	512
Acinetobacter baumannii	ATCC 17978	AB-SEN	GEN	gentamicin	ST non-permeabilizers	8	128
Acinetobacter baumannii	ATCC 17978	AB-SEN	GEN	gentamicin	ST non-permeabilizers	9	128
Acinetobacter baumannii	ATCC 17978	AB-SEN	GEN	gentamicin	ST non-permeabilizers	10	512
Escherichia coli	ATCC 25922	EC-SEN	GEN	gentamicin	ST non-permeabilizers	2	32
Escherichia coli	ATCC 25922	EC-SEN	GEN	gentamicin	ST non-permeabilizers	3	32
Escherichia coli	ATCC 25922	EC-SEN	GEN	gentamicin	ST non-permeabilizers	4	128
Escherichia coli	ATCC 25922	EC-SEN	GEN	gentamicin	ST non-permeabilizers	5	64
Escherichia coli	ATCC 25922	EC-SEN	GEN	gentamicin	ST non-permeabilizers	6	128
Escherichia coli	ATCC 25922	EC-SEN	GEN	gentamicin	ST non-permeabilizers	7	32
Escherichia coli	ATCC 25922	EC-SEN	GEN	gentamicin	ST non-permeabilizers	8	64
Escherichia coli	ATCC 25922	EC-SEN	GEN	gentamicin	ST non-permeabilizers	9	64
Escherichia coli	ATCC 25922	EC-SEN	GEN	gentamicin	ST non-permeabilizers	10	16
Klebsiella pneumoniae	ATCC 10031	KP-SEN	GEN	gentamicin	ST non-permeabilizers	1	64
Klebsiella pneumoniae	ATCC 10031	KP-SEN	GEN	gentamicin	ST non-permeabilizers	2	128
Klebsiella pneumoniae	ATCC 10031	KP-SEN	GEN	gentamicin	ST non-permeabilizers	4	64
Klebsiella pneumoniae	ATCC 10031	KP-SEN	GEN	gentamicin	ST non-permeabilizers	5	64
Klebsiella pneumoniae	ATCC 10031	KP-SEN	GEN	gentamicin	ST non-permeabilizers	6	64
Klebsiella pneumoniae	ATCC 10031	KP-SEN	GEN	gentamicin	ST non-permeabilizers	7	64
Klebsiella pneumoniae	ATCC 10031	KP-SEN	GEN	gentamicin	ST non-permeabilizers	8	128
Klebsiella pneumoniae	ATCC 10031	KP-SEN	GEN	gentamicin	ST non-permeabilizers	9	128
Klebsiella pneumoniae	ATCC 10031	KP-SEN	GEN	gentamicin	ST non-permeabilizers	10	128
Pseudomonas aeruginosa	ATCC BAA 3107	PA-SEN	GEN	gentamicin	ST non-permeabilizers	1	128
Pseudomonas aeruginosa	ATCC BAA 3107	PA-SEN	GEN	gentamicin	ST non-permeabilizers	2	64
Pseudomonas aeruginosa	ATCC BAA 3107	PA-SEN	GEN	gentamicin	ST non-permeabilizers	4	128
Pseudomonas aeruginosa	ATCC BAA 3107	PA-SEN	GEN	gentamicin	ST non-permeabilizers	6	64
Pseudomonas aeruginosa	ATCC BAA 3107	PA-SEN	GEN	gentamicin	ST non-permeabilizers	8	256
Pseudomonas aeruginosa	ATCC BAA 3107	PA-SEN	GEN	gentamicin	ST non-permeabilizers	9	128
Pseudomonas aeruginosa	ATCC BAA 3107	PA-SEN	GEN	gentamicin	ST non-permeabilizers	10	256
Escherichia coli	NCTC 13846	EC-MDR	GEP	gepotidacin	DT non-permeabilizers	1	16
Escherichia coli	NCTC 13846	EC-MDR	GEP	gepotidacin	DT non-permeabilizers	2	32
Escherichia coli	NCTC 13846	EC-MDR	GEP	gepotidacin	DT non-permeabilizers	3	8
Escherichia coli	NCTC 13846	EC-MDR	GEP	gepotidacin	DT non-permeabilizers	4	16
Escherichia coli	NCTC 13846	EC-MDR	GEP	gepotidacin	DT non-permeabilizers	6	32
Escherichia coli	NCTC 13846	EC-MDR	GEP	gepotidacin	DT non-permeabilizers	7	32
Escherichia coli	NCTC 13846	EC-MDR	GEP	gepotidacin	DT non-permeabilizers	8	16
Escherichia coli	NCTC 13846	EC-MDR	GEP	gepotidacin	DT non-permeabilizers	9	32
Escherichia coli	NCTC 13846	EC-MDR	GEP	gepotidacin	DT non-permeabilizers	10	32
Pseudomonas aeruginosa	LESB 58	PA-MDR	GEP	gepotidacin	DT non-permeabilizers	1	32
Pseudomonas aeruginosa	LESB 58	PA-MDR	GEP	gepotidacin	DT non-permeabilizers	2	32
Pseudomonas aeruginosa	LESB 58	PA-MDR	GEP	gepotidacin	DT non-permeabilizers	3	32
Pseudomonas aeruginosa	LESB 58	PA-MDR	GEP	gepotidacin	DT non-permeabilizers	4	32
Pseudomonas aeruginosa	LESB 58	PA-MDR	GEP	gepotidacin	DT non-permeabilizers	5	32
Pseudomonas aeruginosa	LESB 58	PA-MDR	GEP	gepotidacin	DT non-permeabilizers	6	32
Pseudomonas aeruginosa	LESB 58	PA-MDR	GEP	gepotidacin	DT non-permeabilizers	7	32
Pseudomonas aeruginosa	LESB 58	PA-MDR	GEP	gepotidacin	DT non-permeabilizers	8	32
Pseudomonas aeruginosa	LESB 58	PA-MDR	GEP	gepotidacin	DT non-permeabilizers	9	16
Pseudomonas aeruginosa	LESB 58	PA-MDR	GEP	gepotidacin	DT non-permeabilizers	10	32
Acinetobacter baumannii	ATCC 17978	AB-SEN	GEP	gepotidacin	DT non-permeabilizers	1	64
Acinetobacter baumannii	ATCC 17978	AB-SEN	GEP	gepotidacin	DT non-permeabilizers	2	128
Acinetobacter baumannii	ATCC 17978	AB-SEN	GEP	gepotidacin	DT non-permeabilizers	3	128
Acinetobacter baumannii	ATCC 17978	AB-SEN	GEP	gepotidacin	DT non-permeabilizers	4	64
Acinetobacter baumannii	ATCC 17978	AB-SEN	GEP	gepotidacin	DT non-permeabilizers	6	128
Acinetobacter baumannii	ATCC 17978	AB-SEN	GEP	gepotidacin	DT non-permeabilizers	7	64
Acinetobacter baumannii	ATCC 17978	AB-SEN	GEP	gepotidacin	DT non-permeabilizers	8	64
Acinetobacter baumannii	ATCC 17978	AB-SEN	GEP	gepotidacin	DT non-permeabilizers	9	64
Acinetobacter baumannii	ATCC 17978	AB-SEN	GEP	gepotidacin	DT non-permeabilizers	10	64
Escherichia coli	ATCC 25922	EC-SEN	GEP	gepotidacin	DT non-permeabilizers	1	128
Escherichia coli	ATCC 25922	EC-SEN	GEP	gepotidacin	DT non-permeabilizers	2	64
Escherichia coli	ATCC 25922	EC-SEN	GEP	gepotidacin	DT non-permeabilizers	4	128
Escherichia coli	ATCC 25922	EC-SEN	GEP	gepotidacin	DT non-permeabilizers	5	128
Escherichia coli	ATCC 25922	EC-SEN	GEP	gepotidacin	DT non-permeabilizers	7	64
Escherichia coli	ATCC 25922	EC-SEN	GEP	gepotidacin	DT non-permeabilizers	8	4
Escherichia coli	ATCC 25922	EC-SEN	GEP	gepotidacin	DT non-permeabilizers	10	128
Klebsiella pneumoniae	ATCC 10031	KP-SEN	GEP	gepotidacin	DT non-permeabilizers	1	2048
Klebsiella pneumoniae	ATCC 10031	KP-SEN	GEP	gepotidacin	DT non-permeabilizers	2	2048
Klebsiella pneumoniae	ATCC 10031	KP-SEN	GEP	gepotidacin	DT non-permeabilizers	3	1024
Klebsiella pneumoniae	ATCC 10031	KP-SEN	GEP	gepotidacin	DT non-permeabilizers	4	1024
Klebsiella pneumoniae	ATCC 10031	KP-SEN	GEP	gepotidacin	DT non-permeabilizers	5	1024
Klebsiella pneumoniae	ATCC 10031	KP-SEN	GEP	gepotidacin	DT non-permeabilizers	6	2048
Klebsiella pneumoniae	ATCC 10031	KP-SEN	GEP	gepotidacin	DT non-permeabilizers	7	2048
Klebsiella pneumoniae	ATCC 10031	KP-SEN	GEP	gepotidacin	DT non-permeabilizers	8	1024
Klebsiella pneumoniae	ATCC 10031	KP-SEN	GEP	gepotidacin	DT non-permeabilizers	9	1024
Pseudomonas aeruginosa	ATCC BAA 3107	PA-SEN	GEP	gepotidacin	DT non-permeabilizers	1	64
Pseudomonas aeruginosa	ATCC BAA 3107	PA-SEN	GEP	gepotidacin	DT non-permeabilizers	2	64
Pseudomonas aeruginosa	ATCC BAA 3107	PA-SEN	GEP	gepotidacin	DT non-permeabilizers	3	32
Pseudomonas aeruginosa	ATCC BAA 3107	PA-SEN	GEP	gepotidacin	DT non-permeabilizers	4	64
Pseudomonas aeruginosa	ATCC BAA 3107	PA-SEN	GEP	gepotidacin	DT non-permeabilizers	5	32
Pseudomonas aeruginosa	ATCC BAA 3107	PA-SEN	GEP	gepotidacin	DT non-permeabilizers	6	64
Pseudomonas aeruginosa	ATCC BAA 3107	PA-SEN	GEP	gepotidacin	DT non-permeabilizers	7	64
Pseudomonas aeruginosa	ATCC BAA 3107	PA-SEN	GEP	gepotidacin	DT non-permeabilizers	8	32
Pseudomonas aeruginosa	ATCC BAA 3107	PA-SEN	GEP	gepotidacin	DT non-permeabilizers	9	64
Pseudomonas aeruginosa	ATCC BAA 3107	PA-SEN	GEP	gepotidacin	DT non-permeabilizers	10	64
Escherichia coli	NCTC 13846	EC-MDR	MER	meropenem	ST non-permeabilizers	1	512
Escherichia coli	NCTC 13846	EC-MDR	MER	meropenem	ST non-permeabilizers	2	512
Escherichia coli	NCTC 13846	EC-MDR	MER	meropenem	ST non-permeabilizers	3	1024
Escherichia coli	NCTC 13846	EC-MDR	MER	meropenem	ST non-permeabilizers	4	512
Escherichia coli	NCTC 13846	EC-MDR	MER	meropenem	ST non-permeabilizers	5	1024
Escherichia coli	NCTC 13846	EC-MDR	MER	meropenem	ST non-permeabilizers	6	1024
Escherichia coli	NCTC 13846	EC-MDR	MER	meropenem	ST non-permeabilizers	7	1024
Escherichia coli	NCTC 13846	EC-MDR	MER	meropenem	ST non-permeabilizers	8	1024
Escherichia coli	NCTC 13846	EC-MDR	MER	meropenem	ST non-permeabilizers	9	512
Escherichia coli	NCTC 13846	EC-MDR	MER	meropenem	ST non-permeabilizers	10	512
Klebsiella pneumoniae	ATCC 700603	KP-MDR	MER	meropenem	ST non-permeabilizers	2	4096
Klebsiella pneumoniae	ATCC 700603	KP-MDR	MER	meropenem	ST non-permeabilizers	3	512
Klebsiella pneumoniae	ATCC 700603	KP-MDR	MER	meropenem	ST non-permeabilizers	5	2048
Klebsiella pneumoniae	ATCC 700603	KP-MDR	MER	meropenem	ST non-permeabilizers	6	4096
Klebsiella pneumoniae	ATCC 700603	KP-MDR	MER	meropenem	ST non-permeabilizers	7	4096
Klebsiella pneumoniae	ATCC 700603	KP-MDR	MER	meropenem	ST non-permeabilizers	8	4096
Klebsiella pneumoniae	ATCC 700603	KP-MDR	MER	meropenem	ST non-permeabilizers	9	4096
Klebsiella pneumoniae	ATCC 700603	KP-MDR	MER	meropenem	ST non-permeabilizers	10	4096
Pseudomonas aeruginosa	LESB 58	PA-MDR	MER	meropenem	ST non-permeabilizers	1	64
Pseudomonas aeruginosa	LESB 58	PA-MDR	MER	meropenem	ST non-permeabilizers	2	64
Pseudomonas aeruginosa	LESB 58	PA-MDR	MER	meropenem	ST non-permeabilizers	3	64
Pseudomonas aeruginosa	LESB 58	PA-MDR	MER	meropenem	ST non-permeabilizers	4	64
Pseudomonas aeruginosa	LESB 58	PA-MDR	MER	meropenem	ST non-permeabilizers	5	64
Pseudomonas aeruginosa	LESB 58	PA-MDR	MER	meropenem	ST non-permeabilizers	6	64
Pseudomonas aeruginosa	LESB 58	PA-MDR	MER	meropenem	ST non-permeabilizers	7	64
Pseudomonas aeruginosa	LESB 58	PA-MDR	MER	meropenem	ST non-permeabilizers	8	64
Pseudomonas aeruginosa	LESB 58	PA-MDR	MER	meropenem	ST non-permeabilizers	9	128
Pseudomonas aeruginosa	LESB 58	PA-MDR	MER	meropenem	ST non-permeabilizers	10	16
Acinetobacter baumannii	ATCC 17978	AB-SEN	MER	meropenem	ST non-permeabilizers	1	256
Acinetobacter baumannii	ATCC 17978	AB-SEN	MER	meropenem	ST non-permeabilizers	2	256
Acinetobacter baumannii	ATCC 17978	AB-SEN	MER	meropenem	ST non-permeabilizers	3	256
Acinetobacter baumannii	ATCC 17978	AB-SEN	MER	meropenem	ST non-permeabilizers	4	256
Acinetobacter baumannii	ATCC 17978	AB-SEN	MER	meropenem	ST non-permeabilizers	5	256
Acinetobacter baumannii	ATCC 17978	AB-SEN	MER	meropenem	ST non-permeabilizers	6	128
Acinetobacter baumannii	ATCC 17978	AB-SEN	MER	meropenem	ST non-permeabilizers	7	256
Acinetobacter baumannii	ATCC 17978	AB-SEN	MER	meropenem	ST non-permeabilizers	8	64
Acinetobacter baumannii	ATCC 17978	AB-SEN	MER	meropenem	ST non-permeabilizers	9	256
Acinetobacter baumannii	ATCC 17978	AB-SEN	MER	meropenem	ST non-permeabilizers	10	256
Escherichia coli	ATCC 25922	EC-SEN	MER	meropenem	ST non-permeabilizers	1	4
Escherichia coli	ATCC 25922	EC-SEN	MER	meropenem	ST non-permeabilizers	2	2
Escherichia coli	ATCC 25922	EC-SEN	MER	meropenem	ST non-permeabilizers	5	4
Escherichia coli	ATCC 25922	EC-SEN	MER	meropenem	ST non-permeabilizers	6	4
Escherichia coli	ATCC 25922	EC-SEN	MER	meropenem	ST non-permeabilizers	7	2
Escherichia coli	ATCC 25922	EC-SEN	MER	meropenem	ST non-permeabilizers	8	2
Escherichia coli	ATCC 25922	EC-SEN	MER	meropenem	ST non-permeabilizers	10	2
Pseudomonas aeruginosa	ATCC BAA 3107	PA-SEN	MER	meropenem	ST non-permeabilizers	1	512
Pseudomonas aeruginosa	ATCC BAA 3107	PA-SEN	MER	meropenem	ST non-permeabilizers	2	2048
Pseudomonas aeruginosa	ATCC BAA 3107	PA-SEN	MER	meropenem	ST non-permeabilizers	4	2048
Pseudomonas aeruginosa	ATCC BAA 3107	PA-SEN	MER	meropenem	ST non-permeabilizers	6	2048
Pseudomonas aeruginosa	ATCC BAA 3107	PA-SEN	MER	meropenem	ST non-permeabilizers	8	1024
Pseudomonas aeruginosa	ATCC BAA 3107	PA-SEN	MER	meropenem	ST non-permeabilizers	10	2048
Klebsiella pneumoniae	ATCC 700603	KP-MDR	MOX	moxifloxacin	DT non-permeabilizers	1	128
Klebsiella pneumoniae	ATCC 700603	KP-MDR	MOX	moxifloxacin	DT non-permeabilizers	2	128
Klebsiella pneumoniae	ATCC 700603	KP-MDR	MOX	moxifloxacin	DT non-permeabilizers	3	32
Klebsiella pneumoniae	ATCC 700603	KP-MDR	MOX	moxifloxacin	DT non-permeabilizers	4	128
Klebsiella pneumoniae	ATCC 700603	KP-MDR	MOX	moxifloxacin	DT non-permeabilizers	6	32
Klebsiella pneumoniae	ATCC 700603	KP-MDR	MOX	moxifloxacin	DT non-permeabilizers	7	128
Klebsiella pneumoniae	ATCC 700603	KP-MDR	MOX	moxifloxacin	DT non-permeabilizers	8	64
Klebsiella pneumoniae	ATCC 700603	KP-MDR	MOX	moxifloxacin	DT non-permeabilizers	9	128
Klebsiella pneumoniae	ATCC 700603	KP-MDR	MOX	moxifloxacin	DT non-permeabilizers	10	128
Acinetobacter baumannii	ATCC 17978	AB-SEN	MOX	moxifloxacin	DT non-permeabilizers	1	256
Acinetobacter baumannii	ATCC 17978	AB-SEN	MOX	moxifloxacin	DT non-permeabilizers	2	512
Acinetobacter baumannii	ATCC 17978	AB-SEN	MOX	moxifloxacin	DT non-permeabilizers	3	128
Acinetobacter baumannii	ATCC 17978	AB-SEN	MOX	moxifloxacin	DT non-permeabilizers	4	512
Acinetobacter baumannii	ATCC 17978	AB-SEN	MOX	moxifloxacin	DT non-permeabilizers	5	512
Acinetobacter baumannii	ATCC 17978	AB-SEN	MOX	moxifloxacin	DT non-permeabilizers	6	256
Acinetobacter baumannii	ATCC 17978	AB-SEN	MOX	moxifloxacin	DT non-permeabilizers	7	512
Acinetobacter baumannii	ATCC 17978	AB-SEN	MOX	moxifloxacin	DT non-permeabilizers	8	256
Acinetobacter baumannii	ATCC 17978	AB-SEN	MOX	moxifloxacin	DT non-permeabilizers	9	1024
Acinetobacter baumannii	ATCC 17978	AB-SEN	MOX	moxifloxacin	DT non-permeabilizers	10	512
Escherichia coli	ATCC 25922	EC-SEN	MOX	moxifloxacin	DT non-permeabilizers	1	256
Escherichia coli	ATCC 25922	EC-SEN	MOX	moxifloxacin	DT non-permeabilizers	2	512
Escherichia coli	ATCC 25922	EC-SEN	MOX	moxifloxacin	DT non-permeabilizers	3	1024
Escherichia coli	ATCC 25922	EC-SEN	MOX	moxifloxacin	DT non-permeabilizers	4	1024
Escherichia coli	ATCC 25922	EC-SEN	MOX	moxifloxacin	DT non-permeabilizers	5	1024
Escherichia coli	ATCC 25922	EC-SEN	MOX	moxifloxacin	DT non-permeabilizers	6	128
Escherichia coli	ATCC 25922	EC-SEN	MOX	moxifloxacin	DT non-permeabilizers	7	512
Escherichia coli	ATCC 25922	EC-SEN	MOX	moxifloxacin	DT non-permeabilizers	8	1024
Escherichia coli	ATCC 25922	EC-SEN	MOX	moxifloxacin	DT non-permeabilizers	9	4096
Escherichia coli	ATCC 25922	EC-SEN	MOX	moxifloxacin	DT non-permeabilizers	10	256
Klebsiella pneumoniae	ATCC 10031	KP-SEN	MOX	moxifloxacin	DT non-permeabilizers	1	2048
Klebsiella pneumoniae	ATCC 10031	KP-SEN	MOX	moxifloxacin	DT non-permeabilizers	2	8192
Klebsiella pneumoniae	ATCC 10031	KP-SEN	MOX	moxifloxacin	DT non-permeabilizers	3	4096
Klebsiella pneumoniae	ATCC 10031	KP-SEN	MOX	moxifloxacin	DT non-permeabilizers	4	8192
Klebsiella pneumoniae	ATCC 10031	KP-SEN	MOX	moxifloxacin	DT non-permeabilizers	6	1024
Klebsiella pneumoniae	ATCC 10031	KP-SEN	MOX	moxifloxacin	DT non-permeabilizers	7	512
Klebsiella pneumoniae	ATCC 10031	KP-SEN	MOX	moxifloxacin	DT non-permeabilizers	8	512
Klebsiella pneumoniae	ATCC 10031	KP-SEN	MOX	moxifloxacin	DT non-permeabilizers	9	2048
Klebsiella pneumoniae	ATCC 10031	KP-SEN	MOX	moxifloxacin	DT non-permeabilizers	10	8192
Pseudomonas aeruginosa	ATCC BAA 3107	PA-SEN	MOX	moxifloxacin	DT non-permeabilizers	1	512
Pseudomonas aeruginosa	ATCC BAA 3107	PA-SEN	MOX	moxifloxacin	DT non-permeabilizers	2	256
Pseudomonas aeruginosa	ATCC BAA 3107	PA-SEN	MOX	moxifloxacin	DT non-permeabilizers	3	512
Pseudomonas aeruginosa	ATCC BAA 3107	PA-SEN	MOX	moxifloxacin	DT non-permeabilizers	4	128
Pseudomonas aeruginosa	ATCC BAA 3107	PA-SEN	MOX	moxifloxacin	DT non-permeabilizers	6	512
Pseudomonas aeruginosa	ATCC BAA 3107	PA-SEN	MOX	moxifloxacin	DT non-permeabilizers	7	256
Pseudomonas aeruginosa	ATCC BAA 3107	PA-SEN	MOX	moxifloxacin	DT non-permeabilizers	8	512
Pseudomonas aeruginosa	ATCC BAA 3107	PA-SEN	MOX	moxifloxacin	DT non-permeabilizers	9	256
Pseudomonas aeruginosa	ATCC BAA 3107	PA-SEN	MOX	moxifloxacin	DT non-permeabilizers	10	128
Acinetobacter baumannii	ATCC 17978	AB-SEN	OMA	omadacycline	ST non-permeabilizers	1	32
Acinetobacter baumannii	ATCC 17978	AB-SEN	OMA	omadacycline	ST non-permeabilizers	2	64
Acinetobacter baumannii	ATCC 17978	AB-SEN	OMA	omadacycline	ST non-permeabilizers	3	64
Acinetobacter baumannii	ATCC 17978	AB-SEN	OMA	omadacycline	ST non-permeabilizers	4	32
Acinetobacter baumannii	ATCC 17978	AB-SEN	OMA	omadacycline	ST non-permeabilizers	5	128
Acinetobacter baumannii	ATCC 17978	AB-SEN	OMA	omadacycline	ST non-permeabilizers	6	128
Acinetobacter baumannii	ATCC 17978	AB-SEN	OMA	omadacycline	ST non-permeabilizers	7	64
Acinetobacter baumannii	ATCC 17978	AB-SEN	OMA	omadacycline	ST non-permeabilizers	8	64
Acinetobacter baumannii	ATCC 17978	AB-SEN	OMA	omadacycline	ST non-permeabilizers	9	32
Acinetobacter baumannii	ATCC 17978	AB-SEN	OMA	omadacycline	ST non-permeabilizers	10	32
Escherichia coli	ATCC 25922	EC-SEN	OMA	omadacycline	ST non-permeabilizers	1	8
Escherichia coli	ATCC 25922	EC-SEN	OMA	omadacycline	ST non-permeabilizers	2	8
Escherichia coli	ATCC 25922	EC-SEN	OMA	omadacycline	ST non-permeabilizers	3	4
Escherichia coli	ATCC 25922	EC-SEN	OMA	omadacycline	ST non-permeabilizers	4	8
Escherichia coli	ATCC 25922	EC-SEN	OMA	omadacycline	ST non-permeabilizers	5	8
Escherichia coli	ATCC 25922	EC-SEN	OMA	omadacycline	ST non-permeabilizers	6	4
Escherichia coli	ATCC 25922	EC-SEN	OMA	omadacycline	ST non-permeabilizers	7	2
Escherichia coli	ATCC 25922	EC-SEN	OMA	omadacycline	ST non-permeabilizers	8	8
Escherichia coli	ATCC 25922	EC-SEN	OMA	omadacycline	ST non-permeabilizers	9	8
Escherichia coli	ATCC 25922	EC-SEN	OMA	omadacycline	ST non-permeabilizers	10	4
Klebsiella pneumoniae	ATCC 10031	KP-SEN	OMA	omadacycline	ST non-permeabilizers	1	128
Klebsiella pneumoniae	ATCC 10031	KP-SEN	OMA	omadacycline	ST non-permeabilizers	2	128
Klebsiella pneumoniae	ATCC 10031	KP-SEN	OMA	omadacycline	ST non-permeabilizers	3	64
Klebsiella pneumoniae	ATCC 10031	KP-SEN	OMA	omadacycline	ST non-permeabilizers	4	64
Klebsiella pneumoniae	ATCC 10031	KP-SEN	OMA	omadacycline	ST non-permeabilizers	5	128
Klebsiella pneumoniae	ATCC 10031	KP-SEN	OMA	omadacycline	ST non-permeabilizers	6	128
Klebsiella pneumoniae	ATCC 10031	KP-SEN	OMA	omadacycline	ST non-permeabilizers	7	32
Klebsiella pneumoniae	ATCC 10031	KP-SEN	OMA	omadacycline	ST non-permeabilizers	8	64
Klebsiella pneumoniae	ATCC 10031	KP-SEN	OMA	omadacycline	ST non-permeabilizers	9	128
Klebsiella pneumoniae	ATCC 10031	KP-SEN	OMA	omadacycline	ST non-permeabilizers	10	128
Acinetobacter baumannii	ATCC BAA 1605	AB-MDR	POL	POL-7306	DT permeabilizers	1	2
Acinetobacter baumannii	ATCC BAA 1605	AB-MDR	POL	POL-7306	DT permeabilizers	2	16
Acinetobacter baumannii	ATCC BAA 1605	AB-MDR	POL	POL-7306	DT permeabilizers	3	16
Acinetobacter baumannii	ATCC BAA 1605	AB-MDR	POL	POL-7306	DT permeabilizers	4	16
Acinetobacter baumannii	ATCC BAA 1605	AB-MDR	POL	POL-7306	DT permeabilizers	5	16
Acinetobacter baumannii	ATCC BAA 1605	AB-MDR	POL	POL-7306	DT permeabilizers	6	2
Acinetobacter baumannii	ATCC BAA 1605	AB-MDR	POL	POL-7306	DT permeabilizers	7	16
Acinetobacter baumannii	ATCC BAA 1605	AB-MDR	POL	POL-7306	DT permeabilizers	8	8
Acinetobacter baumannii	ATCC BAA 1605	AB-MDR	POL	POL-7306	DT permeabilizers	9	32
Acinetobacter baumannii	ATCC BAA 1605	AB-MDR	POL	POL-7306	DT permeabilizers	10	16
Escherichia coli	NCTC 13846	EC-MDR	POL	POL-7306	DT permeabilizers	1	2
Escherichia coli	NCTC 13846	EC-MDR	POL	POL-7306	DT permeabilizers	2	1
Escherichia coli	NCTC 13846	EC-MDR	POL	POL-7306	DT permeabilizers	3	1
Escherichia coli	NCTC 13846	EC-MDR	POL	POL-7306	DT permeabilizers	4	1
Escherichia coli	NCTC 13846	EC-MDR	POL	POL-7306	DT permeabilizers	5	1
Escherichia coli	NCTC 13846	EC-MDR	POL	POL-7306	DT permeabilizers	6	2
Escherichia coli	NCTC 13846	EC-MDR	POL	POL-7306	DT permeabilizers	7	2
Escherichia coli	NCTC 13846	EC-MDR	POL	POL-7306	DT permeabilizers	8	4
Escherichia coli	NCTC 13846	EC-MDR	POL	POL-7306	DT permeabilizers	9	1
Escherichia coli	NCTC 13846	EC-MDR	POL	POL-7306	DT permeabilizers	10	1
Klebsiella pneumoniae	ATCC 700603	KP-MDR	POL	POL-7306	DT permeabilizers	1	16
Klebsiella pneumoniae	ATCC 700603	KP-MDR	POL	POL-7306	DT permeabilizers	2	256
Klebsiella pneumoniae	ATCC 700603	KP-MDR	POL	POL-7306	DT permeabilizers	3	256
Klebsiella pneumoniae	ATCC 700603	KP-MDR	POL	POL-7306	DT permeabilizers	4	256
Klebsiella pneumoniae	ATCC 700603	KP-MDR	POL	POL-7306	DT permeabilizers	5	256
Klebsiella pneumoniae	ATCC 700603	KP-MDR	POL	POL-7306	DT permeabilizers	6	256
Klebsiella pneumoniae	ATCC 700603	KP-MDR	POL	POL-7306	DT permeabilizers	7	128
Klebsiella pneumoniae	ATCC 700603	KP-MDR	POL	POL-7306	DT permeabilizers	8	256
Klebsiella pneumoniae	ATCC 700603	KP-MDR	POL	POL-7306	DT permeabilizers	9	128
Klebsiella pneumoniae	ATCC 700603	KP-MDR	POL	POL-7306	DT permeabilizers	10	16
Acinetobacter baumannii	ATCC 17978	AB-SEN	POL	POL-7306	DT permeabilizers	1	256
Acinetobacter baumannii	ATCC 17978	AB-SEN	POL	POL-7306	DT permeabilizers	2	32
Acinetobacter baumannii	ATCC 17978	AB-SEN	POL	POL-7306	DT permeabilizers	3	16
Acinetobacter baumannii	ATCC 17978	AB-SEN	POL	POL-7306	DT permeabilizers	4	2
Acinetobacter baumannii	ATCC 17978	AB-SEN	POL	POL-7306	DT permeabilizers	6	32
Acinetobacter baumannii	ATCC 17978	AB-SEN	POL	POL-7306	DT permeabilizers	7	2
Acinetobacter baumannii	ATCC 17978	AB-SEN	POL	POL-7306	DT permeabilizers	8	2
Acinetobacter baumannii	ATCC 17978	AB-SEN	POL	POL-7306	DT permeabilizers	9	256
Acinetobacter baumannii	ATCC 17978	AB-SEN	POL	POL-7306	DT permeabilizers	10	32
Escherichia coli	ATCC 25922	EC-SEN	POL	POL-7306	DT permeabilizers	1	2
Escherichia coli	ATCC 25922	EC-SEN	POL	POL-7306	DT permeabilizers	2	8
Escherichia coli	ATCC 25922	EC-SEN	POL	POL-7306	DT permeabilizers	3	4
Escherichia coli	ATCC 25922	EC-SEN	POL	POL-7306	DT permeabilizers	4	4
Escherichia coli	ATCC 25922	EC-SEN	POL	POL-7306	DT permeabilizers	5	4
Escherichia coli	ATCC 25922	EC-SEN	POL	POL-7306	DT permeabilizers	6	4
Escherichia coli	ATCC 25922	EC-SEN	POL	POL-7306	DT permeabilizers	7	4
Escherichia coli	ATCC 25922	EC-SEN	POL	POL-7306	DT permeabilizers	8	8
Escherichia coli	ATCC 25922	EC-SEN	POL	POL-7306	DT permeabilizers	9	8
Escherichia coli	ATCC 25922	EC-SEN	POL	POL-7306	DT permeabilizers	10	4
Klebsiella pneumoniae	ATCC 10031	KP-SEN	POL	POL-7306	DT permeabilizers	1	1
Klebsiella pneumoniae	ATCC 10031	KP-SEN	POL	POL-7306	DT permeabilizers	4	32
Klebsiella pneumoniae	ATCC 10031	KP-SEN	POL	POL-7306	DT permeabilizers	7	1
Klebsiella pneumoniae	ATCC 10031	KP-SEN	POL	POL-7306	DT permeabilizers	8	32
Klebsiella pneumoniae	ATCC 10031	KP-SEN	POL	POL-7306	DT permeabilizers	10	64
Pseudomonas aeruginosa	ATCC BAA 3107	PA-SEN	POL	POL-7306	DT permeabilizers	1	2
Pseudomonas aeruginosa	ATCC BAA 3107	PA-SEN	POL	POL-7306	DT permeabilizers	2	2
Pseudomonas aeruginosa	ATCC BAA 3107	PA-SEN	POL	POL-7306	DT permeabilizers	3	2
Pseudomonas aeruginosa	ATCC BAA 3107	PA-SEN	POL	POL-7306	DT permeabilizers	4	2
Pseudomonas aeruginosa	ATCC BAA 3107	PA-SEN	POL	POL-7306	DT permeabilizers	6	2
Pseudomonas aeruginosa	ATCC BAA 3107	PA-SEN	POL	POL-7306	DT permeabilizers	8	2
Acinetobacter baumannii	ATCC BAA 1605	AB-MDR	PMB	polymyxin-B	ST permeabilizers	1	512
Acinetobacter baumannii	ATCC BAA 1605	AB-MDR	PMB	polymyxin-B	ST permeabilizers	2	512
Acinetobacter baumannii	ATCC BAA 1605	AB-MDR	PMB	polymyxin-B	ST permeabilizers	3	256
Acinetobacter baumannii	ATCC BAA 1605	AB-MDR	PMB	polymyxin-B	ST permeabilizers	4	1024
Acinetobacter baumannii	ATCC BAA 1605	AB-MDR	PMB	polymyxin-B	ST permeabilizers	5	1024
Acinetobacter baumannii	ATCC BAA 1605	AB-MDR	PMB	polymyxin-B	ST permeabilizers	6	1024
Acinetobacter baumannii	ATCC BAA 1605	AB-MDR	PMB	polymyxin-B	ST permeabilizers	7	1024
Acinetobacter baumannii	ATCC BAA 1605	AB-MDR	PMB	polymyxin-B	ST permeabilizers	8	1024
Acinetobacter baumannii	ATCC BAA 1605	AB-MDR	PMB	polymyxin-B	ST permeabilizers	9	1024
Acinetobacter baumannii	ATCC BAA 1605	AB-MDR	PMB	polymyxin-B	ST permeabilizers	10	1024
Escherichia coli	NCTC 13846	EC-MDR	PMB	polymyxin-B	ST permeabilizers	1	32
Escherichia coli	NCTC 13846	EC-MDR	PMB	polymyxin-B	ST permeabilizers	2	32
Escherichia coli	NCTC 13846	EC-MDR	PMB	polymyxin-B	ST permeabilizers	3	16
Escherichia coli	NCTC 13846	EC-MDR	PMB	polymyxin-B	ST permeabilizers	5	16
Escherichia coli	NCTC 13846	EC-MDR	PMB	polymyxin-B	ST permeabilizers	6	16
Escherichia coli	NCTC 13846	EC-MDR	PMB	polymyxin-B	ST permeabilizers	7	32
Escherichia coli	NCTC 13846	EC-MDR	PMB	polymyxin-B	ST permeabilizers	8	8
Escherichia coli	NCTC 13846	EC-MDR	PMB	polymyxin-B	ST permeabilizers	9	16
Escherichia coli	NCTC 13846	EC-MDR	PMB	polymyxin-B	ST permeabilizers	10	16
Klebsiella pneumoniae	ATCC 700603	KP-MDR	PMB	polymyxin-B	ST permeabilizers	1	512
Klebsiella pneumoniae	ATCC 700603	KP-MDR	PMB	polymyxin-B	ST permeabilizers	2	512
Klebsiella pneumoniae	ATCC 700603	KP-MDR	PMB	polymyxin-B	ST permeabilizers	3	256
Klebsiella pneumoniae	ATCC 700603	KP-MDR	PMB	polymyxin-B	ST permeabilizers	4	256
Klebsiella pneumoniae	ATCC 700603	KP-MDR	PMB	polymyxin-B	ST permeabilizers	5	256
Klebsiella pneumoniae	ATCC 700603	KP-MDR	PMB	polymyxin-B	ST permeabilizers	6	256
Klebsiella pneumoniae	ATCC 700603	KP-MDR	PMB	polymyxin-B	ST permeabilizers	7	256
Klebsiella pneumoniae	ATCC 700603	KP-MDR	PMB	polymyxin-B	ST permeabilizers	8	512
Klebsiella pneumoniae	ATCC 700603	KP-MDR	PMB	polymyxin-B	ST permeabilizers	9	256
Klebsiella pneumoniae	ATCC 700603	KP-MDR	PMB	polymyxin-B	ST permeabilizers	10	256
Pseudomonas aeruginosa	LESB 58	PA-MDR	PMB	polymyxin-B	ST permeabilizers	1	32
Pseudomonas aeruginosa	LESB 58	PA-MDR	PMB	polymyxin-B	ST permeabilizers	2	128
Pseudomonas aeruginosa	LESB 58	PA-MDR	PMB	polymyxin-B	ST permeabilizers	3	8
Pseudomonas aeruginosa	LESB 58	PA-MDR	PMB	polymyxin-B	ST permeabilizers	4	2
Pseudomonas aeruginosa	LESB 58	PA-MDR	PMB	polymyxin-B	ST permeabilizers	5	2
Pseudomonas aeruginosa	LESB 58	PA-MDR	PMB	polymyxin-B	ST permeabilizers	6	64
Pseudomonas aeruginosa	LESB 58	PA-MDR	PMB	polymyxin-B	ST permeabilizers	7	16
Pseudomonas aeruginosa	LESB 58	PA-MDR	PMB	polymyxin-B	ST permeabilizers	8	4
Pseudomonas aeruginosa	LESB 58	PA-MDR	PMB	polymyxin-B	ST permeabilizers	9	64
Pseudomonas aeruginosa	LESB 58	PA-MDR	PMB	polymyxin-B	ST permeabilizers	10	8
Acinetobacter baumannii	ATCC 17978	AB-SEN	PMB	polymyxin-B	ST permeabilizers	1	512
Acinetobacter baumannii	ATCC 17978	AB-SEN	PMB	polymyxin-B	ST permeabilizers	2	512
Acinetobacter baumannii	ATCC 17978	AB-SEN	PMB	polymyxin-B	ST permeabilizers	3	256
Acinetobacter baumannii	ATCC 17978	AB-SEN	PMB	polymyxin-B	ST permeabilizers	4	512
Acinetobacter baumannii	ATCC 17978	AB-SEN	PMB	polymyxin-B	ST permeabilizers	5	512
Acinetobacter baumannii	ATCC 17978	AB-SEN	PMB	polymyxin-B	ST permeabilizers	6	512
Acinetobacter baumannii	ATCC 17978	AB-SEN	PMB	polymyxin-B	ST permeabilizers	7	128
Acinetobacter baumannii	ATCC 17978	AB-SEN	PMB	polymyxin-B	ST permeabilizers	8	256
Acinetobacter baumannii	ATCC 17978	AB-SEN	PMB	polymyxin-B	ST permeabilizers	9	256
Acinetobacter baumannii	ATCC 17978	AB-SEN	PMB	polymyxin-B	ST permeabilizers	10	128
Escherichia coli	ATCC 25922	EC-SEN	PMB	polymyxin-B	ST permeabilizers	1	64
Escherichia coli	ATCC 25922	EC-SEN	PMB	polymyxin-B	ST permeabilizers	2	128
Escherichia coli	ATCC 25922	EC-SEN	PMB	polymyxin-B	ST permeabilizers	3	64
Escherichia coli	ATCC 25922	EC-SEN	PMB	polymyxin-B	ST permeabilizers	4	128
Escherichia coli	ATCC 25922	EC-SEN	PMB	polymyxin-B	ST permeabilizers	5	128
Escherichia coli	ATCC 25922	EC-SEN	PMB	polymyxin-B	ST permeabilizers	6	128
Escherichia coli	ATCC 25922	EC-SEN	PMB	polymyxin-B	ST permeabilizers	7	64
Escherichia coli	ATCC 25922	EC-SEN	PMB	polymyxin-B	ST permeabilizers	8	128
Escherichia coli	ATCC 25922	EC-SEN	PMB	polymyxin-B	ST permeabilizers	9	64
Escherichia coli	ATCC 25922	EC-SEN	PMB	polymyxin-B	ST permeabilizers	10	128
Klebsiella pneumoniae	ATCC 10031	KP-SEN	PMB	polymyxin-B	ST permeabilizers	1	256
Klebsiella pneumoniae	ATCC 10031	KP-SEN	PMB	polymyxin-B	ST permeabilizers	2	512
Klebsiella pneumoniae	ATCC 10031	KP-SEN	PMB	polymyxin-B	ST permeabilizers	3	512
Klebsiella pneumoniae	ATCC 10031	KP-SEN	PMB	polymyxin-B	ST permeabilizers	4	128
Klebsiella pneumoniae	ATCC 10031	KP-SEN	PMB	polymyxin-B	ST permeabilizers	5	512
Klebsiella pneumoniae	ATCC 10031	KP-SEN	PMB	polymyxin-B	ST permeabilizers	7	128
Klebsiella pneumoniae	ATCC 10031	KP-SEN	PMB	polymyxin-B	ST permeabilizers	8	128
Klebsiella pneumoniae	ATCC 10031	KP-SEN	PMB	polymyxin-B	ST permeabilizers	9	512
Klebsiella pneumoniae	ATCC 10031	KP-SEN	PMB	polymyxin-B	ST permeabilizers	10	16
Pseudomonas aeruginosa	ATCC BAA 3107	PA-SEN	PMB	polymyxin-B	ST permeabilizers	1	32
Pseudomonas aeruginosa	ATCC BAA 3107	PA-SEN	PMB	polymyxin-B	ST permeabilizers	4	32
Pseudomonas aeruginosa	ATCC BAA 3107	PA-SEN	PMB	polymyxin-B	ST permeabilizers	5	32
Pseudomonas aeruginosa	ATCC BAA 3107	PA-SEN	PMB	polymyxin-B	ST permeabilizers	6	4
Pseudomonas aeruginosa	ATCC BAA 3107	PA-SEN	PMB	polymyxin-B	ST permeabilizers	7	16
Pseudomonas aeruginosa	ATCC BAA 3107	PA-SEN	PMB	polymyxin-B	ST permeabilizers	8	16
Pseudomonas aeruginosa	ATCC BAA 3107	PA-SEN	PMB	polymyxin-B	ST permeabilizers	9	4
Pseudomonas aeruginosa	ATCC BAA 3107	PA-SEN	PMB	polymyxin-B	ST permeabilizers	10	4
Acinetobacter baumannii	ATCC BAA 1605	AB-MDR	SCH	SCH79797	DT permeabilizers	2	2
Acinetobacter baumannii	ATCC BAA 1605	AB-MDR	SCH	SCH79797	DT permeabilizers	5	2
Acinetobacter baumannii	ATCC BAA 1605	AB-MDR	SCH	SCH79797	DT permeabilizers	7	4
Acinetobacter baumannii	ATCC BAA 1605	AB-MDR	SCH	SCH79797	DT permeabilizers	9	2
Acinetobacter baumannii	ATCC BAA 1605	AB-MDR	SCH	SCH79797	DT permeabilizers	10	2
Acinetobacter baumannii	ATCC 17978	AB-SEN	SCH	SCH79797	DT permeabilizers	2	1
Acinetobacter baumannii	ATCC 17978	AB-SEN	SCH	SCH79797	DT permeabilizers	4	2
Acinetobacter baumannii	ATCC 17978	AB-SEN	SCH	SCH79797	DT permeabilizers	6	2
Acinetobacter baumannii	ATCC 17978	AB-SEN	SCH	SCH79797	DT permeabilizers	8	2
Acinetobacter baumannii	ATCC 17978	AB-SEN	SCH	SCH79797	DT permeabilizers	9	2
Acinetobacter baumannii	ATCC 17978	AB-SEN	SCH	SCH79797	DT permeabilizers	10	2
Escherichia coli	ATCC 25922	EC-SEN	SCH	SCH79797	DT permeabilizers	1	4
Escherichia coli	ATCC 25922	EC-SEN	SCH	SCH79797	DT permeabilizers	2	4
Escherichia coli	ATCC 25922	EC-SEN	SCH	SCH79797	DT permeabilizers	3	4
Escherichia coli	ATCC 25922	EC-SEN	SCH	SCH79797	DT permeabilizers	4	4
Escherichia coli	ATCC 25922	EC-SEN	SCH	SCH79797	DT permeabilizers	5	4
Escherichia coli	ATCC 25922	EC-SEN	SCH	SCH79797	DT permeabilizers	7	4
Escherichia coli	ATCC 25922	EC-SEN	SCH	SCH79797	DT permeabilizers	8	2
Escherichia coli	ATCC 25922	EC-SEN	SCH	SCH79797	DT permeabilizers	9	2
Escherichia coli	ATCC 25922	EC-SEN	SCH	SCH79797	DT permeabilizers	10	4
Klebsiella pneumoniae	ATCC 10031	KP-SEN	SCH	SCH79797	DT permeabilizers	1	16
Klebsiella pneumoniae	ATCC 10031	KP-SEN	SCH	SCH79797	DT permeabilizers	2	4
Klebsiella pneumoniae	ATCC 10031	KP-SEN	SCH	SCH79797	DT permeabilizers	3	2
Klebsiella pneumoniae	ATCC 10031	KP-SEN	SCH	SCH79797	DT permeabilizers	4	16
Klebsiella pneumoniae	ATCC 10031	KP-SEN	SCH	SCH79797	DT permeabilizers	5	32
Klebsiella pneumoniae	ATCC 10031	KP-SEN	SCH	SCH79797	DT permeabilizers	6	2
Klebsiella pneumoniae	ATCC 10031	KP-SEN	SCH	SCH79797	DT permeabilizers	7	4
Klebsiella pneumoniae	ATCC 10031	KP-SEN	SCH	SCH79797	DT permeabilizers	8	8
Klebsiella pneumoniae	ATCC 10031	KP-SEN	SCH	SCH79797	DT permeabilizers	9	8
Klebsiella pneumoniae	ATCC 10031	KP-SEN	SCH	SCH79797	DT permeabilizers	10	2
Escherichia coli	NCTC 13846	EC-MDR	SUO	sulopenem	ST non-permeabilizers	1	512
Escherichia coli	NCTC 13846	EC-MDR	SUO	sulopenem	ST non-permeabilizers	2	16
Escherichia coli	NCTC 13846	EC-MDR	SUO	sulopenem	ST non-permeabilizers	3	128
Escherichia coli	NCTC 13846	EC-MDR	SUO	sulopenem	ST non-permeabilizers	4	128
Escherichia coli	NCTC 13846	EC-MDR	SUO	sulopenem	ST non-permeabilizers	5	512
Escherichia coli	NCTC 13846	EC-MDR	SUO	sulopenem	ST non-permeabilizers	7	16
Escherichia coli	NCTC 13846	EC-MDR	SUO	sulopenem	ST non-permeabilizers	8	128
Escherichia coli	NCTC 13846	EC-MDR	SUO	sulopenem	ST non-permeabilizers	9	256
Escherichia coli	NCTC 13846	EC-MDR	SUO	sulopenem	ST non-permeabilizers	10	128
Klebsiella pneumoniae	ATCC 700603	KP-MDR	SUO	sulopenem	ST non-permeabilizers	1	256
Klebsiella pneumoniae	ATCC 700603	KP-MDR	SUO	sulopenem	ST non-permeabilizers	3	256
Klebsiella pneumoniae	ATCC 700603	KP-MDR	SUO	sulopenem	ST non-permeabilizers	4	256
Klebsiella pneumoniae	ATCC 700603	KP-MDR	SUO	sulopenem	ST non-permeabilizers	5	256
Klebsiella pneumoniae	ATCC 700603	KP-MDR	SUO	sulopenem	ST non-permeabilizers	8	256
Klebsiella pneumoniae	ATCC 700603	KP-MDR	SUO	sulopenem	ST non-permeabilizers	9	256
Klebsiella pneumoniae	ATCC 700603	KP-MDR	SUO	sulopenem	ST non-permeabilizers	10	256
Acinetobacter baumannii	ATCC 17978	AB-SEN	SUO	sulopenem	ST non-permeabilizers	1	8
Acinetobacter baumannii	ATCC 17978	AB-SEN	SUO	sulopenem	ST non-permeabilizers	2	1
Acinetobacter baumannii	ATCC 17978	AB-SEN	SUO	sulopenem	ST non-permeabilizers	3	16
Acinetobacter baumannii	ATCC 17978	AB-SEN	SUO	sulopenem	ST non-permeabilizers	4	16
Acinetobacter baumannii	ATCC 17978	AB-SEN	SUO	sulopenem	ST non-permeabilizers	5	64
Acinetobacter baumannii	ATCC 17978	AB-SEN	SUO	sulopenem	ST non-permeabilizers	6	16
Acinetobacter baumannii	ATCC 17978	AB-SEN	SUO	sulopenem	ST non-permeabilizers	7	16
Acinetobacter baumannii	ATCC 17978	AB-SEN	SUO	sulopenem	ST non-permeabilizers	8	8
Acinetobacter baumannii	ATCC 17978	AB-SEN	SUO	sulopenem	ST non-permeabilizers	9	16
Escherichia coli	ATCC 25922	EC-SEN	SUO	sulopenem	ST non-permeabilizers	5	8
Escherichia coli	ATCC 25922	EC-SEN	SUO	sulopenem	ST non-permeabilizers	6	8
Escherichia coli	ATCC 25922	EC-SEN	SUO	sulopenem	ST non-permeabilizers	7	8
Escherichia coli	ATCC 25922	EC-SEN	SUO	sulopenem	ST non-permeabilizers	8	8
Escherichia coli	ATCC 25922	EC-SEN	SUO	sulopenem	ST non-permeabilizers	9	4
Escherichia coli	ATCC 25922	EC-SEN	SUO	sulopenem	ST non-permeabilizers	10	4
Klebsiella pneumoniae	ATCC 10031	KP-SEN	SUO	sulopenem	ST non-permeabilizers	1	32
Klebsiella pneumoniae	ATCC 10031	KP-SEN	SUO	sulopenem	ST non-permeabilizers	2	32
Klebsiella pneumoniae	ATCC 10031	KP-SEN	SUO	sulopenem	ST non-permeabilizers	3	8
Klebsiella pneumoniae	ATCC 10031	KP-SEN	SUO	sulopenem	ST non-permeabilizers	4	16
Klebsiella pneumoniae	ATCC 10031	KP-SEN	SUO	sulopenem	ST non-permeabilizers	5	16
Klebsiella pneumoniae	ATCC 10031	KP-SEN	SUO	sulopenem	ST non-permeabilizers	6	32
Klebsiella pneumoniae	ATCC 10031	KP-SEN	SUO	sulopenem	ST non-permeabilizers	8	32
Klebsiella pneumoniae	ATCC 10031	KP-SEN	SUO	sulopenem	ST non-permeabilizers	9	16
Klebsiella pneumoniae	ATCC 10031	KP-SEN	SUO	sulopenem	ST non-permeabilizers	10	32
Escherichia coli	ATCC 25922	EC-SEN	TRD	tridecaptin M152-P3	DT permeabilizers	1	8
Escherichia coli	ATCC 25922	EC-SEN	TRD	tridecaptin M152-P3	DT permeabilizers	2	16
Escherichia coli	ATCC 25922	EC-SEN	TRD	tridecaptin M152-P3	DT permeabilizers	3	8
Escherichia coli	ATCC 25922	EC-SEN	TRD	tridecaptin M152-P3	DT permeabilizers	4	8
Escherichia coli	ATCC 25922	EC-SEN	TRD	tridecaptin M152-P3	DT permeabilizers	6	8
Escherichia coli	ATCC 25922	EC-SEN	TRD	tridecaptin M152-P3	DT permeabilizers	7	8
Escherichia coli	ATCC 25922	EC-SEN	TRD	tridecaptin M152-P3	DT permeabilizers	8	8
Escherichia coli	ATCC 25922	EC-SEN	TRD	tridecaptin M152-P3	DT permeabilizers	9	8
Escherichia coli	ATCC 25922	EC-SEN	TRD	tridecaptin M152-P3	DT permeabilizers	10	16
Klebsiella pneumoniae	ATCC 10031	KP-SEN	TRD	tridecaptin M152-P3	DT permeabilizers	2	8
Klebsiella pneumoniae	ATCC 10031	KP-SEN	TRD	tridecaptin M152-P3	DT permeabilizers	3	32
Klebsiella pneumoniae	ATCC 10031	KP-SEN	TRD	tridecaptin M152-P3	DT permeabilizers	4	2
Klebsiella pneumoniae	ATCC 10031	KP-SEN	TRD	tridecaptin M152-P3	DT permeabilizers	5	16
Klebsiella pneumoniae	ATCC 10031	KP-SEN	TRD	tridecaptin M152-P3	DT permeabilizers	6	16
Klebsiella pneumoniae	ATCC 10031	KP-SEN	TRD	tridecaptin M152-P3	DT permeabilizers	7	16
Klebsiella pneumoniae	ATCC 10031	KP-SEN	TRD	tridecaptin M152-P3	DT permeabilizers	8	1
Escherichia coli	ATCC 25922	EC-SEN	ZOL	zoliflodacin	DT non-permeabilizers	1	64
Escherichia coli	ATCC 25922	EC-SEN	ZOL	zoliflodacin	DT non-permeabilizers	2	8
Escherichia coli	ATCC 25922	EC-SEN	ZOL	zoliflodacin	DT non-permeabilizers	3	128
Escherichia coli	ATCC 25922	EC-SEN	ZOL	zoliflodacin	DT non-permeabilizers	4	128
Escherichia coli	ATCC 25922	EC-SEN	ZOL	zoliflodacin	DT non-permeabilizers	5	256
Escherichia coli	ATCC 25922	EC-SEN	ZOL	zoliflodacin	DT non-permeabilizers	6	32
Escherichia coli	ATCC 25922	EC-SEN	ZOL	zoliflodacin	DT non-permeabilizers	7	64
Escherichia coli	ATCC 25922	EC-SEN	ZOL	zoliflodacin	DT non-permeabilizers	8	128
Escherichia coli	ATCC 25922	EC-SEN	ZOL	zoliflodacin	DT non-permeabilizers	9	64
Escherichia coli	ATCC 25922	EC-SEN	ZOL	zoliflodacin	DT non-permeabilizers	10	128
Klebsiella pneumoniae	ATCC 10031	KP-SEN	SPR	SPR206	ST permeabilizers	1	2048
Klebsiella pneumoniae	ATCC 10031	KP-SEN	SPR	SPR206	ST permeabilizers	2	2
Klebsiella pneumoniae	ATCC 10031	KP-SEN	SPR	SPR206	ST permeabilizers	3	2048
Klebsiella pneumoniae	ATCC 10031	KP-SEN	SPR	SPR206	ST permeabilizers	4	2048
Klebsiella pneumoniae	ATCC 10031	KP-SEN	SPR	SPR206	ST permeabilizers	6	2048
Klebsiella pneumoniae	ATCC 10031	KP-SEN	SPR	SPR206	ST permeabilizers	7	2
Klebsiella pneumoniae	ATCC 10031	KP-SEN	SPR	SPR206	ST permeabilizers	8	2
Klebsiella pneumoniae	ATCC 10031	KP-SEN	SPR	SPR206	ST permeabilizers	10	2048
Klebsiella pneumoniae	ATCC 700603	KP-MDR	SPR	SPR206	ST permeabilizers	1	256
Klebsiella pneumoniae	ATCC 700603	KP-MDR	SPR	SPR206	ST permeabilizers	2	1024
Klebsiella pneumoniae	ATCC 700603	KP-MDR	SPR	SPR206	ST permeabilizers	3	512
Klebsiella pneumoniae	ATCC 700603	KP-MDR	SPR	SPR206	ST permeabilizers	4	256
Klebsiella pneumoniae	ATCC 700603	KP-MDR	SPR	SPR206	ST permeabilizers	5	256
Klebsiella pneumoniae	ATCC 700603	KP-MDR	SPR	SPR206	ST permeabilizers	6	512
Klebsiella pneumoniae	ATCC 700603	KP-MDR	SPR	SPR206	ST permeabilizers	7	512
Klebsiella pneumoniae	ATCC 700603	KP-MDR	SPR	SPR206	ST permeabilizers	8	1024
Klebsiella pneumoniae	ATCC 700603	KP-MDR	SPR	SPR206	ST permeabilizers	9	1024
Klebsiella pneumoniae	ATCC 700603	KP-MDR	SPR	SPR206	ST permeabilizers	10	512
Acinetobacter baumannii	ATCC 17978	AB-SEN	SPR	SPR206	ST permeabilizers	1	2048
Acinetobacter baumannii	ATCC 17978	AB-SEN	SPR	SPR206	ST permeabilizers	2	8192
Acinetobacter baumannii	ATCC 17978	AB-SEN	SPR	SPR206	ST permeabilizers	3	512
Acinetobacter baumannii	ATCC 17978	AB-SEN	SPR	SPR206	ST permeabilizers	4	2048
Acinetobacter baumannii	ATCC 17978	AB-SEN	SPR	SPR206	ST permeabilizers	5	8192
Acinetobacter baumannii	ATCC 17978	AB-SEN	SPR	SPR206	ST permeabilizers	6	8192
Acinetobacter baumannii	ATCC 17978	AB-SEN	SPR	SPR206	ST permeabilizers	7	8192
Acinetobacter baumannii	ATCC 17978	AB-SEN	SPR	SPR206	ST permeabilizers	8	4096
Acinetobacter baumannii	ATCC 17978	AB-SEN	SPR	SPR206	ST permeabilizers	9	8192
Acinetobacter baumannii	ATCC 17978	AB-SEN	SPR	SPR206	ST permeabilizers	10	1024
Acinetobacter baumannii	ATCC BAA 1605	AB-MDR	SPR	SPR206	ST permeabilizers	1	2048
Acinetobacter baumannii	ATCC BAA 1605	AB-MDR	SPR	SPR206	ST permeabilizers	2	8192
Acinetobacter baumannii	ATCC BAA 1605	AB-MDR	SPR	SPR206	ST permeabilizers	3	512
Acinetobacter baumannii	ATCC BAA 1605	AB-MDR	SPR	SPR206	ST permeabilizers	4	2048
Acinetobacter baumannii	ATCC BAA 1605	AB-MDR	SPR	SPR206	ST permeabilizers	5	8192
Acinetobacter baumannii	ATCC BAA 1605	AB-MDR	SPR	SPR206	ST permeabilizers	6	8192
Acinetobacter baumannii	ATCC BAA 1605	AB-MDR	SPR	SPR206	ST permeabilizers	7	8192
Acinetobacter baumannii	ATCC BAA 1605	AB-MDR	SPR	SPR206	ST permeabilizers	8	4096
Acinetobacter baumannii	ATCC BAA 1605	AB-MDR	SPR	SPR206	ST permeabilizers	9	8192
Acinetobacter baumannii	ATCC BAA 1605	AB-MDR	SPR	SPR206	ST permeabilizers	10	1024
Escherichia coli	ATCC 25922	EC-SEN	SPR	SPR206	ST permeabilizers	1	512
Escherichia coli	ATCC 25922	EC-SEN	SPR	SPR206	ST permeabilizers	2	256
Escherichia coli	ATCC 25922	EC-SEN	SPR	SPR206	ST permeabilizers	3	512
Escherichia coli	ATCC 25922	EC-SEN	SPR	SPR206	ST permeabilizers	4	256
Escherichia coli	ATCC 25922	EC-SEN	SPR	SPR206	ST permeabilizers	5	128
Escherichia coli	ATCC 25922	EC-SEN	SPR	SPR206	ST permeabilizers	6	512
Escherichia coli	ATCC 25922	EC-SEN	SPR	SPR206	ST permeabilizers	7	256
Escherichia coli	ATCC 25922	EC-SEN	SPR	SPR206	ST permeabilizers	8	128
Escherichia coli	ATCC 25922	EC-SEN	SPR	SPR206	ST permeabilizers	9	256
Escherichia coli	ATCC 25922	EC-SEN	SPR	SPR206	ST permeabilizers	10	16
Escherichia coli	NCTC 13846	EC-MDR	SPR	SPR206	ST permeabilizers	1	8
Escherichia coli	NCTC 13846	EC-MDR	SPR	SPR206	ST permeabilizers	2	16
Escherichia coli	NCTC 13846	EC-MDR	SPR	SPR206	ST permeabilizers	3	16
Escherichia coli	NCTC 13846	EC-MDR	SPR	SPR206	ST permeabilizers	4	16
Escherichia coli	NCTC 13846	EC-MDR	SPR	SPR206	ST permeabilizers	5	32
Escherichia coli	NCTC 13846	EC-MDR	SPR	SPR206	ST permeabilizers	6	8
Escherichia coli	NCTC 13846	EC-MDR	SPR	SPR206	ST permeabilizers	7	8
Escherichia coli	NCTC 13846	EC-MDR	SPR	SPR206	ST permeabilizers	8	16
Escherichia coli	NCTC 13846	EC-MDR	SPR	SPR206	ST permeabilizers	9	16
Escherichia coli	NCTC 13846	EC-MDR	SPR	SPR206	ST permeabilizers	10	32
Pseudomonas aeruginosa	ATCC BAA 3107	PA-SEN	SPR	SPR206	ST permeabilizers	1	16
Pseudomonas aeruginosa	ATCC BAA 3107	PA-SEN	SPR	SPR206	ST permeabilizers	2	32
Pseudomonas aeruginosa	ATCC BAA 3107	PA-SEN	SPR	SPR206	ST permeabilizers	4	16
Pseudomonas aeruginosa	ATCC BAA 3107	PA-SEN	SPR	SPR206	ST permeabilizers	5	16
Pseudomonas aeruginosa	ATCC BAA 3107	PA-SEN	SPR	SPR206	ST permeabilizers	8	8
Pseudomonas aeruginosa	ATCC BAA 3107	PA-SEN	SPR	SPR206	ST permeabilizers	9	32
Pseudomonas aeruginosa	ATCC BAA 3107	PA-SEN	SPR	SPR206	ST permeabilizers	10	2
Pseudomonas aeruginosa	LESB 58	PA-MDR	SPR	SPR206	ST permeabilizers	1	16
Pseudomonas aeruginosa	LESB 58	PA-MDR	SPR	SPR206	ST permeabilizers	2	16
Pseudomonas aeruginosa	LESB 58	PA-MDR	SPR	SPR206	ST permeabilizers	3	16
Pseudomonas aeruginosa	LESB 58	PA-MDR	SPR	SPR206	ST permeabilizers	4	8
Pseudomonas aeruginosa	LESB 58	PA-MDR	SPR	SPR206	ST permeabilizers	5	16
Pseudomonas aeruginosa	LESB 58	PA-MDR	SPR	SPR206	ST permeabilizers	6	32
Pseudomonas aeruginosa	LESB 58	PA-MDR	SPR	SPR206	ST permeabilizers	7	16
Pseudomonas aeruginosa	LESB 58	PA-MDR	SPR	SPR206	ST permeabilizers	8	4
Pseudomonas aeruginosa	LESB 58	PA-MDR	SPR	SPR206	ST permeabilizers	9	16
Pseudomonas aeruginosa	LESB 58	PA-MDR	SPR	SPR206	ST permeabilizers	10	32
Klebsiella pneumoniae	ATCC 10031	KP-SEN	ERA	eravacycline	ST non-permeabilizers	1	512
Klebsiella pneumoniae	ATCC 10031	KP-SEN	ERA	eravacycline	ST non-permeabilizers	3	256
Klebsiella pneumoniae	ATCC 10031	KP-SEN	ERA	eravacycline	ST non-permeabilizers	4	64
Klebsiella pneumoniae	ATCC 10031	KP-SEN	ERA	eravacycline	ST non-permeabilizers	7	64
Klebsiella pneumoniae	ATCC 10031	KP-SEN	ERA	eravacycline	ST non-permeabilizers	9	256
Klebsiella pneumoniae	ATCC 10031	KP-SEN	ERA	eravacycline	ST non-permeabilizers	10	512
Klebsiella pneumoniae	ATCC 10031	KP-SEN	ZOL	zoliflodacin	DT non-permeabilizers	1	1024
Klebsiella pneumoniae	ATCC 10031	KP-SEN	ZOL	zoliflodacin	DT non-permeabilizers	2	1024
Klebsiella pneumoniae	ATCC 10031	KP-SEN	ZOL	zoliflodacin	DT non-permeabilizers	3	512
Klebsiella pneumoniae	ATCC 10031	KP-SEN	ZOL	zoliflodacin	DT non-permeabilizers	4	1024
Klebsiella pneumoniae	ATCC 10031	KP-SEN	ZOL	zoliflodacin	DT non-permeabilizers	5	1024
Klebsiella pneumoniae	ATCC 10031	KP-SEN	ZOL	zoliflodacin	DT non-permeabilizers	6	1024
Klebsiella pneumoniae	ATCC 10031	KP-SEN	ZOL	zoliflodacin	DT non-permeabilizers	7	1024
Klebsiella pneumoniae	ATCC 10031	KP-SEN	ZOL	zoliflodacin	DT non-permeabilizers	8	1024
Klebsiella pneumoniae	ATCC 10031	KP-SEN	ZOL	zoliflodacin	DT non-permeabilizers	10	1024

## Sheet: fig 3b
Species	Strain	Abbreviated strain	Abbreviated Antibiotic	Antibiotic	Mode of Action group	Evolved line	Relative MIC
Acinetobacter baumannii	ATCC BAA 1605	AB-MDR	POL	POL-7306	DT permeabilizers	1	2
Acinetobacter baumannii	ATCC BAA 1605	AB-MDR	POL	POL-7306	DT permeabilizers	2	16
Acinetobacter baumannii	ATCC BAA 1605	AB-MDR	POL	POL-7306	DT permeabilizers	3	16
Acinetobacter baumannii	ATCC BAA 1605	AB-MDR	POL	POL-7306	DT permeabilizers	4	16
Acinetobacter baumannii	ATCC BAA 1605	AB-MDR	POL	POL-7306	DT permeabilizers	5	16
Acinetobacter baumannii	ATCC BAA 1605	AB-MDR	POL	POL-7306	DT permeabilizers	6	2
Acinetobacter baumannii	ATCC BAA 1605	AB-MDR	POL	POL-7306	DT permeabilizers	7	16
Acinetobacter baumannii	ATCC BAA 1605	AB-MDR	POL	POL-7306	DT permeabilizers	8	8
Acinetobacter baumannii	ATCC BAA 1605	AB-MDR	POL	POL-7306	DT permeabilizers	9	32
Acinetobacter baumannii	ATCC BAA 1605	AB-MDR	POL	POL-7306	DT permeabilizers	10	16
Escherichia coli	NCTC 13846	EC-MDR	POL	POL-7306	DT permeabilizers	1	2
Escherichia coli	NCTC 13846	EC-MDR	POL	POL-7306	DT permeabilizers	2	1
Escherichia coli	NCTC 13846	EC-MDR	POL	POL-7306	DT permeabilizers	3	1
Escherichia coli	NCTC 13846	EC-MDR	POL	POL-7306	DT permeabilizers	4	1
Escherichia coli	NCTC 13846	EC-MDR	POL	POL-7306	DT permeabilizers	5	1
Escherichia coli	NCTC 13846	EC-MDR	POL	POL-7306	DT permeabilizers	6	2
Escherichia coli	NCTC 13846	EC-MDR	POL	POL-7306	DT permeabilizers	7	2
Escherichia coli	NCTC 13846	EC-MDR	POL	POL-7306	DT permeabilizers	8	4
Escherichia coli	NCTC 13846	EC-MDR	POL	POL-7306	DT permeabilizers	9	1
Escherichia coli	NCTC 13846	EC-MDR	POL	POL-7306	DT permeabilizers	10	1
Klebsiella pneumoniae	ATCC 700603	KP-MDR	POL	POL-7306	DT permeabilizers	1	16
Klebsiella pneumoniae	ATCC 700603	KP-MDR	POL	POL-7306	DT permeabilizers	2	256
Klebsiella pneumoniae	ATCC 700603	KP-MDR	POL	POL-7306	DT permeabilizers	3	256
Klebsiella pneumoniae	ATCC 700603	KP-MDR	POL	POL-7306	DT permeabilizers	4	256
Klebsiella pneumoniae	ATCC 700603	KP-MDR	POL	POL-7306	DT permeabilizers	5	256
Klebsiella pneumoniae	ATCC 700603	KP-MDR	POL	POL-7306	DT permeabilizers	6	256
Klebsiella pneumoniae	ATCC 700603	KP-MDR	POL	POL-7306	DT permeabilizers	7	128
Klebsiella pneumoniae	ATCC 700603	KP-MDR	POL	POL-7306	DT permeabilizers	8	256
Klebsiella pneumoniae	ATCC 700603	KP-MDR	POL	POL-7306	DT permeabilizers	9	128
Klebsiella pneumoniae	ATCC 700603	KP-MDR	POL	POL-7306	DT permeabilizers	10	16
Acinetobacter baumannii	ATCC 17978	AB-SEN	POL	POL-7306	DT permeabilizers	1	256
Acinetobacter baumannii	ATCC 17978	AB-SEN	POL	POL-7306	DT permeabilizers	2	32
Acinetobacter baumannii	ATCC 17978	AB-SEN	POL	POL-7306	DT permeabilizers	3	16
Acinetobacter baumannii	ATCC 17978	AB-SEN	POL	POL-7306	DT permeabilizers	4	2
Acinetobacter baumannii	ATCC 17978	AB-SEN	POL	POL-7306	DT permeabilizers	6	32
Acinetobacter baumannii	ATCC 17978	AB-SEN	POL	POL-7306	DT permeabilizers	7	2
Acinetobacter baumannii	ATCC 17978	AB-SEN	POL	POL-7306	DT permeabilizers	8	2
Acinetobacter baumannii	ATCC 17978	AB-SEN	POL	POL-7306	DT permeabilizers	9	256
Acinetobacter baumannii	ATCC 17978	AB-SEN	POL	POL-7306	DT permeabilizers	10	32
Escherichia coli	ATCC 25922	EC-SEN	POL	POL-7306	DT permeabilizers	1	2
Escherichia coli	ATCC 25922	EC-SEN	POL	POL-7306	DT permeabilizers	2	8
Escherichia coli	ATCC 25922	EC-SEN	POL	POL-7306	DT permeabilizers	3	4
Escherichia coli	ATCC 25922	EC-SEN	POL	POL-7306	DT permeabilizers	4	4
Escherichia coli	ATCC 25922	EC-SEN	POL	POL-7306	DT permeabilizers	5	4
Escherichia coli	ATCC 25922	EC-SEN	POL	POL-7306	DT permeabilizers	6	4
Escherichia coli	ATCC 25922	EC-SEN	POL	POL-7306	DT permeabilizers	7	4
Escherichia coli	ATCC 25922	EC-SEN	POL	POL-7306	DT permeabilizers	8	8
Escherichia coli	ATCC 25922	EC-SEN	POL	POL-7306	DT permeabilizers	9	8
Escherichia coli	ATCC 25922	EC-SEN	POL	POL-7306	DT permeabilizers	10	4
Klebsiella pneumoniae	ATCC 10031	KP-SEN	POL	POL-7306	DT permeabilizers	1	1
Klebsiella pneumoniae	ATCC 10031	KP-SEN	POL	POL-7306	DT permeabilizers	4	32
Klebsiella pneumoniae	ATCC 10031	KP-SEN	POL	POL-7306	DT permeabilizers	7	1
Klebsiella pneumoniae	ATCC 10031	KP-SEN	POL	POL-7306	DT permeabilizers	8	32
Klebsiella pneumoniae	ATCC 10031	KP-SEN	POL	POL-7306	DT permeabilizers	10	64
Pseudomonas aeruginosa	ATCC BAA 3107	PA-SEN	POL	POL-7306	DT permeabilizers	1	2
Pseudomonas aeruginosa	ATCC BAA 3107	PA-SEN	POL	POL-7306	DT permeabilizers	2	2
Pseudomonas aeruginosa	ATCC BAA 3107	PA-SEN	POL	POL-7306	DT permeabilizers	3	2
Pseudomonas aeruginosa	ATCC BAA 3107	PA-SEN	POL	POL-7306	DT permeabilizers	4	2
Pseudomonas aeruginosa	ATCC BAA 3107	PA-SEN	POL	POL-7306	DT permeabilizers	6	2
Pseudomonas aeruginosa	ATCC BAA 3107	PA-SEN	POL	POL-7306	DT permeabilizers	8	2
Acinetobacter baumannii	ATCC BAA 1605	AB-MDR	PMB	polymyxin-B	ST permeabilizers	1	512
Acinetobacter baumannii	ATCC BAA 1605	AB-MDR	PMB	polymyxin-B	ST permeabilizers	2	512
Acinetobacter baumannii	ATCC BAA 1605	AB-MDR	PMB	polymyxin-B	ST permeabilizers	3	256
Acinetobacter baumannii	ATCC BAA 1605	AB-MDR	PMB	polymyxin-B	ST permeabilizers	4	1024
Acinetobacter baumannii	ATCC BAA 1605	AB-MDR	PMB	polymyxin-B	ST permeabilizers	5	1024
Acinetobacter baumannii	ATCC BAA 1605	AB-MDR	PMB	polymyxin-B	ST permeabilizers	6	1024
Acinetobacter baumannii	ATCC BAA 1605	AB-MDR	PMB	polymyxin-B	ST permeabilizers	7	1024
Acinetobacter baumannii	ATCC BAA 1605	AB-MDR	PMB	polymyxin-B	ST permeabilizers	8	1024
Acinetobacter baumannii	ATCC BAA 1605	AB-MDR	PMB	polymyxin-B	ST permeabilizers	9	1024
Acinetobacter baumannii	ATCC BAA 1605	AB-MDR	PMB	polymyxin-B	ST permeabilizers	10	1024
Escherichia coli	NCTC 13846	EC-MDR	PMB	polymyxin-B	ST permeabilizers	1	32
Escherichia coli	NCTC 13846	EC-MDR	PMB	polymyxin-B	ST permeabilizers	2	32
Escherichia coli	NCTC 13846	EC-MDR	PMB	polymyxin-B	ST permeabilizers	3	16
Escherichia coli	NCTC 13846	EC-MDR	PMB	polymyxin-B	ST permeabilizers	5	16
Escherichia coli	NCTC 13846	EC-MDR	PMB	polymyxin-B	ST permeabilizers	6	16
Escherichia coli	NCTC 13846	EC-MDR	PMB	polymyxin-B	ST permeabilizers	7	32
Escherichia coli	NCTC 13846	EC-MDR	PMB	polymyxin-B	ST permeabilizers	8	8
Escherichia coli	NCTC 13846	EC-MDR	PMB	polymyxin-B	ST permeabilizers	9	16
Escherichia coli	NCTC 13846	EC-MDR	PMB	polymyxin-B	ST permeabilizers	10	16
Klebsiella pneumoniae	ATCC 700603	KP-MDR	PMB	polymyxin-B	ST permeabilizers	1	512
Klebsiella pneumoniae	ATCC 700603	KP-MDR	PMB	polymyxin-B	ST permeabilizers	2	512
Klebsiella pneumoniae	ATCC 700603	KP-MDR	PMB	polymyxin-B	ST permeabilizers	3	256
Klebsiella pneumoniae	ATCC 700603	KP-MDR	PMB	polymyxin-B	ST permeabilizers	4	256
Klebsiella pneumoniae	ATCC 700603	KP-MDR	PMB	polymyxin-B	ST permeabilizers	5	256
Klebsiella pneumoniae	ATCC 700603	KP-MDR	PMB	polymyxin-B	ST permeabilizers	6	256
Klebsiella pneumoniae	ATCC 700603	KP-MDR	PMB	polymyxin-B	ST permeabilizers	7	256
Klebsiella pneumoniae	ATCC 700603	KP-MDR	PMB	polymyxin-B	ST permeabilizers	8	512
Klebsiella pneumoniae	ATCC 700603	KP-MDR	PMB	polymyxin-B	ST permeabilizers	9	256
Klebsiella pneumoniae	ATCC 700603	KP-MDR	PMB	polymyxin-B	ST permeabilizers	10	256
Pseudomonas aeruginosa	LESB 58	PA-MDR	PMB	polymyxin-B	ST permeabilizers	1	32
Pseudomonas aeruginosa	LESB 58	PA-MDR	PMB	polymyxin-B	ST permeabilizers	2	128
Pseudomonas aeruginosa	LESB 58	PA-MDR	PMB	polymyxin-B	ST permeabilizers	3	8
Pseudomonas aeruginosa	LESB 58	PA-MDR	PMB	polymyxin-B	ST permeabilizers	4	2
Pseudomonas aeruginosa	LESB 58	PA-MDR	PMB	polymyxin-B	ST permeabilizers	5	2
Pseudomonas aeruginosa	LESB 58	PA-MDR	PMB	polymyxin-B	ST permeabilizers	6	64
Pseudomonas aeruginosa	LESB 58	PA-MDR	PMB	polymyxin-B	ST permeabilizers	7	16
Pseudomonas aeruginosa	LESB 58	PA-MDR	PMB	polymyxin-B	ST permeabilizers	8	4
Pseudomonas aeruginosa	LESB 58	PA-MDR	PMB	polymyxin-B	ST permeabilizers	9	64
Pseudomonas aeruginosa	LESB 58	PA-MDR	PMB	polymyxin-B	ST permeabilizers	10	8
Acinetobacter baumannii	ATCC 17978	AB-SEN	PMB	polymyxin-B	ST permeabilizers	1	512
Acinetobacter baumannii	ATCC 17978	AB-SEN	PMB	polymyxin-B	ST permeabilizers	2	512
Acinetobacter baumannii	ATCC 17978	AB-SEN	PMB	polymyxin-B	ST permeabilizers	3	256
Acinetobacter baumannii	ATCC 17978	AB-SEN	PMB	polymyxin-B	ST permeabilizers	4	512
Acinetobacter baumannii	ATCC 17978	AB-SEN	PMB	polymyxin-B	ST permeabilizers	5	512
Acinetobacter baumannii	ATCC 17978	AB-SEN	PMB	polymyxin-B	ST permeabilizers	6	512
Acinetobacter baumannii	ATCC 17978	AB-SEN	PMB	polymyxin-B	ST permeabilizers	7	128
Acinetobacter baumannii	ATCC 17978	AB-SEN	PMB	polymyxin-B	ST permeabilizers	8	256
Acinetobacter baumannii	ATCC 17978	AB-SEN	PMB	polymyxin-B	ST permeabilizers	9	256
Acinetobacter baumannii	ATCC 17978	AB-SEN	PMB	polymyxin-B	ST permeabilizers	10	128
Escherichia coli	ATCC 25922	EC-SEN	PMB	polymyxin-B	ST permeabilizers	1	64
Escherichia coli	ATCC 25922	EC-SEN	PMB	polymyxin-B	ST permeabilizers	2	128
Escherichia coli	ATCC 25922	EC-SEN	PMB	polymyxin-B	ST permeabilizers	3	64
Escherichia coli	ATCC 25922	EC-SEN	PMB	polymyxin-B	ST permeabilizers	4	128
Escherichia coli	ATCC 25922	EC-SEN	PMB	polymyxin-B	ST permeabilizers	5	128
Escherichia coli	ATCC 25922	EC-SEN	PMB	polymyxin-B	ST permeabilizers	6	128
Escherichia coli	ATCC 25922	EC-SEN	PMB	polymyxin-B	ST permeabilizers	7	64
Escherichia coli	ATCC 25922	EC-SEN	PMB	polymyxin-B	ST permeabilizers	8	128
Escherichia coli	ATCC 25922	EC-SEN	PMB	polymyxin-B	ST permeabilizers	9	64
Escherichia coli	ATCC 25922	EC-SEN	PMB	polymyxin-B	ST permeabilizers	10	128
Klebsiella pneumoniae	ATCC 10031	KP-SEN	PMB	polymyxin-B	ST permeabilizers	1	256
Klebsiella pneumoniae	ATCC 10031	KP-SEN	PMB	polymyxin-B	ST permeabilizers	2	512
Klebsiella pneumoniae	ATCC 10031	KP-SEN	PMB	polymyxin-B	ST permeabilizers	3	512
Klebsiella pneumoniae	ATCC 10031	KP-SEN	PMB	polymyxin-B	ST permeabilizers	4	128
Klebsiella pneumoniae	ATCC 10031	KP-SEN	PMB	polymyxin-B	ST permeabilizers	5	512
Klebsiella pneumoniae	ATCC 10031	KP-SEN	PMB	polymyxin-B	ST permeabilizers	7	128
Klebsiella pneumoniae	ATCC 10031	KP-SEN	PMB	polymyxin-B	ST permeabilizers	8	128
Klebsiella pneumoniae	ATCC 10031	KP-SEN	PMB	polymyxin-B	ST permeabilizers	9	512
Klebsiella pneumoniae	ATCC 10031	KP-SEN	PMB	polymyxin-B	ST permeabilizers	10	16
Pseudomonas aeruginosa	ATCC BAA 3107	PA-SEN	PMB	polymyxin-B	ST permeabilizers	1	32
Pseudomonas aeruginosa	ATCC BAA 3107	PA-SEN	PMB	polymyxin-B	ST permeabilizers	4	32
Pseudomonas aeruginosa	ATCC BAA 3107	PA-SEN	PMB	polymyxin-B	ST permeabilizers	5	32
Pseudomonas aeruginosa	ATCC BAA 3107	PA-SEN	PMB	polymyxin-B	ST permeabilizers	6	4
Pseudomonas aeruginosa	ATCC BAA 3107	PA-SEN	PMB	polymyxin-B	ST permeabilizers	7	16
Pseudomonas aeruginosa	ATCC BAA 3107	PA-SEN	PMB	polymyxin-B	ST permeabilizers	8	16
Pseudomonas aeruginosa	ATCC BAA 3107	PA-SEN	PMB	polymyxin-B	ST permeabilizers	9	4
Pseudomonas aeruginosa	ATCC BAA 3107	PA-SEN	PMB	polymyxin-B	ST permeabilizers	10	4
Acinetobacter baumannii	ATCC BAA 1605	AB-MDR	SCH	SCH79797	DT permeabilizers	2	2
Acinetobacter baumannii	ATCC BAA 1605	AB-MDR	SCH	SCH79797	DT permeabilizers	5	2
Acinetobacter baumannii	ATCC BAA 1605	AB-MDR	SCH	SCH79797	DT permeabilizers	7	4
Acinetobacter baumannii	ATCC BAA 1605	AB-MDR	SCH	SCH79797	DT permeabilizers	9	2
Acinetobacter baumannii	ATCC BAA 1605	AB-MDR	SCH	SCH79797	DT permeabilizers	10	2
Acinetobacter baumannii	ATCC 17978	AB-SEN	SCH	SCH79797	DT permeabilizers	2	1
Acinetobacter baumannii	ATCC 17978	AB-SEN	SCH	SCH79797	DT permeabilizers	4	2
Acinetobacter baumannii	ATCC 17978	AB-SEN	SCH	SCH79797	DT permeabilizers	6	2
Acinetobacter baumannii	ATCC 17978	AB-SEN	SCH	SCH79797	DT permeabilizers	8	2
Acinetobacter baumannii	ATCC 17978	AB-SEN	SCH	SCH79797	DT permeabilizers	9	2
Acinetobacter baumannii	ATCC 17978	AB-SEN	SCH	SCH79797	DT permeabilizers	10	2
Escherichia coli	ATCC 25922	EC-SEN	SCH	SCH79797	DT permeabilizers	1	4
Escherichia coli	ATCC 25922	EC-SEN	SCH	SCH79797	DT permeabilizers	2	4
Escherichia coli	ATCC 25922	EC-SEN	SCH	SCH79797	DT permeabilizers	3	4
Escherichia coli	ATCC 25922	EC-SEN	SCH	SCH79797	DT permeabilizers	4	4
Escherichia coli	ATCC 25922	EC-SEN	SCH	SCH79797	DT permeabilizers	5	4
Escherichia coli	ATCC 25922	EC-SEN	SCH	SCH79797	DT permeabilizers	7	4
Escherichia coli	ATCC 25922	EC-SEN	SCH	SCH79797	DT permeabilizers	8	2
Escherichia coli	ATCC 25922	EC-SEN	SCH	SCH79797	DT permeabilizers	9	2
Escherichia coli	ATCC 25922	EC-SEN	SCH	SCH79797	DT permeabilizers	10	4
Klebsiella pneumoniae	ATCC 10031	KP-SEN	SCH	SCH79797	DT permeabilizers	1	16
Klebsiella pneumoniae	ATCC 10031	KP-SEN	SCH	SCH79797	DT permeabilizers	2	4
Klebsiella pneumoniae	ATCC 10031	KP-SEN	SCH	SCH79797	DT permeabilizers	3	2
Klebsiella pneumoniae	ATCC 10031	KP-SEN	SCH	SCH79797	DT permeabilizers	4	16
Klebsiella pneumoniae	ATCC 10031	KP-SEN	SCH	SCH79797	DT permeabilizers	5	32
Klebsiella pneumoniae	ATCC 10031	KP-SEN	SCH	SCH79797	DT permeabilizers	6	2
Klebsiella pneumoniae	ATCC 10031	KP-SEN	SCH	SCH79797	DT permeabilizers	7	4
Klebsiella pneumoniae	ATCC 10031	KP-SEN	SCH	SCH79797	DT permeabilizers	8	8
Klebsiella pneumoniae	ATCC 10031	KP-SEN	SCH	SCH79797	DT permeabilizers	9	8
Klebsiella pneumoniae	ATCC 10031	KP-SEN	SCH	SCH79797	DT permeabilizers	10	2
Escherichia coli	ATCC 25922	EC-SEN	TRD	tridecaptin M152-P3	DT permeabilizers	1	8
Escherichia coli	ATCC 25922	EC-SEN	TRD	tridecaptin M152-P3	DT permeabilizers	2	16
Escherichia coli	ATCC 25922	EC-SEN	TRD	tridecaptin M152-P3	DT permeabilizers	3	8
Escherichia coli	ATCC 25922	EC-SEN	TRD	tridecaptin M152-P3	DT permeabilizers	4	8
Escherichia coli	ATCC 25922	EC-SEN	TRD	tridecaptin M152-P3	DT permeabilizers	6	8
Escherichia coli	ATCC 25922	EC-SEN	TRD	tridecaptin M152-P3	DT permeabilizers	7	8
Escherichia coli	ATCC 25922	EC-SEN	TRD	tridecaptin M152-P3	DT permeabilizers	8	8
Escherichia coli	ATCC 25922	EC-SEN	TRD	tridecaptin M152-P3	DT permeabilizers	9	8
Escherichia coli	ATCC 25922	EC-SEN	TRD	tridecaptin M152-P3	DT permeabilizers	10	16
Klebsiella pneumoniae	ATCC 10031	KP-SEN	TRD	tridecaptin M152-P3	DT permeabilizers	2	8
Klebsiella pneumoniae	ATCC 10031	KP-SEN	TRD	tridecaptin M152-P3	DT permeabilizers	3	32
Klebsiella pneumoniae	ATCC 10031	KP-SEN	TRD	tridecaptin M152-P3	DT permeabilizers	4	2
Klebsiella pneumoniae	ATCC 10031	KP-SEN	TRD	tridecaptin M152-P3	DT permeabilizers	5	16
Klebsiella pneumoniae	ATCC 10031	KP-SEN	TRD	tridecaptin M152-P3	DT permeabilizers	6	16
Klebsiella pneumoniae	ATCC 10031	KP-SEN	TRD	tridecaptin M152-P3	DT permeabilizers	7	16
Klebsiella pneumoniae	ATCC 10031	KP-SEN	TRD	tridecaptin M152-P3	DT permeabilizers	8	1
Klebsiella pneumoniae	ATCC 10031	KP-SEN	SPR	SPR206	ST permeabilizers	1	2048
Klebsiella pneumoniae	ATCC 10031	KP-SEN	SPR	SPR206	ST permeabilizers	2	2
Klebsiella pneumoniae	ATCC 10031	KP-SEN	SPR	SPR206	ST permeabilizers	3	2048
Klebsiella pneumoniae	ATCC 10031	KP-SEN	SPR	SPR206	ST permeabilizers	4	2048
Klebsiella pneumoniae	ATCC 10031	KP-SEN	SPR	SPR206	ST permeabilizers	6	2048
Klebsiella pneumoniae	ATCC 10031	KP-SEN	SPR	SPR206	ST permeabilizers	7	2
Klebsiella pneumoniae	ATCC 10031	KP-SEN	SPR	SPR206	ST permeabilizers	8	2
Klebsiella pneumoniae	ATCC 10031	KP-SEN	SPR	SPR206	ST permeabilizers	10	2048
Klebsiella pneumoniae	ATCC 700603	KP-MDR	SPR	SPR206	ST permeabilizers	1	256
Klebsiella pneumoniae	ATCC 700603	KP-MDR	SPR	SPR206	ST permeabilizers	2	1024
Klebsiella pneumoniae	ATCC 700603	KP-MDR	SPR	SPR206	ST permeabilizers	3	512
Klebsiella pneumoniae	ATCC 700603	KP-MDR	SPR	SPR206	ST permeabilizers	4	256
Klebsiella pneumoniae	ATCC 700603	KP-MDR	SPR	SPR206	ST permeabilizers	5	256
Klebsiella pneumoniae	ATCC 700603	KP-MDR	SPR	SPR206	ST permeabilizers	6	512
Klebsiella pneumoniae	ATCC 700603	KP-MDR	SPR	SPR206	ST permeabilizers	7	512
Klebsiella pneumoniae	ATCC 700603	KP-MDR	SPR	SPR206	ST permeabilizers	8	1024
Klebsiella pneumoniae	ATCC 700603	KP-MDR	SPR	SPR206	ST permeabilizers	9	1024
Klebsiella pneumoniae	ATCC 700603	KP-MDR	SPR	SPR206	ST permeabilizers	10	512
Acinetobacter baumannii	ATCC 17978	AB-SEN	SPR	SPR206	ST permeabilizers	1	2048
Acinetobacter baumannii	ATCC 17978	AB-SEN	SPR	SPR206	ST permeabilizers	2	8192
Acinetobacter baumannii	ATCC 17978	AB-SEN	SPR	SPR206	ST permeabilizers	3	512
Acinetobacter baumannii	ATCC 17978	AB-SEN	SPR	SPR206	ST permeabilizers	4	2048
Acinetobacter baumannii	ATCC 17978	AB-SEN	SPR	SPR206	ST permeabilizers	5	8192
Acinetobacter baumannii	ATCC 17978	AB-SEN	SPR	SPR206	ST permeabilizers	6	8192
Acinetobacter baumannii	ATCC 17978	AB-SEN	SPR	SPR206	ST permeabilizers	7	8192
Acinetobacter baumannii	ATCC 17978	AB-SEN	SPR	SPR206	ST permeabilizers	8	4096
Acinetobacter baumannii	ATCC 17978	AB-SEN	SPR	SPR206	ST permeabilizers	9	8192
Acinetobacter baumannii	ATCC 17978	AB-SEN	SPR	SPR206	ST permeabilizers	10	1024
Acinetobacter baumannii	ATCC BAA 1605	AB-MDR	SPR	SPR206	ST permeabilizers	1	2048
Acinetobacter baumannii	ATCC BAA 1605	AB-MDR	SPR	SPR206	ST permeabilizers	2	8192
Acinetobacter baumannii	ATCC BAA 1605	AB-MDR	SPR	SPR206	ST permeabilizers	3	512
Acinetobacter baumannii	ATCC BAA 1605	AB-MDR	SPR	SPR206	ST permeabilizers	4	2048
Acinetobacter baumannii	ATCC BAA 1605	AB-MDR	SPR	SPR206	ST permeabilizers	5	8192
Acinetobacter baumannii	ATCC BAA 1605	AB-MDR	SPR	SPR206	ST permeabilizers	6	8192
Acinetobacter baumannii	ATCC BAA 1605	AB-MDR	SPR	SPR206	ST permeabilizers	7	8192
Acinetobacter baumannii	ATCC BAA 1605	AB-MDR	SPR	SPR206	ST permeabilizers	8	4096
Acinetobacter baumannii	ATCC BAA 1605	AB-MDR	SPR	SPR206	ST permeabilizers	9	8192
Acinetobacter baumannii	ATCC BAA 1605	AB-MDR	SPR	SPR206	ST permeabilizers	10	1024
Escherichia coli	ATCC 25922	EC-SEN	SPR	SPR206	ST permeabilizers	1	512
Escherichia coli	ATCC 25922	EC-SEN	SPR	SPR206	ST permeabilizers	2	256
Escherichia coli	ATCC 25922	EC-SEN	SPR	SPR206	ST permeabilizers	3	512
Escherichia coli	ATCC 25922	EC-SEN	SPR	SPR206	ST permeabilizers	4	256
Escherichia coli	ATCC 25922	EC-SEN	SPR	SPR206	ST permeabilizers	5	128
Escherichia coli	ATCC 25922	EC-SEN	SPR	SPR206	ST permeabilizers	6	512
Escherichia coli	ATCC 25922	EC-SEN	SPR	SPR206	ST permeabilizers	7	256
Escherichia coli	ATCC 25922	EC-SEN	SPR	SPR206	ST permeabilizers	8	128
Escherichia coli	ATCC 25922	EC-SEN	SPR	SPR206	ST permeabilizers	9	256
Escherichia coli	ATCC 25922	EC-SEN	SPR	SPR206	ST permeabilizers	10	16
Escherichia coli	NCTC 13846	EC-MDR	SPR	SPR206	ST permeabilizers	1	8
Escherichia coli	NCTC 13846	EC-MDR	SPR	SPR206	ST permeabilizers	2	16
Escherichia coli	NCTC 13846	EC-MDR	SPR	SPR206	ST permeabilizers	3	16
Escherichia coli	NCTC 13846	EC-MDR	SPR	SPR206	ST permeabilizers	4	16
Escherichia coli	NCTC 13846	EC-MDR	SPR	SPR206	ST permeabilizers	5	32
Escherichia coli	NCTC 13846	EC-MDR	SPR	SPR206	ST permeabilizers	6	8
Escherichia coli	NCTC 13846	EC-MDR	SPR	SPR206	ST permeabilizers	7	8
Escherichia coli	NCTC 13846	EC-MDR	SPR	SPR206	ST permeabilizers	8	16
Escherichia coli	NCTC 13846	EC-MDR	SPR	SPR206	ST permeabilizers	9	16
Escherichia coli	NCTC 13846	EC-MDR	SPR	SPR206	ST permeabilizers	10	32
Pseudomonas aeruginosa	ATCC BAA 3107	PA-SEN	SPR	SPR206	ST permeabilizers	1	16
Pseudomonas aeruginosa	ATCC BAA 3107	PA-SEN	SPR	SPR206	ST permeabilizers	2	32
Pseudomonas aeruginosa	ATCC BAA 3107	PA-SEN	SPR	SPR206	ST permeabilizers	4	16
Pseudomonas aeruginosa	ATCC BAA 3107	PA-SEN	SPR	SPR206	ST permeabilizers	5	16
Pseudomonas aeruginosa	ATCC BAA 3107	PA-SEN	SPR	SPR206	ST permeabilizers	8	8
Pseudomonas aeruginosa	ATCC BAA 3107	PA-SEN	SPR	SPR206	ST permeabilizers	9	32
Pseudomonas aeruginosa	ATCC BAA 3107	PA-SEN	SPR	SPR206	ST permeabilizers	10	2
Pseudomonas aeruginosa	LESB 58	PA-MDR	SPR	SPR206	ST permeabilizers	1	16
Pseudomonas aeruginosa	LESB 58	PA-MDR	SPR	SPR206	ST permeabilizers	2	16
Pseudomonas aeruginosa	LESB 58	PA-MDR	SPR	SPR206	ST permeabilizers	3	16
Pseudomonas aeruginosa	LESB 58	PA-MDR	SPR	SPR206	ST permeabilizers	4	8
Pseudomonas aeruginosa	LESB 58	PA-MDR	SPR	SPR206	ST permeabilizers	5	16
Pseudomonas aeruginosa	LESB 58	PA-MDR	SPR	SPR206	ST permeabilizers	6	32
Pseudomonas aeruginosa	LESB 58	PA-MDR	SPR	SPR206	ST permeabilizers	7	16
Pseudomonas aeruginosa	LESB 58	PA-MDR	SPR	SPR206	ST permeabilizers	8	4
Pseudomonas aeruginosa	LESB 58	PA-MDR	SPR	SPR206	ST permeabilizers	9	16
Pseudomonas aeruginosa	LESB 58	PA-MDR	SPR	SPR206	ST permeabilizers	10	32

## Sheet: fig 4
Species	Strain	Abbreviated strain	Abbreviated antibiotic	Mode of Action group	Evolved line	Relative MIC (log10)	Median fitness
Klebsiella pneumoniae	ATCC 700603	KP-MDR	APR	ST non-permeabilizers	1	0.90309	1.15326
Klebsiella pneumoniae	ATCC 700603	KP-MDR	APR	ST non-permeabilizers	2	1.20412	1.20949
Klebsiella pneumoniae	ATCC 700603	KP-MDR	APR	ST non-permeabilizers	3	1.20412	1.31571
Klebsiella pneumoniae	ATCC 700603	KP-MDR	APR	ST non-permeabilizers	8	0.90309	1.25914
Klebsiella pneumoniae	ATCC 700603	KP-MDR	APR	ST non-permeabilizers	9	1.20412	1.14113
Acinetobacter baumannii	ATCC 17978	AB-SEN	APR	ST non-permeabilizers	2	1.80618	1.05666
Acinetobacter baumannii	ATCC 17978	AB-SEN	APR	ST non-permeabilizers	3	1.50515	1.09372
Acinetobacter baumannii	ATCC 17978	AB-SEN	APR	ST non-permeabilizers	6	1.20412	1.16614
Acinetobacter baumannii	ATCC 17978	AB-SEN	APR	ST non-permeabilizers	9	1.50515	1.09636
Acinetobacter baumannii	ATCC 17978	AB-SEN	APR	ST non-permeabilizers	10	1.50515	1.13929
Klebsiella pneumoniae	ATCC 10031	KP-SEN	APR	ST non-permeabilizers	2	1.80618	0.617399
Klebsiella pneumoniae	ATCC 10031	KP-SEN	APR	ST non-permeabilizers	5	1.80618	0.501879
Klebsiella pneumoniae	ATCC 10031	KP-SEN	APR	ST non-permeabilizers	6	1.80618	0.635857
Klebsiella pneumoniae	ATCC 10031	KP-SEN	APR	ST non-permeabilizers	8	1.80618	0.416598
Klebsiella pneumoniae	ATCC 10031	KP-SEN	APR	ST non-permeabilizers	10	2.10721	0.858801
Klebsiella pneumoniae	ATCC 700603	KP-MDR	DEL	DT non-permeabilizers	2	1.80618	0.314096
Klebsiella pneumoniae	ATCC 700603	KP-MDR	DEL	DT non-permeabilizers	6	2.10721	0.395777
Klebsiella pneumoniae	ATCC 700603	KP-MDR	DEL	DT non-permeabilizers	7	2.10721	0.336988
Klebsiella pneumoniae	ATCC 700603	KP-MDR	DEL	DT non-permeabilizers	8	1.80618	0.540344
Klebsiella pneumoniae	ATCC 700603	KP-MDR	DEL	DT non-permeabilizers	10	1.80618	0.382577
Pseudomonas aeruginosa	LESB 58	PA-MDR	DEL	DT non-permeabilizers	2	1.80618	0.418773
Pseudomonas aeruginosa	LESB 58	PA-MDR	DEL	DT non-permeabilizers	4	1.80618	0.656994
Pseudomonas aeruginosa	LESB 58	PA-MDR	DEL	DT non-permeabilizers	6	1.50515	0.425541
Pseudomonas aeruginosa	LESB 58	PA-MDR	DEL	DT non-permeabilizers	7	1.80618	0.410477
Pseudomonas aeruginosa	LESB 58	PA-MDR	DEL	DT non-permeabilizers	9	1.80618	0.220701
Acinetobacter baumannii	ATCC 17978	AB-SEN	DEL	DT non-permeabilizers	2	2.10721	0.205335
Acinetobacter baumannii	ATCC 17978	AB-SEN	DEL	DT non-permeabilizers	4	2.40824	0.406681
Acinetobacter baumannii	ATCC 17978	AB-SEN	DEL	DT non-permeabilizers	5	2.70927	0.421593
Acinetobacter baumannii	ATCC 17978	AB-SEN	DEL	DT non-permeabilizers	6	2.40824	0.451448
Acinetobacter baumannii	ATCC 17978	AB-SEN	DEL	DT non-permeabilizers	9	2.10721	0.319115
Escherichia coli	ATCC 25922	EC-SEN	DEL	DT non-permeabilizers	2	3.0103	0.650429
Escherichia coli	ATCC 25922	EC-SEN	DEL	DT non-permeabilizers	6	3.0103	0.589623
Escherichia coli	ATCC 25922	EC-SEN	DEL	DT non-permeabilizers	7	3.31133	0.911903
Escherichia coli	ATCC 25922	EC-SEN	DEL	DT non-permeabilizers	9	3.31133	0.873093
Escherichia coli	ATCC 25922	EC-SEN	DEL	DT non-permeabilizers	10	2.70927	0.765583
Klebsiella pneumoniae	ATCC 10031	KP-SEN	DEL	DT non-permeabilizers	1	4.21442	0.289296
Klebsiella pneumoniae	ATCC 10031	KP-SEN	DEL	DT non-permeabilizers	3	4.21442	0.296931
Klebsiella pneumoniae	ATCC 10031	KP-SEN	DEL	DT non-permeabilizers	7	3.91339	0.318982
Klebsiella pneumoniae	ATCC 10031	KP-SEN	DEL	DT non-permeabilizers	8	4.81648	0.750315
Klebsiella pneumoniae	ATCC 10031	KP-SEN	DEL	DT non-permeabilizers	9	4.81648	0.135923
Pseudomonas aeruginosa	ATCC BAA 3107	PA-SEN	DEL	DT non-permeabilizers	2	3.31133	1.05892
Pseudomonas aeruginosa	ATCC BAA 3107	PA-SEN	DEL	DT non-permeabilizers	7	3.31133	0.780788
Pseudomonas aeruginosa	ATCC BAA 3107	PA-SEN	DEL	DT non-permeabilizers	8	3.31133	1.18996
Pseudomonas aeruginosa	ATCC BAA 3107	PA-SEN	DEL	DT non-permeabilizers	10	3.31133	0.940271
Acinetobacter baumannii	ATCC 17978	AB-SEN	DOX	ST non-permeabilizers	2	1.80618	0.69684
Acinetobacter baumannii	ATCC 17978	AB-SEN	DOX	ST non-permeabilizers	4	1.50515	0.82588
Acinetobacter baumannii	ATCC 17978	AB-SEN	DOX	ST non-permeabilizers	5	1.50515	0.523872
Acinetobacter baumannii	ATCC 17978	AB-SEN	DOX	ST non-permeabilizers	7	1.50515	0.80322
Acinetobacter baumannii	ATCC 17978	AB-SEN	DOX	ST non-permeabilizers	8	1.50515	0.89718
Escherichia coli	ATCC 25922	EC-SEN	DOX	ST non-permeabilizers	1	1.50515	0.986154
Escherichia coli	ATCC 25922	EC-SEN	DOX	ST non-permeabilizers	2	1.20412	0.751705
Escherichia coli	ATCC 25922	EC-SEN	DOX	ST non-permeabilizers	3	1.50515	0.931871
Escherichia coli	ATCC 25922	EC-SEN	DOX	ST non-permeabilizers	8	1.50515	1.05971
Escherichia coli	ATCC 25922	EC-SEN	DOX	ST non-permeabilizers	9	1.20412	1.01763
Klebsiella pneumoniae	ATCC 10031	KP-SEN	DOX	ST non-permeabilizers	4	2.40824	0.759328
Klebsiella pneumoniae	ATCC 10031	KP-SEN	DOX	ST non-permeabilizers	5	2.40824	0.660361
Klebsiella pneumoniae	ATCC 10031	KP-SEN	DOX	ST non-permeabilizers	6	2.40824	0.648723
Klebsiella pneumoniae	ATCC 10031	KP-SEN	DOX	ST non-permeabilizers	8	2.40824	0.825512
Klebsiella pneumoniae	ATCC 10031	KP-SEN	DOX	ST non-permeabilizers	9	2.40824	0.699443
Pseudomonas aeruginosa	ATCC BAA 3107	PA-SEN	DOX	ST non-permeabilizers	1	1.80618	1.18871
Pseudomonas aeruginosa	ATCC BAA 3107	PA-SEN	DOX	ST non-permeabilizers	3	1.80618	1.05945
Pseudomonas aeruginosa	ATCC BAA 3107	PA-SEN	DOX	ST non-permeabilizers	5	1.80618	1.01986
Pseudomonas aeruginosa	ATCC BAA 3107	PA-SEN	DOX	ST non-permeabilizers	7	1.80618	1.11796
Pseudomonas aeruginosa	ATCC BAA 3107	PA-SEN	DOX	ST non-permeabilizers	9	1.80618	1.04786
Acinetobacter baumannii	ATCC BAA 1605	AB-MDR	ERA	ST non-permeabilizers	2	1.50515	0.715145
Acinetobacter baumannii	ATCC BAA 1605	AB-MDR	ERA	ST non-permeabilizers	3	1.50515	1.01588
Acinetobacter baumannii	ATCC BAA 1605	AB-MDR	ERA	ST non-permeabilizers	4	1.50515	0.846551
Acinetobacter baumannii	ATCC BAA 1605	AB-MDR	ERA	ST non-permeabilizers	6	1.50515	0.819484
Acinetobacter baumannii	ATCC BAA 1605	AB-MDR	ERA	ST non-permeabilizers	10	1.50515	0.686179
Escherichia coli	NCTC 13846	EC-MDR	ERA	ST non-permeabilizers	1	1.50515	0.745565
Escherichia coli	NCTC 13846	EC-MDR	ERA	ST non-permeabilizers	3	1.20412	1.04525
Escherichia coli	NCTC 13846	EC-MDR	ERA	ST non-permeabilizers	4	1.20412	1.0711
Escherichia coli	NCTC 13846	EC-MDR	ERA	ST non-permeabilizers	7	1.20412	0.811938
Escherichia coli	NCTC 13846	EC-MDR	ERA	ST non-permeabilizers	9	1.50515	0.941434
Klebsiella pneumoniae	ATCC 700603	KP-MDR	ERA	ST non-permeabilizers	1	0.90309	1.12329
Klebsiella pneumoniae	ATCC 700603	KP-MDR	ERA	ST non-permeabilizers	3	1.20412	1.00325
Klebsiella pneumoniae	ATCC 700603	KP-MDR	ERA	ST non-permeabilizers	4	0.90309	0.926136
Klebsiella pneumoniae	ATCC 700603	KP-MDR	ERA	ST non-permeabilizers	8	1.20412	1.00561
Klebsiella pneumoniae	ATCC 700603	KP-MDR	ERA	ST non-permeabilizers	9	0.90309	0.974972
Acinetobacter baumannii	ATCC 17978	AB-SEN	ERA	ST non-permeabilizers	2	2.10721	0.605659
Acinetobacter baumannii	ATCC 17978	AB-SEN	ERA	ST non-permeabilizers	4	2.10721	0.527326
Acinetobacter baumannii	ATCC 17978	AB-SEN	ERA	ST non-permeabilizers	6	2.10721	0.914607
Acinetobacter baumannii	ATCC 17978	AB-SEN	ERA	ST non-permeabilizers	8	1.80618	0.221628
Acinetobacter baumannii	ATCC 17978	AB-SEN	ERA	ST non-permeabilizers	9	2.10721	0.633246
Escherichia coli	ATCC 25922	EC-SEN	ERA	ST non-permeabilizers	1	1.80618	0.572111
Escherichia coli	ATCC 25922	EC-SEN	ERA	ST non-permeabilizers	4	1.20412	1.27039
Escherichia coli	ATCC 25922	EC-SEN	ERA	ST non-permeabilizers	7	1.20412	0.751359
Escherichia coli	ATCC 25922	EC-SEN	ERA	ST non-permeabilizers	8	1.20412	1.1108
Pseudomonas aeruginosa	ATCC BAA 3107	PA-SEN	ERA	ST non-permeabilizers	2	1.50515	1.10226
Pseudomonas aeruginosa	ATCC BAA 3107	PA-SEN	ERA	ST non-permeabilizers	4	1.50515	1.07517
Pseudomonas aeruginosa	ATCC BAA 3107	PA-SEN	ERA	ST non-permeabilizers	5	1.80618	1.13613
Pseudomonas aeruginosa	ATCC BAA 3107	PA-SEN	ERA	ST non-permeabilizers	7	1.20412	1.02669
Pseudomonas aeruginosa	ATCC BAA 3107	PA-SEN	ERA	ST non-permeabilizers	10	1.50515	0.994794
Escherichia coli	NCTC 13846	EC-MDR	GEN	ST non-permeabilizers	3	1.80618	0.620207
Escherichia coli	NCTC 13846	EC-MDR	GEN	ST non-permeabilizers	5	1.80618	0.697588
Escherichia coli	NCTC 13846	EC-MDR	GEN	ST non-permeabilizers	6	1.80618	0.68303
Escherichia coli	NCTC 13846	EC-MDR	GEN	ST non-permeabilizers	7	1.50515	0.887126
Escherichia coli	NCTC 13846	EC-MDR	GEN	ST non-permeabilizers	9	1.80618	0.682847
Acinetobacter baumannii	ATCC 17978	AB-SEN	GEN	ST non-permeabilizers	2	2.70927	1.06242
Acinetobacter baumannii	ATCC 17978	AB-SEN	GEN	ST non-permeabilizers	4	2.70927	0.992584
Acinetobacter baumannii	ATCC 17978	AB-SEN	GEN	ST non-permeabilizers	5	2.70927	1.05704
Acinetobacter baumannii	ATCC 17978	AB-SEN	GEN	ST non-permeabilizers	7	2.70927	1.13071
Acinetobacter baumannii	ATCC 17978	AB-SEN	GEN	ST non-permeabilizers	10	2.70927	1.08543
Escherichia coli	ATCC 25922	EC-SEN	GEN	ST non-permeabilizers	2	1.50515	0.35093
Escherichia coli	ATCC 25922	EC-SEN	GEN	ST non-permeabilizers	4	2.10721	0.35936
Escherichia coli	ATCC 25922	EC-SEN	GEN	ST non-permeabilizers	5	1.80618	0.898777
Escherichia coli	ATCC 25922	EC-SEN	GEN	ST non-permeabilizers	6	2.10721	0.301459
Escherichia coli	ATCC 25922	EC-SEN	GEN	ST non-permeabilizers	9	1.80618	0.382979
Klebsiella pneumoniae	ATCC 10031	KP-SEN	GEN	ST non-permeabilizers	2	2.10721	0.309212
Klebsiella pneumoniae	ATCC 10031	KP-SEN	GEN	ST non-permeabilizers	4	1.80618	0.531383
Klebsiella pneumoniae	ATCC 10031	KP-SEN	GEN	ST non-permeabilizers	5	1.80618	0.651048
Klebsiella pneumoniae	ATCC 10031	KP-SEN	GEN	ST non-permeabilizers	6	1.80618	0.350815
Klebsiella pneumoniae	ATCC 10031	KP-SEN	GEN	ST non-permeabilizers	8	2.10721	0.183419
Pseudomonas aeruginosa	ATCC BAA 3107	PA-SEN	GEN	ST non-permeabilizers	1	2.10721	0.864421
Pseudomonas aeruginosa	ATCC BAA 3107	PA-SEN	GEN	ST non-permeabilizers	2	1.80618	0.646117
Pseudomonas aeruginosa	ATCC BAA 3107	PA-SEN	GEN	ST non-permeabilizers	6	1.80618	0.340358
Pseudomonas aeruginosa	ATCC BAA 3107	PA-SEN	GEN	ST non-permeabilizers	9	2.10721	1.0762
Pseudomonas aeruginosa	ATCC BAA 3107	PA-SEN	GEN	ST non-permeabilizers	10	2.40824	0.892136
Escherichia coli	NCTC 13846	EC-MDR	GEP	DT non-permeabilizers	2	1.50515	0.642065
Escherichia coli	NCTC 13846	EC-MDR	GEP	DT non-permeabilizers	4	1.20412	1.06665
Escherichia coli	NCTC 13846	EC-MDR	GEP	DT non-permeabilizers	6	1.50515	0.667274
Escherichia coli	NCTC 13846	EC-MDR	GEP	DT non-permeabilizers	7	1.50515	0.671065
Escherichia coli	NCTC 13846	EC-MDR	GEP	DT non-permeabilizers	9	1.50515	0.671977
Pseudomonas aeruginosa	LESB 58	PA-MDR	GEP	DT non-permeabilizers	1	1.50515	-0.00657945
Pseudomonas aeruginosa	LESB 58	PA-MDR	GEP	DT non-permeabilizers	2	1.50515	0.984529
Pseudomonas aeruginosa	LESB 58	PA-MDR	GEP	DT non-permeabilizers	5	1.50515	0.924203
Pseudomonas aeruginosa	LESB 58	PA-MDR	GEP	DT non-permeabilizers	7	1.50515	0.398441
Pseudomonas aeruginosa	LESB 58	PA-MDR	GEP	DT non-permeabilizers	8	1.50515	0.440135
Acinetobacter baumannii	ATCC 17978	AB-SEN	GEP	DT non-permeabilizers	1	1.80618	0.648792
Acinetobacter baumannii	ATCC 17978	AB-SEN	GEP	DT non-permeabilizers	4	1.80618	0.855112
Acinetobacter baumannii	ATCC 17978	AB-SEN	GEP	DT non-permeabilizers	7	1.80618	0.650958
Acinetobacter baumannii	ATCC 17978	AB-SEN	GEP	DT non-permeabilizers	8	1.80618	0.689766
Acinetobacter baumannii	ATCC 17978	AB-SEN	GEP	DT non-permeabilizers	9	1.80618	0.907347
Escherichia coli	ATCC 25922	EC-SEN	GEP	DT non-permeabilizers	1	2.10721	0.549684
Escherichia coli	ATCC 25922	EC-SEN	GEP	DT non-permeabilizers	2	1.80618	0.818573
Escherichia coli	ATCC 25922	EC-SEN	GEP	DT non-permeabilizers	4	2.10721	0.528801
Escherichia coli	ATCC 25922	EC-SEN	GEP	DT non-permeabilizers	5	2.10721	0.405362
Klebsiella pneumoniae	ATCC 10031	KP-SEN	GEP	DT non-permeabilizers	2	3.31133	0.664623
Klebsiella pneumoniae	ATCC 10031	KP-SEN	GEP	DT non-permeabilizers	3	3.0103	0.752133
Klebsiella pneumoniae	ATCC 10031	KP-SEN	GEP	DT non-permeabilizers	6	3.31133	0.899899
Klebsiella pneumoniae	ATCC 10031	KP-SEN	GEP	DT non-permeabilizers	7	3.31133	0.749667
Pseudomonas aeruginosa	ATCC BAA 3107	PA-SEN	GEP	DT non-permeabilizers	1	1.80618	0.497199
Pseudomonas aeruginosa	ATCC BAA 3107	PA-SEN	GEP	DT non-permeabilizers	4	1.80618	0.279479
Pseudomonas aeruginosa	ATCC BAA 3107	PA-SEN	GEP	DT non-permeabilizers	6	1.80618	0.0686976
Pseudomonas aeruginosa	ATCC BAA 3107	PA-SEN	GEP	DT non-permeabilizers	9	1.80618	0.462341
Pseudomonas aeruginosa	ATCC BAA 3107	PA-SEN	GEP	DT non-permeabilizers	10	1.80618	0.468409
Escherichia coli	NCTC 13846	EC-MDR	MER	ST non-permeabilizers	1	2.70927	0.807253
Escherichia coli	NCTC 13846	EC-MDR	MER	ST non-permeabilizers	3	3.0103	0.611908
Escherichia coli	NCTC 13846	EC-MDR	MER	ST non-permeabilizers	4	2.70927	0.941488
Escherichia coli	NCTC 13846	EC-MDR	MER	ST non-permeabilizers	5	3.0103	0.621635
Escherichia coli	NCTC 13846	EC-MDR	MER	ST non-permeabilizers	7	3.0103	0.592762
Klebsiella pneumoniae	ATCC 700603	KP-MDR	MER	ST non-permeabilizers	2	3.61236	0.8793
Klebsiella pneumoniae	ATCC 700603	KP-MDR	MER	ST non-permeabilizers	7	3.61236	0.731706
Klebsiella pneumoniae	ATCC 700603	KP-MDR	MER	ST non-permeabilizers	8	3.61236	0.634509
Klebsiella pneumoniae	ATCC 700603	KP-MDR	MER	ST non-permeabilizers	10	3.61236	0.376864
Pseudomonas aeruginosa	LESB 58	PA-MDR	MER	ST non-permeabilizers	1	1.80618	0.194986
Pseudomonas aeruginosa	LESB 58	PA-MDR	MER	ST non-permeabilizers	2	1.80618	-0.00660718
Pseudomonas aeruginosa	LESB 58	PA-MDR	MER	ST non-permeabilizers	4	1.80618	0.739653
Pseudomonas aeruginosa	LESB 58	PA-MDR	MER	ST non-permeabilizers	7	1.80618	0.679295
Pseudomonas aeruginosa	LESB 58	PA-MDR	MER	ST non-permeabilizers	9	2.10721	0.781387
Acinetobacter baumannii	ATCC 17978	AB-SEN	MER	ST non-permeabilizers	3	2.40824	0.883105
Acinetobacter baumannii	ATCC 17978	AB-SEN	MER	ST non-permeabilizers	5	2.40824	0.503686
Acinetobacter baumannii	ATCC 17978	AB-SEN	MER	ST non-permeabilizers	7	2.40824	0.444306
Acinetobacter baumannii	ATCC 17978	AB-SEN	MER	ST non-permeabilizers	9	2.40824	0.487912
Acinetobacter baumannii	ATCC 17978	AB-SEN	MER	ST non-permeabilizers	10	2.40824	0.76673
Escherichia coli	ATCC 25922	EC-SEN	MER	ST non-permeabilizers	6	0.60206	0.633782
Pseudomonas aeruginosa	ATCC BAA 3107	PA-SEN	MER	ST non-permeabilizers	2	3.31133	0.293942
Pseudomonas aeruginosa	ATCC BAA 3107	PA-SEN	MER	ST non-permeabilizers	4	3.31133	1.05922
Pseudomonas aeruginosa	ATCC BAA 3107	PA-SEN	MER	ST non-permeabilizers	6	3.31133	0.370038
Pseudomonas aeruginosa	ATCC BAA 3107	PA-SEN	MER	ST non-permeabilizers	8	3.0103	0.235504
Pseudomonas aeruginosa	ATCC BAA 3107	PA-SEN	MER	ST non-permeabilizers	10	3.31133	0.60699
Klebsiella pneumoniae	ATCC 700603	KP-MDR	MOX	DT non-permeabilizers	1	2.10721	0.580303
Klebsiella pneumoniae	ATCC 700603	KP-MDR	MOX	DT non-permeabilizers	2	2.10721	0.718506
Klebsiella pneumoniae	ATCC 700603	KP-MDR	MOX	DT non-permeabilizers	4	2.10721	0.418621
Klebsiella pneumoniae	ATCC 700603	KP-MDR	MOX	DT non-permeabilizers	7	2.10721	0.346403
Klebsiella pneumoniae	ATCC 700603	KP-MDR	MOX	DT non-permeabilizers	9	2.10721	0.475452
Acinetobacter baumannii	ATCC 17978	AB-SEN	MOX	DT non-permeabilizers	2	2.70927	0.708483
Acinetobacter baumannii	ATCC 17978	AB-SEN	MOX	DT non-permeabilizers	4	2.70927	1.13459
Acinetobacter baumannii	ATCC 17978	AB-SEN	MOX	DT non-permeabilizers	6	2.40824	0.191357
Acinetobacter baumannii	ATCC 17978	AB-SEN	MOX	DT non-permeabilizers	7	2.70927	0.484919
Acinetobacter baumannii	ATCC 17978	AB-SEN	MOX	DT non-permeabilizers	10	2.70927	0.350973
Escherichia coli	ATCC 25922	EC-SEN	MOX	DT non-permeabilizers	2	2.70927	0.427786
Escherichia coli	ATCC 25922	EC-SEN	MOX	DT non-permeabilizers	4	3.0103	0.532144
Escherichia coli	ATCC 25922	EC-SEN	MOX	DT non-permeabilizers	5	3.0103	0.407013
Escherichia coli	ATCC 25922	EC-SEN	MOX	DT non-permeabilizers	8	3.0103	0.352158
Escherichia coli	ATCC 25922	EC-SEN	MOX	DT non-permeabilizers	9	3.61236	0.816952
Klebsiella pneumoniae	ATCC 10031	KP-SEN	MOX	DT non-permeabilizers	2	3.91339	0.264379
Klebsiella pneumoniae	ATCC 10031	KP-SEN	MOX	DT non-permeabilizers	3	3.61236	0.401421
Klebsiella pneumoniae	ATCC 10031	KP-SEN	MOX	DT non-permeabilizers	4	3.91339	0.441546
Klebsiella pneumoniae	ATCC 10031	KP-SEN	MOX	DT non-permeabilizers	6	3.0103	0.217083
Klebsiella pneumoniae	ATCC 10031	KP-SEN	MOX	DT non-permeabilizers	10	3.91339	0.515885
Pseudomonas aeruginosa	ATCC BAA 3107	PA-SEN	MOX	DT non-permeabilizers	1	2.70927	0.814021
Pseudomonas aeruginosa	ATCC BAA 3107	PA-SEN	MOX	DT non-permeabilizers	3	2.70927	1.18205
Pseudomonas aeruginosa	ATCC BAA 3107	PA-SEN	MOX	DT non-permeabilizers	6	2.70927	1.09902
Pseudomonas aeruginosa	ATCC BAA 3107	PA-SEN	MOX	DT non-permeabilizers	8	2.70927	1.10833
Pseudomonas aeruginosa	ATCC BAA 3107	PA-SEN	MOX	DT non-permeabilizers	9	2.40824	1.16432
Acinetobacter baumannii	ATCC 17978	AB-SEN	OMA	ST non-permeabilizers	1	1.50515	0.440407
Acinetobacter baumannii	ATCC 17978	AB-SEN	OMA	ST non-permeabilizers	3	1.80618	0.554837
Acinetobacter baumannii	ATCC 17978	AB-SEN	OMA	ST non-permeabilizers	6	2.10721	0.792887
Acinetobacter baumannii	ATCC 17978	AB-SEN	OMA	ST non-permeabilizers	7	1.80618	0.597497
Acinetobacter baumannii	ATCC 17978	AB-SEN	OMA	ST non-permeabilizers	8	1.80618	0.930571
Escherichia coli	ATCC 25922	EC-SEN	OMA	ST non-permeabilizers	1	0.90309	1.11373
Escherichia coli	ATCC 25922	EC-SEN	OMA	ST non-permeabilizers	2	0.90309	0.568954
Escherichia coli	ATCC 25922	EC-SEN	OMA	ST non-permeabilizers	5	0.90309	1.09176
Escherichia coli	ATCC 25922	EC-SEN	OMA	ST non-permeabilizers	6	0.60206	0.705578
Escherichia coli	ATCC 25922	EC-SEN	OMA	ST non-permeabilizers	9	0.90309	1.20376
Klebsiella pneumoniae	ATCC 10031	KP-SEN	OMA	ST non-permeabilizers	1	2.10721	0.576548
Klebsiella pneumoniae	ATCC 10031	KP-SEN	OMA	ST non-permeabilizers	2	2.10721	0.739924
Klebsiella pneumoniae	ATCC 10031	KP-SEN	OMA	ST non-permeabilizers	5	2.10721	0.884686
Klebsiella pneumoniae	ATCC 10031	KP-SEN	OMA	ST non-permeabilizers	6	2.10721	0.895625
Klebsiella pneumoniae	ATCC 10031	KP-SEN	OMA	ST non-permeabilizers	9	2.10721	1.00587
Acinetobacter baumannii	ATCC BAA 1605	AB-MDR	POL	DT permeabilizers	3	1.20412	0.271178
Acinetobacter baumannii	ATCC BAA 1605	AB-MDR	POL	DT permeabilizers	5	1.20412	0.432678
Acinetobacter baumannii	ATCC BAA 1605	AB-MDR	POL	DT permeabilizers	7	1.20412	0.00391427
Acinetobacter baumannii	ATCC BAA 1605	AB-MDR	POL	DT permeabilizers	9	1.50515	0.106713
Acinetobacter baumannii	ATCC BAA 1605	AB-MDR	POL	DT permeabilizers	10	1.20412	0.147304
Escherichia coli	NCTC 13846	EC-MDR	POL	DT permeabilizers	8	0.60206	1.02577
Klebsiella pneumoniae	ATCC 700603	KP-MDR	POL	DT permeabilizers	2	2.40824	0.75505
Klebsiella pneumoniae	ATCC 700603	KP-MDR	POL	DT permeabilizers	4	2.40824	0.590262
Klebsiella pneumoniae	ATCC 700603	KP-MDR	POL	DT permeabilizers	6	2.40824	0.378099
Klebsiella pneumoniae	ATCC 700603	KP-MDR	POL	DT permeabilizers	8	2.40824	0.360893
Klebsiella pneumoniae	ATCC 700603	KP-MDR	POL	DT permeabilizers	9	2.10721	0.835346
Acinetobacter baumannii	ATCC 17978	AB-SEN	POL	DT permeabilizers	1	2.40824	0.585303
Acinetobacter baumannii	ATCC 17978	AB-SEN	POL	DT permeabilizers	2	1.50515	0.450148
Acinetobacter baumannii	ATCC 17978	AB-SEN	POL	DT permeabilizers	3	1.20412	0.0172717
Acinetobacter baumannii	ATCC 17978	AB-SEN	POL	DT permeabilizers	6	1.50515	0.457387
Acinetobacter baumannii	ATCC 17978	AB-SEN	POL	DT permeabilizers	9	2.40824	0.72452
Escherichia coli	ATCC 25922	EC-SEN	POL	DT permeabilizers	2	0.90309	0.886817
Escherichia coli	ATCC 25922	EC-SEN	POL	DT permeabilizers	4	0.60206	0.947907
Escherichia coli	ATCC 25922	EC-SEN	POL	DT permeabilizers	6	0.60206	0.986607
Escherichia coli	ATCC 25922	EC-SEN	POL	DT permeabilizers	8	0.90309	0.83552
Escherichia coli	ATCC 25922	EC-SEN	POL	DT permeabilizers	9	0.90309	0.993318
Klebsiella pneumoniae	ATCC 10031	KP-SEN	POL	DT permeabilizers	4	1.50515	0.952118
Klebsiella pneumoniae	ATCC 10031	KP-SEN	POL	DT permeabilizers	8	1.50515	0.941303
Klebsiella pneumoniae	ATCC 10031	KP-SEN	POL	DT permeabilizers	10	1.80618	0.9841
Acinetobacter baumannii	ATCC BAA 1605	AB-MDR	PMB	ST permeabilizers	4	3.0103	0.77595
Acinetobacter baumannii	ATCC BAA 1605	AB-MDR	PMB	ST permeabilizers	5	3.0103	0.759342
Acinetobacter baumannii	ATCC BAA 1605	AB-MDR	PMB	ST permeabilizers	6	3.0103	0.669397
Acinetobacter baumannii	ATCC BAA 1605	AB-MDR	PMB	ST permeabilizers	7	3.0103	0.62344
Acinetobacter baumannii	ATCC BAA 1605	AB-MDR	PMB	ST permeabilizers	9	3.0103	0.793331
Escherichia coli	NCTC 13846	EC-MDR	PMB	ST permeabilizers	1	1.50515	0.968223
Escherichia coli	NCTC 13846	EC-MDR	PMB	ST permeabilizers	2	1.50515	0.662724
Escherichia coli	NCTC 13846	EC-MDR	PMB	ST permeabilizers	5	1.20412	0.661566
Escherichia coli	NCTC 13846	EC-MDR	PMB	ST permeabilizers	6	1.20412	0.811469
Escherichia coli	NCTC 13846	EC-MDR	PMB	ST permeabilizers	10	1.20412	0.832099
Klebsiella pneumoniae	ATCC 700603	KP-MDR	PMB	ST permeabilizers	3	2.40824	0.903599
Klebsiella pneumoniae	ATCC 700603	KP-MDR	PMB	ST permeabilizers	5	2.40824	0.910946
Klebsiella pneumoniae	ATCC 700603	KP-MDR	PMB	ST permeabilizers	6	2.40824	0.8924
Klebsiella pneumoniae	ATCC 700603	KP-MDR	PMB	ST permeabilizers	9	2.40824	0.896117
Klebsiella pneumoniae	ATCC 700603	KP-MDR	PMB	ST permeabilizers	10	2.40824	0.850968
Pseudomonas aeruginosa	LESB 58	PA-MDR	PMB	ST permeabilizers	1	1.50515	0.593923
Pseudomonas aeruginosa	LESB 58	PA-MDR	PMB	ST permeabilizers	2	2.10721	0.652197
Pseudomonas aeruginosa	LESB 58	PA-MDR	PMB	ST permeabilizers	6	1.80618	-0.00691808
Pseudomonas aeruginosa	LESB 58	PA-MDR	PMB	ST permeabilizers	7	1.20412	0.735559
Pseudomonas aeruginosa	LESB 58	PA-MDR	PMB	ST permeabilizers	9	1.80618	0.321496
Acinetobacter baumannii	ATCC 17978	AB-SEN	PMB	ST permeabilizers	1	2.70927	0.472336
Acinetobacter baumannii	ATCC 17978	AB-SEN	PMB	ST permeabilizers	2	2.70927	0.150056
Acinetobacter baumannii	ATCC 17978	AB-SEN	PMB	ST permeabilizers	4	2.70927	0.510109
Acinetobacter baumannii	ATCC 17978	AB-SEN	PMB	ST permeabilizers	6	2.70927	0.396812
Acinetobacter baumannii	ATCC 17978	AB-SEN	PMB	ST permeabilizers	9	2.40824	0.529435
Escherichia coli	ATCC 25922	EC-SEN	PMB	ST permeabilizers	2	2.10721	0.422485
Escherichia coli	ATCC 25922	EC-SEN	PMB	ST permeabilizers	4	2.10721	0.443682
Escherichia coli	ATCC 25922	EC-SEN	PMB	ST permeabilizers	6	2.10721	0.576294
Escherichia coli	ATCC 25922	EC-SEN	PMB	ST permeabilizers	8	2.10721	0.390331
Escherichia coli	ATCC 25922	EC-SEN	PMB	ST permeabilizers	10	2.10721	0.625795
Klebsiella pneumoniae	ATCC 10031	KP-SEN	PMB	ST permeabilizers	1	2.40824	0.945062
Klebsiella pneumoniae	ATCC 10031	KP-SEN	PMB	ST permeabilizers	2	2.70927	1.00997
Klebsiella pneumoniae	ATCC 10031	KP-SEN	PMB	ST permeabilizers	3	2.70927	0.993422
Klebsiella pneumoniae	ATCC 10031	KP-SEN	PMB	ST permeabilizers	5	2.70927	0.836825
Klebsiella pneumoniae	ATCC 10031	KP-SEN	PMB	ST permeabilizers	9	2.70927	0.832926
Pseudomonas aeruginosa	ATCC BAA 3107	PA-SEN	PMB	ST permeabilizers	1	1.50515	0.436027
Pseudomonas aeruginosa	ATCC BAA 3107	PA-SEN	PMB	ST permeabilizers	4	1.50515	0.823553
Pseudomonas aeruginosa	ATCC BAA 3107	PA-SEN	PMB	ST permeabilizers	5	1.50515	0.389315
Pseudomonas aeruginosa	ATCC BAA 3107	PA-SEN	PMB	ST permeabilizers	7	1.20412	0.689549
Pseudomonas aeruginosa	ATCC BAA 3107	PA-SEN	PMB	ST permeabilizers	8	1.20412	0.376594
Acinetobacter baumannii	ATCC BAA 1605	AB-MDR	SCH	DT permeabilizers	2	0.30103	0.868262
Acinetobacter baumannii	ATCC BAA 1605	AB-MDR	SCH	DT permeabilizers	5	0.30103	0.954615
Acinetobacter baumannii	ATCC BAA 1605	AB-MDR	SCH	DT permeabilizers	7	0.60206	1.04744
Acinetobacter baumannii	ATCC BAA 1605	AB-MDR	SCH	DT permeabilizers	9	0.30103	0.836618
Acinetobacter baumannii	ATCC BAA 1605	AB-MDR	SCH	DT permeabilizers	10	0.30103	0.808298
Acinetobacter baumannii	ATCC 17978	AB-SEN	SCH	DT permeabilizers	4	0.30103	0.773795
Acinetobacter baumannii	ATCC 17978	AB-SEN	SCH	DT permeabilizers	6	0.30103	1.0408
Acinetobacter baumannii	ATCC 17978	AB-SEN	SCH	DT permeabilizers	8	0.30103	0.987693
Acinetobacter baumannii	ATCC 17978	AB-SEN	SCH	DT permeabilizers	9	0.30103	0.870027
Acinetobacter baumannii	ATCC 17978	AB-SEN	SCH	DT permeabilizers	10	0.30103	0.665064
Escherichia coli	ATCC 25922	EC-SEN	SCH	DT permeabilizers	3	0.60206	0.787294
Escherichia coli	ATCC 25922	EC-SEN	SCH	DT permeabilizers	4	0.60206	0.835459
Escherichia coli	ATCC 25922	EC-SEN	SCH	DT permeabilizers	5	0.60206	0.824953
Escherichia coli	ATCC 25922	EC-SEN	SCH	DT permeabilizers	7	0.60206	0.755634
Escherichia coli	ATCC 25922	EC-SEN	SCH	DT permeabilizers	10	0.60206	0.780921
Klebsiella pneumoniae	ATCC 10031	KP-SEN	SCH	DT permeabilizers	1	1.20412	0.671018
Klebsiella pneumoniae	ATCC 10031	KP-SEN	SCH	DT permeabilizers	4	1.20412	0.682615
Klebsiella pneumoniae	ATCC 10031	KP-SEN	SCH	DT permeabilizers	5	1.50515	0.739492
Klebsiella pneumoniae	ATCC 10031	KP-SEN	SCH	DT permeabilizers	8	0.90309	0.534198
Klebsiella pneumoniae	ATCC 10031	KP-SEN	SCH	DT permeabilizers	9	0.90309	0.516444
Escherichia coli	NCTC 13846	EC-MDR	SUO	ST non-permeabilizers	4	2.10721	0.57154
Escherichia coli	NCTC 13846	EC-MDR	SUO	ST non-permeabilizers	5	2.70927	0.578049
Escherichia coli	NCTC 13846	EC-MDR	SUO	ST non-permeabilizers	8	2.10721	0.731493
Escherichia coli	NCTC 13846	EC-MDR	SUO	ST non-permeabilizers	9	2.40824	0.952859
Escherichia coli	NCTC 13846	EC-MDR	SUO	ST non-permeabilizers	10	2.10721	0.965458
Klebsiella pneumoniae	ATCC 700603	KP-MDR	SUO	ST non-permeabilizers	1	2.40824	1.27662
Klebsiella pneumoniae	ATCC 700603	KP-MDR	SUO	ST non-permeabilizers	3	2.40824	1.27207
Klebsiella pneumoniae	ATCC 700603	KP-MDR	SUO	ST non-permeabilizers	4	2.40824	1.32753
Klebsiella pneumoniae	ATCC 700603	KP-MDR	SUO	ST non-permeabilizers	8	2.40824	1.31031
Klebsiella pneumoniae	ATCC 700603	KP-MDR	SUO	ST non-permeabilizers	9	2.40824	1.32909
Acinetobacter baumannii	ATCC 17978	AB-SEN	SUO	ST non-permeabilizers	1	0.90309	1.0628
Acinetobacter baumannii	ATCC 17978	AB-SEN	SUO	ST non-permeabilizers	3	1.20412	1.04691
Acinetobacter baumannii	ATCC 17978	AB-SEN	SUO	ST non-permeabilizers	5	1.80618	0.550162
Acinetobacter baumannii	ATCC 17978	AB-SEN	SUO	ST non-permeabilizers	7	1.20412	1.12444
Acinetobacter baumannii	ATCC 17978	AB-SEN	SUO	ST non-permeabilizers	9	1.20412	1.02798
Escherichia coli	ATCC 25922	EC-SEN	SUO	ST non-permeabilizers	6	0.90309	1.07915
Escherichia coli	ATCC 25922	EC-SEN	SUO	ST non-permeabilizers	7	0.90309	1.01602
Escherichia coli	ATCC 25922	EC-SEN	SUO	ST non-permeabilizers	8	0.90309	1.0109
Escherichia coli	ATCC 25922	EC-SEN	SUO	ST non-permeabilizers	9	0.60206	1.00894
Escherichia coli	ATCC 25922	EC-SEN	SUO	ST non-permeabilizers	10	0.60206	0.776421
Klebsiella pneumoniae	ATCC 10031	KP-SEN	SUO	ST non-permeabilizers	1	1.50515	0.981298
Klebsiella pneumoniae	ATCC 10031	KP-SEN	SUO	ST non-permeabilizers	2	1.50515	0.956106
Klebsiella pneumoniae	ATCC 10031	KP-SEN	SUO	ST non-permeabilizers	6	1.50515	0.741155
Klebsiella pneumoniae	ATCC 10031	KP-SEN	SUO	ST non-permeabilizers	8	1.50515	0.866378
Klebsiella pneumoniae	ATCC 10031	KP-SEN	SUO	ST non-permeabilizers	10	1.50515	0.850946
Escherichia coli	ATCC 25922	EC-SEN	TRD	DT permeabilizers	2	1.20412	0.604491
Escherichia coli	ATCC 25922	EC-SEN	TRD	DT permeabilizers	3	0.90309	0.797708
Escherichia coli	ATCC 25922	EC-SEN	TRD	DT permeabilizers	6	0.90309	1.06219
Escherichia coli	ATCC 25922	EC-SEN	TRD	DT permeabilizers	7	0.90309	0.743993
Escherichia coli	ATCC 25922	EC-SEN	TRD	DT permeabilizers	10	1.20412	0.722565
Klebsiella pneumoniae	ATCC 10031	KP-SEN	TRD	DT permeabilizers	2	0.90309	0.849935
Klebsiella pneumoniae	ATCC 10031	KP-SEN	TRD	DT permeabilizers	3	1.50515	0.30279
Klebsiella pneumoniae	ATCC 10031	KP-SEN	TRD	DT permeabilizers	4	0.30103	0.930909
Klebsiella pneumoniae	ATCC 10031	KP-SEN	TRD	DT permeabilizers	6	1.20412	0.493183
Klebsiella pneumoniae	ATCC 10031	KP-SEN	TRD	DT permeabilizers	7	1.20412	0.581053
Escherichia coli	ATCC 25922	EC-SEN	ZOL	DT non-permeabilizers	3	2.10721	0.653953
Escherichia coli	ATCC 25922	EC-SEN	ZOL	DT non-permeabilizers	4	2.10721	0.314408
Escherichia coli	ATCC 25922	EC-SEN	ZOL	DT non-permeabilizers	5	2.40824	0.554916
Escherichia coli	ATCC 25922	EC-SEN	ZOL	DT non-permeabilizers	8	2.10721	0.678335
Escherichia coli	ATCC 25922	EC-SEN	ZOL	DT non-permeabilizers	10	2.10721	0.154848
Klebsiella pneumoniae	ATCC 10031	KP-SEN	SPR	ST permeabilizers	1	3.31133	0.909069
Klebsiella pneumoniae	ATCC 10031	KP-SEN	SPR	ST permeabilizers	3	3.31133	0.949461
Klebsiella pneumoniae	ATCC 10031	KP-SEN	SPR	ST permeabilizers	4	3.31133	0.993147
Klebsiella pneumoniae	ATCC 10031	KP-SEN	SPR	ST permeabilizers	6	3.31133	0.984836
Klebsiella pneumoniae	ATCC 10031	KP-SEN	SPR	ST permeabilizers	10	3.31133	0.933613
Klebsiella pneumoniae	ATCC 700603	KP-MDR	SPR	ST permeabilizers	2	3.0103	0.686957
Klebsiella pneumoniae	ATCC 700603	KP-MDR	SPR	ST permeabilizers	4	2.40824	0.953311
Klebsiella pneumoniae	ATCC 700603	KP-MDR	SPR	ST permeabilizers	6	2.70927	0.855511
Klebsiella pneumoniae	ATCC 700603	KP-MDR	SPR	ST permeabilizers	8	3.0103	0.766703
Klebsiella pneumoniae	ATCC 700603	KP-MDR	SPR	ST permeabilizers	10	2.70927	0.894609
Acinetobacter baumannii	ATCC 17978	AB-SEN	SPR	ST permeabilizers	1	3.31133	0.482385
Acinetobacter baumannii	ATCC 17978	AB-SEN	SPR	ST permeabilizers	3	2.70927	0.427339
Acinetobacter baumannii	ATCC 17978	AB-SEN	SPR	ST permeabilizers	5	3.91339	0.345619
Acinetobacter baumannii	ATCC 17978	AB-SEN	SPR	ST permeabilizers	8	3.61236	0.308778
Acinetobacter baumannii	ATCC 17978	AB-SEN	SPR	ST permeabilizers	9	3.91339	0.393031
Acinetobacter baumannii	ATCC BAA 1605	AB-MDR	SPR	ST permeabilizers	2	3.91339	0.719811
Acinetobacter baumannii	ATCC BAA 1605	AB-MDR	SPR	ST permeabilizers	5	3.91339	0.477091
Acinetobacter baumannii	ATCC BAA 1605	AB-MDR	SPR	ST permeabilizers	6	3.91339	0.624762
Acinetobacter baumannii	ATCC BAA 1605	AB-MDR	SPR	ST permeabilizers	7	3.91339	0.719733
Acinetobacter baumannii	ATCC BAA 1605	AB-MDR	SPR	ST permeabilizers	9	3.91339	0.744553
Escherichia coli	ATCC 25922	EC-SEN	SPR	ST permeabilizers	1	2.70927	0.690364
Escherichia coli	ATCC 25922	EC-SEN	SPR	ST permeabilizers	3	2.70927	0.890325
Escherichia coli	ATCC 25922	EC-SEN	SPR	ST permeabilizers	4	2.40824	0.786767
Escherichia coli	ATCC 25922	EC-SEN	SPR	ST permeabilizers	6	2.70927	0.223938
Escherichia coli	ATCC 25922	EC-SEN	SPR	ST permeabilizers	9	2.40824	0.76856
Escherichia coli	NCTC 13846	EC-MDR	SPR	ST permeabilizers	2	1.20412	0.839028
Escherichia coli	NCTC 13846	EC-MDR	SPR	ST permeabilizers	4	1.20412	0.76885
Escherichia coli	NCTC 13846	EC-MDR	SPR	ST permeabilizers	8	1.20412	0.762188
Escherichia coli	NCTC 13846	EC-MDR	SPR	ST permeabilizers	9	1.20412	0.752927
Escherichia coli	NCTC 13846	EC-MDR	SPR	ST permeabilizers	10	1.50515	0.741381
Pseudomonas aeruginosa	ATCC BAA 3107	PA-SEN	SPR	ST permeabilizers	1	1.20412	0.873562
Pseudomonas aeruginosa	ATCC BAA 3107	PA-SEN	SPR	ST permeabilizers	2	1.50515	0.619798
Pseudomonas aeruginosa	ATCC BAA 3107	PA-SEN	SPR	ST permeabilizers	4	1.20412	0.511249
Pseudomonas aeruginosa	ATCC BAA 3107	PA-SEN	SPR	ST permeabilizers	5	1.20412	0.499716
Pseudomonas aeruginosa	ATCC BAA 3107	PA-SEN	SPR	ST permeabilizers	9	1.50515	0.338881
Pseudomonas aeruginosa	LESB 58	PA-MDR	SPR	ST permeabilizers	1	1.20412	1.00953
Pseudomonas aeruginosa	LESB 58	PA-MDR	SPR	ST permeabilizers	3	1.20412	1.1038
Pseudomonas aeruginosa	LESB 58	PA-MDR	SPR	ST permeabilizers	6	1.50515	0.559683
Pseudomonas aeruginosa	LESB 58	PA-MDR	SPR	ST permeabilizers	9	1.20412	0.867207
Pseudomonas aeruginosa	LESB 58	PA-MDR	SPR	ST permeabilizers	10	1.50515	0.667409
Klebsiella pneumoniae	ATCC 10031	KP-SEN	ERA	ST non-permeabilizers	1	2.70927	0.342134
Klebsiella pneumoniae	ATCC 10031	KP-SEN	ERA	ST non-permeabilizers	3	2.40824	0.879328
Klebsiella pneumoniae	ATCC 10031	KP-SEN	ERA	ST non-permeabilizers	7	1.80618	0.50806
Klebsiella pneumoniae	ATCC 10031	KP-SEN	ERA	ST non-permeabilizers	9	2.40824	0.94571
Klebsiella pneumoniae	ATCC 10031	KP-SEN	ERA	ST non-permeabilizers	10	2.70927	0.697473
Klebsiella pneumoniae	ATCC 10031	KP-SEN	ZOL	DT non-permeabilizers	2	3.0103	0.537632
Klebsiella pneumoniae	ATCC 10031	KP-SEN	ZOL	DT non-permeabilizers	4	3.0103	0.742243
Klebsiella pneumoniae	ATCC 10031	KP-SEN	ZOL	DT non-permeabilizers	6	3.0103	0.478363
Klebsiella pneumoniae	ATCC 10031	KP-SEN	ZOL	DT non-permeabilizers	8	3.0103	0.595935
Klebsiella pneumoniae	ATCC 10031	KP-SEN	ZOL	DT non-permeabilizers	10	3.0103	0.833359

## Sheet: fig 5a
Mutated genes	POL7306	Polymyxin B	SCH79797	SPR206	Tridecaptin M152-P3
NDEONHPJ_00027	1	0	0	0	0
NDEONHPJ_01302	0	1	0	0	0
NDEONHPJ_01948	0	1	0	0	0
accB	0	0	1	0	0
adeN	0	0	1	0	0
adeS	0	1	1	1	0
baeS	1	0	0	1	0
barA	1	1	0	0	0
csuE	0	0	0	1	0
dltA	0	1	0	0	0
lpxA	1	1	0	1	0
lpxD	1	1	0	1	0
mlaA	1	1	0	1	1
mrcA	1	1	0	0	0
mrdA	1	0	0	0	0
mreB	1	0	0	0	0
mymA	1	0	0	0	0
nuoC	0	1	0	0	0
pgaptmp_001190	0	1	0	0	0
pgaptmp_001259	0	0	1	0	0
pgaptmp_001445	0	0	1	0	0
pgaptmp_002656	0	0	1	0	0
pgaptmp_002962	0	0	0	1	0
pgaptmp_003040	0	0	1	0	0
pgaptmp_003102	0	0	0	1	0
pgaptmp_003428	0	0	1	0	0
pldA	1	1	0	1	0
ppsA	0	0	1	0	0
pred_ADET-ADET1	0	1	0	0	0
pred_APRA	1	0	0	0	0
pred_TRBC	1	0	0	0	0
prs	0	1	0	0	0
psd	0	0	1	0	0
ptk	1	0	0	0	0
recF	0	0	1	0	0
rnd	1	0	1	0	0
rplB	0	0	1	0	0
rplR	1	0	0	0	0
rpoA	0	1	0	0	0
rpoD	0	0	1	0	0
sbcC	1	0	0	0	0
spoT	0	1	0	1	0
tamB	1	0	0	0	0
wbbD	1	0	0	0	0
yebC	0	0	1	0	0
yggS	1	0	0	0	0
yjdF	1	0	0	0	0
DYH39_RS25760	0	0	0	1	0
OALCCENG_00784	0	0	1	0	0
OALCCENG_01825	0	0	1	0	0
OALCCENG_03019	0	0	0	0	1
OALCCENG_04003	0	1	0	0	0
acrB-like	0	1	0	0	1
acrR	0	0	1	0	0
alaS	0	1	0	0	0
asmA	0	1	0	1	0
bamA	0	1	0	0	1
basR	1	1	1	1	0
basS	1	1	0	1	0
cpdA	1	0	0	0	0
cpxA	0	0	0	1	0
cysE	0	0	0	1	0
ecpC	1	1	0	0	0
fabI	0	1	0	0	0
fimH	0	0	0	1	0
glgC	1	0	0	0	0
glnG	0	0	0	0	1
glnS	0	0	0	0	1
glyQ	0	1	0	0	0
hemA	0	1	0	1	0
hemC	0	1	0	0	0
lapB	0	1	0	1	0
lptD	0	1	0	0	1
lptE	0	1	0	0	0
lptG	0	1	0	0	0
lpxC	0	1	0	0	0
malT	1	0	0	1	0
nanM	0	0	0	1	0
narX	0	0	0	0	1
nusA	1	1	0	0	0
nusG	0	0	0	1	0
pcnB	0	1	0	0	0
pdeA	0	0	0	0	1
pgsA	0	0	0	1	0
pheT	0	1	0	0	0
phoQ	1	1	0	1	0
pred_B	0	0	0	1	0
pred_KIKA	0	1	0	0	0
pred_KPSE	1	0	0	0	0
pred_NOHB	0	0	0	1	0
pred_PQIC	0	1	0	0	0
pred_YAIS	0	1	0	0	0
pred_YCAQ	1	0	0	0	0
pred_YFBK	0	0	0	0	1
qseB	0	0	0	1	0
rbn	0	1	0	0	0
rclA	0	0	0	0	1
rfaY	1	0	0	1	0
rpoB	0	1	0	1	1
rpoC	0	0	0	0	1
rpsO	0	0	0	1	0
sugE	0	1	0	0	0
uspC	0	0	1	0	0
uvrC	1	0	0	0	0
GPCHHIHI_00987	0	0	1	0	1
INJBCNFE_03336	0	1	0	0	0
ackA	1	1	0	0	1
crr	0	0	0	1	0
csrD	0	1	0	0	0
ddc	1	0	0	0	0
gmhA	1	0	0	0	0
hldD	1	0	0	0	0
ihfB	0	0	0	0	1
ispA	0	1	0	0	0
lptF	1	1	0	0	0
macA	0	1	0	0	0
mlc	0	0	0	0	1
mprA	1	0	1	0	0
mrcB	0	0	0	0	1
mshA	1	0	0	0	0
pckA	0	1	0	0	0
phoH	0	0	0	1	0
phoP	0	1	0	1	0
plsB	1	0	0	0	0
pred_LGRD	0	0	0	0	1
pred_TNPA	1	0	0	0	0
pred_YHGD-BM3R1	0	0	1	0	0
qseC	0	1	0	1	0
rfaC	1	0	0	0	0
sasA_3	1	0	1	0	1
soxS-like	0	0	1	0	0
srrA	0	1	0	1	0
yejK	0	0	0	0	1
yhdP	0	0	1	0	0
MCHLDELG_01771	0	0	0	1	0
MCHLDELG_03617	0	1	0	0	0
PLES_RS17500	0	1	0	0	0
PLES_RS22960	0	1	0	0	0
accC	0	0	0	1	0
aceE	0	0	0	1	0
adiA	0	0	0	1	0
bfmR	0	0	0	1	0
cbrA	0	1	0	0	0
dgcN	0	1	0	0	0
dipA	0	0	0	1	0
fieF	0	1	0	0	0
infA	0	0	0	1	0
lasR	0	0	0	1	0
mltF	0	0	0	1	0
opgH	0	0	0	1	0
osmE	0	1	0	0	0
pitA	0	0	0	1	0
pred_AGUR	0	0	0	1	0
pred_OPRH	0	0	0	1	0
pred_REGA	0	1	0	0	0
pred_YWNA	0	0	0	1	0
speE	0	1	0	0	0
wzxC	0	0	0	1	0
yebT	0	1	0	0	0
yicC	0	1	0	0	0

## Sheet: fig 5b
Species	Standardized gene name	OG	B number	Abbreviated antibiotic	Evolved line	N of evolved lines	Total N of evolved lines (per antibiotic-species pair)	Fraction of evolved lines with mutation (per antibiotic-species pair)	Total N of evolved lines per antibiotic	Fraction of evolved lines with mutation per antibiotic	Gene name in E.coli (based on b-number)	Predicted location of gene product (PSORT)	KEGG ID	KEGG Pathway	KEGG referance organism	KEGG Pathway (shortened)	KEGG and COG	COG
Escherichia coli	lptD	OG0001051	b0054	PMB	EC-MDR PMB ALE #2, EC-MDR PMB ALE #5, EC-MDR PMB ALE #10	3	34	0.0882353	98	0.0306122	lptD	Outer Membrane	NA	NA	NA	NA	cell wall/membrane/envelope biogenesis	cell wall/membrane/envelope biogenesis
Escherichia coli	lptD	OG0001051	b0054	TRD	EC-SEN TRD ALE #6	1	16	0.0625	31	0.0322581	lptD	Outer Membrane	NA	NA	NA	NA	cell wall/membrane/envelope biogenesis	cell wall/membrane/envelope biogenesis
Klebsiella pneumoniae	lptD	OG0001051	b0054	PMB	KP-MDR PMB ALE #6	1	23	0.0434783	98	0.0102041	lptD	Outer Membrane	NA	NA	NA	NA	cell wall/membrane/envelope biogenesis	cell wall/membrane/envelope biogenesis
Klebsiella pneumoniae	lptD	OG0001051	b0054	TRD	KP-SEN TRD FoR #2, KP-SEN TRD FoR #3, KP-SEN TRD FoR #1, KP-SEN TRD ALE #4	4	15	0.266667	31	0.129032	lptD	Outer Membrane	NA	NA	NA	NA	cell wall/membrane/envelope biogenesis	cell wall/membrane/envelope biogenesis
Escherichia coli	lpxC	OG0000582	b0096	PMB	EC-MDR PMB ALE #6	1	34	0.0294118	98	0.0102041	lpxC	Cytoplasmic	eco00540	Lipopolysaccharide biosynthesis	Escherichia coli K-12 MG1655	Lipopolysaccharide biosynthesis	cell wall/membrane/envelope biogenesis	cell wall/membrane/envelope biogenesis
Pseudomonas aeruginosa	aceE	OG0000583	b0114	SPR	PA-MDR SPR FoR #3	1	26	0.0384615	94	0.0106383	aceE	Cytoplasmic	eco00020; eco00620; eco01200; eco01110; eco01120; eco00785; eco01210; eco00010	Citrate cycle (TCA cycle); Pyruvate metabolism; Carbon metabolism; Biosynthesis of secondary metabolites; Microbial metabolism in diverse environments; Lipoic acid metabolism; 2-Oxocarboxylic acid metabolism; Glycolysis / Gluconeogenesis	Escherichia coli K-12 MG1655	Citrate cycle (TCA cycle); Pyruvate metabolism	energy production and conversion	energy production and conversion
Escherichia coli	pcnB	OG0001262	b0143	PMB	EC-MDR PMB ALE #6	1	34	0.0294118	98	0.0102041	pcnB	NA	eco03018	RNA degradation	Escherichia coli K-12 MG1655	RNA degradation	translation, ribosomal structure and biogenesis	translation, ribosomal structure and biogenesis
Pseudomonas aeruginosa	pcnB	OG0001262	b0143	PMB	PA-SEN PMB ALE #1	1	21	0.047619	98	0.0102041	pcnB	NA	eco03018	RNA degradation	Escherichia coli K-12 MG1655	RNA degradation	translation, ribosomal structure and biogenesis	translation, ribosomal structure and biogenesis
Klebsiella pneumoniae	mrcB	OG0000891	b0149	TRD	KP-SEN TRD ALE #6	1	15	0.0666667	31	0.0322581	mrcB	Cytoplasmic Membrane	eco00550	Peptidoglycan biosynthesis	Escherichia coli K-12 MG1655	Peptidoglycan biosynthesis	cell wall/membrane/envelope biogenesis	cell wall/membrane/envelope biogenesis
Acinetobacter baumannii	pgaptmp_002656	OG0000978	b0175	SCH	AB-MDR SCH ALE #2	1	16	0.0625	31	0.0322581	cdsA	Cytoplasmic Membrane	eco00564; eco01110	Glycerophospholipid metabolism; Biosynthesis of secondary metabolites	Escherichia coli K-12 MG1655	Glycerophospholipid metabolism; Biosynthesis of secondary metabolites	lipid transport and metabolism	lipid transport and metabolism
Escherichia coli	bamA	OG0000316	b0177	TRD	EC-SEN TRD ALE #10, EC-SEN TRD ALE #2, EC-SEN TRD ALE #7	3	16	0.1875	31	0.0967742	bamA	Outer Membrane	NA	NA	NA	NA	cell wall/membrane/envelope biogenesis	cell wall/membrane/envelope biogenesis
Pseudomonas aeruginosa	bamA	OG0000316	b0177	PMB	PA-SEN PMB ALE #5, PA-MDR PMB ALE #6, PA-MDR PMB ALE #9	3	21	0.142857	98	0.0306122	bamA	Outer Membrane	NA	NA	NA	NA	cell wall/membrane/envelope biogenesis	cell wall/membrane/envelope biogenesis
Acinetobacter baumannii	lpxD	OG0000981	b0179	POL	AB-SEN POL ALE #3	1	31	0.0322581	63	0.015873	lpxD	Cytoplasmic	eco00540	Lipopolysaccharide biosynthesis	Escherichia coli K-12 MG1655	Lipopolysaccharide biosynthesis	cell wall/membrane/envelope biogenesis	cell wall/membrane/envelope biogenesis
Acinetobacter baumannii	lpxD	OG0000981	b0179	SPR	AB-SEN SPR ALE #3	1	11	0.0909091	94	0.0106383	lpxD	Cytoplasmic	eco00540	Lipopolysaccharide biosynthesis	Escherichia coli K-12 MG1655	Lipopolysaccharide biosynthesis	cell wall/membrane/envelope biogenesis	cell wall/membrane/envelope biogenesis
Escherichia coli	lpxD	OG0000981	b0179	SPR	EC-MDR SPR ALE #2	1	38	0.0263158	94	0.0106383	lpxD	Cytoplasmic	eco00540	Lipopolysaccharide biosynthesis	Escherichia coli K-12 MG1655	Lipopolysaccharide biosynthesis	cell wall/membrane/envelope biogenesis	cell wall/membrane/envelope biogenesis
Klebsiella pneumoniae	lpxD	OG0000981	b0179	PMB	KP-MDR PMB ALE #10, KP-MDR PMB ALE #5	2	23	0.0869565	98	0.0204082	lpxD	Cytoplasmic	eco00540	Lipopolysaccharide biosynthesis	Escherichia coli K-12 MG1655	Lipopolysaccharide biosynthesis	cell wall/membrane/envelope biogenesis	cell wall/membrane/envelope biogenesis
Acinetobacter baumannii	lpxA	OG0000983	b0181	PMB	AB-SEN PMB ALE #9, AB-SEN PMB ALE #1, AB-SEN PMB ALE #4	3	20	0.15	98	0.0306122	lpxA	Cytoplasmic	eco00540; eco01503	Lipopolysaccharide biosynthesis; Cationic antimicrobial peptide (CAMP) resistance	Escherichia coli K-12 MG1655	Lipopolysaccharide biosynthesis; Cationic antimicrobial peptide (CAMP) resistance	cell wall/membrane/envelope biogenesis	cell wall/membrane/envelope biogenesis
Acinetobacter baumannii	lpxA	OG0000983	b0181	POL	AB-SEN POL ALE #2	1	31	0.0322581	63	0.015873	lpxA	Cytoplasmic	eco00540; eco01503	Lipopolysaccharide biosynthesis; Cationic antimicrobial peptide (CAMP) resistance	Escherichia coli K-12 MG1655	Lipopolysaccharide biosynthesis; Cationic antimicrobial peptide (CAMP) resistance	cell wall/membrane/envelope biogenesis	cell wall/membrane/envelope biogenesis
Acinetobacter baumannii	lpxA	OG0000983	b0181	SPR	AB-SEN SPR ALE #8, AB-MDR SPR ALE #9	2	11	0.181818	94	0.0212766	lpxA	Cytoplasmic	eco00540; eco01503	Lipopolysaccharide biosynthesis; Cationic antimicrobial peptide (CAMP) resistance	Escherichia coli K-12 MG1655	Lipopolysaccharide biosynthesis; Cationic antimicrobial peptide (CAMP) resistance	cell wall/membrane/envelope biogenesis	cell wall/membrane/envelope biogenesis
Klebsiella pneumoniae	gmhA	OG0003802	b0222	POL	KP-MDR POL ALE #9	1	15	0.0666667	63	0.015873	gmhA	Cytoplasmic	eco00540; eco01250	Lipopolysaccharide biosynthesis; Biosynthesis of nucleotide sugars	Escherichia coli K-12 MG1655	Lipopolysaccharide biosynthesis; Biosynthesis of nucleotide sugars	carbohydrate transport and metabolism	carbohydrate transport and metabolism
Escherichia coli	ecpC	OG0002572	b0291	PMB	EC-SEN PMB ALE #6	1	34	0.0294118	98	0.0102041	ecpC	Outer Membrane	NA	NA	NA	NA	NA	NA
Escherichia coli	ecpC	OG0002572	b0291	POL	EC-SEN POL ALE #4	1	17	0.0588235	63	0.015873	ecpC	Outer Membrane	NA	NA	NA	NA	NA	NA
Escherichia coli	rclA	OG0001598	b0304	TRD	EC-SEN TRD ALE #7	1	16	0.0625	31	0.0322581	rclA	Cytoplasmic	NA	NA	NA	NA	energy production and conversion	energy production and conversion
Acinetobacter baumannii	sbcC	OG0001162	b0397	POL	AB-SEN POL ALE #1	1	31	0.0322581	63	0.015873	sbcC	Cytoplasmic	NA	NA	NA	NA	replication, recombination and repair	replication, recombination and repair
Klebsiella pneumoniae	ispA	OG0000757	b0421	PMB	KP-MDR PMB ALE #5	1	23	0.0434783	98	0.0102041	ispA	Cytoplasmic	eco01110; eco00900	Biosynthesis of secondary metabolites; Terpenoid backbone biosynthesis	Escherichia coli K-12 MG1655	Biosynthesis of secondary metabolites; Terpenoid backbone biosynthesis	coenzyme transport and metabolism	coenzyme transport and metabolism
Escherichia coli	acrB-like	OG0000004	b0462	TRD	EC-SEN TRD ALE #3	1	16	0.0625	31	0.0322581	acrB	Cytoplasmic Membrane	eco01503; eco01501	Cationic antimicrobial peptide (CAMP) resistance; beta-Lactam resistance	Escherichia coli K-12 MG1655	Cationic antimicrobial peptide (CAMP) resistance; beta-Lactam resistance	defense mechanisms	defense mechanisms
Klebsiella pneumoniae	acrB-like	OG0000004	b0462	PMB	KP-MDR PMB ALE #3	1	23	0.0434783	98	0.0102041	acrB	Cytoplasmic Membrane	eco01503; eco01501	Cationic antimicrobial peptide (CAMP) resistance; beta-Lactam resistance	Escherichia coli K-12 MG1655	Cationic antimicrobial peptide (CAMP) resistance; beta-Lactam resistance	defense mechanisms	defense mechanisms
Escherichia coli	pred_NOHB	OG0001478	b0560	SPR	EC-SEN SPR ALE #1	1	38	0.0263158	94	0.0106383	nohD	Cytoplasmic	NA	NA	NA	NA	NA	NA
Klebsiella pneumoniae	sasA_3	OG0000147	b0570	POL	KP-SEN POL ALE #8	1	15	0.0666667	63	0.015873	cusS	Cytoplasmic Membrane	eco02020	Two-component system	Escherichia coli K-12 MG1655	Two-component system	signal transduction mechanisms	signal transduction mechanisms
Klebsiella pneumoniae	sasA_3	OG0000147	b0570	SCH	KP-SEN SCH ALE #1, KP-SEN SCH ALE #9	2	9	0.222222	31	0.0645161	cusS	Cytoplasmic Membrane	eco02020	Two-component system	Escherichia coli K-12 MG1655	Two-component system	signal transduction mechanisms	signal transduction mechanisms
Klebsiella pneumoniae	sasA_3	OG0000147	b0570	TRD	KP-SEN TRD ALE #2	1	15	0.0666667	31	0.0322581	cusS	Cytoplasmic Membrane	eco02020	Two-component system	Escherichia coli K-12 MG1655	Two-component system	signal transduction mechanisms	signal transduction mechanisms
Acinetobacter baumannii	mrdA	OG0000349	b0635	POL	AB-SEN POL ALE #1	1	31	0.0322581	63	0.015873	mrdA	Cytoplasmic Membrane	eco01501; eco00550	beta-Lactam resistance; Peptidoglycan biosynthesis	Escherichia coli K-12 MG1655	beta-Lactam resistance; Peptidoglycan biosynthesis	cell cycle control, cell division, chromosome partitioning	cell cycle control, cell division, chromosome partitioning
Acinetobacter baumannii	mrdA	OG0000349	b0635	POL	AB-SEN POL ALE #1	1	31	0.0322581	63	0.015873	mrdA	Cytoplasmic Membrane	eco01501; eco00550	beta-Lactam resistance; Peptidoglycan biosynthesis	Escherichia coli K-12 MG1655	beta-Lactam resistance; Peptidoglycan biosynthesis	cell wall/membrane/envelope biogenesis	cell wall/membrane/envelope biogenesis
Escherichia coli	lptE	OG0003751	b0641	PMB	EC-MDR PMB ALE #2	1	34	0.0294118	98	0.0102041	lptE	Outer Membrane	NA	NA	NA	NA	cell wall/membrane/envelope biogenesis	cell wall/membrane/envelope biogenesis
Escherichia coli	glnS	OG0000952	b0680	TRD	EC-SEN TRD ALE #7	1	16	0.0625	31	0.0322581	glnS	Cytoplasmic	eco00970	Aminoacyl-tRNA biosynthesis	Escherichia coli K-12 MG1655	Aminoacyl-tRNA biosynthesis	translation, ribosomal structure and biogenesis	translation, ribosomal structure and biogenesis
Klebsiella pneumoniae	macA	OG0001280	b0878	PMB	KP-MDR PMB ALE #10	1	23	0.0434783	98	0.0102041	macA	Cytoplasmic Membrane	NA	NA	NA	NA	cell wall/membrane/envelope biogenesis	cell wall/membrane/envelope biogenesis
Klebsiella pneumoniae	macA	OG0001280	b0878	PMB	KP-MDR PMB ALE #10	1	23	0.0434783	98	0.0102041	macA	Cytoplasmic Membrane	NA	NA	NA	NA	defense mechanisms	defense mechanisms
Pseudomonas aeruginosa	infA	OG0001321	b0884	SPR	PA-SEN SPR ALE #4	1	26	0.0384615	94	0.0106383	infA	Cytoplasmic	NA	NA	NA	NA	translation, ribosomal structure and biogenesis	translation, ribosomal structure and biogenesis
Klebsiella pneumoniae	ihfB	OG0001038	b0912	TRD	KP-SEN TRD ALE #7	1	15	0.0666667	31	0.0322581	ihfB	Cytoplasmic	NA	NA	NA	NA	replication, recombination and repair	replication, recombination and repair
Escherichia coli	pred_YCAQ	OG0001097	b0916	POL	EC-SEN POL ALE #2	1	17	0.0588235	63	0.015873	ycaQ	Cytoplasmic	NA	NA	NA	NA	NA	NA
Escherichia coli	pred_PQIC	OG0001747	b0952	PMB	EC-SEN PMB ALE #2	1	34	0.0294118	98	0.0102041	pqiC	Unknown	NA	NA	NA	NA	NA	NA
Pseudomonas aeruginosa	opgH	OG0002169	b1049	SPR	PA-SEN SPR ALE #5	1	26	0.0384615	94	0.0106383	opgH	Cytoplasmic Membrane	NA	NA	NA	NA	carbohydrate transport and metabolism	carbohydrate transport and metabolism
Pseudomonas aeruginosa	opgH	OG0002169	b1049	SPR	PA-SEN SPR ALE #5	1	26	0.0384615	94	0.0106383	opgH	Cytoplasmic Membrane	NA	NA	NA	NA	cell wall/membrane/envelope biogenesis	cell wall/membrane/envelope biogenesis
Escherichia coli	phoQ	OG0002163	b1129	POL	EC-SEN POL ALE #2, EC-SEN POL ALE #8	2	17	0.117647	63	0.031746	phoQ	Cytoplasmic Membrane	eco01503; eco02020	Cationic antimicrobial peptide (CAMP) resistance; Two-component system	Escherichia coli K-12 MG1655	Cationic antimicrobial peptide (CAMP) resistance; Two-component system	signal transduction mechanisms	signal transduction mechanisms
Klebsiella pneumoniae	phoQ	OG0002163	b1129	PMB	KP-MDR PMB ALE #9	1	23	0.0434783	98	0.0102041	phoQ	Cytoplasmic Membrane	eco01503; eco02020	Cationic antimicrobial peptide (CAMP) resistance; Two-component system	Escherichia coli K-12 MG1655	Cationic antimicrobial peptide (CAMP) resistance; Two-component system	signal transduction mechanisms	signal transduction mechanisms
Klebsiella pneumoniae	phoQ	OG0002163	b1129	SPR	KP-MDR SPR ALE #6, KP-MDR SPR ALE #8, KP-MDR SPR ALE #10	3	19	0.157895	94	0.0319149	phoQ	Cytoplasmic Membrane	eco01503; eco02020	Cationic antimicrobial peptide (CAMP) resistance; Two-component system	Escherichia coli K-12 MG1655	Cationic antimicrobial peptide (CAMP) resistance; Two-component system	signal transduction mechanisms	signal transduction mechanisms
Pseudomonas aeruginosa	phoQ	OG0002163	b1129	SPR	PA-SEN SPR ALE #4	1	26	0.0384615	94	0.0106383	phoQ	Cytoplasmic Membrane	eco01503; eco02020	Cationic antimicrobial peptide (CAMP) resistance; Two-component system	Escherichia coli K-12 MG1655	Cationic antimicrobial peptide (CAMP) resistance; Two-component system	signal transduction mechanisms	signal transduction mechanisms
Klebsiella pneumoniae	phoP	OG0002162	b1130	PMB	KP-SEN PMB ALE #2	1	23	0.0434783	98	0.0102041	phoP	Cytoplasmic	eco02020; eco01503	Two-component system; Cationic antimicrobial peptide (CAMP) resistance	Escherichia coli K-12 MG1655	Two-component system; Cationic antimicrobial peptide (CAMP) resistance	Two-component system; Cationic antimicrobial peptide (CAMP) resistance	NA
Pseudomonas aeruginosa	phoP	OG0002162	b1130	SPR	PA-SEN SPR ALE #9	1	26	0.0384615	94	0.0106383	phoP	Cytoplasmic	eco02020; eco01503	Two-component system; Cationic antimicrobial peptide (CAMP) resistance	Escherichia coli K-12 MG1655	Two-component system; Cationic antimicrobial peptide (CAMP) resistance	Two-component system; Cationic antimicrobial peptide (CAMP) resistance	NA
Acinetobacter baumannii	prs	OG0001187	b1207	PMB	AB-SEN PMB ALE #2	1	20	0.05	98	0.0102041	prs	Cytoplasmic	eco00030; eco01200; eco01230; eco01120; eco01110; eco00230	Pentose phosphate pathway; Carbon metabolism; Biosynthesis of amino acids; Microbial metabolism in diverse environments; Biosynthesis of secondary metabolites; Purine metabolism	Escherichia coli K-12 MG1655	Pentose phosphate pathway; Carbon metabolism	nucleotide transport and metabolism	nucleotide transport and metabolism
Escherichia coli	hemA	OG0001186	b1210	PMB	EC-SEN PMB ALE #8	1	34	0.0294118	98	0.0102041	hemA	Cytoplasmic	eco00860; eco01120; eco01240; eco01110	Porphyrin metabolism; Microbial metabolism in diverse environments; Biosynthesis of cofactors; Biosynthesis of secondary metabolites	Escherichia coli K-12 MG1655	Porphyrin metabolism; Microbial metabolism in diverse environments	coenzyme transport and metabolism	coenzyme transport and metabolism
Escherichia coli	hemA	OG0001186	b1210	SPR	EC-SEN SPR ALE #6	1	38	0.0263158	94	0.0106383	hemA	Cytoplasmic	eco00860; eco01120; eco01240; eco01110	Porphyrin metabolism; Microbial metabolism in diverse environments; Biosynthesis of cofactors; Biosynthesis of secondary metabolites	Escherichia coli K-12 MG1655	Porphyrin metabolism; Microbial metabolism in diverse environments	coenzyme transport and metabolism	coenzyme transport and metabolism
Escherichia coli	narX	OG0002154	b1222	TRD	EC-SEN TRD ALE #3	1	16	0.0625	31	0.0322581	narX	Cytoplasmic Membrane	eco02020	Two-component system	Escherichia coli K-12 MG1655	Two-component system	Two-component system	NA
Escherichia coli	lapB	OG0003594	b1280	SPR	EC-SEN SPR ALE #1, EC-SEN SPR ALE #6	2	38	0.0526316	94	0.0212766	yciM	Cytoplasmic	NA	NA	NA	NA	cell wall/membrane/envelope biogenesis	cell wall/membrane/envelope biogenesis
Klebsiella pneumoniae	lapB	OG0003594	b1280	PMB	KP-MDR PMB ALE #3, KP-SEN PMB ALE #1	2	23	0.0869565	98	0.0204082	yciM	Cytoplasmic	NA	NA	NA	NA	cell wall/membrane/envelope biogenesis	cell wall/membrane/envelope biogenesis
Pseudomonas aeruginosa	dipA	OG0000009	b1285	SPR	PA-MDR SPR FoR #3	1	26	0.0384615	94	0.0106383	gmr	Cytoplasmic Membrane	eco02026; eco02024	Biofilm formation; Quorum sensing	Escherichia coli - Escherichia coli K-12 MG1655; Escherichia coli K-12 MG1655	Biofilm formation; Quorum sensing	signal transduction mechanisms	signal transduction mechanisms
Escherichia coli	fabI	OG0001282	b1288	PMB	EC-MDR PMB ALE #6	1	34	0.0294118	98	0.0102041	fabI	Cytoplasmic Membrane	eco01240; eco00061; eco01212; eco01110; eco00780	Biosynthesis of cofactors; Fatty acid biosynthesis; Fatty acid metabolism; Biosynthesis of secondary metabolites; Biotin metabolism	Escherichia coli K-12 MG1655	Biosynthesis of cofactors; Fatty acid biosynthesis	lipid transport and metabolism	lipid transport and metabolism
Klebsiella pneumoniae	mlc	OG0002532	b1594	TRD	KP-SEN TRD ALE #6	1	15	0.0666667	31	0.0322581	mlc	Cytoplasmic	NA	NA	NA	NA	carbohydrate transport and metabolism	carbohydrate transport and metabolism
Klebsiella pneumoniae	mlc	OG0002532	b1594	TRD	KP-SEN TRD ALE #6	1	15	0.0666667	31	0.0322581	mlc	Cytoplasmic	NA	NA	NA	NA	transcription	transcription
Acinetobacter baumannii	ppsA	OG0000927	b1702	SCH	AB-SEN SCH ALE #4	1	16	0.0625	31	0.0322581	ppsA	Cytoplasmic	eco01120; eco00010; eco00720; eco01110; eco00680; eco01200; eco00620	Microbial metabolism in diverse environments; Glycolysis / Gluconeogenesis; Other carbon fixation pathways; Biosynthesis of secondary metabolites; Methane metabolism; Carbon metabolism; Pyruvate metabolism	Escherichia coli K-12 MG1655	Microbial metabolism in diverse environments; Glycolysis / Gluconeogenesis	carbohydrate transport and metabolism	carbohydrate transport and metabolism
Escherichia coli	pheT	OG0001249	b1713	PMB	EC-MDR PMB ALE #10	1	34	0.0294118	98	0.0102041	pheT	Cytoplasmic	eco00970	Aminoacyl-tRNA biosynthesis	Escherichia coli K-12 MG1655	Aminoacyl-tRNA biosynthesis	translation, ribosomal structure and biogenesis	translation, ribosomal structure and biogenesis
Pseudomonas aeruginosa	osmE	OG0002112	b1739	PMB	PA-SEN PMB ALE #4, PA-SEN PMB ALE #7	2	21	0.0952381	98	0.0204082	osmE	Unknown	NA	NA	NA	NA	NA	NA
Acinetobacter baumannii	rnd	OG0001016	b1804	POL	AB-MDR POL ALE #7	1	31	0.0322581	63	0.015873	rnd	Cytoplasmic	NA	NA	NA	NA	translation, ribosomal structure and biogenesis	translation, ribosomal structure and biogenesis
Acinetobacter baumannii	rnd	OG0001016	b1804	SCH	AB-MDR SCH ALE #10	1	16	0.0625	31	0.0322581	rnd	Cytoplasmic	NA	NA	NA	NA	translation, ribosomal structure and biogenesis	translation, ribosomal structure and biogenesis
Pseudomonas aeruginosa	yebT	OG0001628	b1834	PMB	PA-MDR PMB ALE #1	1	21	0.047619	98	0.0102041	yebT	Unknown	NA	NA	NA	NA	cell wall/membrane/envelope biogenesis	cell wall/membrane/envelope biogenesis
Acinetobacter baumannii	yebC	OG0001071	b1864	SCH	AB-MDR SCH ALE #7	1	16	0.0625	31	0.0322581	yebC	Cytoplasmic	NA	NA	NA	NA	transcription	transcription
Acinetobacter baumannii	yebC	OG0001071	b1864	SCH	AB-MDR SCH ALE #7	1	16	0.0625	31	0.0322581	yebC	Cytoplasmic	NA	NA	NA	NA	translation, ribosomal structure and biogenesis	translation, ribosomal structure and biogenesis
Escherichia coli	pgsA	OG0001356	b1912	SPR	EC-MDR SPR ALE #2	1	38	0.0263158	94	0.0106383	pgsA	Cytoplasmic Membrane	eco00564	Glycerophospholipid metabolism	Escherichia coli K-12 MG1655	Glycerophospholipid metabolism	lipid transport and metabolism	lipid transport and metabolism
Escherichia coli	uvrC	OG0001357	b1913	POL	EC-SEN POL ALE #9	1	17	0.0588235	63	0.015873	uvrC	Cytoplasmic	NA	NA	NA	NA	replication, recombination and repair	replication, recombination and repair
Pseudomonas aeruginosa	wzxC	OG0002521	b2046	SPR	PA-SEN SPR ALE #1, PA-SEN SPR ALE #2	2	26	0.0769231	94	0.0212766	wzxC	Cytoplasmic Membrane	NA	NA	NA	NA	cell wall/membrane/envelope biogenesis	cell wall/membrane/envelope biogenesis
Acinetobacter baumannii	ptk	OG0001901	b2060	POL	AB-SEN POL ALE #1, AB-SEN POL ALE #9	2	31	0.0645161	63	0.031746	wzc	Cytoplasmic Membrane	eco02020	Two-component system	Escherichia coli K-12 MG1655	Two-component system	cell cycle control, cell division, chromosome partitioning	cell cycle control, cell division, chromosome partitioning
Escherichia coli	asmA	OG0003375	b2064	PMB	EC-SEN PMB FoR #1	1	34	0.0294118	98	0.0102041	asmA	Unknown	NA	NA	NA	NA	NA	NA
Escherichia coli	asmA	OG0003375	b2064	SPR	EC-MDR SPR ALE #8	1	38	0.0263158	94	0.0106383	asmA	Unknown	NA	NA	NA	NA	NA	NA
Klebsiella pneumoniae	asmA	OG0003375	b2064	PMB	KP-SEN PMB ALE #1	1	23	0.0434783	98	0.0102041	asmA	Unknown	NA	NA	NA	NA	NA	NA
Acinetobacter baumannii	baeS	OG0001704	b2078	POL	AB-MDR POL ALE #10	1	31	0.0322581	63	0.015873	baeS	Cytoplasmic Membrane	eco02020	Two-component system	Escherichia coli K-12 MG1655	Two-component system	signal transduction mechanisms	signal transduction mechanisms
Acinetobacter baumannii	baeS	OG0001704	b2078	SPR	AB-SEN SPR ALE #5	1	11	0.0909091	94	0.0106383	baeS	Cytoplasmic Membrane	eco02020	Two-component system	Escherichia coli K-12 MG1655	Two-component system	signal transduction mechanisms	signal transduction mechanisms
Acinetobacter baumannii	pgaptmp_003428	OG0000065	b2109	SCH	AB-MDR SCH ALE #7	1	16	0.0625	31	0.0322581	yehB	Outer Membrane	eco02020	Two-component system	Escherichia coli K-12 MG1655	Two-component system	cell motility	cell motility
Acinetobacter baumannii	pgaptmp_003428	OG0000065	b2109	SCH	AB-MDR SCH ALE #7	1	16	0.0625	31	0.0322581	yehB	Outer Membrane	eco02020	Two-component system	Escherichia coli K-12 MG1655	Two-component system	extracellular structures	extracellular structures
Klebsiella pneumoniae	yejK	OG0000509	b2186	TRD	KP-SEN TRD ALE #4	1	15	0.0666667	31	0.0322581	yejK	Cytoplasmic	NA	NA	NA	NA	replication, recombination and repair	replication, recombination and repair
Escherichia coli	rbn	OG0001742	b2268	PMB	EC-SEN PMB ALE #8	1	34	0.0294118	98	0.0102041	rbn	Cytoplasmic	NA	NA	NA	NA	translation, ribosomal structure and biogenesis	translation, ribosomal structure and biogenesis
Escherichia coli	pred_YFBK	OG0009572	b2270	TRD	EC-SEN TRD ALE #7	1	16	0.0625	31	0.0322581	yfbK	Unknown	NA	NA	NA	NA	NA	NA
Acinetobacter baumannii	nuoC	OG0001221	b2286	PMB	AB-SEN PMB ALE #6	1	20	0.05	98	0.0102041	nuoC	Cytoplasmic	eco00190	Oxidative phosphorylation	Escherichia coli K-12 MG1655	Oxidative phosphorylation	energy production and conversion	energy production and conversion
Klebsiella pneumoniae	ackA	OG0000182	b2296	PMB	KP-SEN PMB ALE #3, KP-SEN PMB ALE #5, KP-SEN PMB ALE #7	3	23	0.130435	98	0.0306122	ackA	Cytoplasmic	eco01200; eco00640; eco01120; eco00720; eco00620; eco00680	Carbon metabolism; Propanoate metabolism; Microbial metabolism in diverse environments; Other carbon fixation pathways; Pyruvate metabolism; Methane metabolism	Escherichia coli K-12 MG1655	Carbon metabolism; Propanoate metabolism	energy production and conversion	energy production and conversion
Klebsiella pneumoniae	ackA	OG0000182	b2296	POL	KP-SEN POL ALE #4	1	15	0.0666667	63	0.015873	ackA	Cytoplasmic	eco01200; eco00640; eco01120; eco00720; eco00620; eco00680	Carbon metabolism; Propanoate metabolism; Microbial metabolism in diverse environments; Other carbon fixation pathways; Pyruvate metabolism; Methane metabolism	Escherichia coli K-12 MG1655	Carbon metabolism; Propanoate metabolism	energy production and conversion	energy production and conversion
Klebsiella pneumoniae	ackA	OG0000182	b2296	TRD	KP-SEN TRD ALE #3, KP-SEN TRD ALE #6	2	15	0.133333	31	0.0645161	ackA	Cytoplasmic	eco01200; eco00640; eco01120; eco00720; eco00620; eco00680	Carbon metabolism; Propanoate metabolism; Microbial metabolism in diverse environments; Other carbon fixation pathways; Pyruvate metabolism; Methane metabolism	Escherichia coli K-12 MG1655	Carbon metabolism; Propanoate metabolism	energy production and conversion	energy production and conversion
Acinetobacter baumannii	pgaptmp_001259	OG0000482	b2323	SCH	AB-MDR SCH ALE #5	1	16	0.0625	31	0.0322581	fabB	Cytoplasmic	eco01212; eco00061; eco00780; eco01240	Fatty acid metabolism; Fatty acid biosynthesis; Biotin metabolism; Biosynthesis of cofactors	Escherichia coli K-12 MG1655	Fatty acid metabolism; Fatty acid biosynthesis	lipid transport and metabolism	lipid transport and metabolism
Acinetobacter baumannii	pgaptmp_001259	OG0000482	b2323	SCH	AB-MDR SCH ALE #5	1	16	0.0625	31	0.0322581	fabB	Cytoplasmic	eco01212; eco00061; eco00780; eco01240	Fatty acid metabolism; Fatty acid biosynthesis; Biotin metabolism; Biosynthesis of cofactors	Escherichia coli K-12 MG1655	Fatty acid metabolism; Fatty acid biosynthesis	secondary metabolites biosynthesis, transport and catabolism	secondary metabolites biosynthesis, transport and catabolism
Acinetobacter baumannii	mlaA	OG0001237	b2346	PMB	AB-SEN PMB ALE #6	1	20	0.05	98	0.0102041	mlaA	Outer Membrane	NA	NA	NA	NA	cell wall/membrane/envelope biogenesis	cell wall/membrane/envelope biogenesis
Acinetobacter baumannii	mlaA	OG0001237	b2346	POL	AB-MDR POL ALE #10, AB-MDR POL ALE #5	2	31	0.0645161	63	0.031746	mlaA	Outer Membrane	NA	NA	NA	NA	cell wall/membrane/envelope biogenesis	cell wall/membrane/envelope biogenesis
Acinetobacter baumannii	mlaA	OG0001237	b2346	SPR	AB-SEN SPR ALE #1, AB-MDR SPR ALE #2	2	11	0.181818	94	0.0212766	mlaA	Outer Membrane	NA	NA	NA	NA	cell wall/membrane/envelope biogenesis	cell wall/membrane/envelope biogenesis
Escherichia coli	mlaA	OG0001237	b2346	TRD	EC-SEN TRD ALE #2, EC-SEN TRD ALE #3, EC-SEN TRD ALE #6	3	16	0.1875	31	0.0967742	mlaA	Outer Membrane	NA	NA	NA	NA	cell wall/membrane/envelope biogenesis	cell wall/membrane/envelope biogenesis
Escherichia coli	pdeA	OG0003310	b2395	TRD	EC-SEN TRD ALE #3	1	16	0.0625	31	0.0322581	yfeA	Cytoplasmic Membrane	NA	NA	NA	NA	NA	NA
Klebsiella pneumoniae	crr	OG0003304	b2417	SPR	KP-MDR SPR ALE #2	1	19	0.0526316	94	0.0106383	crr	Cytoplasmic	eco00520; eco00010; eco02026; eco02060; eco00500	Amino sugar and nucleotide sugar metabolism; Glycolysis / Gluconeogenesis; Biofilm formation; Phosphotransferase system (PTS); Starch and sucrose metabolism	Escherichia coli K-12 MG1655; Escherichia coli - Escherichia coli K-12 MG1655	Amino sugar and nucleotide sugar metabolism; Glycolysis / Gluconeogenesis	carbohydrate transport and metabolism	carbohydrate transport and metabolism
Pseudomonas aeruginosa	dgcN	OG0000703	b2604	PMB	PA-MDR PMB ALE #1	1	21	0.047619	98	0.0102041	yfiN	Cytoplasmic Membrane	NA	NA	NA	NA	signal transduction mechanisms	signal transduction mechanisms
Klebsiella pneumoniae	mprA	OG0003249	b2684	POL	KP-SEN POL ALE #8	1	15	0.0666667	63	0.015873	mprA	Cytoplasmic	NA	NA	NA	NA	transcription	transcription
Klebsiella pneumoniae	mprA	OG0003249	b2684	SCH	KP-SEN SCH ALE #1	1	9	0.111111	31	0.0322581	mprA	Cytoplasmic	NA	NA	NA	NA	transcription	transcription
Escherichia coli	alaS	OG0001116	b2697	PMB	EC-MDR PMB ALE #2	1	34	0.0294118	98	0.0102041	alaS	Cytoplasmic	eco00970	Aminoacyl-tRNA biosynthesis	Escherichia coli K-12 MG1655	Aminoacyl-tRNA biosynthesis	translation, ribosomal structure and biogenesis	translation, ribosomal structure and biogenesis
Escherichia coli	OALCCENG_04003	OG0002016	b2766	PMB	EC-SEN PMB ALE #8	1	34	0.0294118	98	0.0102041	ygcN	Cytoplasmic	NA	NA	NA	NA	energy production and conversion	energy production and conversion
Acinetobacter baumannii	barA	OG0000237	b2786	PMB	AB-SEN PMB ALE #2	1	20	0.05	98	0.0102041	barA	Cytoplasmic Membrane	eco02026; eco02020	Biofilm formation; Two-component system	Escherichia coli - Escherichia coli K-12 MG1655; Escherichia coli K-12 MG1655	Biofilm formation; Two-component system	signal transduction mechanisms	signal transduction mechanisms
Acinetobacter baumannii	barA	OG0000237	b2786	POL	AB-SEN POL ALE #1	1	31	0.0322581	63	0.015873	barA	Cytoplasmic Membrane	eco02026; eco02020	Biofilm formation; Two-component system	Escherichia coli - Escherichia coli K-12 MG1655; Escherichia coli K-12 MG1655	Biofilm formation; Two-component system	signal transduction mechanisms	signal transduction mechanisms
Acinetobacter baumannii	pgaptmp_001190	OG0001342	b2822	PMB	AB-MDR PMB ALE #4	1	20	0.05	98	0.0102041	recC	Cytoplasmic	eco03440	Homologous recombination	Escherichia coli K-12 MG1655	Homologous recombination	replication, recombination and repair	replication, recombination and repair
Acinetobacter baumannii	yggS	OG0001163	b2951	POL	AB-SEN POL ALE #9	1	31	0.0322581	63	0.015873	yggS	Cytoplasmic	NA	NA	NA	NA	coenzyme transport and metabolism	coenzyme transport and metabolism
Escherichia coli	qseB	OG0000150	b3025	SPR	EC-SEN SPR ALE #1	1	38	0.0263158	94	0.0106383	qseB	Cytoplasmic	eco02020; eco02024	Two-component system; Quorum sensing	Escherichia coli K-12 MG1655	Two-component system; Quorum sensing	Two-component system; Quorum sensing	NA
Klebsiella pneumoniae	qseC	OG0000279	b3026	SPR	KP-SEN SPR ALE #6	1	19	0.0526316	94	0.0106383	qseC	Cytoplasmic Membrane	eco02024; eco02020	Quorum sensing; Two-component system	Escherichia coli K-12 MG1655	Quorum sensing; Two-component system	Quorum sensing; Two-component system	NA
Pseudomonas aeruginosa	qseC	OG0000279	b3026	PMB	PA-SEN PMB ALE #8, PA-SEN PMB ALE #4, PA-SEN PMB ALE #7	3	21	0.142857	98	0.0306122	qseC	Cytoplasmic Membrane	eco02024; eco02020	Quorum sensing; Two-component system	Escherichia coli K-12 MG1655	Quorum sensing; Two-component system	Quorum sensing; Two-component system	NA
Pseudomonas aeruginosa	qseC	OG0000279	b3026	SPR	PA-SEN SPR ALE #2, PA-SEN SPR ALE #1, PA-MDR SPR ALE #6, PA-MDR SPR ALE #9	4	26	0.153846	94	0.0425532	qseC	Cytoplasmic Membrane	eco02024; eco02020	Quorum sensing; Two-component system	Escherichia coli K-12 MG1655	Quorum sensing; Two-component system	Quorum sensing; Two-component system	NA
Escherichia coli	cpdA	OG0001379	b3032	POL	EC-SEN POL ALE #2	1	17	0.0588235	63	0.015873	cpdA	Cytoplasmic	eco00230	Purine metabolism	Escherichia coli K-12 MG1655	Purine metabolism	signal transduction mechanisms	signal transduction mechanisms
Acinetobacter baumannii	rpoD	OG0000767	b3067	SCH	AB-SEN SCH ALE #10	1	16	0.0625	31	0.0322581	rpoD	Cytoplasmic	eco02040	Flagellar assembly	Escherichia coli K-12 MG1655	Flagellar assembly	transcription	transcription
Escherichia coli	rpsO	OG0001339	b3165	SPR	EC-MDR SPR ALE #4	1	38	0.0263158	94	0.0106383	rpsO	Cytoplasmic	eco03010	Ribosome	Escherichia coli K-12 MG1655	Ribosome	translation, ribosomal structure and biogenesis	translation, ribosomal structure and biogenesis
Escherichia coli	nusA	OG0001347	b3169	PMB	EC-SEN PMB ALE #2, EC-SEN PMB ALE #4	2	34	0.0588235	98	0.0204082	nusA	Cytoplasmic	NA	NA	NA	NA	transcription	transcription
Escherichia coli	nusA	OG0001347	b3169	POL	EC-SEN POL ALE #9	1	17	0.0588235	63	0.015873	nusA	Cytoplasmic	NA	NA	NA	NA	transcription	transcription
Acinetobacter baumannii	mreB	OG0000748	b3251	POL	AB-SEN POL ALE #6	1	31	0.0322581	63	0.015873	mreB	Cytoplasmic	NA	NA	NA	NA	cell cycle control, cell division, chromosome partitioning	cell cycle control, cell division, chromosome partitioning
Acinetobacter baumannii	mreB	OG0000748	b3251	POL	AB-SEN POL ALE #6	1	31	0.0322581	63	0.015873	mreB	Cytoplasmic	NA	NA	NA	NA	cytoskeleton	cytoskeleton
Klebsiella pneumoniae	csrD	OG0003142	b3252	PMB	KP-MDR PMB ALE #9	1	23	0.0434783	98	0.0102041	csrD	Cytoplasmic Membrane	NA	NA	NA	NA	NA	NA
Acinetobacter baumannii	accB	OG0000963	b3255	SCH	AB-MDR SCH ALE #9	1	16	0.0625	31	0.0322581	accB	Cytoplasmic	eco01200; eco01212; eco01120; eco00640; eco00720; eco00620; eco00061; eco01110	Carbon metabolism; Fatty acid metabolism; Microbial metabolism in diverse environments; Propanoate metabolism; Other carbon fixation pathways; Pyruvate metabolism; Fatty acid biosynthesis; Biosynthesis of secondary metabolites	Escherichia coli K-12 MG1655	Carbon metabolism; Fatty acid metabolism	lipid transport and metabolism	lipid transport and metabolism
Pseudomonas aeruginosa	accC	OG0000962	b3256	SPR	PA-MDR SPR ALE #6, PA-MDR SPR ALE #10	2	26	0.0769231	94	0.0212766	accC	Cytoplasmic	eco01200; eco00061; eco01212; eco01120; eco00620; eco01110; eco00720; eco00640	Carbon metabolism; Fatty acid biosynthesis; Fatty acid metabolism; Microbial metabolism in diverse environments; Pyruvate metabolism; Biosynthesis of secondary metabolites; Other carbon fixation pathways; Propanoate metabolism	Escherichia coli K-12 MG1655	Carbon metabolism; Fatty acid biosynthesis	lipid transport and metabolism	lipid transport and metabolism
Escherichia coli	acrR	OG0000061	b3264	SCH	EC-SEN SCH ALE #10, EC-SEN SCH ALE #4, EC-SEN SCH ALE #5	3	6	0.5	31	0.0967742	acrS	Cytoplasmic	NA	NA	NA	NA	transcription	transcription
Acinetobacter baumannii	rpoA	OG0000678	b3295	PMB	AB-SEN PMB ALE #6	1	20	0.05	98	0.0102041	rpoA	Cytoplasmic	NA	NA	NA	NA	NA	NA
Acinetobacter baumannii	rplR	OG0001531	b3304	POL	AB-SEN POL ALE #1, AB-SEN POL ALE #9	2	31	0.0645161	63	0.031746	rplR	Cytoplasmic	eco03010	Ribosome	Escherichia coli K-12 MG1655	Ribosome	translation, ribosomal structure and biogenesis	translation, ribosomal structure and biogenesis
Acinetobacter baumannii	rplB	OG0000659	b3317	SCH	AB-SEN SCH ALE #4	1	16	0.0625	31	0.0322581	rplB	Cytoplasmic	eco03010	Ribosome	Escherichia coli K-12 MG1655	Ribosome	translation, ribosomal structure and biogenesis	translation, ribosomal structure and biogenesis
Acinetobacter baumannii	mrcA	OG0000616	b3396	PMB	AB-MDR PMB ALE #4, AB-MDR PMB ALE #6	2	20	0.1	98	0.0204082	mrcA	NA	eco01501; eco00550	beta-Lactam resistance; Peptidoglycan biosynthesis	Escherichia coli K-12 MG1655	beta-Lactam resistance; Peptidoglycan biosynthesis	cell wall/membrane/envelope biogenesis	cell wall/membrane/envelope biogenesis
Acinetobacter baumannii	mrcA	OG0000616	b3396	POL	AB-SEN POL ALE #3	1	31	0.0322581	63	0.015873	mrcA	NA	eco01501; eco00550	beta-Lactam resistance; Peptidoglycan biosynthesis	Escherichia coli K-12 MG1655	beta-Lactam resistance; Peptidoglycan biosynthesis	cell wall/membrane/envelope biogenesis	cell wall/membrane/envelope biogenesis
Klebsiella pneumoniae	pckA	OG0001464	b3403	PMB	KP-SEN PMB ALE #5	1	23	0.0434783	98	0.0102041	pck	Cytoplasmic	eco00710; eco00010; eco00020; eco01110; eco01200; eco00620; eco01120	Carbon fixation by Calvin cycle; Glycolysis / Gluconeogenesis; Citrate cycle (TCA cycle); Biosynthesis of secondary metabolites; Carbon metabolism; Pyruvate metabolism; Microbial metabolism in diverse environments	Escherichia coli K-12 MG1655	Carbon fixation by Calvin cycle; Glycolysis / Gluconeogenesis	energy production and conversion	energy production and conversion
Escherichia coli	malT	OG0003119	b3418	POL	EC-SEN POL ALE #9	1	17	0.0588235	63	0.015873	malT	Unknown	NA	NA	NA	NA	transcription	transcription
Klebsiella pneumoniae	malT	OG0003119	b3418	SPR	KP-SEN SPR ALE #6	1	19	0.0526316	94	0.0106383	malT	Unknown	NA	NA	NA	NA	transcription	transcription
Escherichia coli	glgC	OG0003118	b3430	POL	EC-SEN POL ALE #6	1	17	0.0588235	63	0.015873	glgC	Cytoplasmic	eco01110; eco01250; eco00500; eco02026; eco00520	Biosynthesis of secondary metabolites; Biosynthesis of nucleotide sugars; Starch and sucrose metabolism; Biofilm formation; Amino sugar and nucleotide sugar metabolism	Escherichia coli K-12 MG1655; Escherichia coli - Escherichia coli K-12 MG1655	Biosynthesis of secondary metabolites; Biosynthesis of nucleotide sugars	carbohydrate transport and metabolism	carbohydrate transport and metabolism
Pseudomonas aeruginosa	pitA	OG0000176	b3493	SPR	PA-SEN SPR ALE #9	1	26	0.0384615	94	0.0106383	pitA	Cytoplasmic Membrane	NA	NA	NA	NA	inorganic ion transport and metabolism	inorganic ion transport and metabolism
Escherichia coli	glyQ	OG0000638	b3560	PMB	EC-SEN PMB ALE #8	1	34	0.0294118	98	0.0102041	glyQ	Cytoplasmic	eco00970	Aminoacyl-tRNA biosynthesis	Escherichia coli K-12 MG1655	Aminoacyl-tRNA biosynthesis	translation, ribosomal structure and biogenesis	translation, ribosomal structure and biogenesis
Escherichia coli	cysE	OG0000461	b3607	SPR	EC-MDR SPR ALE #4	1	38	0.0263158	94	0.0106383	cysE	Cytoplasmic	eco00920; eco00543; eco01110; eco01230; eco01120; eco01200; eco00270	Sulfur metabolism; Exopolysaccharide biosynthesis; Biosynthesis of secondary metabolites; Biosynthesis of amino acids; Microbial metabolism in diverse environments; Carbon metabolism; Cysteine and methionine metabolism	Escherichia coli K-12 MG1655	Sulfur metabolism; Exopolysaccharide biosynthesis	amino acid transport and metabolism	amino acid transport and metabolism
Klebsiella pneumoniae	hldD	OG0001925	b3619	POL	KP-MDR POL ALE #8, KP-MDR POL ALE #2	2	15	0.133333	63	0.031746	hldD	Cytoplasmic	eco01250; eco00540	Biosynthesis of nucleotide sugars; Lipopolysaccharide biosynthesis	Escherichia coli K-12 MG1655	Biosynthesis of nucleotide sugars; Lipopolysaccharide biosynthesis	cell wall/membrane/envelope biogenesis	cell wall/membrane/envelope biogenesis
Klebsiella pneumoniae	rfaC	OG0001923	b3621	POL	KP-MDR POL ALE #6	1	15	0.0666667	63	0.015873	waaC	Cytoplasmic	eco00540	Lipopolysaccharide biosynthesis	Escherichia coli K-12 MG1655	Lipopolysaccharide biosynthesis	cell wall/membrane/envelope biogenesis	cell wall/membrane/envelope biogenesis
Pseudomonas aeruginosa	yicC	OG0001920	b3644	PMB	PA-MDR PMB ALE #2	1	21	0.047619	98	0.0102041	yicC	Cytoplasmic	NA	NA	NA	NA	NA	NA
Acinetobacter baumannii	spoT	OG0001919	b3650	PMB	AB-SEN PMB ALE #1	1	20	0.05	98	0.0102041	spoT	Cytoplasmic	eco00230	Purine metabolism	Escherichia coli K-12 MG1655	Purine metabolism	signal transduction mechanisms	signal transduction mechanisms
Acinetobacter baumannii	spoT	OG0001919	b3650	PMB	AB-SEN PMB ALE #1	1	20	0.05	98	0.0102041	spoT	Cytoplasmic	eco00230	Purine metabolism	Escherichia coli K-12 MG1655	Purine metabolism	transcription	transcription
Escherichia coli	spoT	OG0001919	b3650	SPR	EC-SEN SPR ALE #6	1	38	0.0263158	94	0.0106383	spoT	Cytoplasmic	eco00230	Purine metabolism	Escherichia coli K-12 MG1655	Purine metabolism	signal transduction mechanisms	signal transduction mechanisms
Escherichia coli	spoT	OG0001919	b3650	SPR	EC-SEN SPR ALE #6	1	38	0.0263158	94	0.0106383	spoT	Cytoplasmic	eco00230	Purine metabolism	Escherichia coli K-12 MG1655	Purine metabolism	transcription	transcription
Acinetobacter baumannii	recF	OG0001518	b3700	SCH	AB-MDR SCH ALE #5	1	16	0.0625	31	0.0322581	recF	Cytoplasmic	eco03440	Homologous recombination	Escherichia coli K-12 MG1655	Homologous recombination	replication, recombination and repair	replication, recombination and repair
Escherichia coli	hemC	OG0001371	b3805	PMB	EC-SEN PMB ALE #8	1	34	0.0294118	98	0.0102041	hemC	Cytoplasmic	eco01240; eco00860; eco01120; eco01110	Biosynthesis of cofactors; Porphyrin metabolism; Microbial metabolism in diverse environments; Biosynthesis of secondary metabolites	Escherichia coli K-12 MG1655	Biosynthesis of cofactors; Porphyrin metabolism	coenzyme transport and metabolism	coenzyme transport and metabolism
Acinetobacter baumannii	pldA	OG0001770	b3821	PMB	AB-SEN PMB ALE #4, AB-SEN PMB ALE #6, AB-MDR PMB ALE #5, AB-MDR PMB ALE #9	4	20	0.2	98	0.0408163	pldA	Outer Membrane	eco01110; eco00564	Biosynthesis of secondary metabolites; Glycerophospholipid metabolism	Escherichia coli K-12 MG1655	Biosynthesis of secondary metabolites; Glycerophospholipid metabolism	cell wall/membrane/envelope biogenesis	cell wall/membrane/envelope biogenesis
Acinetobacter baumannii	pldA	OG0001770	b3821	POL	AB-SEN POL ALE #2, AB-SEN POL ALE #6, AB-SEN POL ALE #9, AB-MDR POL ALE #10	4	31	0.129032	63	0.0634921	pldA	Outer Membrane	eco01110; eco00564	Biosynthesis of secondary metabolites; Glycerophospholipid metabolism	Escherichia coli K-12 MG1655	Biosynthesis of secondary metabolites; Glycerophospholipid metabolism	cell wall/membrane/envelope biogenesis	cell wall/membrane/envelope biogenesis
Acinetobacter baumannii	pldA	OG0001770	b3821	SPR	AB-SEN SPR ALE #1, AB-MDR SPR ALE #6	2	11	0.181818	94	0.0212766	pldA	Outer Membrane	eco01110; eco00564	Biosynthesis of secondary metabolites; Glycerophospholipid metabolism	Escherichia coli K-12 MG1655	Biosynthesis of secondary metabolites; Glycerophospholipid metabolism	cell wall/membrane/envelope biogenesis	cell wall/membrane/envelope biogenesis
Escherichia coli	glnG	OG0000972	b3868	TRD	EC-SEN TRD ALE #6	1	16	0.0625	31	0.0322581	glnG	Cytoplasmic	eco02020	Two-component system	Escherichia coli K-12 MG1655	Two-component system	signal transduction mechanisms	signal transduction mechanisms
Escherichia coli	cpxA	OG0003952	b3911	SPR	EC-MDR SPR ALE #8	1	38	0.0263158	94	0.0106383	cpxA	Cytoplasmic Membrane	eco01503; eco02020	Cationic antimicrobial peptide (CAMP) resistance; Two-component system	Escherichia coli K-12 MG1655	Cationic antimicrobial peptide (CAMP) resistance; Two-component system	Cationic antimicrobial peptide (CAMP) resistance; Two-component system	NA
Pseudomonas aeruginosa	fieF	OG0002294	b3915	PMB	PA-MDR PMB ALE #2	1	21	0.047619	98	0.0102041	fieF	Cytoplasmic Membrane	NA	NA	NA	NA	inorganic ion transport and metabolism	inorganic ion transport and metabolism
Escherichia coli	uspC	OG0000197	b3923	SCH	EC-SEN SCH ALE #10	1	6	0.166667	31	0.0322581	uspD	Cytoplasmic	NA	NA	NA	NA	signal transduction mechanisms	signal transduction mechanisms
Escherichia coli	nusG	OG0001368	b3982	SPR	EC-MDR SPR ALE #9	1	38	0.0263158	94	0.0106383	nusG	Cytoplasmic	NA	NA	NA	NA	transcription	transcription
Escherichia coli	rpoB	OG0001363	b3987	PMB	EC-MDR PMB ALE #5	1	34	0.0294118	98	0.0102041	rpoB	Cytoplasmic	NA	NA	NA	NA	NA	NA
Escherichia coli	rpoB	OG0001363	b3987	SPR	EC-SEN SPR ALE #4, EC-MDR SPR ALE #10	2	38	0.0526316	94	0.0212766	rpoB	Cytoplasmic	NA	NA	NA	NA	NA	NA
Klebsiella pneumoniae	rpoB	OG0001363	b3987	TRD	KP-SEN TRD ALE #4	1	15	0.0666667	31	0.0322581	rpoB	Cytoplasmic	NA	NA	NA	NA	NA	NA
Escherichia coli	rpoC	OG0001362	b3988	TRD	EC-SEN TRD ALE #3	1	16	0.0625	31	0.0322581	rpoC	Cytoplasmic	NA	NA	NA	NA	transcription	transcription
Klebsiella pneumoniae	rpoC	OG0001362	b3988	TRD	KP-SEN TRD ALE #7	1	15	0.0666667	31	0.0322581	rpoC	Cytoplasmic	NA	NA	NA	NA	transcription	transcription
Klebsiella pneumoniae	plsB	OG0000651	b4041	POL	KP-MDR POL ALE #4	1	15	0.0666667	63	0.015873	plsB	Cytoplasmic Membrane	eco00561; eco01110; eco00564	Glycerolipid metabolism; Biosynthesis of secondary metabolites; Glycerophospholipid metabolism	Escherichia coli K-12 MG1655	Glycerolipid metabolism; Biosynthesis of secondary metabolites	lipid transport and metabolism	lipid transport and metabolism
Escherichia coli	basS	OG0001650	b4112	PMB	EC-SEN PMB FoR #3, EC-SEN PMB ALE #2, EC-SEN PMB ALE #4, EC-SEN PMB ALE #8, EC-SEN PMB ALE #10, EC-MDR PMB ALE #10, EC-MDR PMB ALE #1, EC-MDR PMB ALE #2, EC-MDR PMB ALE #5	9	34	0.264706	98	0.0918367	basS	Cytoplasmic Membrane	eco01503; eco02020	Cationic antimicrobial peptide (CAMP) resistance; Two-component system	Escherichia coli K-12 MG1655	Cationic antimicrobial peptide (CAMP) resistance; Two-component system	Cationic antimicrobial peptide (CAMP) resistance; Two-component system	NA
Escherichia coli	basS	OG0001650	b4112	POL	EC-SEN POL ALE #6, EC-SEN POL ALE #9, EC-SEN POL ALE #2, EC-SEN POL ALE #8	4	17	0.235294	63	0.0634921	basS	Cytoplasmic Membrane	eco01503; eco02020	Cationic antimicrobial peptide (CAMP) resistance; Two-component system	Escherichia coli K-12 MG1655	Cationic antimicrobial peptide (CAMP) resistance; Two-component system	Cationic antimicrobial peptide (CAMP) resistance; Two-component system	NA
Escherichia coli	basS	OG0001650	b4112	SPR	EC-SEN SPR ALE #9, EC-SEN SPR ALE #4, EC-SEN SPR ALE #6, EC-MDR SPR ALE #8, EC-MDR SPR ALE #10, EC-MDR SPR ALE #4, EC-SEN SPR FoR #2, EC-SEN SPR FoR #3, EC-SEN SPR FoR #1, EC-MDR SPR FoR #2	10	38	0.263158	94	0.106383	basS	Cytoplasmic Membrane	eco01503; eco02020	Cationic antimicrobial peptide (CAMP) resistance; Two-component system	Escherichia coli K-12 MG1655	Cationic antimicrobial peptide (CAMP) resistance; Two-component system	Cationic antimicrobial peptide (CAMP) resistance; Two-component system	NA
Klebsiella pneumoniae	basS	OG0001650	b4112	PMB	KP-MDR PMB ALE #9, KP-SEN PMB ALE #1	2	23	0.0869565	98	0.0204082	basS	Cytoplasmic Membrane	eco01503; eco02020	Cationic antimicrobial peptide (CAMP) resistance; Two-component system	Escherichia coli K-12 MG1655	Cationic antimicrobial peptide (CAMP) resistance; Two-component system	Cationic antimicrobial peptide (CAMP) resistance; Two-component system	NA
Klebsiella pneumoniae	basS	OG0001650	b4112	SPR	KP-SEN SPR ALE #4, KP-MDR SPR ALE #2	2	19	0.105263	94	0.0212766	basS	Cytoplasmic Membrane	eco01503; eco02020	Cationic antimicrobial peptide (CAMP) resistance; Two-component system	Escherichia coli K-12 MG1655	Cationic antimicrobial peptide (CAMP) resistance; Two-component system	Cationic antimicrobial peptide (CAMP) resistance; Two-component system	NA
Escherichia coli	basR	OG0003909	b4113	PMB	EC-SEN PMB ALE #6	1	34	0.0294118	98	0.0102041	basR	Cytoplasmic	eco01503; eco02020	Cationic antimicrobial peptide (CAMP) resistance; Two-component system	Escherichia coli K-12 MG1655	Cationic antimicrobial peptide (CAMP) resistance; Two-component system	Cationic antimicrobial peptide (CAMP) resistance; Two-component system	NA
Escherichia coli	basR	OG0003909	b4113	POL	EC-SEN POL ALE #4	1	17	0.0588235	63	0.015873	basR	Cytoplasmic	eco01503; eco02020	Cationic antimicrobial peptide (CAMP) resistance; Two-component system	Escherichia coli K-12 MG1655	Cationic antimicrobial peptide (CAMP) resistance; Two-component system	Cationic antimicrobial peptide (CAMP) resistance; Two-component system	NA
Escherichia coli	basR	OG0003909	b4113	SPR	EC-SEN SPR ALE #4, EC-SEN SPR ALE #3, EC-MDR SPR ALE #9, EC-MDR SPR ALE #2, EC-SEN SPR FoR #1, EC-MDR SPR FoR #1, EC-MDR SPR FoR #3	7	38	0.184211	94	0.0744681	basR	Cytoplasmic	eco01503; eco02020	Cationic antimicrobial peptide (CAMP) resistance; Two-component system	Escherichia coli K-12 MG1655	Cationic antimicrobial peptide (CAMP) resistance; Two-component system	Cationic antimicrobial peptide (CAMP) resistance; Two-component system	NA
Klebsiella pneumoniae	basR	OG0003909	b4113	SCH	KP-SEN SCH ALE #5	1	9	0.111111	31	0.0322581	basR	Cytoplasmic	eco01503; eco02020	Cationic antimicrobial peptide (CAMP) resistance; Two-component system	Escherichia coli K-12 MG1655	Cationic antimicrobial peptide (CAMP) resistance; Two-component system	Cationic antimicrobial peptide (CAMP) resistance; Two-component system	NA
Klebsiella pneumoniae	basR	OG0003909	b4113	SPR	KP-SEN SPR ALE #4, KP-SEN SPR ALE #3, KP-MDR SPR ALE #8, KP-MDR SPR ALE #4, KP-SEN SPR FoR #3, KP-SEN SPR FoR #1	6	19	0.315789	94	0.0638298	basR	Cytoplasmic	eco01503; eco02020	Cationic antimicrobial peptide (CAMP) resistance; Two-component system	Escherichia coli K-12 MG1655	Cationic antimicrobial peptide (CAMP) resistance; Two-component system	Cationic antimicrobial peptide (CAMP) resistance; Two-component system	NA
Pseudomonas aeruginosa	adiA	OG0000202	b4117	SPR	PA-SEN SPR ALE #2	1	26	0.0384615	94	0.0106383	adiA	NA	eco01110; eco00330	Biosynthesis of secondary metabolites; Arginine and proline metabolism	Escherichia coli K-12 MG1655	Biosynthesis of secondary metabolites; Arginine and proline metabolism	amino acid transport and metabolism	amino acid transport and metabolism
Acinetobacter baumannii	yjdF	OG0002364	b4121	POL	AB-SEN POL ALE #1	1	31	0.0322581	63	0.015873	yjdF	Cytoplasmic Membrane	NA	NA	NA	NA	function unknown	function unknown
Escherichia coli	sugE	OG0000360	b4148	PMB	EC-MDR PMB ALE #10	1	34	0.0294118	98	0.0102041	sugE	Cytoplasmic Membrane	NA	NA	NA	NA	defense mechanisms	defense mechanisms
Acinetobacter baumannii	psd	OG0000564	b4160	SCH	AB-SEN SCH ALE #6	1	16	0.0625	31	0.0322581	psd	Cytoplasmic Membrane	eco00564; eco01110	Glycerophospholipid metabolism; Biosynthesis of secondary metabolites	Escherichia coli K-12 MG1655	Glycerophospholipid metabolism; Biosynthesis of secondary metabolites	lipid transport and metabolism	lipid transport and metabolism
Acinetobacter baumannii	tamB	OG0000942	b4221	POL	AB-SEN POL ALE #1	1	31	0.0322581	63	0.015873	tamB	Unknown	NA	NA	NA	NA	cell wall/membrane/envelope biogenesis	cell wall/membrane/envelope biogenesis
Klebsiella pneumoniae	lptF	OG0001390	b4261	POL	KP-MDR POL ALE #2	1	15	0.0666667	63	0.015873	lptF	Cytoplasmic Membrane	eco02010	ABC transporters	Escherichia coli K-12 MG1655	ABC transporters	cell motility	cell motility
Klebsiella pneumoniae	lptF	OG0001390	b4261	POL	KP-MDR POL ALE #2	1	15	0.0666667	63	0.015873	lptF	Cytoplasmic Membrane	eco02010	ABC transporters	Escherichia coli K-12 MG1655	ABC transporters	cell wall/membrane/envelope biogenesis	cell wall/membrane/envelope biogenesis
Pseudomonas aeruginosa	lptF	OG0001390	b4261	PMB	PA-MDR PMB ALE #6	1	21	0.047619	98	0.0102041	lptF	Cytoplasmic Membrane	eco02010	ABC transporters	Escherichia coli K-12 MG1655	ABC transporters	cell motility	cell motility
Pseudomonas aeruginosa	lptF	OG0001390	b4261	PMB	PA-MDR PMB ALE #6	1	21	0.047619	98	0.0102041	lptF	Cytoplasmic Membrane	eco02010	ABC transporters	Escherichia coli K-12 MG1655	ABC transporters	cell wall/membrane/envelope biogenesis	cell wall/membrane/envelope biogenesis
Escherichia coli	lptG	OG0001389	b4262	PMB	EC-SEN PMB ALE #8	1	34	0.0294118	98	0.0102041	lptG	Cytoplasmic Membrane	eco02010	ABC transporters	Escherichia coli K-12 MG1655	ABC transporters	cell motility	cell motility
Escherichia coli	lptG	OG0001389	b4262	PMB	EC-SEN PMB ALE #8	1	34	0.0294118	98	0.0102041	lptG	Cytoplasmic Membrane	eco02010	ABC transporters	Escherichia coli K-12 MG1655	ABC transporters	cell wall/membrane/envelope biogenesis	cell wall/membrane/envelope biogenesis
Escherichia coli	nanM	OG0004449	b4310	SPR	EC-SEN SPR ALE #4	1	38	0.0263158	94	0.0106383	nanM	Unknown	NA	NA	NA	NA	cell wall/membrane/envelope biogenesis	cell wall/membrane/envelope biogenesis
Escherichia coli	fimH	OG0001492	b4320	SPR	EC-MDR SPR ALE #10	1	38	0.0263158	94	0.0106383	fimH	Unknown	NA	NA	NA	NA	NA	NA
Klebsiella pneumoniae	soxS-like	OG0000029	b4396	SCH	KP-SEN SCH ALE #5	1	9	0.111111	31	0.0322581	rob	Cytoplasmic	NA	NA	NA	NA	transcription	transcription
Klebsiella pneumoniae	yhdP	OG0001968	b4472	SCH	KP-SEN SCH ALE #4	1	9	0.111111	31	0.0322581	yhdP	Cytoplasmic Membrane	NA	NA	NA	NA	NA	NA
Acinetobacter baumannii	NDEONHPJ_00027	OG0004824	NA	POL	AB-SEN POL ALE #1	1	31	0.0322581	63	0.015873	NA	NA	NA	NA	NA	NA	NA	NA
Acinetobacter baumannii	NDEONHPJ_01302	OG0005092	NA	PMB	AB-SEN PMB ALE #9	1	20	0.05	98	0.0102041	NA	NA	NA	NA	NA	NA	NA	NA
Acinetobacter baumannii	NDEONHPJ_01948	OG0005264	NA	PMB	AB-SEN PMB ALE #2	1	20	0.05	98	0.0102041	NA	NA	NA	NA	NA	NA	NA	NA
Acinetobacter baumannii	adeN	OG0005173	NA	SCH	AB-MDR SCH ALE #10	1	16	0.0625	31	0.0322581	NA	NA	NA	NA	NA	NA	NA	NA
Acinetobacter baumannii	adeS	OG0002824	NA	SCH	AB-SEN SCH ALE #10	1	16	0.0625	31	0.0322581	NA	NA	NA	NA	NA	NA	NA	NA
Acinetobacter baumannii	csuE	OG0002768	NA	SPR	AB-MDR SPR ALE #5	1	11	0.0909091	94	0.0106383	NA	NA	NA	NA	NA	NA	NA	NA
Acinetobacter baumannii	dltA	OG0005522	NA	PMB	AB-SEN PMB ALE #6	1	20	0.05	98	0.0102041	NA	NA	NA	NA	NA	NA	NA	NA
Acinetobacter baumannii	mymA	OG0001699	NA	POL	AB-SEN POL ALE #2, AB-SEN POL ALE #3, AB-SEN POL ALE #6	3	31	0.0967742	63	0.047619	NA	NA	NA	NA	NA	NA	inorganic ion transport and metabolism	inorganic ion transport and metabolism
Acinetobacter baumannii	pgaptmp_001445	OG0002852	NA	SCH	AB-MDR SCH ALE #5, AB-MDR SCH ALE #7	2	16	0.125	31	0.0645161	NA	NA	NA	NA	NA	NA	NA	NA
Acinetobacter baumannii	pgaptmp_002962	OG0004848	NA	SPR	AB-MDR SPR ALE #9	1	11	0.0909091	94	0.0106383	NA	NA	NA	NA	NA	NA	NA	NA
Acinetobacter baumannii	pgaptmp_003040	OG0004327	NA	SCH	AB-MDR SCH ALE #7	1	16	0.0625	31	0.0322581	NA	NA	NA	NA	NA	NA	carbohydrate transport and metabolism	carbohydrate transport and metabolism
Acinetobacter baumannii	pgaptmp_003102	OG0009454	NA	SPR	AB-MDR SPR ALE #2	1	11	0.0909091	94	0.0106383	NA	NA	NA	NA	NA	NA	NA	NA
Acinetobacter baumannii	pred_ADET-ADET1	OG0004281	NA	PMB	AB-SEN PMB ALE #4	1	20	0.05	98	0.0102041	NA	NA	NA	NA	NA	NA	NA	NA
Acinetobacter baumannii	pred_APRA	OG0001734	NA	POL	AB-SEN POL ALE #1, AB-SEN POL ALE #2	2	31	0.0645161	63	0.031746	NA	NA	NA	NA	NA	NA	secondary metabolites biosynthesis, transport and catabolism	secondary metabolites biosynthesis, transport and catabolism
Acinetobacter baumannii	pred_TRBC	OG0005637	NA	POL	AB-SEN POL ALE #1	1	31	0.0322581	63	0.015873	NA	NA	NA	NA	NA	NA	NA	NA
Acinetobacter baumannii	wbbD	OG0000132	NA	POL	AB-SEN POL ALE #1, AB-SEN POL ALE #9	2	31	0.0645161	63	0.031746	NA	NA	NA	NA	NA	NA	cell wall/membrane/envelope biogenesis	cell wall/membrane/envelope biogenesis
Escherichia coli	DYH39_RS25760	OG0010029	NA	SPR	EC-MDR SPR FoR #1	1	38	0.0263158	94	0.0106383	NA	NA	NA	NA	NA	NA	NA	NA
Escherichia coli	OALCCENG_00784	OG0009530	NA	SCH	EC-SEN SCH ALE #4	1	6	0.166667	31	0.0322581	NA	NA	NA	NA	NA	NA	NA	NA
Escherichia coli	OALCCENG_01825	OG0005869	NA	SCH	EC-SEN SCH ALE #5	1	6	0.166667	31	0.0322581	NA	NA	NA	NA	NA	NA	NA	NA
Escherichia coli	OALCCENG_03019	OG0006018	NA	TRD	EC-SEN TRD ALE #6	1	16	0.0625	31	0.0322581	NA	NA	NA	NA	NA	NA	NA	NA
Escherichia coli	pred_B	OG0004509	NA	SPR	EC-MDR SPR FoR #1	1	38	0.0263158	94	0.0106383	NA	NA	NA	NA	NA	NA	NA	NA
Escherichia coli	pred_KIKA	OG0009902	NA	PMB	EC-MDR PMB ALE #2	1	34	0.0294118	98	0.0102041	NA	NA	NA	NA	NA	NA	NA	NA
Escherichia coli	pred_KPSE	OG0005758	NA	POL	EC-SEN POL ALE #9	1	17	0.0588235	63	0.015873	NA	NA	NA	NA	NA	NA	NA	NA
Escherichia coli	pred_YAIS	OG0004487	NA	PMB	EC-MDR PMB ALE #5	1	34	0.0294118	98	0.0102041	NA	NA	NA	NA	NA	NA	carbohydrate transport and metabolism	carbohydrate transport and metabolism
Escherichia coli	rfaY	OG0005672	NA	POL	EC-SEN POL ALE #2, EC-SEN POL ALE #8	2	17	0.117647	63	0.031746	NA	NA	NA	NA	NA	NA	NA	NA
Escherichia coli	rfaY	OG0005672	NA	SPR	EC-SEN SPR ALE #9, EC-SEN SPR ALE #3	2	38	0.0526316	94	0.0212766	NA	NA	NA	NA	NA	NA	NA	NA
Klebsiella pneumoniae	GPCHHIHI_00987	OG0010547	NA	SCH	KP-SEN SCH ALE #9	1	9	0.111111	31	0.0322581	NA	NA	NA	NA	NA	NA	NA	NA
Klebsiella pneumoniae	GPCHHIHI_00987	OG0010547	NA	TRD	KP-SEN TRD ALE #2	1	15	0.0666667	31	0.0322581	NA	NA	NA	NA	NA	NA	NA	NA
Klebsiella pneumoniae	INJBCNFE_03336	OG0004733	NA	PMB	KP-MDR PMB ALE #10	1	23	0.0434783	98	0.0102041	NA	NA	NA	NA	NA	NA	NA	NA
Klebsiella pneumoniae	adeS	OG0002824	NA	PMB	KP-SEN PMB ALE #7, KP-SEN PMB ALE #5, KP-SEN PMB ALE #2	3	23	0.130435	98	0.0306122	NA	NA	NA	NA	NA	NA	NA	NA
Klebsiella pneumoniae	adeS	OG0002824	NA	SPR	KP-SEN SPR ALE #3, KP-SEN SPR ALE #6	2	19	0.105263	94	0.0212766	NA	NA	NA	NA	NA	NA	NA	NA
Klebsiella pneumoniae	ddc	OG0002745	NA	POL	KP-SEN POL ALE #4	1	15	0.0666667	63	0.015873	NA	NA	NA	NA	NA	NA	amino acid transport and metabolism	amino acid transport and metabolism
Klebsiella pneumoniae	mshA	OG0010764	NA	POL	KP-MDR POL ALE #4	1	15	0.0666667	63	0.015873	NA	NA	NA	NA	NA	NA	NA	NA
Klebsiella pneumoniae	phoH	OG0003665	NA	SPR	KP-SEN SPR ALE #3	1	19	0.0526316	94	0.0106383	NA	NA	NA	NA	NA	NA	signal transduction mechanisms	signal transduction mechanisms
Klebsiella pneumoniae	pred_LGRD	OG0002617	NA	TRD	KP-SEN TRD ALE #4	1	15	0.0666667	31	0.0322581	NA	NA	NA	NA	NA	NA	NA	NA
Klebsiella pneumoniae	pred_TNPA	OG0000096	NA	POL	KP-MDR POL ALE #2, KP-MDR POL ALE #4, KP-MDR POL ALE #6, KP-MDR POL ALE #8	4	15	0.266667	63	0.0634921	NA	NA	NA	NA	NA	NA	mobilome: prophages, transposons	mobilome: prophages, transposons
Klebsiella pneumoniae	pred_YHGD-BM3R1	OG0002819	NA	SCH	KP-SEN SCH ALE #8, KP-SEN SCH ALE #4	2	9	0.222222	31	0.0645161	NA	NA	NA	NA	NA	NA	NA	NA
Klebsiella pneumoniae	srrA	OG0000456	NA	PMB	KP-SEN PMB ALE #2	1	23	0.0434783	98	0.0102041	NA	NA	NA	NA	NA	NA	signal transduction mechanisms	signal transduction mechanisms
Klebsiella pneumoniae	srrA	OG0000456	NA	PMB	KP-SEN PMB ALE #2	1	23	0.0434783	98	0.0102041	NA	NA	NA	NA	NA	NA	transcription	transcription
Klebsiella pneumoniae	srrA	OG0000456	NA	SPR	KP-SEN SPR ALE #1, KP-SEN SPR ALE #10	2	19	0.105263	94	0.0212766	NA	NA	NA	NA	NA	NA	signal transduction mechanisms	signal transduction mechanisms
Klebsiella pneumoniae	srrA	OG0000456	NA	SPR	KP-SEN SPR ALE #1, KP-SEN SPR ALE #10	2	19	0.105263	94	0.0212766	NA	NA	NA	NA	NA	NA	transcription	transcription
Pseudomonas aeruginosa	MCHLDELG_01771	OG0007409	NA	SPR	PA-SEN SPR ALE #2	1	26	0.0384615	94	0.0106383	NA	NA	NA	NA	NA	NA	NA	NA
Pseudomonas aeruginosa	MCHLDELG_03617	OG0002611	NA	PMB	PA-SEN PMB ALE #1	1	21	0.047619	98	0.0102041	NA	NA	NA	NA	NA	NA	NA	NA
Pseudomonas aeruginosa	PLES_RS17500	OG0011594	NA	PMB	PA-MDR PMB ALE #9	1	21	0.047619	98	0.0102041	NA	NA	NA	NA	NA	NA	NA	NA
Pseudomonas aeruginosa	PLES_RS22960	OG0007045	NA	PMB	PA-MDR PMB ALE #9	1	21	0.047619	98	0.0102041	NA	NA	NA	NA	NA	NA	NA	NA
Pseudomonas aeruginosa	bfmR	OG0004098	NA	SPR	PA-MDR SPR ALE #6	1	26	0.0384615	94	0.0106383	NA	NA	NA	NA	NA	NA	NA	NA
Pseudomonas aeruginosa	cbrA	OG0007330	NA	PMB	PA-MDR PMB ALE #2	1	21	0.047619	98	0.0102041	NA	NA	NA	NA	NA	NA	NA	NA
Pseudomonas aeruginosa	lasR	OG0006857	NA	SPR	PA-MDR SPR ALE #9, PA-MDR SPR ALE #1	2	26	0.0769231	94	0.0212766	NA	NA	NA	NA	NA	NA	transcription	transcription
Pseudomonas aeruginosa	mltF	OG0007810	NA	SPR	PA-SEN SPR ALE #4	1	26	0.0384615	94	0.0106383	NA	NA	NA	NA	NA	NA	NA	NA
Pseudomonas aeruginosa	pred_AGUR	OG0007699	NA	SPR	PA-SEN SPR ALE #1	1	26	0.0384615	94	0.0106383	NA	NA	NA	NA	NA	NA	NA	NA
Pseudomonas aeruginosa	pred_OPRH	OG0006921	NA	SPR	PA-SEN SPR ALE #4, PA-SEN SPR ALE #5	2	26	0.0769231	94	0.0212766	NA	NA	NA	NA	NA	NA	NA	NA
Pseudomonas aeruginosa	pred_REGA	OG0007211	NA	PMB	PA-MDR PMB ALE #2	1	21	0.047619	98	0.0102041	NA	NA	NA	NA	NA	NA	signal transduction mechanisms	signal transduction mechanisms
Pseudomonas aeruginosa	pred_REGA	OG0007211	NA	PMB	PA-MDR PMB ALE #2	1	21	0.047619	98	0.0102041	NA	NA	NA	NA	NA	NA	transcription	transcription
Pseudomonas aeruginosa	pred_YWNA	OG0007855	NA	SPR	PA-MDR SPR ALE #10, PA-MDR SPR ALE #1	2	26	0.0769231	94	0.0212766	NA	NA	NA	NA	NA	NA	transcription	transcription
Pseudomonas aeruginosa	speE	OG0007338	NA	PMB	PA-SEN PMB ALE #4, PA-SEN PMB ALE #8	2	21	0.0952381	98	0.0204082	NA	NA	NA	NA	NA	NA	amino acid transport and metabolism	amino acid transport and metabolism

## Sheet: fig 6
Antibiotic	E.coli strain	Relative MIC (log2)	Replicate
SCH	pUCacrAB	1	1
SCH	ΔacrB	-1	1
SCH	pUCacrAB	1	2
SCH	ΔacrB	-1	2
SCH	pUCacrAB	1	3
SCH	ΔacrB	-1	3
POL	pUCacrAB	0	1
POL	ΔacrB	0	1
POL	pUCacrAB	0	2
POL	ΔacrB	0	2
POL	pUCacrAB	0	3
POL	ΔacrB	0	3
TRD	pUCacrAB	0	1
TRD	ΔacrB	0	1
TRD	pUCacrAB	0	2
TRD	ΔacrB	0	2
TRD	pUCacrAB	0	3
TRD	ΔacrB	0	3
PMB	pUCacrAB	0	1
PMB	ΔacrB	0	1
PMB	pUCacrAB	0	2
PMB	ΔacrB	0	2
PMB	pUCacrAB	0	3
PMB	ΔacrB	0	3
SPR	pUCacrAB	0	1
SPR	ΔacrB	0	1
SPR	pUCacrAB	0	2
SPR	ΔacrB	0	2
SPR	pUCacrAB	0	3
SPR	ΔacrB	0	3
COL	pUCacrAB	0	1
COL	ΔacrB	0	1
COL	pUCacrAB	0	2
COL	ΔacrB	0	2
COL	pUCacrAB	0	3
COL	ΔacrB	0	3
APR	pUCacrAB	0	1
APR	ΔacrB	1	1
APR	pUCacrAB	0	2
APR	ΔacrB	1	2
APR	pUCacrAB	0	3
APR	ΔacrB	1	3
GEN	pUCacrAB	0	1
GEN	ΔacrB	0	1
GEN	pUCacrAB	0	2
GEN	ΔacrB	0	2
GEN	pUCacrAB	0	3
GEN	ΔacrB	0	3
MOX	pUCacrAB	1	1
MOX	ΔacrB	-2	1
MOX	pUCacrAB	1	2
MOX	ΔacrB	-2	2
MOX	pUCacrAB	1	3
MOX	ΔacrB	-2	3
ZOL	pUCacrAB	2	1
ZOL	ΔacrB	-4	1
ZOL	pUCacrAB	2	2
ZOL	ΔacrB	-4	2
ZOL	pUCacrAB	2	3
ZOL	ΔacrB	-4	3
GEP	pUCacrAB	2	1
GEP	ΔacrB	-4	1
GEP	pUCacrAB	2	2
GEP	ΔacrB	-4	2
GEP	pUCacrAB	2	3
GEP	ΔacrB	-4	3
DEL	pUCacrAB	2	1
DEL	ΔacrB	-4	1
DEL	pUCacrAB	2	2
DEL	ΔacrB	-4	2
DEL	pUCacrAB	2	3
DEL	ΔacrB	-4	3
OMA	pUCacrAB	0.584963	1
OMA	ΔacrB	-2.33985	1
OMA	pUCacrAB	0.584963	2
OMA	ΔacrB	-2.33985	2
OMA	pUCacrAB	0.584963	3
OMA	ΔacrB	-2.33985	3
DOX	pUCacrAB	0	1
DOX	ΔacrB	-2.33985	1
DOX	pUCacrAB	0	2
DOX	ΔacrB	-2.33985	2
DOX	pUCacrAB	0	3
DOX	ΔacrB	-2.33985	3
ERA	pUCacrAB	0	1
ERA	ΔacrB	-2.33985	1
ERA	pUCacrAB	0	2
ERA	ΔacrB	-2.33985	2
ERA	pUCacrAB	0	3
ERA	ΔacrB	-2.33985	3
MER	pUCacrAB	1.16993	1
MER	ΔacrB	-0.584963	1
MER	pUCacrAB	1.16993	2
MER	ΔacrB	-0.584963	2
MER	pUCacrAB	1.16993	3
MER	ΔacrB	-0.584963	3
SUO	pUCacrAB	0	1
SUO	ΔacrB	0.584963	1
SUO	pUCacrAB	0	2
SUO	ΔacrB	0.584963	2
SUO	pUCacrAB	0	3
SUO	ΔacrB	0.584963	3

## Sheet: fig 7
Species	Abbreviated strain	Evolved line	Antibiotic	Mode of Action group	Relative MIC	OG ID	Mutated gene	Pathway
Escherichia coli	EC-SEN	6	SCH	DT permeabilizers	1	OG0002572; OG0003909	ecpC; basR	NA; Cationic antimicrobial peptide (CAMP) resistance
Escherichia coli	EC-SEN	6	POL	DT permeabilizers	2	OG0002572; OG0003909	ecpC; basR	NA; Cationic antimicrobial peptide (CAMP) resistance
Escherichia coli	EC-SEN	6	TRD	DT permeabilizers	2	OG0002572; OG0003909	ecpC; basR	NA; Cationic antimicrobial peptide (CAMP) resistance
Escherichia coli	EC-SEN	6	SPR	ST permeabilizers	64	OG0002572; OG0003909	ecpC; basR	NA; Cationic antimicrobial peptide (CAMP) resistance
Escherichia coli	EC-SEN	6	COL	ST permeabilizers	32	OG0002572; OG0003909	ecpC; basR	NA; Cationic antimicrobial peptide (CAMP) resistance
Escherichia coli	EC-SEN	6	PMB	ST permeabilizers	32	OG0002572; OG0003909	ecpC; basR	NA; Cationic antimicrobial peptide (CAMP) resistance
Escherichia coli	EC-SEN	4	SCH	DT permeabilizers	1	OG0001347; OG0001650	nusA; basS	transcription; Cationic antimicrobial peptide (CAMP) resistance
Escherichia coli	EC-SEN	4	POL	DT permeabilizers	1	OG0001347; OG0001650	nusA; basS	transcription; Cationic antimicrobial peptide (CAMP) resistance
Escherichia coli	EC-SEN	4	TRD	DT permeabilizers	1	OG0001347; OG0001650	nusA; basS	transcription; Cationic antimicrobial peptide (CAMP) resistance
Escherichia coli	EC-SEN	4	SPR	ST permeabilizers	32	OG0001347; OG0001650	nusA; basS	transcription; Cationic antimicrobial peptide (CAMP) resistance
Escherichia coli	EC-SEN	4	COL	ST permeabilizers	128	OG0001347; OG0001650	nusA; basS	transcription; Cationic antimicrobial peptide (CAMP) resistance
Escherichia coli	EC-SEN	4	PMB	ST permeabilizers	64	OG0001347; OG0001650	nusA; basS	transcription; Cationic antimicrobial peptide (CAMP) resistance
Escherichia coli	EC-SEN	10	SCH	DT permeabilizers	1	OG0001650	basS	Cationic antimicrobial peptide (CAMP) resistance
Escherichia coli	EC-SEN	10	POL	DT permeabilizers	2	OG0001650	basS	Cationic antimicrobial peptide (CAMP) resistance
Escherichia coli	EC-SEN	10	TRD	DT permeabilizers	2	OG0001650	basS	Cationic antimicrobial peptide (CAMP) resistance
Escherichia coli	EC-SEN	10	SPR	ST permeabilizers	64	OG0001650	basS	Cationic antimicrobial peptide (CAMP) resistance
Escherichia coli	EC-SEN	10	COL	ST permeabilizers	32	OG0001650	basS	Cationic antimicrobial peptide (CAMP) resistance
Escherichia coli	EC-SEN	10	PMB	ST permeabilizers	32	OG0001650	basS	Cationic antimicrobial peptide (CAMP) resistance
Klebsiella pneumoniae	KP-SEN	1	SCH	DT permeabilizers	1	OG0003375; OG0003594; OG0001650	asmA; lapB; basS	NA; cell wall/membrane/envelope biogenesis; Cationic antimicrobial peptide (CAMP) resistance
Klebsiella pneumoniae	KP-SEN	1	POL	DT permeabilizers	1	OG0003375; OG0003594; OG0001650	asmA; lapB; basS	NA; cell wall/membrane/envelope biogenesis; Cationic antimicrobial peptide (CAMP) resistance
Klebsiella pneumoniae	KP-SEN	1	TRD	DT permeabilizers	1	OG0003375; OG0003594; OG0001650	asmA; lapB; basS	NA; cell wall/membrane/envelope biogenesis; Cationic antimicrobial peptide (CAMP) resistance
Klebsiella pneumoniae	KP-SEN	1	SPR	ST permeabilizers	32	OG0003375; OG0003594; OG0001650	asmA; lapB; basS	NA; cell wall/membrane/envelope biogenesis; Cationic antimicrobial peptide (CAMP) resistance
Klebsiella pneumoniae	KP-SEN	1	COL	ST permeabilizers	32	OG0003375; OG0003594; OG0001650	asmA; lapB; basS	NA; cell wall/membrane/envelope biogenesis; Cationic antimicrobial peptide (CAMP) resistance
Klebsiella pneumoniae	KP-SEN	1	PMB	ST permeabilizers	32	OG0003375; OG0003594; OG0001650	asmA; lapB; basS	NA; cell wall/membrane/envelope biogenesis; Cationic antimicrobial peptide (CAMP) resistance
Klebsiella pneumoniae	KP-SEN	3	SCH	DT permeabilizers	1	OG0000182; OG0001328; OG0001051	ackA; rne; lptD	energy production and conversion; NA; cell wall/membrane/envelope biogenesis
Klebsiella pneumoniae	KP-SEN	3	POL	DT permeabilizers	32	OG0000182; OG0001328; OG0001051	ackA; rne; lptD	energy production and conversion; NA; cell wall/membrane/envelope biogenesis
Klebsiella pneumoniae	KP-SEN	3	TRD	DT permeabilizers	1	OG0000182; OG0001328; OG0001051	ackA; rne; lptD	energy production and conversion; NA; cell wall/membrane/envelope biogenesis
Klebsiella pneumoniae	KP-SEN	3	SPR	ST permeabilizers	128	OG0000182; OG0001328; OG0001051	ackA; rne; lptD	energy production and conversion; NA; cell wall/membrane/envelope biogenesis
Klebsiella pneumoniae	KP-SEN	3	COL	ST permeabilizers	64	OG0000182; OG0001328; OG0001051	ackA; rne; lptD	energy production and conversion; NA; cell wall/membrane/envelope biogenesis
Klebsiella pneumoniae	KP-SEN	3	PMB	ST permeabilizers	64	OG0000182; OG0001328; OG0001051	ackA; rne; lptD	energy production and conversion; NA; cell wall/membrane/envelope biogenesis
Klebsiella pneumoniae	KP-SEN	7	SCH	DT permeabilizers	1	OG0000182; OG0002824	ackA; adeS	energy production and conversion; NA
Klebsiella pneumoniae	KP-SEN	7	POL	DT permeabilizers	32	OG0000182; OG0002824	ackA; adeS	energy production and conversion; NA
Klebsiella pneumoniae	KP-SEN	7	TRD	DT permeabilizers	0.5	OG0000182; OG0002824	ackA; adeS	energy production and conversion; NA
Klebsiella pneumoniae	KP-SEN	7	SPR	ST permeabilizers	128	OG0000182; OG0002824	ackA; adeS	energy production and conversion; NA
Klebsiella pneumoniae	KP-SEN	7	COL	ST permeabilizers	32	OG0000182; OG0002824	ackA; adeS	energy production and conversion; NA
Klebsiella pneumoniae	KP-SEN	7	PMB	ST permeabilizers	64	OG0000182; OG0002824	ackA; adeS	energy production and conversion; NA
Acinetobacter baumannii	AB-SEN	6	SCH	DT permeabilizers	0.5	OG0000678; OG0001770; OG0001221; OG0001237; OG0005522	rpoA; pldA; nuoC; mlaA; dltA	NA; cell wall/membrane/envelope biogenesis; energy production and conversion
Acinetobacter baumannii	AB-SEN	6	POL	DT permeabilizers	32	OG0000678; OG0001770; OG0001221; OG0001237; OG0005522	rpoA; pldA; nuoC; mlaA; dltA	NA; cell wall/membrane/envelope biogenesis; energy production and conversion
Acinetobacter baumannii	AB-SEN	6	TRD	DT permeabilizers	NA	OG0000678; OG0001770; OG0001221; OG0001237; OG0005522	rpoA; pldA; nuoC; mlaA; dltA	NA; cell wall/membrane/envelope biogenesis; energy production and conversion
Acinetobacter baumannii	AB-SEN	6	SPR	ST permeabilizers	2048	OG0000678; OG0001770; OG0001221; OG0001237; OG0005522	rpoA; pldA; nuoC; mlaA; dltA	NA; cell wall/membrane/envelope biogenesis; energy production and conversion
Acinetobacter baumannii	AB-SEN	6	COL	ST permeabilizers	512	OG0000678; OG0001770; OG0001221; OG0001237; OG0005522	rpoA; pldA; nuoC; mlaA; dltA	NA; cell wall/membrane/envelope biogenesis; energy production and conversion
Acinetobacter baumannii	AB-SEN	6	PMB	ST permeabilizers	1024	OG0000678; OG0001770; OG0001221; OG0001237; OG0005522	rpoA; pldA; nuoC; mlaA; dltA	NA; cell wall/membrane/envelope biogenesis; energy production and conversion
Acinetobacter baumannii	AB-SEN	2	SCH	DT permeabilizers	1	OG0001187; OG0000237	prs; barA	nucleotide transport and metabolism; signal transduction mechanisms
Acinetobacter baumannii	AB-SEN	2	POL	DT permeabilizers	32	OG0001187; OG0000237	prs; barA	nucleotide transport and metabolism; signal transduction mechanisms
Acinetobacter baumannii	AB-SEN	2	TRD	DT permeabilizers	NA	OG0001187; OG0000237	prs; barA	nucleotide transport and metabolism; signal transduction mechanisms
Acinetobacter baumannii	AB-SEN	2	SPR	ST permeabilizers	128	OG0001187; OG0000237	prs; barA	nucleotide transport and metabolism; signal transduction mechanisms
Acinetobacter baumannii	AB-SEN	2	COL	ST permeabilizers	32	OG0001187; OG0000237	prs; barA	nucleotide transport and metabolism; signal transduction mechanisms
Acinetobacter baumannii	AB-SEN	2	PMB	ST permeabilizers	64	OG0001187; OG0000237	prs; barA	nucleotide transport and metabolism; signal transduction mechanisms
Acinetobacter baumannii	AB-SEN	9	SCH	DT permeabilizers	1	OG0000983; OG0001770	lpxA; pldA	cell wall/membrane/envelope biogenesis
Acinetobacter baumannii	AB-SEN	9	POL	DT permeabilizers	8	OG0000983; OG0001770	lpxA; pldA	cell wall/membrane/envelope biogenesis
Acinetobacter baumannii	AB-SEN	9	TRD	DT permeabilizers	NA	OG0000983; OG0001770	lpxA; pldA	cell wall/membrane/envelope biogenesis
Acinetobacter baumannii	AB-SEN	9	SPR	ST permeabilizers	128	OG0000983; OG0001770	lpxA; pldA	cell wall/membrane/envelope biogenesis
Acinetobacter baumannii	AB-SEN	9	COL	ST permeabilizers	32	OG0000983; OG0001770	lpxA; pldA	cell wall/membrane/envelope biogenesis
Acinetobacter baumannii	AB-SEN	9	PMB	ST permeabilizers	64	OG0000983; OG0001770	lpxA; pldA	cell wall/membrane/envelope biogenesis
Pseudomonas aeruginosa	PA-SEN	1	SCH	DT permeabilizers	NA	OG0002163; OG0001262	phoQ; pcnB	Cationic antimicrobial peptide (CAMP) resistance; translation, ribosomal structure and biogenesis
Pseudomonas aeruginosa	PA-SEN	1	POL	DT permeabilizers	1	OG0002163; OG0001262	phoQ; pcnB	Cationic antimicrobial peptide (CAMP) resistance; translation, ribosomal structure and biogenesis
Pseudomonas aeruginosa	PA-SEN	1	TRD	DT permeabilizers	NA	OG0002163; OG0001262	phoQ; pcnB	Cationic antimicrobial peptide (CAMP) resistance; translation, ribosomal structure and biogenesis
Pseudomonas aeruginosa	PA-SEN	1	SPR	ST permeabilizers	64	OG0002163; OG0001262	phoQ; pcnB	Cationic antimicrobial peptide (CAMP) resistance; translation, ribosomal structure and biogenesis
Pseudomonas aeruginosa	PA-SEN	1	COL	ST permeabilizers	32	OG0002163; OG0001262	phoQ; pcnB	Cationic antimicrobial peptide (CAMP) resistance; translation, ribosomal structure and biogenesis
Pseudomonas aeruginosa	PA-SEN	1	PMB	ST permeabilizers	32	OG0002163; OG0001262	phoQ; pcnB	Cationic antimicrobial peptide (CAMP) resistance; translation, ribosomal structure and biogenesis
Pseudomonas aeruginosa	PA-SEN	5	SCH	DT permeabilizers	NA	OG0000316	bamA	cell wall/membrane/envelope biogenesis
Pseudomonas aeruginosa	PA-SEN	5	POL	DT permeabilizers	1	OG0000316	bamA	cell wall/membrane/envelope biogenesis
Pseudomonas aeruginosa	PA-SEN	5	TRD	DT permeabilizers	NA	OG0000316	bamA	cell wall/membrane/envelope biogenesis
Pseudomonas aeruginosa	PA-SEN	5	SPR	ST permeabilizers	64	OG0000316	bamA	cell wall/membrane/envelope biogenesis
Pseudomonas aeruginosa	PA-SEN	5	COL	ST permeabilizers	32	OG0000316	bamA	cell wall/membrane/envelope biogenesis
Pseudomonas aeruginosa	PA-SEN	5	PMB	ST permeabilizers	32	OG0000316	bamA	cell wall/membrane/envelope biogenesis
Pseudomonas aeruginosa	PA-SEN	7	SCH	DT permeabilizers	NA	OG0000279; OG0002112	qseC; osmE	Quorum sensing; NA
Pseudomonas aeruginosa	PA-SEN	7	POL	DT permeabilizers	4	OG0000279; OG0002112	qseC; osmE	Quorum sensing; NA
Pseudomonas aeruginosa	PA-SEN	7	TRD	DT permeabilizers	NA	OG0000279; OG0002112	qseC; osmE	Quorum sensing; NA
Pseudomonas aeruginosa	PA-SEN	7	SPR	ST permeabilizers	32	OG0000279; OG0002112	qseC; osmE	Quorum sensing; NA
Pseudomonas aeruginosa	PA-SEN	7	COL	ST permeabilizers	16	OG0000279; OG0002112	qseC; osmE	Quorum sensing; NA
Pseudomonas aeruginosa	PA-SEN	7	PMB	ST permeabilizers	8	OG0000279; OG0002112	qseC; osmE	Quorum sensing; NA

## Sheet: fig 8a
Overexpressed gene	Antibiotic	Mode of Action group
paaD	APR	ST non-permeabilizers
ddpF	APR	ST non-permeabilizers
yejG	APR	ST non-permeabilizers
ynfG	APR	ST non-permeabilizers
dmsB	APR	ST non-permeabilizers
yccU	APR	ST non-permeabilizers
hycB	APR	ST non-permeabilizers
erpA	APR	ST non-permeabilizers
ygfS	APR	ST non-permeabilizers
lipA	APR	ST non-permeabilizers
yqjH	APR	ST non-permeabilizers
hcr	APR	ST non-permeabilizers
napG	APR	ST non-permeabilizers
yfjJ	APR	ST non-permeabilizers
nudE	APR	ST non-permeabilizers
selA	APR	ST non-permeabilizers
yehT	APR	ST non-permeabilizers
glpB	APR	ST non-permeabilizers
paaD	GEN	ST non-permeabilizers
yejG	GEN	ST non-permeabilizers
feoC	GEN	ST non-permeabilizers
iscU	GEN	ST non-permeabilizers
ddpF	GEN	ST non-permeabilizers
nudE	GEN	ST non-permeabilizers
rsd	GEN	ST non-permeabilizers
napF	GEN	ST non-permeabilizers
ybjS	GEN	ST non-permeabilizers
napG	GEN	ST non-permeabilizers
bcr	DEL	DT non-permeabilizers
glnL	DEL	DT non-permeabilizers
rutA	DEL	DT non-permeabilizers
dksA	DEL	DT non-permeabilizers
yjiL	DEL	DT non-permeabilizers
sdaB	DEL	DT non-permeabilizers
mdaB	DEL	DT non-permeabilizers
rplJ	DEL	DT non-permeabilizers
ybcN	DEL	DT non-permeabilizers
ygjR	DEL	DT non-permeabilizers
marA	GEP	DT non-permeabilizers
dksA	GEP	DT non-permeabilizers
soxS	GEP	DT non-permeabilizers
cmk	GEP	DT non-permeabilizers
ygjR	GEP	DT non-permeabilizers
phnG	GEP	DT non-permeabilizers
bfd	GEP	DT non-permeabilizers
ydaC	GEP	DT non-permeabilizers
ariR	GEP	DT non-permeabilizers
stfQ	GEP	DT non-permeabilizers
yieP	GEP	DT non-permeabilizers
greA	GEP	DT non-permeabilizers
ytfK	GEP	DT non-permeabilizers
soxS	MOX	DT non-permeabilizers
dksA	MOX	DT non-permeabilizers
marA	MOX	DT non-permeabilizers
rplO	MOX	DT non-permeabilizers
rutA	MOX	DT non-permeabilizers
yiaF	MOX	DT non-permeabilizers
ninE	MOX	DT non-permeabilizers
mdaB	MOX	DT non-permeabilizers
yifE	MOX	DT non-permeabilizers
yfjJ	MOX	DT non-permeabilizers
rclA	MOX	DT non-permeabilizers
yqcA	MOX	DT non-permeabilizers
bcr	ZOL	DT non-permeabilizers
dksA	ZOL	DT non-permeabilizers
yedF	ZOL	DT non-permeabilizers
rplJ	ZOL	DT non-permeabilizers
tusE	ZOL	DT non-permeabilizers
purK	ZOL	DT non-permeabilizers
ydeP	ZOL	DT non-permeabilizers
yefM	ZOL	DT non-permeabilizers
marA	ERA	ST non-permeabilizers
soxS	ERA	ST non-permeabilizers
marA	OMA	ST non-permeabilizers
yfgJ	OMA	ST non-permeabilizers
soxS	OMA	ST non-permeabilizers
marA	DOX	ST non-permeabilizers
soxS	DOX	ST non-permeabilizers
paaB	DOX	ST non-permeabilizers
cspA	DOX	ST non-permeabilizers
yabP	DOX	ST non-permeabilizers
ygeN	DOX	ST non-permeabilizers
gss	DOX	ST non-permeabilizers
sdaB	SUO	ST non-permeabilizers
glyQ	SUO	ST non-permeabilizers
rplJ	SUO	ST non-permeabilizers
cmk	SUO	ST non-permeabilizers
ytfK	SUO	ST non-permeabilizers
yjiL	SUO	ST non-permeabilizers
tusE	SUO	ST non-permeabilizers
dksA	SUO	ST non-permeabilizers
ddpF	SUO	ST non-permeabilizers
sdaB	MER	ST non-permeabilizers
glyQ	MER	ST non-permeabilizers
osmY	MER	ST non-permeabilizers
mlaB	MER	ST non-permeabilizers
ytfK	MER	ST non-permeabilizers
xylF	MER	ST non-permeabilizers
ydaQ	MER	ST non-permeabilizers
yfdN	MER	ST non-permeabilizers
cmk	MER	ST non-permeabilizers
not found	SPR	ST permeabilizers
not found	PMB	ST permeabilizers
not found	SCH	DT permeabilizers
not found	POL	DT permeabilizers
not found	TRD	DT permeabilizers

[truncated: 12 more sheets: fig 8b, fig 8c, fig 9a, fig 9b, supplementary figure 1, supplementary figure 2, supplementary figure 3, supplementary figure 4, supplementary figure 5, supplementary figure 6, supplementary figure 7, supplementary figure 8]
